# Supplementary material for: Proteome dataset of sea bass (Dicentrarchus labrax) skin-scales exposed to fluoxetine and estradiol
Source: Data Brief. 2022 Feb 16;41:107971. doi: 10.1016/j.dib.2022.107971 (PMC8889360; doi:10.1016/j.dib.2022.107971)
Supplement: Supplementary file 1 [file mmc1.zip]

Archive with 30 entries (27 files):
- 1_DIB (2)/
- 1_DIB (2)/.DS_Store
- __MACOSX/
- __MACOSX/1_DIB (2)/
- __MACOSX/1_DIB (2)/._.DS_Store
- 1_DIB (2)/Suppl Table_6_Enrich E2 up GO BP KEGG.xls
- __MACOSX/1_DIB (2)/._Suppl Table_6_Enrich E2 up GO BP KEGG.xls
- 1_DIB (2)/Suppl Table_7_Enrich FLX down GO BP KEGG.xls
- __MACOSX/1_DIB (2)/._Suppl Table_7_Enrich FLX down GO BP KEGG.xls
- 1_DIB (2)/Table 1- Balance ProtPep_August2021.docx
- __MACOSX/1_DIB (2)/._Table 1- Balance ProtPep_August2021.docx
- 1_DIB (2)/Suppl Table_1_Pooled_C_Library Summary id.xlsx
- __MACOSX/1_DIB (2)/._Suppl Table_1_Pooled_C_Library Summary id.xlsx
- 1_DIB (2)/Suppl Table_4_Swath quantification_all 715 prot.xlsx
- __MACOSX/1_DIB (2)/._Suppl Table_4_Swath quantification_all 715 prot.xlsx
- 1_DIB (2)/Fig 2.pdf
- __MACOSX/1_DIB (2)/._Fig 2.pdf
- 1_DIB (2)/Fig 1.pdf
- __MACOSX/1_DIB (2)/._Fig 1.pdf
- 1_DIB (2)/Suppl Table_3_Pooled_C_E2_FLX_Library Summary id.xlsx
- __MACOSX/1_DIB (2)/._Suppl Table_3_Pooled_C_E2_FLX_Library Summary id.xlsx
- 1_DIB (2)/Suppl Table_2_Enrichment general scale proteome.xlsx
- __MACOSX/1_DIB (2)/._Suppl Table_2_Enrichment general scale proteome.xlsx
- 1_DIB (2)/Suppl Table_9_Enrich FLX up KEGG.xls
- __MACOSX/1_DIB (2)/._Suppl Table_9_Enrich FLX up KEGG.xls
- 1_DIB (2)/Suppl Table_8_ Enrich E2 down KEGG.xls
- __MACOSX/1_DIB (2)/._Suppl Table_8_ Enrich E2 down KEGG.xls
- 1_DIB (2)/Suppl Table_5_Enrich E2 vs FLX all modified.xls
- __MACOSX/1_DIB (2)/._Suppl Table_5_Enrich E2 vs FLX all modified.xls
- __MACOSX/._1_DIB (2)
