# Supplementary material for: Proteome dataset of sea bass (Dicentrarchus labrax) skin-scales exposed to fluoxetine and estradiol
Source: Data Brief. 2022 Feb 16;41:107971. doi: 10.1016/j.dib.2022.107971 (PMC8889360; doi:10.1016/j.dib.2022.107971)
Supplement: Supplementary file 1 [file mmc1.zip › 1_DIB (2)/Suppl Table_6_Enrich E2 up GO BP KEGG.xls]

## Sheet: GO biological process
Cytoscape/ClueGO results for gene ontology (GO) biological processes enriched in the list of E2 up-regulated proteins. Each group is named after its most significant term, highlighted in bold.
GO ID	GO Term	Term FDR	Group FDR	Enrichment score	GO Groups	% Associated Genes	Nr. Genes
GO:0043043	peptide biosynthetic process	1.43685e-41	1.08948e-34	112.822	4	8.96861	40
GO:0006412	translation	1.81259e-41	1.08948e-34	112.822	4	9.07029	40
GO:0043604	amide biosynthetic process	3.8787e-39	1.08948e-34	112.822	4	7.73694	40
GO:0006518	peptide metabolic process	3.97214e-39	1.08948e-34	112.822	4	7.67754	40
GO:0043603	cellular amide metabolic process	8.47377e-35	1.08948e-34	112.822	4	5.95238	40
GO:0042273	ribosomal large subunit biogenesis	2.26876e-21	1.14689e-14	46.3093	7	22.7273	15
GO:0042254	ribosome biogenesis	6.66424e-16	1.14689e-14	46.3093	7	7.65766	17
GO:0022613	ribonucleoprotein complex biogenesis	9.43005e-15	1.14689e-14	46.3093	7	5.78778	18
GO:0000027	ribosomal large subunit assembly	9.40898e-14	1.14689e-14	46.3093	7	38.0952	8
GO:0042255	ribosome assembly	8.22107e-11	1.14689e-14	46.3093	7	17.7778	8
GO:0022618	ribonucleoprotein complex assembly	2.74832e-08	1.14689e-14	46.3093	7	6.71642	9
GO:0071826	ribonucleoprotein complex subunit organization	3.08163e-08	1.14689e-14	46.3093	7	6.56934	9
GO:0002181	cytoplasmic translation	1.09565e-10	1.03304e-10	33.1724	1	12.5	9
GO:0006417	regulation of translation	2.43717e-07	3.00606e-07	21.6656	6	4.29185	10
GO:0034248	regulation of cellular amide metabolic process	2.77375e-07	3.00606e-07	21.6656	6	4.20168	10
GO:0006413	translational initiation	8.60597e-05	3.00606e-07	21.6656	6	5.74713	5
GO:0003743	translation initiation factor activity	0.000235078	3.00606e-07	21.6656	6	6.77966	4
GO:0045182	translation regulator activity	0.000349092	3.00606e-07	21.6656	6	4	5
GO:0008135	translation factor activity, RNA binding	0.00129062	3.00606e-07	21.6656	6	4	4
GO:0000470	maturation of LSU-rRNA	2.15042e-05	1.76949e-05	15.7863	0	13.3333	4
GO:0009205	purine ribonucleoside triphosphate metabolic process	6.521e-05	0.000268886	11.8607	8	10	4
GO:0009144	purine nucleoside triphosphate metabolic process	7.49118e-05	0.000268886	11.8607	8	9.52381	4
GO:0009199	ribonucleoside triphosphate metabolic process	0.000124588	0.000268886	11.8607	8	8.16327	4
GO:0015985	energy coupled proton transport, down electrochemical gradient	0.00021678	0.000268886	11.8607	8	13.6364	3
GO:0015986	ATP synthesis coupled proton transport	0.00021678	0.000268886	11.8607	8	13.6364	3
GO:0006754	ATP biosynthetic process	0.000258441	0.000268886	11.8607	8	12.5	3
GO:0009141	nucleoside triphosphate metabolic process	0.000261417	0.000268886	11.8607	8	6.45161	4
GO:0009145	purine nucleoside triphosphate biosynthetic process	0.000720125	0.000268886	11.8607	8	8.33333	3
GO:0009206	purine ribonucleoside triphosphate biosynthetic process	0.000720125	0.000268886	11.8607	8	8.33333	3
GO:0009201	ribonucleoside triphosphate biosynthetic process	0.00125532	0.000268886	11.8607	8	6.66667	3
GO:0009142	nucleoside triphosphate biosynthetic process	0.00169718	0.000268886	11.8607	8	5.88235	3
GO:0010499	proteasomal ubiquitin-independent protein catabolic process	0.000303441	0.000348839	11.4852	3	11.5385	3
GO:0070003	threonine-type peptidase activity	0.000303441	0.000348839	11.4852	3	11.5385	3
GO:0004298	threonine-type endopeptidase activity	0.000303441	0.000348839	11.4852	3	11.5385	3
GO:0046031	ADP metabolic process	0.00109628	0.00287291	8.44327	5	7.14286	3
GO:0009135	purine nucleoside diphosphate metabolic process	0.00129671	0.00287291	8.44327	5	6.52174	3
GO:0009185	ribonucleoside diphosphate metabolic process	0.00129671	0.00287291	8.44327	5	6.52174	3
GO:0009179	purine ribonucleoside diphosphate metabolic process	0.00129671	0.00287291	8.44327	5	6.52174	3
GO:0009132	nucleoside diphosphate metabolic process	0.00262881	0.00287291	8.44327	5	5	3
GO:0034314	Arp2/3 complex-mediated actin nucleation	0.000525596	0.00395466	7.98223	2	9.375	3
GO:0045010	actin nucleation	0.00169718	0.00395466	7.98223	2	5.88235	3
GO:0030838	positive regulation of actin filament polymerization	0.00395466	0.00395466	7.98223	2	4.28571	3

## Sheet: KEGG
Cytoscape/ClueGO results for KEEG pathway enriched in the list of E2 up-regulated proteins. Each group is named after its most significant term, highlighted in bold.
GO ID	GO Term	Term FDR	Group FDR	Enrichment score	GO Groups	% Associated Genes	Nr. Genes
KEGG:03010	Ribosome	2.24247e-43	2.24247e-43	141.678	0	26.8657	36
KEGG:03050	Proteasome	0.00324597	0.00324597	8.26713	1	7.14286	4
