# Supplementary material for: Proteome dataset of sea bass (Dicentrarchus labrax) skin-scales exposed to fluoxetine and estradiol
Source: Data Brief. 2022 Feb 16;41:107971. doi: 10.1016/j.dib.2022.107971 (PMC8889360; doi:10.1016/j.dib.2022.107971)
Supplement: Supplementary file 1 [file mmc1.zip › 1_DIB (2)/Suppl Table_7_Enrich FLX down GO BP KEGG.xls]

## Sheet: GO biological process
Cytoscape/ClueGO results for gene ontology (GO) biological processes enriched in the list of FLX down-regulated proteins. Each group is named after its most significant term, highlighted in bold.
GO ID	GO Term	Term FDR	Group FRD	Enrichment score	GO Groups	% Associated Genes	Nr. Genes
GO:0045861	negative regulation of proteolysis	3.55699e-06	2.22101e-06	18.7803	7	5.26316	8
GO:0010951	negative regulation of endopeptidase activity	6.01826e-06	2.22101e-06	18.7803	7	5.18518	7
GO:0030414	peptidase inhibitor activity	6.44663e-06	2.22101e-06	18.7803	7	4.96454	7
GO:0061134	peptidase regulator activity	6.6583e-06	2.22101e-06	18.7803	7	4.69799	7
GO:0010466	negative regulation of peptidase activity	6.78231e-06	2.22101e-06	18.7803	7	4.79452	7
GO:0061135	endopeptidase regulator activity	7.63282e-06	2.22101e-06	18.7803	7	5.22388	7
GO:0004866	endopeptidase inhibitor activity	9.33419e-06	2.22101e-06	18.7803	7	5.38462	7
GO:0004867	serine-type endopeptidase inhibitor activity	0.00329391	2.22101e-06	18.7803	7	4.10959	3
GO:0006418	tRNA aminoacylation for protein translation	3.59532e-05	0.000101056	13.2726	6	10.8108	4
GO:0043038	amino acid activation	5.33354e-05	0.000101056	13.2726	6	9.52381	4
GO:0043039	tRNA aminoacylation	5.33354e-05	0.000101056	13.2726	6	9.52381	4
GO:0034329	cell junction assembly	0.000406622	0.00108201	9.85207	5	5.40541	4
GO:0034330	cell junction organization	0.000790702	0.00108201	9.85207	5	4.34783	4
GO:0007043	cell-cell junction assembly	0.00181434	0.00108201	9.85207	5	5.26316	3
GO:0005200	structural constituent of cytoskeleton	0.000783234	0.00131913	9.5662	2	7.89474	3
GO:0045454	cell redox homeostasis	0.00164849	0.00158651	9.29992	1	5.55556	3
GO:0006099	tricarboxylic acid cycle	0.000336523	0.0017532	9.15579	4	11.1111	3
GO:0009060	aerobic respiration	0.00166554	0.0017532	9.15579	4	5.66038	3
GO:0006956	complement activation	0.00189277	0.00179315	9.12329	3	5.08475	3
GO:0043648	dicarboxylic acid metabolic process	0.00159564	0.00188117	9.05415	0	5.88235	3

## Sheet: KEGG
Cytoscape/ClueGO results for KEEG pathway enriched in the list of FLX down-regulated proteins. Each group is named after its most significant term, highlighted in bold.
GOID	GOTerm	Term FDR	Group FDR	Enrichment score	GOGroups	% Associated Genes	Nr. Genes
KEGG:00020	Citrate cycle (TCA cycle)	0.000260958	0.000260958	11.9039	0	11.7647	4
KEGG:00970	Aminoacyl-tRNA biosynthesis	0.00155029	0.00155029	9.33325	3	6.25	4
KEGG:00630	Glyoxylate and dicarboxylate metabolism	0.00235745	0.00235745	8.72856	2	8.10811	3
KEGG:00380	Tryptophan metabolism	0.00420364	0.00420364	7.89414	1	6	3
