# Supplementary material for: Proteome dataset of sea bass (Dicentrarchus labrax) skin-scales exposed to fluoxetine and estradiol
Source: Data Brief. 2022 Feb 16;41:107971. doi: 10.1016/j.dib.2022.107971 (PMC8889360; doi:10.1016/j.dib.2022.107971)
Supplement: Supplementary file 1 [file mmc1.zip › 1_DIB (2)/Suppl Table_1_Pooled_C_Library Summary id.xlsx]

## Sheet: Library_ProteinSummary
List of proteins identified in sea bass scales of the control group using IDA analysis and the sea bass genome to identify the predicted proteins.
Protein number	N	Unused	Total	%Cov	%Cov(50)	%Cov(95)	Protein accession	Description	Peptides (95%)	Zebrafish Ensembl accession		Collumn legends:
1	1	304.53	304.53	56.4	53.57	51.66	dicLab1_genemodels_DLAgn_00145480_1	desmoplakin-like | DSP | - range=LG4:2092017-2115653 5'pad=0 3'pad=0 strand=- repeatMasking=none	157	ENSDARP00000103914		Protein number	Final protein number, after removal of internal standards and ambiguous (duplicate) identifications, with unused protein score=0
2	2	125.1	125.09	72.41	71.7	67.31	dicLab1_genemodels_DLAgn_00134650_1	type ii keratin e3 | KRT4 | - range=LG22-25:22086433-22091061 5'pad=0 3'pad=0 strand=- repeatMasking=none	80	ENSDARP00000016453		N	Original protein number obtained from SWATH analysis
3	3	123.79	124.18	72.62	69.38	68	dicLab1_genemodels_DLAgn_00104330_1	collagen type i alpha 3 chain | COL1A1B | - range=LG1B:13633966-13651221 5'pad=0 3'pad=0 strand=- repeatMasking=none	82	ENSDARP00000003038		Unused	Unused Protein Score. Measure of the protein confidence, calculated from the confidence of peptides, from spectra that are not already completely used by higher scoring winning proteins
4	4	117.05	117.05	32.63	29.48	28.69	dicLab1_genemodels_DLAgn_00047670_1	collagen alpha-3 chain | COL6A3 | - range=LG15:2617530-2652377 5'pad=0 3'pad=0 strand=+ repeatMasking=none	63	ENSDARP00000123601		Total	Total Protein Score. Measure of the total amount of evidence for a detected protein, calculated using all of the peptides detected for the protein.
5	5	116.95	117.17	33.73	30.27	27.7	dicLab1_genemodels_DLAgn_00020470_1	collagen alpha-1 chain | COL12A1 | - range=LG12:8125783-8175623 5'pad=0 3'pad=0 strand=+ repeatMasking=none	57	ENSDARP00000126085		%Cov	% Coverage of the protein
6	6	114.56	114.56	65.88	62.98	61.6	dicLab1_genemodels_DLAgn_00235460_1	collagen alpha-6 chain | COL6A6 | - range=UN:44295665-44307665 5'pad=0 3'pad=0 strand=+ repeatMasking=none	58	ENSDARP00000128796		%Cov(50)	% Coverage of the protein with 50% confidence
7	7	111.69	117.7	70.63	66	64.06	dicLab1_genemodels_DLAgn_00196080_1	collagen type i alpha 1 | COL1A1 | - range=LG8:21426354-21445521 5'pad=0 3'pad=0 strand=+ repeatMasking=none	73	ENSDARP00000003177		%Cov(95)	% Coverage of the protein with 95% confidence
8	8	109.84	109.91	40.65	38.47	33.72	dicLab1_genemodels_DLAgn_00135370_1	filamin-a isoform 2 | FLNA | - range=LG22-25:24489629-24531954 5'pad=0 3'pad=0 strand=+ repeatMasking=none	55	ENSDARP00000113808		Protein accession	Protein Accession Number as described in the database (predicted proteins from the sea bass genome)
9	9	103.49	103.95	78.57	76.75	76.14	dicLab1_genemodels_DLAgn_00200090_1	collagen type i alpha 2 | COL1A2 | - range=LG9:11147857-11162884 5'pad=0 3'pad=0 strand=- repeatMasking=none	85	ENSDARP00000118091		Description	Protein Name as described in the database
10	10	103.29	103.43	96.72	96.72	96.06	dicLab1_genemodels_DLAgn_00235920_1	type i enveloping like | CYT1 | - range=UN:45222787-45226281 5'pad=0 3'pad=0 strand=+ repeatMasking=none	68	ENSDARP00000000221		Peptides (95%)	Number of peptides with at least 95% confidence according to FDR analysis that contributted for the protein identification
11	11	94.92	94.92	48.51	44.87	43.2	dicLab1_genemodels_DLAgn_00197300_1	collagen alpha-1 chain | COL14A1 | - range=LG9:1407149-1489009 5'pad=0 3'pad=0 strand=+ repeatMasking=none	48	ENSDARP00000017432		Zebrafish Ensembl accession	Accession number of the corresponding zebrafish proteins, obtained by Blast against the zebrafish genome at Ensembl (Evalue<e-10)
12	12	93.13	93.12	74.38	72.82	71.91	dicLab1_genemodels_DLAgn_00153920_1	scinderin like a | SCINLA | - range=LG4:24345025-24352808 5'pad=0 3'pad=0 strand=+ repeatMasking=none	50	ENSDARP00000151513
13	13	87.55	87.57	13.58	11.1	10.21	dicLab1_genemodels_DLAgn_00064270_1	microtubule-actin cross-linking factor isoforms 1 2 3 5-like | - | - range=LG16:18747384-18798872 5'pad=0 3'pad=0 strand=- repeatMasking=none	45	ENSDARP00000155551
14	14	80.6	81.07	34.64	30.61	26.84	dicLab1_genemodels_DLAgn_00179920_1	myosin-9-like | MYH9 | - range=LG7:13732066-13752243 5'pad=0 3'pad=0 strand=- repeatMasking=none	41	ENSDARP00000124366
15	15	75.77	79.78	90.24	87.38	85	dicLab1_genemodels_DLAgn_00176040_1	type i cytoskeletal 13-like | KRT17 | - range=LG7:5178409-5182132 5'pad=0 3'pad=0 strand=- repeatMasking=none	40	ENSDARP00000096586
16	16	67.07	67.07	65.38	60.72	57.93	dicLab1_genemodels_DLAgn_00151000_1	elongation factor 2-like | EEF2 | - range=LG4:18052282-18059139 5'pad=0 3'pad=0 strand=- repeatMasking=none	36	ENSDARP00000131100
17	17	66.22	66.27	81.02	81.02	78.91	dicLab1_genemodels_DLAgn_00071470_1	papilin-like isoform x1 | PAPLN | - range=LG17:16224750-16229122 5'pad=0 3'pad=0 strand=- repeatMasking=none	36	ENSDARP00000151233
18	18	64.72	64.74	60.71	57.82	54.66	dicLab1_genemodels_DLAgn_00003630_1	scinderin like a | SCINLA | - range=LG10:8220191-8234915 5'pad=0 3'pad=0 strand=+ repeatMasking=none	33	ENSDARP00000151513
19	19	64	64.08	15.97	15.08	12.16	dicLab1_genemodels_DLAgn_00071210_1	apolipoprotein b-100 | APOB | - range=LG17:15550975-15569809 5'pad=0 3'pad=0 strand=- repeatMasking=none	33	ENSDARP00000119179
20	20	63.36	63.47	12.89	11.53	8.966	dicLab1_genemodels_DLAgn_00023380_1	cytoplasmic dynein 1 heavy chain 1 | DYNC1H1 | EC:3.6.1.3 range=LG12:14472247-14499376 5'pad=0 3'pad=0 strand=+ repeatMasking=none	31	ENSDARP00000138059
21	21	62.75	62.77	75.11	72.79	68.16	dicLab1_genemodels_DLAgn_00005730_1	transferrin | - | - range=LG10:12538927-12546394 5'pad=0 3'pad=0 strand=+ repeatMasking=none	33	ENSDARP00000135247
22	22	56.17	56.17	42.06	41.34	38.39	dicLab1_genemodels_DLAgn_00001820_1	collagen alpha-1 chain-like | COL6A1 | - range=LG10:5638180-5657803 5'pad=0 3'pad=0 strand=+ repeatMasking=none	28	ENSDARP00000103794
23	23	55.06	55.14	55.33	53.67	49.52	dicLab1_genemodels_DLAgn_00177880_1	junction plakoglobin | JUPA | - range=LG7:9732968-9740247 5'pad=0 3'pad=0 strand=+ repeatMasking=none	28	ENSDARP00000123882
24	24	54.6	54.79	60	60	56.58	dicLab1_genemodels_DLAgn_00246350_1	collagen alpha-6 chain | COL6A6 | - range=UN:64078326-64083321 5'pad=0 3'pad=0 strand=+ repeatMasking=none	28	ENSDARP00000128796
25	25	53.56	80.16	34.18	29.03	26.99	dicLab1_genemodels_DLAgn_00188290_1	myosin-9-like isoform x1 | MYH9 | EC:3.6.1.3 range=LG8:4835527-4853966 5'pad=0 3'pad=0 strand=+ repeatMasking=none	27	ENSDARP00000124366
26	26	51.52	51.52	42.22	41.02	38.41	dicLab1_genemodels_DLAgn_00036540_1	alpha-actinin-4 isoform 1 | ACTN4 | - range=LG13:26918241-26967752 5'pad=0 3'pad=0 strand=+ repeatMasking=none	27	ENSDARP00000150996
27	27	51.19	51.2	60.42	60.12	48.58	dicLab1_genemodels_DLAgn_00071890_1	epidermis-type lipoxygenase 3-like | LOXE3 | EC:1.13.11.12 range=LG17:17320853-17326380 5'pad=0 3'pad=0 strand=- repeatMasking=none	25	ENSDARP00000113298
28	28	50.33	66.69	75.28	71.01	68.99	dicLab1_genemodels_DLAgn_00177840_1	type i cytoskeletal 13-like | K13 | - range=LG7:9668670-9670855 5'pad=0 3'pad=0 strand=- repeatMasking=none	25	ENSDARP00000000221
29	29	49.75	49.79	30.56	26.42	21.79	dicLab1_genemodels_DLAgn_00039510_1	clathrin heavy chain 1-like | CLTC | - range=LG14:8314317-8335290 5'pad=0 3'pad=0 strand=- repeatMasking=none	24	ENSDARP00000119038
30	30	48.14	48.14	33.62	33.51	32.65	dicLab1_genemodels_DLAgn_00001830_1	collagen alpha-2 chain | COL6A2 | - range=LG10:5662369-5674316 5'pad=0 3'pad=0 strand=+ repeatMasking=none	26	ENSDARP00000082031
31	31	47.79	77.17	65.82	65.63	57.81	dicLab1_genemodels_DLAgn_00134660_1	keratin 8 | KRT8 | - range=LG22-25:22115513-22120492 5'pad=0 3'pad=0 strand=- repeatMasking=none	24	ENSDARP00000075658
32	32	46.15	46.23	59.89	57.35	57.35	dicLab1_genemodels_DLAgn_00119890_1	atp synthase subunit mitochondrial-like isoform 1 | ATP5A1 | - range=LG20:12891617-12895848 5'pad=0 3'pad=0 strand=+ repeatMasking=none	25	ENSDARP00000027947
33	33	44.41	44.41	82.93	81.07	74.67	dicLab1_genemodels_DLAgn_00187660_1	beta-actin | ACTBA | - range=LG8:3827903-3829953 5'pad=0 3'pad=0 strand=+ repeatMasking=none	25	ENSDARP00000147775
34	34	44.34	44.37	72.34	67.7	66.54	dicLab1_genemodels_DLAgn_00138380_1	atp synthase subunit mitochondrial-like | ATP5B | - range=LG24:6556723-6560115 5'pad=0 3'pad=0 strand=- repeatMasking=none	22	ENSDARP00000060309
35	35	43.66	43.7	79.78	79.78	79.55	dicLab1_genemodels_DLAgn_00124710_1	tubulin beta-1 chain-like | TUBB4B | - range=LG20:26610751-26613143 5'pad=0 3'pad=0 strand=- repeatMasking=none	24	ENSDARP00000137515
36	36	43.09	43.23	45.29	38.45	31.28	dicLab1_genemodels_DLAgn_00025600_1	glycogen liver form isoform x1 | PYGL | - range=LG12:19161441-19173805 5'pad=0 3'pad=0 strand=+ repeatMasking=none	22	ENSDARP00000123720
37	37	42.11	42.11	63.77	61.68	61.68	dicLab1_genemodels_DLAgn_00041990_1	solute carrier family 25 member 5 | SLC25A5 | - range=LG14:13990143-13992233 5'pad=0 3'pad=0 strand=- repeatMasking=none	23	ENSDARP00000096504
38	38	40.32	40.32	49.38	45.51	40.56	dicLab1_genemodels_DLAgn_00038620_1	heat shock cognate 70 | HSP70 | - range=LG14:4335515-4339144 5'pad=0 3'pad=0 strand=- repeatMasking=none	21	ENSDARP00000150450
39	39	40.25	40.25	71.25	70.75	66.5	dicLab1_genemodels_DLAgn_00081890_1	betaine--homocysteine s-methyltransferase 1-like | BHMT | EC:2.1.1.5 EC:2.1.1.10 range=LG19:6411397-6415573 5'pad=0 3'pad=0 strand=+ repeatMasking=none	20	ENSDARP00000040421
40	40	38.63	38.63	51.27	51.27	42.16	dicLab1_genemodels_DLAgn_00203700_1	adenylyl cyclase-associated protein 1 | CAP1 | EC:6.3.2.19 range=LG9:19672699-19681562 5'pad=0 3'pad=0 strand=+ repeatMasking=none	20	ENSDARP00000020578
41	41	38.06	38.11	18.23	16.48	13.91	dicLab1_genemodels_DLAgn_00108560_1	neuroblast differentiation-associated protein ahnak | AHNAK | - range=LG2:7277562-7284688 5'pad=0 3'pad=0 strand=- repeatMasking=none	19	ENSDARP00000082917
42	42	37.96	37.96	67.64	67.64	65.78	dicLab1_genemodels_DLAgn_00234850_1	collagen alpha-4 chain-like | - | - range=UN:43349986-43353590 5'pad=0 3'pad=0 strand=+ repeatMasking=none	19	ENSDARP00000128796
43	43	37.52	37.53	77.57	76.81	76.81	dicLab1_genemodels_DLAgn_00029710_1	apolipoprotein a-i | - | - range=LG13:8023660-8024790 5'pad=0 3'pad=0 strand=- repeatMasking=none	24	ENSDARP00000155136
44	44	37.21	37.24	83.28	83.28	80.9	dicLab1_genemodels_DLAgn_00063910_1	glyceraldehyde-3-phosphate dehydrogenase | GAPDHS | EC:1.2.1.12 range=LG16:17367340-17371041 5'pad=0 3'pad=0 strand=- repeatMasking=none	21	ENSDARP00000144134
45	45	36.93	38.75	63.01	63.01	60.27	dicLab1_genemodels_DLAgn_00066250_1	collagen alpha-1 chain-like | COL10A1 | - range=LG17:1713668-1718580 5'pad=0 3'pad=0 strand=+ repeatMasking=none	33	ENSDARP00000130066
46	46	35.97	36.03	41.43	37.92	37.17	dicLab1_genemodels_DLAgn_00035100_1	periostin-like | POSTNB | - range=LG13:23246595-23258439 5'pad=0 3'pad=0 strand=- repeatMasking=none	18	ENSDARP00000139439
47	47	35.56	35.56	65.37	65.37	64.07	dicLab1_genemodels_DLAgn_00204500_1	elongation factor 1-alpha-like | EEF1A | - range=LG9:21150983-21169456 5'pad=0 3'pad=0 strand=+ repeatMasking=none	19	ENSDARP00000156411
48	48	35.43	35.5	50.9	48.65	45.74	dicLab1_genemodels_DLAgn_00091010_1	type i cytoskeletal 18 | KRT18 | - range=LG1A:12399343-12403154 5'pad=0 3'pad=0 strand=+ repeatMasking=none	19	ENSDARP00000146408
49	49	35.34	35.34	59.46	56.08	56.08	dicLab1_genemodels_DLAgn_00216010_1	tubulin alpha-1a chain | TUBA8L3 | - range=UN:9412632-9414395 5'pad=0 3'pad=0 strand=+ repeatMasking=none	18	ENSDARP00000093490
50	50	35.05	39.29	18.77	16.4	12.96	dicLab1_genemodels_DLAgn_00097520_1	filamin-b isoform x3 | FLNB | - range=LG1A:26654363-26722988 5'pad=0 3'pad=0 strand=+ repeatMasking=none	19	ENSDARP00000024947
51	51	34.37	34.39	9.521	9.045	8.603	dicLab1_genemodels_DLAgn_00093030_1	collagen alpha-1 chain | COL7A1 | - range=LG1A:15839038-15889675 5'pad=0 3'pad=0 strand=- repeatMasking=none	19	ENSDARP00000029446
52	52	34.28	34.31	90.54	86.12	81.39	dicLab1_genemodels_DLAgn_00109930_1	guanine nucleotide-binding protein subunit beta-2-like 1 | RACK1 | - range=LG2:9825486-9832877 5'pad=0 3'pad=0 strand=+ repeatMasking=none	17	ENSDARP00000061000
53	54	33.32	33.35	50.3	49.11	47.73	dicLab1_genemodels_DLAgn_00155860_1	pyruvate kinase muscle isozyme | PKMA | EC:2.7.1.40 range=LG5:6834792-6843402 5'pad=0 3'pad=0 strand=+ repeatMasking=none	18	ENSDARP00000153615
54	56	31.7	31.7	75.37	75.07	75.07	dicLab1_genemodels_DLAgn_00063750_1	malate mitochondrial-like | MDH2 | EC:1.1.1.37 range=LG16:16832569-16833582 5'pad=0 3'pad=0 strand=+ repeatMasking=none	16	ENSDARP00000063661
55	57	31.6	31.61	41.68	41.68	35.38	dicLab1_genemodels_DLAgn_00112730_1	plastin-3 isoform x2 | PLS3 | - range=LG2:16605114-16611565 5'pad=0 3'pad=0 strand=- repeatMasking=none	16	ENSDARP00000132035
56	58	31.36	31.37	30.68	29.51	26.81	dicLab1_genemodels_DLAgn_00169150_1	plakophilin-3-like isoform x3 | PKP3 | - range=LG6:13011145-13028691 5'pad=0 3'pad=0 strand=+ repeatMasking=none	16	ENSDARP00000145683
57	59	31.33	31.34	12.03	9.889	9.611	dicLab1_genemodels_DLAgn_00080280_1	talin-1 isoform x5 | TLN1 | - range=LG19:3256464-3320359 5'pad=0 3'pad=0 strand=+ repeatMasking=none	16	ENSDARP00000132453
58	60	30.9	30.92	52.4	50.55	40.59	dicLab1_genemodels_DLAgn_00103670_1	glutamate dehydrogenase | GLUD1B | EC:1.4.1.3 range=LG1B:11840836-11856959 5'pad=0 3'pad=0 strand=+ repeatMasking=none	16	ENSDARP00000135641
59	61	30.76	30.77	47.24	47.07	44.66	dicLab1_genemodels_DLAgn_00258520_1	collagen alpha-6 chain-like | COL6A6 | - range=UN:83056395-83064463 5'pad=0 3'pad=0 strand=- repeatMasking=none	16	ENSDARP00000103549
60	62	30.17	30.2	30.6	30.29	30.29	dicLab1_genemodels_DLAgn_00056780_1	lamin-a-like isoform x1 | LMNA | - range=LG16:3554237-3581180 5'pad=0 3'pad=0 strand=+ repeatMasking=none	18	ENSDARP00000145959
61	63	30.04	36.34	55.2	53.12	50.58	dicLab1_genemodels_DLAgn_00134670_1	keratin 18 | KRT18 | - range=LG22-25:22159781-22165472 5'pad=0 3'pad=0 strand=+ repeatMasking=none	16	ENSDARP00000148009
62	64	29.37	29.75	23.85	16.62	12.01	dicLab1_genemodels_DLAgn_00195600_1	periplakin | PPL | - range=LG8:19957765-19980926 5'pad=0 3'pad=0 strand=- repeatMasking=none	16	ENSDARP00000130075
63	65	28.93	32.83	13.33	10.53	7.806	dicLab1_genemodels_DLAgn_00006160_1	desmoplakin isoform x1 | DSP | - range=LG10:13722601-13740664 5'pad=0 3'pad=0 strand=+ repeatMasking=none	14	ENSDARP00000103914
64	66	28.92	28.96	45.69	41.85	39.62	dicLab1_genemodels_DLAgn_00130110_1	transketolase-like protein 2-like isoform 1 | TKT | EC:2.2.1.1 range=LG22-25:11040255-11047056 5'pad=0 3'pad=0 strand=- repeatMasking=none	15	ENSDARP00000017569
65	67	28.58	28.59	61.81	54.86	47.69	dicLab1_genemodels_DLAgn_00138560_1	warm-temperature-acclimation-related 65-kda protein | WAP65-2 | - range=LG24:6866206-6870583 5'pad=0 3'pad=0 strand=+ repeatMasking=none	14	ENSDARP00000111337
66	68	28.46	28.48	52.48	48.68	45.05	dicLab1_genemodels_DLAgn_00090310_1	wd repeat-containing protein 1 | WDR1 | - range=LG1A:10622052-10631698 5'pad=0 3'pad=0 strand=- repeatMasking=none	15	ENSDARP00000144889
67	69	28.16	28.81	62.33	57.06	51.8	dicLab1_genemodels_DLAgn_00208600_1	decorin precursor | DCN | - range=LGx:12419647-12429930 5'pad=0 3'pad=0 strand=+ repeatMasking=none	14	ENSDARP00000025940
68	70	28.11	28.11	36.77	31.55	29.61	dicLab1_genemodels_DLAgn_00036170_1	echinoderm microtubule-associated 2 isoform 1 | EML2 | - range=LG13:26049506-26074582 5'pad=0 3'pad=0 strand=+ repeatMasking=none	14	ENSDARP00000146589
69	71	28.03	28.05	34.76	30.48	29.1	dicLab1_genemodels_DLAgn_00070720_1	heat shock protein 90 | HSP90BA | - range=LG17:14714568-14720466 5'pad=0 3'pad=0 strand=+ repeatMasking=none	14	ENSDARP00000137112
70	72	27.99	28.15	63.5	60.84	54.75	dicLab1_genemodels_DLAgn_00037540_1	40s ribosomal protein s4 | RPS4X | - range=LG14:1793783-1799936 5'pad=0 3'pad=0 strand=- repeatMasking=none	17	ENSDARP00000108089
71	73	27.84	27.89	76.26	67.7	62.65	dicLab1_genemodels_DLAgn_00036820_1	40s ribosomal protein s3 | RPS3 | - range=LG13:27372997-27377933 5'pad=0 3'pad=0 strand=+ repeatMasking=none	15	ENSDARP00000132180
72	74	27.79	27.88	54.86	53.01	47.69	dicLab1_genemodels_DLAgn_00131990_1	alpha-enolase-like isoform 1 | ENO1A | EC:4.2.1.11 range=LG22-25:14200008-14205698 5'pad=0 3'pad=0 strand=+ repeatMasking=none	14	ENSDARP00000094618
73	75	27.61	27.64	58.11	48.2	45.05	dicLab1_genemodels_DLAgn_00009550_1	histone partial | HIST3H3 | - range=LG10:22589111-22590742 5'pad=0 3'pad=0 strand=- repeatMasking=none	14	ENSDARP00000156959
74	76	27.56	27.72	53.88	49.14	43.1	dicLab1_genemodels_DLAgn_00223780_1	complement component c3 | C3-1 | - range=UN:25172767-25176517 5'pad=0 3'pad=0 strand=- repeatMasking=none	14	ENSDARP00000117916
75	77	27.54	27.65	49.32	47.7	43.09	dicLab1_genemodels_DLAgn_00168650_1	60s ribosomal protein l4-a | RPL4 | - range=LG6:12209010-12212705 5'pad=0 3'pad=0 strand=- repeatMasking=none	15	ENSDARP00000060362
76	78	27.39	27.44	80.97	80.57	71.66	dicLab1_genemodels_DLAgn_00058740_1	triosephosphate isomerase b | TPISB | EC:5.3.1.1 EC:2.7.11.0 range=LG16:7729674-7733178 5'pad=0 3'pad=0 strand=+ repeatMasking=none	13	ENSDARP00000134103
77	79	27.35	27.43	81.45	81.45	73.82	dicLab1_genemodels_DLAgn_00016880_1	carbonyl reductase | HSD20B | - range=LG11:21844762-21848897 5'pad=0 3'pad=0 strand=- repeatMasking=none	14	ENSDARP00000053151
78	80	26.86	27.01	30.02	28.54	26.18	dicLab1_genemodels_DLAgn_00116740_1	transitional endoplasmic reticulum atpase | VCP | EC:3.6.1.3 range=LG20:4473423-4481976 5'pad=0 3'pad=0 strand=+ repeatMasking=none	14	ENSDARP00000012048
79	81	26.78	26.97	60.05	49.88	44.8	dicLab1_genemodels_DLAgn_00097780_1	s-adenosylhomocysteine hydrolase | AHCY | EC:3.3.1.1 range=LG1A:27448508-27458681 5'pad=0 3'pad=0 strand=- repeatMasking=none	15	ENSDARP00000002844
80	82	26.49	26.59	19.49	19.49	17.01	dicLab1_genemodels_DLAgn_00026250_1	papilin- partial | PAPLN | EC:3.4.24.0 range=LG12:20098388-20120652 5'pad=0 3'pad=0 strand=- repeatMasking=none	14	ENSDARP00000129699
81	83	25.92	25.93	64.08	61.27	58.8	dicLab1_genemodels_DLAgn_00077970_1	inositol monophosphatase | IMPA1 | - range=LG18-21:12716441-12718961 5'pad=0 3'pad=0 strand=- repeatMasking=none	15	ENSDARP00000018348
82	84	25.77	25.79	15.38	11.56	8.772	dicLab1_genemodels_DLAgn_00098210_1	integrin beta-4-like | ITGB4 | - range=LG1B:330179-349112 5'pad=0 3'pad=0 strand=+ repeatMasking=none	12	ENSDARP00000031533
83	85	25.6	25.64	68.96	67.03	57.69	dicLab1_genemodels_DLAgn_00109540_1	fructose-bisphosphate aldolase b | ALDOB | EC:4.1.2.13 range=LG2:9051376-9053338 5'pad=0 3'pad=0 strand=+ repeatMasking=none	14	ENSDARP00000070225
84	86	25.44	25.47	70.49	67.62	63.93	dicLab1_genemodels_DLAgn_00129300_1	14-3-3 protein beta alpha-2 | 143B2 | - range=LG22-25:8771523-8773391 5'pad=0 3'pad=0 strand=- repeatMasking=none	14	ENSDARP00000027118
85	87	25.39	25.44	58.04	53.94	51.42	dicLab1_genemodels_DLAgn_00183610_1	annexin a5 | ANXA5 | - range=LG7:23230892-23241514 5'pad=0 3'pad=0 strand=+ repeatMasking=none	13	ENSDARP00000006207
86	88	25.17	25.21	79.56	67.11	63.56	dicLab1_genemodels_DLAgn_00199270_1	glutathione s-transferase | - | EC:2.5.1.18 range=LG9:8463374-8466149 5'pad=0 3'pad=0 strand=+ repeatMasking=none	13	ENSDARP00000062517
87	89	24.83	24.87	50.98	45.75	43.79	dicLab1_genemodels_DLAgn_00189410_1	40s ribosomal protein s2 | RPS2 | - range=LG8:6985467-6987658 5'pad=0 3'pad=0 strand=+ repeatMasking=none	13	ENSDARP00000101605
88	90	24.8	24.84	23.51	20.75	20.75	dicLab1_genemodels_DLAgn_00195090_1	major vault | MVP | - range=LG8:18474148-18484277 5'pad=0 3'pad=0 strand=+ repeatMasking=none	13	ENSDARP00000112736
89	91	24.73	24.77	58.73	58.73	58.73	dicLab1_genemodels_DLAgn_00074690_1	proteasome activator complex subunit 1 | PSME1 | - range=LG18-21:3742477-3747686 5'pad=0 3'pad=0 strand=- repeatMasking=none	14	ENSDARP00000012691
90	92	24.66	24.72	87.96	85.19	81.94	dicLab1_genemodels_DLAgn_00038890_1	calpain small subunit 1 | CAPNS1B | - range=LG14:6295602-6299994 5'pad=0 3'pad=0 strand=+ repeatMasking=none	13	ENSDARP00000020352
91	93	24.43	24.49	55.05	51.2	51.2	dicLab1_genemodels_DLAgn_00195510_1	actin-related protein 2 3 complex subunit 1a-like | ARPC1A | - range=LG8:19775711-19785224 5'pad=0 3'pad=0 strand=+ repeatMasking=none	13	ENSDARP00000123754
92	94	24.23	24.27	28.19	22.8	19.02	dicLab1_genemodels_DLAgn_00130170_1	ubiquitin-like modifier-activating enzyme 1-like | UBA1 | - range=LG22-25:11079320-11089714 5'pad=0 3'pad=0 strand=- repeatMasking=none	12	ENSDARP00000054690
93	95	24.1	24.2	55.26	55.26	44.74	dicLab1_genemodels_DLAgn_00175170_1	malate cytoplasmic | MDH1A | EC:1.1.1.37 range=LG7:2499292-2507474 5'pad=0 3'pad=0 strand=+ repeatMasking=none	14	ENSDARP00000023121
94	96	23.8	23.83	42.34	42.11	42.11	dicLab1_genemodels_DLAgn_00047750_1	actin-related protein 3-like | ACTR3 | - range=LG15:3085507-3108655 5'pad=0 3'pad=0 strand=- repeatMasking=none	13	ENSDARP00000045149
95	97	22.83	22.83	19.25	17.75	13.49	dicLab1_genemodels_DLAgn_00005560_1	tenascin-n | TNN | - range=LG10:12109620-12138050 5'pad=0 3'pad=0 strand=+ repeatMasking=none	12	ENSDARP00000110076
96	98	22.65	22.72	54.68	54.68	46.82	dicLab1_genemodels_DLAgn_00183480_1	40s ribosomal protein s3a | RS3A | - range=LG7:22796246-22800116 5'pad=0 3'pad=0 strand=+ repeatMasking=none	12	ENSDARP00000148857
97	99	22.53	30.74	9.263	6.365	4.5	dicLab1_genemodels_DLAgn_00204270_1	plectin-like isoform x1 | PLECA | - range=LG9:20729790-20771885 5'pad=0 3'pad=0 strand=- repeatMasking=none	14	ENSDARP00000145064
98	100	22.41	22.45	60.95	58.88	53.55	dicLab1_genemodels_DLAgn_00161370_1	transaldolase | TALDO1 | EC:2.2.1.2 range=LG5:23305498-23316340 5'pad=0 3'pad=0 strand=- repeatMasking=none	12	ENSDARP00000143071
99	101	22.35	22.37	71.7	67.2	56.27	dicLab1_genemodels_DLAgn_00055990_1	f-type lectin | - | - range=LG16:1229916-1231875 5'pad=0 3'pad=0 strand=+ repeatMasking=none	11	ENSDARP00000139395
100	102	22.25	22.27	61.01	58.49	55.97	dicLab1_genemodels_DLAgn_00139730_1	inosine-uridine preferring nucleoside hydrolase-like | MGC52875 | - range=LG24:11543310-11545724 5'pad=0 3'pad=0 strand=+ repeatMasking=none	13	ENSDARP00000061735
101	103	22.07	22.1	23.55	17.54	15.48	dicLab1_genemodels_DLAgn_00102710_1	isoform cra_b | VCL | - range=LG1B:9432852-9457188 5'pad=0 3'pad=0 strand=+ repeatMasking=none	12	ENSDARP00000039827
102	104	22.03	22.03	59.82	49.32	49.32	dicLab1_genemodels_DLAgn_00131850_1	glutathione s-transferase mu 3 | GSTM | EC:2.5.1.18 range=LG22-25:14075764-14080120 5'pad=0 3'pad=0 strand=+ repeatMasking=none	11	ENSDARP00000049792
103	105	21.96	22.02	46.95	44.02	31.15	dicLab1_genemodels_DLAgn_00258080_1	neoverrucotoxin subunit alpha-like | - | - range=UN:82266762-82269722 5'pad=0 3'pad=0 strand=+ repeatMasking=none	11	ENSDARP00000151230
104	106	21.87	21.91	80.98	80.98	69.57	dicLab1_genemodels_DLAgn_00105510_1	cytolysin src-1-like | APNL | - range=LG1B:16320487-16321207 5'pad=0 3'pad=0 strand=- repeatMasking=none	11	ENSDARP00000106897
105	107	21.71	21.78	46.4	44.78	34.8	dicLab1_genemodels_DLAgn_00074190_1	leukocyte elastase inhibitor | - | - range=LG18-21:2279996-2287305 5'pad=0 3'pad=0 strand=+ repeatMasking=none	12	ENSDARP00000050643
106	108	21.41	21.48	34.99	34.99	27	dicLab1_genemodels_DLAgn_00144880_1	calpain-1 catalytic subunit | CAPN1 | - range=LG3:13376242-13397104 5'pad=0 3'pad=0 strand=+ repeatMasking=none	12	ENSDARP00000102675
107	109	21.3	21.37	46.68	35.7	31.81	dicLab1_genemodels_DLAgn_00108580_1	elongation factor 1-gamma | EEF1G | - range=LG2:7310268-7316445 5'pad=0 3'pad=0 strand=- repeatMasking=none	10	ENSDARP00000072983
108	110	21.29	21.35	48.44	43.41	36.93	dicLab1_genemodels_DLAgn_00046930_1	phosphoglycerate kinase 1 | PGK1 | EC:2.7.2.3 range=LG14:28138684-28149472 5'pad=0 3'pad=0 strand=- repeatMasking=none	11	ENSDARP00000070807
109	111	20.91	20.95	53.71	53.71	50.88	dicLab1_genemodels_DLAgn_00014270_1	voltage-dependent anion-selective channel protein 2 | VDAC2 | - range=LG11:12104375-12108880 5'pad=0 3'pad=0 strand=- repeatMasking=none	12	ENSDARP00000014456
110	112	20.81	20.83	33.27	31.21	26.73	dicLab1_genemodels_DLAgn_00097020_1	cpne1 protein | CPNE1 | - range=LG1A:25684848-25692627 5'pad=0 3'pad=0 strand=- repeatMasking=none	11	ENSDARP00000094289
111	113	20.51	20.52	67.42	67.42	67.42	dicLab1_genemodels_DLAgn_00151870_1	peroxiredoxin 6 | PRDX6 | EC:1.11.1.15 range=LG4:19922340-19927771 5'pad=0 3'pad=0 strand=- repeatMasking=none	11	ENSDARP00000149531
112	114	20.47	20.49	30.7	26.69	25.54	dicLab1_genemodels_DLAgn_00096510_1	peptidylarginine deiminase | PADI2 | EC:3.5.3.15 range=LG1A:24201527-24210773 5'pad=0 3'pad=0 strand=- repeatMasking=none	11	ENSDARP00000064841
113	115	20.4	20.43	51.1	51.1	40.44	dicLab1_genemodels_DLAgn_00205240_1	phosphate carrier mitochondrial precursor | SLC25A3 | - range=LGx:1047379-1052889 5'pad=0 3'pad=0 strand=+ repeatMasking=none	10	ENSDARP00000033622
114	116	20.36	20.41	27.92	26.81	20.97	dicLab1_genemodels_DLAgn_00130340_1	plakophilin-1-like | PKP1 | - range=LG22-25:11408076-11423023 5'pad=0 3'pad=0 strand=+ repeatMasking=none	10	ENSDARP00000069093
115	117	20.34	32.62	55.85	44.63	39.51	dicLab1_genemodels_DLAgn_00177820_1	type i cytoskeletal 13-like | S8 | - range=LG7:9648587-9651614 5'pad=0 3'pad=0 strand=- repeatMasking=none	10	ENSDARP00000034077
116	118	20.32	20.36	49.73	44.89	44.89	dicLab1_genemodels_DLAgn_00130090_1	biglycan precursor | BGN | - range=LG22-25:11002849-11009009 5'pad=0 3'pad=0 strand=- repeatMasking=none	11	ENSDARP00000049835
117	119	20.3	20.35	45.29	40.58	40.13	dicLab1_genemodels_DLAgn_00205820_1	rab gdp dissociation inhibitor beta | GDI2 | - range=LGx:2863357-2876284 5'pad=0 3'pad=0 strand=- repeatMasking=none	11	ENSDARP00000009258
118	120	20.26	20.26	35.96	35.96	34.38	dicLab1_genemodels_DLAgn_00208610_1	lumican precursor | LUM | - range=LGx:12441621-12444264 5'pad=0 3'pad=0 strand=+ repeatMasking=none	10	ENSDARP00000146992
119	121	20.23	20.28	58.3	51.57	51.57	dicLab1_genemodels_DLAgn_00012680_1	glutathione s-transferase | - | EC:2.5.1.18 range=LG11:8998370-9000232 5'pad=0 3'pad=0 strand=+ repeatMasking=none	11	ENSDARP00000153877
120	122	20.14	20.14	11	8.506	7.261	dicLab1_genemodels_DLAgn_00204260_1	epiplakin- partial | EPPK1 | - range=LG9:20698674-20704456 5'pad=0 3'pad=0 strand=- repeatMasking=none	10	ENSDARP00000125774
121	123	20.04	24.03	31.51	31.51	21.64	dicLab1_genemodels_DLAgn_00086860_1	gelsolin-like isoform x2 | GSN | - range=LG19:20915664-20927949 5'pad=0 3'pad=0 strand=+ repeatMasking=none	9	ENSDARP00000044077
122	124	19.69	19.76	14.87	12.13	10.35	dicLab1_genemodels_DLAgn_00010800_1	eukaryotic translation initiation factor 3 subunit a | EIF3A | - range=LG11:3633611-3641449 5'pad=0 3'pad=0 strand=- repeatMasking=none	10	ENSDARP00000102398
123	125	19.61	19.66	58.1	53.65	47.62	dicLab1_genemodels_DLAgn_00090700_1	60s acidic ribosomal protein p0 | RPLP0 | - range=LG1A:11465272-11467596 5'pad=0 3'pad=0 strand=+ repeatMasking=none	9	ENSDARP00000067953
124	126	19.52	19.65	28.54	25.67	23.95	dicLab1_genemodels_DLAgn_00014180_1	annexin a11-like | ANXA11A | - range=LG11:11622615-11629384 5'pad=0 3'pad=0 strand=+ repeatMasking=none	10	ENSDARP00000057947
125	127	19.51	24.77	61.75	58.96	53.39	dicLab1_genemodels_DLAgn_00022640_1	14-3-3 protein beta alpha | 1433B | - range=LG12:12165836-12172955 5'pad=0 3'pad=0 strand=+ repeatMasking=none	10	ENSDARP00000153509
126	128	19.46	19.54	24.76	20.03	18.77	dicLab1_genemodels_DLAgn_00065010_1	polyadenylate-binding protein 1-like | PABPC1 | - range=LG16:21383586-21389168 5'pad=0 3'pad=0 strand=- repeatMasking=none	10	ENSDARP00000124828
127	129	19.16	19.19	67.5	58	51.5	dicLab1_genemodels_DLAgn_00181620_1	60s ribosomal protein l9 | RPL9 | - range=LG7:17562824-17566271 5'pad=0 3'pad=0 strand=- repeatMasking=none	10	ENSDARP00000155951
128	130	19.12	19.19	29.29	27.36	22.74	dicLab1_genemodels_DLAgn_00120320_1	aminopeptidase -like | NPEPL1 | EC:3.4.11.0 range=LG20:13908475-13914413 5'pad=0 3'pad=0 strand=+ repeatMasking=none	10	ENSDARP00000105266
129	131	19.09	19.16	30.05	25.81	22.58	dicLab1_genemodels_DLAgn_00032410_1	serine threonine-protein phosphatase 2a 65 kda regulatory subunit a beta isoform-like | PPP2R1B | - range=LG13:16715506-16725842 5'pad=0 3'pad=0 strand=- repeatMasking=none	10	ENSDARP00000117066
130	132	18.94	19.03	43.22	33.33	33.33	dicLab1_genemodels_DLAgn_00082840_1	60s ribosomal protein l7a | RL7A | - range=LG19:9519287-9521611 5'pad=0 3'pad=0 strand=- repeatMasking=none	11	ENSDARP00000151111
131	133	18.91	18.97	30.99	30.8	27.68	dicLab1_genemodels_DLAgn_00176320_1	protein disulfide-isomerase-like | P4HB | EC:5.3.4.1 EC:1.14.11.2 range=LG7:5503128-5514951 5'pad=0 3'pad=0 strand=- repeatMasking=none	10	ENSDARP00000136475
132	134	18.9	18.94	48.85	45.57	45.57	dicLab1_genemodels_DLAgn_00188310_1	40s ribosomal protein sa | RSSA | - range=LG8:4864104-4866035 5'pad=0 3'pad=0 strand=+ repeatMasking=none	10	ENSDARP00000155439
133	135	18.84	64.69	62.92	59.58	56.67	dicLab1_genemodels_DLAgn_00090980_1	type ii keratin e3 | KRT4 | - range=LG1A:12355592-12359138 5'pad=0 3'pad=0 strand=- repeatMasking=none	12	ENSDARP00000016453
134	136	18.72	18.78	24.51	21.82	21.82	dicLab1_genemodels_DLAgn_00197490_1	carcinoembryonic antigen-related cell adhesion molecule 5-like | CEACAM1 | - range=LG9:2144186-2163560 5'pad=0 3'pad=0 strand=- repeatMasking=none	10	ENSDARP00000144185
135	137	18.67	18.69	65.07	65.07	61.72	dicLab1_genemodels_DLAgn_00110150_1	atp synthase subunit mitochondrial precursor | ATP5O | - range=LG2:10203295-10206014 5'pad=0 3'pad=0 strand=- repeatMasking=none	10	ENSDARP00000003389
136	138	18.48	18.6	32.01	32.01	24.72	dicLab1_genemodels_DLAgn_00157870_1	aspartate mitochondrial-like | GOT2A | EC:2.6.1.1 EC:2.6.1.5 EC:2.6.1.57 EC:2.6.1.9 range=LG5:13140101-13148782 5'pad=0 3'pad=0 strand=- repeatMasking=none	10	ENSDARP00000149137
137	139	18.44	18.57	28	26.2	21.6	dicLab1_genemodels_DLAgn_00171450_1	protein disulfide-isomerase a3 | PDIA3 | EC:5.3.4.1 range=LG6:18887081-18893683 5'pad=0 3'pad=0 strand=- repeatMasking=none	10	ENSDARP00000134643
138	140	18.41	18.46	32.67	27.23	25.25	dicLab1_genemodels_DLAgn_00140540_1	eukaryotic translation initiation factor isoform 1b | EIF4A1 | - range=LG3:37749-45525 5'pad=0 3'pad=0 strand=+ repeatMasking=none	9	ENSDARP00000151794
139	141	18.32	18.44	46.61	40.68	36.86	dicLab1_genemodels_DLAgn_00131480_1	60s ribosomal protein l10a | - | - range=LG22-25:13509185-13511266 5'pad=0 3'pad=0 strand=+ repeatMasking=none	9	ENSDARP00000062982
140	142	18.07	18.08	45.88	38.53	38.53	dicLab1_genemodels_DLAgn_00094330_1	guanine nucleotide-binding protein g g g subunit beta-1-like | GNB1A | - range=LG1A:18079960-18083842 5'pad=0 3'pad=0 strand=- repeatMasking=none	9	ENSDARP00000111963
141	143	17.98	17.98	27.03	26.77	24.93	dicLab1_genemodels_DLAgn_00115690_1	annexin a1 | ANXA1 | - range=LG20:2719417-2725479 5'pad=0 3'pad=0 strand=- repeatMasking=none	9	ENSDARP00000028837
142	144	17.97	18.02	39	37.26	28.76	dicLab1_genemodels_DLAgn_00065800_1	aldehyde mitochondrial | ALDH2.2 | EC:1.2.1.3 range=LG16:25639720-25665750 5'pad=0 3'pad=0 strand=+ repeatMasking=none	10	ENSDARP00000143945
143	145	17.88	18.05	35.19	29.1	24.37	dicLab1_genemodels_DLAgn_00160210_1	bifunctional purine biosynthesis protein purh | ATIC | EC:2.1.2.3 EC:3.5.4.10 range=LG5:20297704-20303547 5'pad=0 3'pad=0 strand=- repeatMasking=none	11	ENSDARP00000024082
144	146	17.8	17.9	79.02	74.13	74.13	dicLab1_genemodels_DLAgn_00058020_1	14 kda apolipoprotein | APO14KDA | - range=LG16:6607826-6608898 5'pad=0 3'pad=0 strand=- repeatMasking=none	11	ENSDARP00000120304
145	147	17.78	17.8	63.35	56.02	48.17	dicLab1_genemodels_DLAgn_00153360_1	dermatopontin-like | DPT | - range=LG4:22622839-22627616 5'pad=0 3'pad=0 strand=+ repeatMasking=none	9	ENSDARP00000073086
146	148	17.76	17.81	34.05	34.05	22.7	dicLab1_genemodels_DLAgn_00107910_1	atlastin gtpase 3 | ATL3 | - range=LG2:5684634-5690895 5'pad=0 3'pad=0 strand=+ repeatMasking=none	9	ENSDARP00000012931
147	149	17.74	17.79	53.53	53.53	53.53	dicLab1_genemodels_DLAgn_00091450_1	proteasome subunit alpha type-5 | PSMA5 | EC:3.4.25.0 range=LG1A:13254069-13256464 5'pad=0 3'pad=0 strand=+ repeatMasking=none	9	ENSDARP00000154466
148	150	17.71	17.8	61.99	58.82	49.32	dicLab1_genemodels_DLAgn_00002690_1	natural killer cell enhancement factor | NKEF | EC:1.11.1.15 range=LG10:7077833-7080942 5'pad=0 3'pad=0 strand=- repeatMasking=none	10	ENSDARP00000076104
149	151	17.7	20.26	54.55	52.07	37.19	dicLab1_genemodels_DLAgn_00042820_1	fructose-bisphosphate aldolase c | ALDOC | EC:4.1.2.13 range=LG14:15114542-15117376 5'pad=0 3'pad=0 strand=- repeatMasking=none	9	ENSDARP00000024492
150	152	17.65	17.7	76.88	70.43	67.2	dicLab1_genemodels_DLAgn_00192420_1	cytolysin src-1-like | APNL | - range=LG8:12804598-12805263 5'pad=0 3'pad=0 strand=- repeatMasking=none	10	ENSDARP00000106897
151	153	17.62	24.93	66.8	63.93	56.15	dicLab1_genemodels_DLAgn_00097870_1	14-3-3 protein beta alpha-2 | 143B2 | - range=LG1A:27613105-27625390 5'pad=0 3'pad=0 strand=- repeatMasking=none	9	ENSDARP00000027118
152	154	17.58	17.71	87.57	83.05	64.41	dicLab1_genemodels_DLAgn_00192430_1	cytolysin src-1-like | APNL | - range=LG8:12806840-12808502 5'pad=0 3'pad=0 strand=- repeatMasking=none	9	ENSDARP00000144180
153	155	17.57	17.69	57.53	57.53	57.53	dicLab1_genemodels_DLAgn_00209330_1	40s ribosomal protein s16 | RPS16 | - range=LGx:14337380-14339515 5'pad=0 3'pad=0 strand=- repeatMasking=none	10	ENSDARP00000144303
154	156	17.53	17.56	78.91	78.91	74.83	dicLab1_genemodels_DLAgn_00266690_1	hemoglobin beta chain | - | - range=UN:96187373-96188046 5'pad=0 3'pad=0 strand=- repeatMasking=none	9	ENSDARP00000092488
155	157	17.52	17.57	28.81	27.4	25.76	dicLab1_genemodels_DLAgn_00067150_1	alpha-1-antitrypsin homolog | SERPINA1 | - range=LG17:4396468-4398576 5'pad=0 3'pad=0 strand=+ repeatMasking=none	9	ENSDARP00000128898
156	158	17.16	17.27	53.99	49.81	47.15	dicLab1_genemodels_DLAgn_00171690_1	proteasome subunit alpha type-1-like | PSMA1 | EC:3.4.25.0 range=LG6:19571950-19576269 5'pad=0 3'pad=0 strand=+ repeatMasking=none	9	ENSDARP00000134179
157	159	17.11	17.2	47.76	43.67	37.96	dicLab1_genemodels_DLAgn_00075780_1	60s ribosomal protein l7 | RL7 | - range=LG18-21:7255843-7259711 5'pad=0 3'pad=0 strand=+ repeatMasking=none	8	ENSDARP00000018980
158	160	17.11	17.19	68.37	68.37	50.7	dicLab1_genemodels_DLAgn_00108720_1	gtp-binding nuclear protein ran | RAN1 | - range=LG2:7558089-7560033 5'pad=0 3'pad=0 strand=- repeatMasking=none	8	ENSDARP00000108629
159	161	16.93	17.04	21.19	19.07	13.91	dicLab1_genemodels_DLAgn_00144650_1	coagulation factor xiii a chain | F13A1 | EC:2.3.2.13 range=LG3:12921010-12929525 5'pad=0 3'pad=0 strand=+ repeatMasking=none	8	ENSDARP00000093311
160	162	16.88	23.79	55.07	49.54	44.7	dicLab1_genemodels_DLAgn_00219760_1	enolase 3-2 | ENO3 | EC:4.2.1.11 range=UN:17249788-17254243 5'pad=0 3'pad=0 strand=- repeatMasking=none	9	ENSDARP00000120742
161	163	16.43	16.47	20.51	19.66	18.52	dicLab1_genemodels_DLAgn_00019860_1	calpain-1 catalytic subunit-like | - | - range=LG12:6656632-6686727 5'pad=0 3'pad=0 strand=- repeatMasking=none	9	ENSDARP00000069340
162	164	16.39	16.44	36.8	34.72	32.05	dicLab1_genemodels_DLAgn_00168200_1	annexin a2 | ANXA2A | - range=LG6:11554091-11558777 5'pad=0 3'pad=0 strand=+ repeatMasking=none	9	ENSDARP00000011243
163	165	16.29	16.37	29.05	29.05	19.87	dicLab1_genemodels_DLAgn_00089930_1	dolichyl-diphosphooligosaccharide--protein glycosyltransferase subunit 1 precursor | RPN1 | EC:2.4. range=LG1A:9221487-9227269 5'pad=0 3'pad=0 strand=+ repeatMasking=none	8	ENSDARP00000076844
164	166	16.28	16.29	64.83	49.58	46.19	dicLab1_genemodels_DLAgn_00175260_1	member ras oncogene family | RAB1A | - range=LG7:2606793-2611908 5'pad=0 3'pad=0 strand=- repeatMasking=none	8	ENSDARP00000068572
165	167	16.22	16.25	19.52	16.61	16.61	dicLab1_genemodels_DLAgn_00046000_1	protein pof1b-like | POF1B | - range=LG14:24508636-24536792 5'pad=0 3'pad=0 strand=+ repeatMasking=none	9	ENSDARP00000124164
166	168	16.13	16.16	55.29	54.81	49.52	dicLab1_genemodels_DLAgn_00008690_1	40s ribosomal protein s8 | RPS8 | - range=LG10:19965887-19969136 5'pad=0 3'pad=0 strand=- repeatMasking=none	9	ENSDARP00000074464
167	169	16.09	16.12	41	41	34.1	dicLab1_genemodels_DLAgn_00171290_1	peptidyl-prolyl cis-trans isomerase b precursor | PPIB | EC:5.2.1.8 range=LG6:18436363-18440079 5'pad=0 3'pad=0 strand=+ repeatMasking=none	8	ENSDARP00000069300
168	170	16.06	16.11	50	39.69	31.25	dicLab1_genemodels_DLAgn_00085030_1	annexin a4 | ANXA4 | - range=LG19:14731052-14738070 5'pad=0 3'pad=0 strand=- repeatMasking=none	8	ENSDARP00000117628
169	171	16.04	16.07	62.5	42.5	41.25	dicLab1_genemodels_DLAgn_00057970_1	40s ribosomal protein s19 | RS19 | - range=LG16:6501272-6506342 5'pad=0 3'pad=0 strand=+ repeatMasking=none	8	ENSDARP00000133580
170	172	16.01	16.06	44.49	38.6	33.46	dicLab1_genemodels_DLAgn_00093500_1	f-actin-capping protein subunit beta | CAPZB | - range=LG1A:16782387-16795158 5'pad=0 3'pad=0 strand=- repeatMasking=none	9	ENSDARP00000140899
171	173	16	33.28	52.34	52.12	52.12	dicLab1_genemodels_DLAgn_00136920_1	tubulin alpha-1c chain-like | TUBA8L2 | - range=LG24:2125901-2132077 5'pad=0 3'pad=0 strand=- repeatMasking=none	8	ENSDARP00000040203
172	174	15.96	16.06	49.72	49.16	43.02	dicLab1_genemodels_DLAgn_00192250_1	40s ribosomal protein s11 | - | - range=LG8:12479774-12481688 5'pad=0 3'pad=0 strand=- repeatMasking=none	9	ENSDARP00000069513
173	175	15.94	16	27.29	25.42	21.12	dicLab1_genemodels_DLAgn_00174660_1	t-complex protein 1 subunit delta | CCT4 | - range=LG7:1495621-1500732 5'pad=0 3'pad=0 strand=- repeatMasking=none	8	ENSDARP00000025466
174	176	15.9	20.31	16.41	12.69	9.19	dicLab1_genemodels_DLAgn_00178630_1	complement component c3 | C3-1 | - range=LG7:10705232-10728698 5'pad=0 3'pad=0 strand=+ repeatMasking=none	9	ENSDARP00000136143
175	177	15.87	16.92	54.42	47.7	44.52	dicLab1_genemodels_DLAgn_00045470_1	voltage-dependent anion-selective channel protein 1 | VDAC1 | - range=LG14:22021979-22028626 5'pad=0 3'pad=0 strand=- repeatMasking=none	8	ENSDARP00000066372
176	178	15.81	15.92	32.2	32.2	28.14	dicLab1_genemodels_DLAgn_00131870_1	atp synthase subunit mitochondrial precursor | ATP5F1 | - range=LG22-25:14089827-14093652 5'pad=0 3'pad=0 strand=- repeatMasking=none	9	ENSDARP00000002747
177	179	15.66	15.72	40.4	40.4	37.57	dicLab1_genemodels_DLAgn_00159060_1	sorbitol dehydrogenase | SORD | EC:1.1.1.14 range=LG5:16538369-16542057 5'pad=0 3'pad=0 strand=- repeatMasking=none	9	ENSDARP00000069904
178	180	15.64	15.71	17.87	15.9	15.9	dicLab1_genemodels_DLAgn_00096250_1	plakophilin-1-like | PKP1 | - range=LG1A:23381469-23390369 5'pad=0 3'pad=0 strand=+ repeatMasking=none	10	ENSDARP00000069093
179	181	15.55	15.58	30.43	30.43	28.57	dicLab1_genemodels_DLAgn_00132210_1	6-phosphogluconate decarboxylating | PGD | EC:1.1.1.44 range=LG22-25:14814873-14820742 5'pad=0 3'pad=0 strand=+ repeatMasking=none	8	ENSDARP00000150010
180	182	15.51	15.58	47.1	43.69	41.3	dicLab1_genemodels_DLAgn_00209730_1	mitochondrial atp synthase subunit gamma | ATP5C1 | - range=LGx:15444603-15448478 5'pad=0 3'pad=0 strand=+ repeatMasking=none	7	ENSDARP00000066929
181	183	15.47	15.53	10.75	9.502	8.567	dicLab1_genemodels_DLAgn_00008910_1	coatomer subunit alpha-like | COPA | - range=LG10:20251894-20263713 5'pad=0 3'pad=0 strand=+ repeatMasking=none	9	ENSDARP00000048276
182	184	15.43	15.47	53.68	53.68	49.47	dicLab1_genemodels_DLAgn_00240420_1	nucleoside diphosphate kinase | NM23 | EC:2.7.4.6 range=UN:54098253-54105067 5'pad=0 3'pad=0 strand=+ repeatMasking=none	8	ENSDARP00000134958
183	185	15.33	15.41	60.76	53.16	53.16	dicLab1_genemodels_DLAgn_00156990_1	proteasome subunit beta type-1-a | PSMB1 | EC:3.4.25.0 range=LG5:10650675-10653224 5'pad=0 3'pad=0 strand=+ repeatMasking=none	9	ENSDARP00000011778
184	186	15.28	15.33	51.39	51.39	45.42	dicLab1_genemodels_DLAgn_00213460_1	proteasome subunit alpha type-7 | PSMA8 | EC:3.4.25.0 range=UN:5546314-5548579 5'pad=0 3'pad=0 strand=- repeatMasking=none	8	ENSDARP00000006445
185	187	15.22	15.3	26.21	24.91	19.89	dicLab1_genemodels_DLAgn_00116200_1	actin binding 1c | CORO1C | - range=LG20:3782866-3816037 5'pad=0 3'pad=0 strand=- repeatMasking=none	7	ENSDARP00000153466
186	188	15.2	15.27	59.2	54.73	54.73	dicLab1_genemodels_DLAgn_00040970_1	transgelin | TAGLN2 | - range=LG14:12206733-12207731 5'pad=0 3'pad=0 strand=+ repeatMasking=none	9	ENSDARP00000049899
187	189	15.11	15.15	34.34	34.11	28.31	dicLab1_genemodels_DLAgn_00240780_1	collagen alpha-4 chain-like | COL6A4 | - range=UN:54893414-54896032 5'pad=0 3'pad=0 strand=- repeatMasking=none	8	ENSDARP00000128796
188	190	15.09	15.23	51	45.67	45.67	dicLab1_genemodels_DLAgn_00193750_1	prohibitin | PHB | - range=LG8:15765590-15768457 5'pad=0 3'pad=0 strand=- repeatMasking=none	9	ENSDARP00000074525
189	191	15.06	20.39	7.373	4.619	3.923	dicLab1_genemodels_DLAgn_00073570_1	collagen alpha-1 chain-like | COL12A1 | - range=LG17:22046848-22185018 5'pad=0 3'pad=0 strand=+ repeatMasking=none	8	ENSDARP00000009356
190	192	14.78	14.94	55.1	45.31	35.51	dicLab1_genemodels_DLAgn_00078760_1	proteasome activator complex subunit 2 | PSME2 | - range=LG18-21:15940492-15943302 5'pad=0 3'pad=0 strand=- repeatMasking=none	8	ENSDARP00000049166
191	193	14.69	14.8	21.85	16.88	14.68	dicLab1_genemodels_DLAgn_00208480_1	4snc-tudor domain protein | SND1 | - range=LGx:11795231-11958733 5'pad=0 3'pad=0 strand=+ repeatMasking=none	7	ENSDARP00000040404
192	194	14.63	14.67	64.02	53.05	53.05	dicLab1_genemodels_DLAgn_00011760_1	cofilin-2-like | - | - range=LG11:6382197-6384237 5'pad=0 3'pad=0 strand=- repeatMasking=none	8	ENSDARP00000023177
193	195	14.39	14.44	72.12	72.12	60	dicLab1_genemodels_DLAgn_00080900_1	peptidyl-prolyl cis-trans isomerase-like | PPIAB | EC:5.2.1.8 range=LG19:4572362-4574817 5'pad=0 3'pad=0 strand=- repeatMasking=none	8	ENSDARP00000134856
194	196	14.27	14.32	50.42	47.08	47.08	dicLab1_genemodels_DLAgn_00064060_1	proteasome subunit alpha type-2-like | PSMA2 | EC:3.4.25.0 range=LG16:17572338-17576561 5'pad=0 3'pad=0 strand=+ repeatMasking=none	8	ENSDARP00000058679
195	197	14.09	14.2	48.8	48.8	44.28	dicLab1_genemodels_DLAgn_00193000_1	serine threonine-protein phosphatase pp1-alpha catalytic subunit-like | PPP1CAA | EC:3.1.3.16 range=LG8:14086784-14094092 5'pad=0 3'pad=0 strand=- repeatMasking=none	10	ENSDARP00000002360
196	198	14.05	14.06	47.89	45.21	42.15	dicLab1_genemodels_DLAgn_00161320_1	proteasome subunit alpha type-4-like | PSMA4 | EC:3.4.25.0 range=LG5:23251658-23254115 5'pad=0 3'pad=0 strand=- repeatMasking=none	7	ENSDARP00000067511
197	199	13.98	14.01	66.32	66.32	59.47	dicLab1_genemodels_DLAgn_00233330_1	ras-related protein rap-1b-like | RAP1B | - range=UN:41050675-41057794 5'pad=0 3'pad=0 strand=+ repeatMasking=none	7	ENSDARP00000042249
198	200	13.87	13.91	57.22	57.22	57.22	dicLab1_genemodels_DLAgn_00167120_1	adp-ribosylation factor 4-like | ARF5 | - range=LG6:8574915-8578005 5'pad=0 3'pad=0 strand=- repeatMasking=none	8	ENSDARP00000155182
199	201	13.86	14.17	83.13	73.75	65.63	dicLab1_genemodels_DLAgn_00245790_1	peptidyl-prolyl cis-trans isomerase-like | PPIAA | EC:5.2.1.8 range=UN:63214586-63218183 5'pad=0 3'pad=0 strand=- repeatMasking=none	7	ENSDARP00000003641
200	202	13.77	13.88	42.61	42.61	42.61	dicLab1_genemodels_DLAgn_00218850_1	60s ribosomal protein l18a | RPL18A | - range=UN:16053856-16057588 5'pad=0 3'pad=0 strand=- repeatMasking=none	8	ENSDARP00000038658
201	203	13.6	13.67	46.88	46.88	43.75	dicLab1_genemodels_DLAgn_00189730_1	ras-related c3 botulinum toxin substrate 1-like | RAC1 | - range=LG8:7618646-7624518 5'pad=0 3'pad=0 strand=+ repeatMasking=none	8	ENSDARP00000096950
202	204	13.6	13.64	13.27	10.54	8.976	dicLab1_genemodels_DLAgn_00152400_1	multifunctional protein ade2 | PAICS | EC:6.3.2.6 EC:4.1.1.21 EC:5.4.99.18 range=LG4:20781303-20789353 5'pad=0 3'pad=0 strand=- repeatMasking=none	7	ENSDARP00000048163
203	205	13.39	13.49	51.89	44.34	43.87	dicLab1_genemodels_DLAgn_00000770_1	ras-related protein rab-2a | RAB2A | - range=LG10:2223346-2247116 5'pad=0 3'pad=0 strand=- repeatMasking=none	7	ENSDARP00000003571
204	206	13.38	13.4	67.83	62.94	62.94	dicLab1_genemodels_DLAgn_00266680_1	alpha hemoglobin a | HBAA1 | - range=UN:96184580-96185290 5'pad=0 3'pad=0 strand=+ repeatMasking=none	7	ENSDARP00000100779
205	207	13.36	13.4	48.78	45.53	42.68	dicLab1_genemodels_DLAgn_00206140_1	fish-egg lectin | FEL | - range=LGx:3708085-3709575 5'pad=0 3'pad=0 strand=+ repeatMasking=none	7	ENSDARP00000089804
206	208	13.32	13.34	35.6	33.01	33.01	dicLab1_genemodels_DLAgn_00245820_1	serine threonine-protein phosphatase 2a catalytic subunit beta isoform-like | PPP2CB | - range=UN:63274898-63284409 5'pad=0 3'pad=0 strand=+ repeatMasking=none	7	ENSDARP00000157451
207	209	13.21	13.22	61.21	61.21	61.21	dicLab1_genemodels_DLAgn_00201770_1	60s ribosomal protein l30 | RPL30 | - range=LG9:14702473-14704912 5'pad=0 3'pad=0 strand=- repeatMasking=none	7	ENSDARP00000154812
208	210	13.19	13.24	48.66	45.09	41.52	dicLab1_genemodels_DLAgn_00203190_1	ribosomal protein s5 | RS5 | - range=LG9:18223016-18226308 5'pad=0 3'pad=0 strand=+ repeatMasking=none	7	ENSDARP00000123493
209	211	13.19	13.21	37.7	32.46	30.89	dicLab1_genemodels_DLAgn_00123220_1	protein-lysine 6-oxidase-like | LOX | EC:1.4.3.0 range=LG20:21468161-21472169 5'pad=0 3'pad=0 strand=- repeatMasking=none	7	ENSDARP00000014541
210	212	13.03	17.45	29.51	26.76	17.13	dicLab1_genemodels_DLAgn_00084020_1	78 kda glucose-regulated protein precursor | HSPA5 | - range=LG19:12826399-12829101 5'pad=0 3'pad=0 strand=- repeatMasking=none	7	ENSDARP00000131952
211	213	12.98	13.03	7.381	6.25	5.655	dicLab1_genemodels_DLAgn_00155090_1	bifunctional aminoacyl-trna synthetase | EPRS | EC:6.1.1.15 EC:6.1.1.17 range=LG5:3423116-3443577 5'pad=0 3'pad=0 strand=- repeatMasking=none	7	ENSDARP00000070224
212	214	12.96	13.01	25.65	25.65	21.67	dicLab1_genemodels_DLAgn_00018050_1	v-type proton atpase subunit brain isoform-like | ATP6V1B2 | EC:3.6.3.0 range=LG11:25336658-25379338 5'pad=0 3'pad=0 strand=- repeatMasking=none	7	ENSDARP00000140211
213	215	12.88	12.9	50	46.39	46.39	dicLab1_genemodels_DLAgn_00072370_1	ribosomal protein s7 | RPS7 | - range=LG17:18567575-18572231 5'pad=0 3'pad=0 strand=- repeatMasking=none	7	ENSDARP00000150273
214	216	12.86	12.88	45.41	37.61	37.61	dicLab1_genemodels_DLAgn_00151450_1	ras-related protein rab-11b-like | RAB11B | - range=LG4:19367797-19369883 5'pad=0 3'pad=0 strand=+ repeatMasking=none	7	ENSDARP00000061365
215	217	12.81	12.83	45.88	45.36	45.36	dicLab1_genemodels_DLAgn_00089780_1	actin-related protein 2 3 complex subunit 4 | ARPC4 | - range=LG1A:9033976-9036274 5'pad=0 3'pad=0 strand=+ repeatMasking=none	7	ENSDARP00000025212
216	218	12.72	12.78	45.51	42.7	42.13	dicLab1_genemodels_DLAgn_00204550_1	60s ribosomal protein l11 | RL11 | - range=LG9:21179891-21183030 5'pad=0 3'pad=0 strand=+ repeatMasking=none	7	ENSDARP00000063869
217	219	12.7	12.72	92	92	92	dicLab1_genemodels_DLAgn_00244190_1	leukocyte cysteine proteinase inhibitor 1-like | - | - range=UN:60708419-60710018 5'pad=0 3'pad=0 strand=+ repeatMasking=none	8	ENSDARP00000032643
218	220	12.54	12.58	57.3	57.3	47.75	dicLab1_genemodels_DLAgn_00086040_1	actin-related protein 2 3 complex subunit 3 | ARPC3 | - range=LG19:16871792-16875254 5'pad=0 3'pad=0 strand=- repeatMasking=none	6	ENSDARP00000075074
219	221	12.5	12.6	61.35	52.66	42.51	dicLab1_genemodels_DLAgn_00092930_1	ras-related protein rab-7a-like | RAB7 | - range=LG1A:15701811-15705225 5'pad=0 3'pad=0 strand=+ repeatMasking=none	7	ENSDARP00000157317
220	222	12.49	12.53	19.8	18.44	16.58	dicLab1_genemodels_DLAgn_00082150_1	complement component c9 | - | - range=LG19:7321868-7327025 5'pad=0 3'pad=0 strand=+ repeatMasking=none	7	ENSDARP00000121323
221	223	12.32	12.33	38.62	34.55	29.27	dicLab1_genemodels_DLAgn_00029470_1	proteasome subunit alpha type-6 | PSMA6B | EC:3.4.25.0 range=LG13:7690001-7694305 5'pad=0 3'pad=0 strand=- repeatMasking=none	6	ENSDARP00000064461
222	224	12.21	12.29	38.97	34.38	25.5	dicLab1_genemodels_DLAgn_00137150_1	glycerol-3-phosphate dehydrogenase | GPD1L | EC:1.1.1.8 range=LG24:2901343-2906221 5'pad=0 3'pad=0 strand=- repeatMasking=none	7	ENSDARP00000113739
223	225	12.21	12.25	23.48	21.72	14.9	dicLab1_genemodels_DLAgn_00125920_1	adenosine deaminase | ADA | EC:3.5.4.4 range=LG22-25:2081113-2097346 5'pad=0 3'pad=0 strand=- repeatMasking=none	6	ENSDARP00000005284
224	226	12.17	12.22	75	74.34	69.74	dicLab1_genemodels_DLAgn_00232470_1	uncharacterized protein iii | - | - range=UN:39620859-39622496 5'pad=0 3'pad=0 strand=+ repeatMasking=none	8	Non signif. Hit
225	227	12.15	12.22	67.07	67.07	52.69	dicLab1_genemodels_DLAgn_00107920_1	cofilin-2 | - | - range=LG2:5695595-5701584 5'pad=0 3'pad=0 strand=+ repeatMasking=none	6	ENSDARP00000023177
226	228	12.1	12.16	65.71	60	58.57	dicLab1_genemodels_DLAgn_00219680_1	ribosomal protein l23 | RPL23 | - range=UN:17105584-17111094 5'pad=0 3'pad=0 strand=- repeatMasking=none	7	ENSDARP00000069977
227	229	12.03	12.08	39.29	37.14	37.14	dicLab1_genemodels_DLAgn_00205250_1	lactate dehydrogenase b | - | EC:1.1.1.27 range=LGx:1076515-1081760 5'pad=0 3'pad=0 strand=+ repeatMasking=none	7	ENSDARP00000156680
228	230	12.02	12.06	55.44	43.52	43.52	dicLab1_genemodels_DLAgn_00135110_1	transforming protein precursor | RHOA | - range=LG22-25:23515551-23517162 5'pad=0 3'pad=0 strand=+ repeatMasking=none	6	ENSDARP00000151463
229	231	12.01	12.11	39.26	36.5	27.61	dicLab1_genemodels_DLAgn_00120580_1	voltage-dependent anion channel 3 | VDAC3 | - range=LG20:14219513-14228374 5'pad=0 3'pad=0 strand=+ repeatMasking=none	6	ENSDARP00000121437
230	232	12	20.8	40.64	40.64	39.04	dicLab1_genemodels_DLAgn_00215390_1	collagen alpha-6 chain-like | COL6A6 | - range=UN:8559046-8563595 5'pad=0 3'pad=0 strand=- repeatMasking=none	6	ENSDARP00000103549
231	233	11.93	12.01	17.76	14.48	12.08	dicLab1_genemodels_DLAgn_00090380_1	calpastatin-like isoform x3 | ICAL | - range=LG1A:10704897-10733883 5'pad=0 3'pad=0 strand=- repeatMasking=none	7	ENSDARP00000145456
232	234	11.91	11.94	36.04	32.86	29.33	dicLab1_genemodels_DLAgn_00035760_1	26s proteasome non-atpase regulatory subunit 8 | PSD8 | - range=LG13:25498071-25501169 5'pad=0 3'pad=0 strand=- repeatMasking=none	6	ENSDARP00000025160
233	235	11.9	11.94	78.7	78.7	73.15	dicLab1_genemodels_DLAgn_00144500_1	thioredoxin-like isoform x2 | - | - range=LG3:12654687-12658104 5'pad=0 3'pad=0 strand=+ repeatMasking=none	6	ENSDARP00000064788
234	236	11.88	42.42	77.62	75.67	69.83	dicLab1_genemodels_DLAgn_00247660_1	cytoplasmic 1-like | ACTB | - range=UN:66247645-66252235 5'pad=0 3'pad=0 strand=+ repeatMasking=none	8	ENSDARP00000147775
235	237	11.79	11.83	34.91	34.91	31.6	dicLab1_genemodels_DLAgn_00155080_1	lactoylglutathione lyase | GLO1 | EC:4.4.1.5 range=LG5:3415421-3421198 5'pad=0 3'pad=0 strand=- repeatMasking=none	6	ENSDARP00000090756
236	238	11.63	11.74	44.26	44.26	36.07	dicLab1_genemodels_DLAgn_00183600_1	ubiquitin carboxyl-terminal hydrolase isozyme l1 | UCHL1 | EC:3.1.2.15 range=LG7:23219842-23224549 5'pad=0 3'pad=0 strand=- repeatMasking=none	7	ENSDARP00000034536
237	239	11.58	11.68	59.24	59.24	59.24	dicLab1_genemodels_DLAgn_00225060_1	g-type lysozyme | - | EC:3.2.1.17 range=UN:27552918-27554115 5'pad=0 3'pad=0 strand=+ repeatMasking=none	8	ENSDARP00000073908
238	240	11.56	11.65	35.46	32.98	29.43	dicLab1_genemodels_DLAgn_00097140_1	mimecan precursor | MIME | - range=LG1A:25953681-25958751 5'pad=0 3'pad=0 strand=- repeatMasking=none	6	ENSDARP00000064800
239	241	11.55	11.61	25.14	23.78	23.78	dicLab1_genemodels_DLAgn_00213270_1	alpha-2-macroglobulin-like protein 1-like | A2ML | - range=UN:4972067-4976037 5'pad=0 3'pad=0 strand=+ repeatMasking=none	7	ENSDARP00000127787
240	242	11.51	15.9	37.32	24.75	19.68	dicLab1_genemodels_DLAgn_00177850_1	type i keratin e7 | CYT1 | - range=LG7:9676756-9681707 5'pad=0 3'pad=0 strand=- repeatMasking=none	7	ENSDARP00000153087
241	243	11.5	11.58	40.74	22.45	15.97	dicLab1_genemodels_DLAgn_00245430_1	alpha-2-macroglobulin-like protein 1-like | A2ML | - range=UN:62725252-62731032 5'pad=0 3'pad=0 strand=+ repeatMasking=none	6	ENSDARP00000129569
242	244	11.47	11.61	58.45	53.52	42.96	dicLab1_genemodels_DLAgn_00173790_1	coactosin-like protein | COTL1 | - range=LG6:25934024-25944068 5'pad=0 3'pad=0 strand=+ repeatMasking=none	6	ENSDARP00000037758
243	245	11.42	11.51	11.02	7.805	7.805	dicLab1_genemodels_DLAgn_00137410_1	sodium potassium-transporting atpase alpha-1 subunit | - | EC:3.6.3.9 range=LG24:3792979-3807325 5'pad=0 3'pad=0 strand=+ repeatMasking=none	6	ENSDARP00000048827
244	246	11.42	11.5	48.31	35.75	35.75	dicLab1_genemodels_DLAgn_00186780_1	rho gdp-dissociation inhibitor 1 | ARHGDIA | - range=LG8:1537777-1541288 5'pad=0 3'pad=0 strand=- repeatMasking=none	8	ENSDARP00000127753
245	247	11.41	11.61	18.54	18.54	14.98	dicLab1_genemodels_DLAgn_00199130_1	tyrosine--trna cytoplasmic-like | YARS | EC:6.1.1.1 range=LG9:8282935-8286232 5'pad=0 3'pad=0 strand=+ repeatMasking=none	6	ENSDARP00000155586
246	248	11.29	11.33	42.27	35.91	35.91	dicLab1_genemodels_DLAgn_00192610_1	ras-related protein rab-5c | RAB5C | - range=LG8:13239344-13242533 5'pad=0 3'pad=0 strand=+ repeatMasking=none	6	ENSDARP00000156922
247	249	10.92	11.06	8.307	7.609	6.444	dicLab1_genemodels_DLAgn_00210110_1	cullin-associated nedd8-dissociated protein 1-like | CAND1 | - range=LGx:17444142-17456555 5'pad=0 3'pad=0 strand=- repeatMasking=none	6	ENSDARP00000011017
248	250	10.89	10.93	35.37	28.66	28.66	dicLab1_genemodels_DLAgn_00042740_1	60s ribosomal protein l23a | RL23A | - range=LG14:15072238-15074487 5'pad=0 3'pad=0 strand=- repeatMasking=none	6	ENSDARP00000006624
249	251	10.83	10.93	27.4	27.4	25.14	dicLab1_genemodels_DLAgn_00137910_1	actin-related protein 2 3 complex subunit 2-like | ARPC2 | - range=LG24:5176701-5186178 5'pad=0 3'pad=0 strand=- repeatMasking=none	7	ENSDARP00000090576
250	252	10.72	15.12	54.33	48.03	45.28	dicLab1_genemodels_DLAgn_00061000_1	complement c3-like | C3-1 | - range=LG16:10657839-10660410 5'pad=0 3'pad=0 strand=+ repeatMasking=none	7	ENSDARP00000052687
251	253	10.68	10.85	27.11	27.11	24.18	dicLab1_genemodels_DLAgn_00009160_1	eukaryotic translation initiation factor 3 subunit f | EIF3F | - range=LG10:20747427-20750748 5'pad=0 3'pad=0 strand=- repeatMasking=none	6	ENSDARP00000127037
252	254	10.67	12.84	74.58	58.76	58.76	dicLab1_genemodels_DLAgn_00105520_1	cytolysin src-1-like | APNL | - range=LG1B:16322026-16322960 5'pad=0 3'pad=0 strand=- repeatMasking=none	7	ENSDARP00000144180
253	255	10.63	10.71	34.56	34.56	29.04	dicLab1_genemodels_DLAgn_00163490_1	mitochondrial carrier homolog 2 | MTCH2 | - range=LG5:30071522-30081805 5'pad=0 3'pad=0 strand=+ repeatMasking=none	6	ENSDARP00000016602
254	256	10.56	10.58	41.11	37.22	30	dicLab1_genemodels_DLAgn_00096400_1	ribosomal protein s10 | RPS10 | - range=LG1A:23847540-23852024 5'pad=0 3'pad=0 strand=- repeatMasking=none	5	ENSDARP00000134332
255	257	10.52	10.59	17.36	14.41	10.07	dicLab1_genemodels_DLAgn_00054840_1	60 kda heat shock mitochondrial-like | HSPD1 | - range=LG15:23048450-23051998 5'pad=0 3'pad=0 strand=+ repeatMasking=none	5	ENSDARP00000107955
256	258	10.49	10.5	24.23	24.23	18.59	dicLab1_genemodels_DLAgn_00093060_1	guanine nucleotide-binding protein g subunit alpha-2-like | GNAI2 | - range=LG1A:15948884-16006622 5'pad=0 3'pad=0 strand=- repeatMasking=none	5	ENSDARP00000128354
257	259	10.42	10.51	12.84	11.01	9.436	dicLab1_genemodels_DLAgn_00025010_1	trifunctional enzyme subunit mitochondrial-like | HADHA | EC:4.2.1.74 EC:2.3.1.16 EC:1.1.1.35 EC range=LG12:18257569-18266307 5'pad=0 3'pad=0 strand=+ repeatMasking=none	6	ENSDARP00000070488
258	260	10.41	11.17	37.56	34.26	26.14	dicLab1_genemodels_DLAgn_00016170_1	actin-related protein 2-a | ACTR2B | - range=LG11:18217147-18229767 5'pad=0 3'pad=0 strand=- repeatMasking=none	7	ENSDARP00000068783
259	261	10.34	10.35	62.42	58.79	50.91	dicLab1_genemodels_DLAgn_00162480_1	60s ribosomal protein l12 | RPL12 | - range=LG5:27269294-27272703 5'pad=0 3'pad=0 strand=+ repeatMasking=none	5	ENSDARP00000009096
260	262	10.3	10.42	28.39	24.04	18.93	dicLab1_genemodels_DLAgn_00186660_1	mitogen-activated protein kinase 3 | MAPK3 | EC:2.7.11.24 EC:2.7.10.0 range=LG8:1371631-1379479 5'pad=0 3'pad=0 strand=- repeatMasking=none	6	ENSDARP00000094521
261	263	10.24	10.31	56.15	56.15	44.39	dicLab1_genemodels_DLAgn_00121980_1	phosphatidylethanolamine-binding protein 1 | PEBP1 | - range=LG20:17559166-17561461 5'pad=0 3'pad=0 strand=+ repeatMasking=none	6	ENSDARP00000061652
262	264	10.23	12.26	58.64	52.88	47.12	dicLab1_genemodels_DLAgn_00058790_1	cell division control protein 42 homolog precursor | CDC42L | - range=LG16:7775649-7777541 5'pad=0 3'pad=0 strand=+ repeatMasking=none	5	ENSDARP00000144778
263	265	10.19	10.3	20.61	14.41	8.896	dicLab1_genemodels_DLAgn_00200920_1	programmed cell death 6-interacting isoform x1 | PDCD6IP | - range=LG9:12780959-12796186 5'pad=0 3'pad=0 strand=- repeatMasking=none	5	ENSDARP00000121990
264	266	10.16	10.21	15.59	14.34	10.75	dicLab1_genemodels_DLAgn_00071500_1	t-complex protein 1 subunit alpha-like | TCP1 | - range=LG17:16312903-16317972 5'pad=0 3'pad=0 strand=+ repeatMasking=none	6	ENSDARP00000104575
265	267	10.12	10.13	19.59	16.22	14.64	dicLab1_genemodels_DLAgn_00145590_1	leukocyte elastase inhibitor-like | ILEU | - range=LG4:2548122-2552851 5'pad=0 3'pad=0 strand=+ repeatMasking=none	5	ENSDARP00000144503
266	268	10.1	10.15	34.71	31.82	24.79	dicLab1_genemodels_DLAgn_00138280_1	mgc83560 protein | GCA | - range=LG24:6051185-6055990 5'pad=0 3'pad=0 strand=+ repeatMasking=none	5	ENSDARP00000024892
267	269	10.08	10.12	42.19	42.19	35.16	dicLab1_genemodels_DLAgn_00147280_1	ubiquitin-60s ribosomal protein l40-like | UBA52 | - range=LG4:8652369-8653749 5'pad=0 3'pad=0 strand=+ repeatMasking=none	5	ENSDARP00000060744
268	270	10.06	14.44	19.34	18.44	15.29	dicLab1_genemodels_DLAgn_00248260_1	complement component c3 | C3-1 | - range=UN:67157311-67174469 5'pad=0 3'pad=0 strand=- repeatMasking=none	6	ENSDARP00000052687
269	271	10.04	10.08	14.69	11.98	9.536	dicLab1_genemodels_DLAgn_00076580_1	glycine--trna ligase | GARS | EC:6.1.1.14 range=LG18-21:8956195-8967269 5'pad=0 3'pad=0 strand=- repeatMasking=none	5	ENSDARP00000076519
270	272	10.01	10.05	19.18	19.18	17.69	dicLab1_genemodels_DLAgn_00262880_1	biotinidase precursor | BTD | EC:3.5.1.0 range=UN:90539467-90541624 5'pad=0 3'pad=0 strand=+ repeatMasking=none	6	ENSDARP00000132804
271	273	10	10	19.69	19.69	19.69	dicLab1_genemodels_DLAgn_00011960_1	calcium uniporter mitochondrial | MCU | - range=LG11:6711077-6760143 5'pad=0 3'pad=0 strand=+ repeatMasking=none	5	ENSDARP00000133611
272	274	9.94	10.04	25.16	23.67	20.47	dicLab1_genemodels_DLAgn_00126850_1	mitochondrial citrate synthase precursor | CS | EC:2.3.3.1 range=LG22-25:4048640-4059344 5'pad=0 3'pad=0 strand=+ repeatMasking=none	6	ENSDARP00000135698
273	275	9.9	10	27.35	22.2	15.1	dicLab1_genemodels_DLAgn_00044180_1	chaperonin containing subunit 6a (zeta 1) | CCT6A | - range=LG14:17993238-18000173 5'pad=0 3'pad=0 strand=- repeatMasking=none	5	ENSDARP00000136804
274	276	9.9	9.94	48.61	48.61	48.61	dicLab1_genemodels_DLAgn_00104210_1	ribosomal protein l38 | RPL38 | - range=LG1B:12767117-12769301 5'pad=0 3'pad=0 strand=- repeatMasking=none	5	ENSDARP00000005837
275	277	9.86	9.93	35.76	35.76	28.78	dicLab1_genemodels_DLAgn_00143540_1	capping protein (actin filament) gelsolin-like | CAPG | - range=LG3:10262818-10268737 5'pad=0 3'pad=0 strand=- repeatMasking=none	6	ENSDARP00000153633
276	278	9.85	9.95	53.85	53.85	46.15	dicLab1_genemodels_DLAgn_00215310_1	---NA--- | - | - range=UN:8466856-8468499 5'pad=0 3'pad=0 strand=+ repeatMasking=none	5	Non signif. Hit
277	279	9.81	9.87	24.36	19.44	19.44	dicLab1_genemodels_DLAgn_00058560_1	flotillin 1 | FLOT1 | - range=LG16:7500136-7504943 5'pad=0 3'pad=0 strand=+ repeatMasking=none	6	ENSDARP00000094800
278	280	9.79	9.86	41	38.5	26.04	dicLab1_genemodels_DLAgn_00171010_1	malate dehydrogenase | MDH | - range=LG6:17349722-17362298 5'pad=0 3'pad=0 strand=- repeatMasking=none	6	Non signif. Hit
279	281	9.79	9.82	26.05	26.05	21.86	dicLab1_genemodels_DLAgn_00131070_1	myosin light polypeptide 6 | MYL6B | - range=LG22-25:12824294-12830613 5'pad=0 3'pad=0 strand=+ repeatMasking=none	5	ENSDARP00000120093
280	282	9.76	9.83	43.97	38.52	30.35	dicLab1_genemodels_DLAgn_00053640_1	60s ribosomal protein l8 | RPL8 | - range=LG15:19083529-19086264 5'pad=0 3'pad=0 strand=- repeatMasking=none	5	ENSDARP00000005651
281	283	9.73	9.78	10.83	10.83	8.638	dicLab1_genemodels_DLAgn_00008590_1	far upstream element-binding protein 1 isoform x1 | FUBP1 | - range=LG10:19585782-19593492 5'pad=0 3'pad=0 strand=+ repeatMasking=none	5	ENSDARP00000150517
282	284	9.72	9.77	18.81	18.81	18.81	dicLab1_genemodels_DLAgn_00045930_1	heterogeneous nuclear ribonucleoprotein a b | HNRNPAB | - range=LG14:24419861-24424491 5'pad=0 3'pad=0 strand=- repeatMasking=none	5	ENSDARP00000124217
283	285	9.71	9.75	27.87	27.87	26	dicLab1_genemodels_DLAgn_00053870_1	warm temperature acclimation-related 65 kda protein | WAP65 | - range=LG15:19754011-19758725 5'pad=0 3'pad=0 strand=+ repeatMasking=none	6	ENSDARP00000111337
284	286	9.7	9.78	64.62	61.54	39.23	dicLab1_genemodels_DLAgn_00177460_1	40s ribosomal protein s15a | RS15A | - range=LG7:8867531-8870963 5'pad=0 3'pad=0 strand=+ repeatMasking=none	4	ENSDARP00000134460
285	287	9.6	15.96	24.21	24.21	20.63	dicLab1_genemodels_DLAgn_00102850_1	annexin a11-like | ANXA11A | - range=LG1B:9891873-9897228 5'pad=0 3'pad=0 strand=- repeatMasking=none	5	ENSDARP00000124670
286	288	9.6	9.71	21.47	12.99	10.73	dicLab1_genemodels_DLAgn_00049020_1	aspartyl-trna synthetase | DARS | EC:6.1.1.12 range=LG15:7897513-7924880 5'pad=0 3'pad=0 strand=+ repeatMasking=none	5	ENSDARP00000093249
287	289	9.57	14.91	45.1	41.96	37.25	dicLab1_genemodels_DLAgn_00028850_1	14-3-3 protein epsilon | YWHAE1 | - range=LG13:5605136-5614183 5'pad=0 3'pad=0 strand=+ repeatMasking=none	5	ENSDARP00000157541
288	290	9.48	9.67	36.45	36.45	30.37	dicLab1_genemodels_DLAgn_00004750_1	cold-inducible rna-binding protein | CIRBP | - range=LG10:10373099-10375639 5'pad=0 3'pad=0 strand=+ repeatMasking=none	6	ENSDARP00000096178
289	291	9.47	16.92	51.42	41.3	41.3	dicLab1_genemodels_DLAgn_00065020_1	14-3-3 protein beta alpha-2 | 143B2 | - range=LG16:21392483-21399502 5'pad=0 3'pad=0 strand=- repeatMasking=none	5	ENSDARP00000155510
290	292	9.46	9.53	39.22	34.48	34.48	dicLab1_genemodels_DLAgn_00109520_1	transmembrane protein 109-like | - | - range=LG2:9034348-9037209 5'pad=0 3'pad=0 strand=- repeatMasking=none	5	ENSDARP00000137894
291	293	9.45	9.55	37.12	31.77	27.42	dicLab1_genemodels_DLAgn_00172120_1	f-actin-capping protein subunit alpha-2 | CAPZA2 | - range=LG6:21021085-21038390 5'pad=0 3'pad=0 strand=+ repeatMasking=none	5	ENSDARP00000072971
292	294	9.4	11.78	63.45	54.82	47.72	dicLab1_genemodels_DLAgn_00177160_1	peroxiredoxin 2 | PRDX1 | EC:1.11.1.15 range=LG7:8502532-8505465 5'pad=0 3'pad=0 strand=- repeatMasking=none	6	ENSDARP00000040396
293	295	9.38	9.56	38.4	38.4	29.6	dicLab1_genemodels_DLAgn_00030490_1	40s ribosomal protein s25-like | RPS25 | - range=LG13:10400544-10402590 5'pad=0 3'pad=0 strand=+ repeatMasking=none	5	ENSDARP00000124711
294	296	9.34	9.42	35.52	26.21	26.21	dicLab1_genemodels_DLAgn_00012910_1	enoyl- mitochondrial precursor | ECHS1 | EC:4.2.1.17 EC:4.2.1.74 range=LG11:9206087-9210391 5'pad=0 3'pad=0 strand=- repeatMasking=none	6	ENSDARP00000001565
295	297	9.31	9.45	9.884	9.884	9.884	dicLab1_genemodels_DLAgn_00148060_1	nucleolin-like isoform 1 | NCL | - range=LG4:10848907-10856539 5'pad=0 3'pad=0 strand=+ repeatMasking=none	5	ENSDARP00000109546
296	298	9.26	9.41	70.45	70.45	46.97	dicLab1_genemodels_DLAgn_00069090_1	40s ribosomal protein s12 | RPS12 | - range=LG17:10127085-10130201 5'pad=0 3'pad=0 strand=- repeatMasking=none	5	ENSDARP00000152860
297	299	9.21	9.35	38.19	34.67	23.62	dicLab1_genemodels_DLAgn_00023060_1	60s ribosomal protein l13a | - | - range=LG12:13331419-13335730 5'pad=0 3'pad=0 strand=+ repeatMasking=none	5	ENSDARP00000154097
298	300	9.13	13.35	22.35	22.35	13.5	dicLab1_genemodels_DLAgn_00040810_1	plastin-3 isoform 1 | PLS3 | - range=LG14:12010546-12020364 5'pad=0 3'pad=0 strand=- repeatMasking=none	5	ENSDARP00000132035
299	301	9.07	9.19	21.64	16.67	16.67	dicLab1_genemodels_DLAgn_00058050_1	apolipoprotein a-iv-like | APOA4B | - range=LG16:6628376-6629760 5'pad=0 3'pad=0 strand=- repeatMasking=none	5	ENSDARP00000093966
300	302	9.03	9.18	42.57	42.57	42.57	dicLab1_genemodels_DLAgn_00082910_1	60s ribosomal protein l28 | RL28 | - range=LG19:9694669-9696341 5'pad=0 3'pad=0 strand=+ repeatMasking=none	6	ENSDARP00000145056
301	303	8.99	9.22	22.83	18.11	14.37	dicLab1_genemodels_DLAgn_00145690_1	histidine-rich glyco | FETUB | - range=LG4:2784300-2789783 5'pad=0 3'pad=0 strand=- repeatMasking=none	5	ENSDARP00000070561
302	304	8.97	9.04	13.84	11.99	8.741	dicLab1_genemodels_DLAgn_00082390_1	collagen alpha-1 chain | COL5A1 | - range=LG19:7951079-8021708 5'pad=0 3'pad=0 strand=+ repeatMasking=none	10	ENSDARP00000138783
303	305	8.93	42.96	79.95	79.95	79.73	dicLab1_genemodels_DLAgn_00178600_1	tubulin beta chain-like | TUBB4B | - range=LG7:10684757-10687478 5'pad=0 3'pad=0 strand=+ repeatMasking=none	5	ENSDARP00000130980
304	306	8.91	8.95	28.93	28.93	28.93	dicLab1_genemodels_DLAgn_00010830_1	thioredoxin-dependent peroxide mitochondrial precursor | PRDX3 | EC:1.11.1.15 range=LG11:3657066-3666916 5'pad=0 3'pad=0 strand=+ repeatMasking=none	5	ENSDARP00000155384
305	307	8.89	17.51	30.19	24.64	24.64	dicLab1_genemodels_DLAgn_00212590_1	type i cytoskeletal 13-like | CYT1 | - range=UN:3764188-3768503 5'pad=0 3'pad=0 strand=- repeatMasking=none	6	ENSDARP00000095806
306	308	8.89	9.11	9.705	8.59	6.885	dicLab1_genemodels_DLAgn_00162230_1	ras gtpase-activating-like protein iqgap1 | IQGAP1 | - range=LG5:26725382-26766351 5'pad=0 3'pad=0 strand=- repeatMasking=none	6	ENSDARP00000098704
307	309	8.88	9.01	40.78	26.54	21.68	dicLab1_genemodels_DLAgn_00219360_1	prohibitin 2 | PHB2 | - range=UN:16754710-16764374 5'pad=0 3'pad=0 strand=+ repeatMasking=none	5	ENSDARP00000151198
308	310	8.86	13	51.24	50.25	39.8	dicLab1_genemodels_DLAgn_00069910_1	ras-related protein rab-10 | RAB10 | - range=LG17:11975874-11989415 5'pad=0 3'pad=0 strand=+ repeatMasking=none	5	ENSDARP00000067775
309	311	8.74	8.8	40.98	37.56	29.76	dicLab1_genemodels_DLAgn_00176150_1	proteasome subunit beta type-3 | PSMB3 | EC:3.4.25.0 range=LG7:5331057-5333909 5'pad=0 3'pad=0 strand=- repeatMasking=none	4	ENSDARP00000013624
310	312	8.72	8.8	35.4	35.4	24.78	dicLab1_genemodels_DLAgn_00049240_1	translationally-controlled tumor protein | TPT1 | - range=LG15:8378901-8381974 5'pad=0 3'pad=0 strand=- repeatMasking=none	5	ENSDARP00000092887
311	313	8.68	8.71	56.78	47.24	43.22	dicLab1_genemodels_DLAgn_00203660_1	proteasome subunit beta type-2 | PSB2 | EC:3.4.25.0 range=LG9:19599073-19611087 5'pad=0 3'pad=0 strand=+ repeatMasking=none	4	ENSDARP00000041113
312	314	8.66	8.81	33.65	30.33	23.22	dicLab1_genemodels_DLAgn_00158470_1	60s ribosomal protein l13 | RPL13 | - range=LG5:14785812-14790421 5'pad=0 3'pad=0 strand=- repeatMasking=none	5	ENSDARP00000144370
313	315	8.63	8.79	6.002	4.332	3.498	dicLab1_genemodels_DLAgn_00230370_1	fatty acid synthase | FASN | EC:1.3.1.10 EC:2.3.1.39 EC:1.1.1.100 EC:3.1.2.14 EC:4.2.1.61 EC:2 range=UN:36277278-36304909 5'pad=0 3'pad=0 strand=+ repeatMasking=none	5	ENSDARP00000112100
314	316	8.62	8.7	38.33	38.33	38.33	dicLab1_genemodels_DLAgn_00179190_1	atp synthase subunit mitochondrial | ATP5H | - range=LG7:11756162-11760053 5'pad=0 3'pad=0 strand=- repeatMasking=none	5	ENSDARP00000135150
315	317	8.61	8.68	24.42	17.22	14.14	dicLab1_genemodels_DLAgn_00073340_1	proteasome ( macropain) 26s 6 | PSMC6 | EC:3.6.1.15 range=LG17:21378390-21387491 5'pad=0 3'pad=0 strand=+ repeatMasking=none	4	ENSDARP00000144666
316	318	8.59	8.8	67.67	60.15	60.15	dicLab1_genemodels_DLAgn_00200870_1	fatty acid binding protein h8-isoform | - | - range=LG9:12719772-12723200 5'pad=0 3'pad=0 strand=- repeatMasking=none	6	ENSDARP00000039143
317	319	8.55	8.7	16.24	14.01	10.35	dicLab1_genemodels_DLAgn_00128610_1	cadherin-like protein 26-like | CDH26 | - range=LG22-25:7537970-7542649 5'pad=0 3'pad=0 strand=- repeatMasking=none	5	ENSDARP00000148987
318	320	8.54	8.61	23.5	20.28	20.28	dicLab1_genemodels_DLAgn_00037370_1	n-acylneuraminate cytidylyltransferase | CMASA | EC:2.7.7.43 range=LG14:1250675-1257062 5'pad=0 3'pad=0 strand=- repeatMasking=none	5	ENSDARP00000134059
319	321	8.48	15.32	60.71	43.41	30.49	dicLab1_genemodels_DLAgn_00195470_1	fructose-bisphosphate aldolase a | ALDOAA | EC:4.1.2.13 range=LG8:19714728-19722784 5'pad=0 3'pad=0 strand=+ repeatMasking=none	6	ENSDARP00000119413
320	322	8.44	8.6	41.4	38.6	27.91	dicLab1_genemodels_DLAgn_00135360_1	qm-like protein | RPL10 | - range=LG22-25:24457624-24461593 5'pad=0 3'pad=0 strand=- repeatMasking=none	4	ENSDARP00000145934
321	323	8.43	23.22	44.29	42.24	35.51	dicLab1_genemodels_DLAgn_00239820_1	glutamate dehydrogenase | GLUD1 | EC:1.4.1.0 range=UN:51836975-51853084 5'pad=0 3'pad=0 strand=+ repeatMasking=none	4	ENSDARP00000139005
322	324	8.43	8.47	9.724	8.188	7.062	dicLab1_genemodels_DLAgn_00148370_1	26s proteasome non-atpase regulatory subunit 1-like | PSMD1 | - range=LG4:11850546-11889462 5'pad=0 3'pad=0 strand=- repeatMasking=none	5	ENSDARP00000006823
323	325	8.42	8.49	22.38	19.49	17.33	dicLab1_genemodels_DLAgn_00196650_1	tryptase-2 precursor | TRYPTASE-1 | EC:3.4.21.0 range=LG8:22769298-22772292 5'pad=0 3'pad=0 strand=- repeatMasking=none	4	ENSDARP00000118878
324	326	8.42	8.45	20.15	13.43	11.57	dicLab1_genemodels_DLAgn_00164640_1	dihydrolipoyl mitochondrial | DLD | EC:1.8.1.4 range=LG6:1097785-1104975 5'pad=0 3'pad=0 strand=- repeatMasking=none	4	ENSDARP00000017217
325	327	8.35	10.65	47.44	36.28	36.28	dicLab1_genemodels_DLAgn_00084350_1	member ras oncogene family | RAB14 | - range=LG19:13554678-13560081 5'pad=0 3'pad=0 strand=+ repeatMasking=none	5	ENSDARP00000050970
326	328	8.33	23.4	17.92	16.35	14.78	dicLab1_genemodels_DLAgn_00025820_1	alpha-actinin-1 isoform 1 | ACTN1 | - range=LG12:19512543-19568965 5'pad=0 3'pad=0 strand=+ repeatMasking=none	4	ENSDARP00000090990
327	329	8.29	8.44	53.7	43.21	30.86	dicLab1_genemodels_DLAgn_00197450_1	40s ribosomal protein s18 | - | - range=LG9:1919736-1924214 5'pad=0 3'pad=0 strand=+ repeatMasking=none	5	ENSDARP00000133054
328	330	8.25	8.34	39.21	27.75	24.67	dicLab1_genemodels_DLAgn_00053930_1	translin-like | TSN | - range=LG15:19943540-19946488 5'pad=0 3'pad=0 strand=+ repeatMasking=none	5	ENSDARP00000153264
329	331	8.25	8.26	68.18	50.65	46.1	dicLab1_genemodels_DLAgn_00081090_1	ubiquitin-conjugating enzyme e2 l3 | UB2L3 | EC:6.3.2.0 range=LG19:4831807-4838366 5'pad=0 3'pad=0 strand=+ repeatMasking=none	4	ENSDARP00000008064
330	332	8.19	8.34	18.98	16.53	12.45	dicLab1_genemodels_DLAgn_00167900_1	isocitrate dehydrogenase | IDH2 | EC:1.1.1.42 range=LG6:10844570-10856198 5'pad=0 3'pad=0 strand=- repeatMasking=none	5	ENSDARP00000153736
331	333	8.19	8.21	10.74	10.74	8.084	dicLab1_genemodels_DLAgn_00208240_1	coatomer subunit gamma-2 | COPG2 | - range=LGx:10990310-10998059 5'pad=0 3'pad=0 strand=+ repeatMasking=none	5	ENSDARP00000043659
332	334	8.19	8.21	31.65	31.65	23.73	dicLab1_genemodels_DLAgn_00003890_1	calponin 2 | CNN2 | - range=LG10:8715753-8722299 5'pad=0 3'pad=0 strand=- repeatMasking=none	5	ENSDARP00000052060
333	335	8.16	8.21	23.55	23.55	19.31	dicLab1_genemodels_DLAgn_00162120_1	nadh dehydrogenase | NDUFS3 | EC:1.6.5.3 range=LG5:26573215-26577213 5'pad=0 3'pad=0 strand=- repeatMasking=none	4	ENSDARP00000013902
334	336	8.15	8.16	28.07	28.07	23.39	dicLab1_genemodels_DLAgn_00052470_1	60s ribosomal protein l24 | RPL24 | - range=LG15:16293533-16297205 5'pad=0 3'pad=0 strand=- repeatMasking=none	4	ENSDARP00000135555
335	337	8.05	8.13	21.04	15.48	15.48	dicLab1_genemodels_DLAgn_00260200_1	phosphoglucose isomerase-1 | GPIA | EC:5.3.1.9 range=UN:85995256-86012277 5'pad=0 3'pad=0 strand=- repeatMasking=none	5	ENSDARP00000009909
336	338	8.05	8.06	72.27	54.62	53.78	dicLab1_genemodels_DLAgn_00209190_1	myotrophin | MTPN | - range=LGx:13732728-13743184 5'pad=0 3'pad=0 strand=- repeatMasking=none	4	ENSDARP00000141690
337	339	8.04	10.05	9.613	7.99	7.99	dicLab1_genemodels_DLAgn_00169960_1	glucose-regulated protein 94 | HSP90B1 | - range=LG6:14501769-14510074 5'pad=0 3'pad=0 strand=- repeatMasking=none	4	ENSDARP00000013441
338	340	8	8.08	32.89	28.07	20.61	dicLab1_genemodels_DLAgn_00254150_1	gtpase imap family member 7-like | - | - range=UN:76485508-76486194 5'pad=0 3'pad=0 strand=+ repeatMasking=none	4	ENSDARP00000059270
339	341	8	8	47.73	47.73	47.73	dicLab1_genemodels_DLAgn_00246360_1	collagen alpha-6 chain | COL6A5 | - range=UN:64083432-64083830 5'pad=0 3'pad=0 strand=+ repeatMasking=none	4	ENSDARP00000128796
340	342	8	8	44.26	44.26	44.26	dicLab1_genemodels_DLAgn_00179320_1	sialic acid synthase | NANS | - range=LG7:11960068-11960788 5'pad=0 3'pad=0 strand=- repeatMasking=none	4	ENSDARP00000067085
341	343	8	8	25.62	25.62	25.62	dicLab1_genemodels_DLAgn_00175420_1	glutathione s-transferase theta-1 | GSTT1 | EC:2.5.1.18 range=LG7:2999216-3005813 5'pad=0 3'pad=0 strand=- repeatMasking=none	4	ENSDARP00000147127
342	344	7.95	8.03	27.83	27.83	23.3	dicLab1_genemodels_DLAgn_00010150_1	tumor-associated calcium signal transducer 2 precursor | EPCAM | - range=LG11:1628498-1630663 5'pad=0 3'pad=0 strand=- repeatMasking=none	6	ENSDARP00000146900
343	345	7.94	8.04	15.81	14.34	10.29	dicLab1_genemodels_DLAgn_00022880_1	heterogeneous nuclear ribonucleoprotein q-like | SYNCRIPL | - range=LG12:13124711-13129895 5'pad=0 3'pad=0 strand=- repeatMasking=none	5	ENSDARP00000127882
344	346	7.91	8.04	47.04	40	18.89	dicLab1_genemodels_DLAgn_00137270_1	methyltransferase ddb_g0268948-like | YH09 | EC:2.1.1.0 range=LG24:3354868-3358764 5'pad=0 3'pad=0 strand=- repeatMasking=none	4	ENSDARP00000120471
345	347	7.83	7.93	34.57	25.93	22.22	dicLab1_genemodels_DLAgn_00173730_1	uncharacterized protein loc101481927 isoform x2 | - | - range=LG6:25884430-25889728 5'pad=0 3'pad=0 strand=- repeatMasking=none	4	ENSDARP00000097753
346	348	7.82	7.85	17.66	15.51	14.08	dicLab1_genemodels_DLAgn_00136840_1	basic leucine zipper and w2 domain-containing protein 1-a-like | BZW1 | - range=LG24:1939713-1945328 5'pad=0 3'pad=0 strand=- repeatMasking=none	4	ENSDARP00000022789
347	349	7.75	7.97	36.71	31.88	23.67	dicLab1_genemodels_DLAgn_00192830_1	branched-chain-amino-acid cytosolic-like | BCAT2 | EC:2.6.1.42 range=LG8:13614180-13625191 5'pad=0 3'pad=0 strand=- repeatMasking=none	7	ENSDARP00000122776
348	350	7.74	7.81	44.97	44.97	39.68	dicLab1_genemodels_DLAgn_00074790_1	programmed cell death protein 6 | PDCD6 | - range=LG18-21:3824353-3839121 5'pad=0 3'pad=0 strand=+ repeatMasking=none	4	ENSDARP00000009990
349	351	7.65	7.81	29.9	22.16	18.56	dicLab1_genemodels_DLAgn_00059640_1	ribosomal protein s9 | RPS9 | - range=LG16:8724564-8725913 5'pad=0 3'pad=0 strand=+ repeatMasking=none	4	ENSDARP00000147936
350	352	7.64	7.68	37.98	37.98	32.56	dicLab1_genemodels_DLAgn_00203250_1	sperm acrosome membrane-associated protein 4 | SPACA4 | - range=LG9:18278738-18290359 5'pad=0 3'pad=0 strand=- repeatMasking=none	5	ENSDARP00000155960
351	353	7.63	7.73	42.47	24.08	12.71	dicLab1_genemodels_DLAgn_00209380_1	nadh-cytochrome b5 reductase 3 | CYB5R3 | - range=LGx:14664111-14669403 5'pad=0 3'pad=0 strand=+ repeatMasking=none	4	ENSDARP00000014732
352	354	7.59	7.72	42.39	27.72	27.72	dicLab1_genemodels_DLAgn_00080470_1	60s ribosomal protein l17 | RPL17 | - range=LG19:3719360-3722269 5'pad=0 3'pad=0 strand=- repeatMasking=none	5	ENSDARP00000119756
353	355	7.58	7.66	51.82	37.23	37.23	dicLab1_genemodels_DLAgn_00198950_1	60s ribosomal protein l14 | RPL14 | - range=LG9:7913982-7916761 5'pad=0 3'pad=0 strand=+ repeatMasking=none	5	ENSDARP00000140879
354	356	7.55	7.63	32.02	32.02	29.06	dicLab1_genemodels_DLAgn_00059760_1	60s ribosomal protein l18 | RPL18 | - range=LG16:8845705-8850487 5'pad=0 3'pad=0 strand=- repeatMasking=none	5	ENSDARP00000043172
355	357	7.54	9.71	29.86	29.86	29.86	dicLab1_genemodels_DLAgn_00201090_1	ras-related protein rab-25-like | RAB25A | - range=LG9:13127534-13129143 5'pad=0 3'pad=0 strand=+ repeatMasking=none	5	ENSDARP00000135212
356	358	7.51	7.58	26.74	22.48	19.38	dicLab1_genemodels_DLAgn_00120540_1	60s ribosomal protein l6 | RPL6 | - range=LG20:14201976-14205039 5'pad=0 3'pad=0 strand=+ repeatMasking=none	4	ENSDARP00000091899
357	359	7.5	7.56	16.23	16.23	12.98	dicLab1_genemodels_DLAgn_00214270_1	fibrinogen beta chain precursor | FGB | - range=UN:6969884-6976429 5'pad=0 3'pad=0 strand=- repeatMasking=none	5	ENSDARP00000016228
358	360	7.48	7.52	29	23.05	20.07	dicLab1_genemodels_DLAgn_00254250_1	mitochondrial 2-oxoglutarate malate carrier protein | SLC25A11 | - range=UN:76676580-76693074 5'pad=0 3'pad=0 strand=+ repeatMasking=none	4	ENSDARP00000051848
359	361	7.45	7.62	20.85	17.28	15.9	dicLab1_genemodels_DLAgn_00137030_1	collagen alpha-2 chain-like | COL5A2 | - range=LG24:2325615-2340332 5'pad=0 3'pad=0 strand=+ repeatMasking=none	9	ENSDARP00000122378
360	362	7.43	7.62	10.23	7.996	6.93	dicLab1_genemodels_DLAgn_00101360_1	eukaryotic translation initiation factor 3 subunit c | EIF3C | - range=LG1B:6557124-6565441 5'pad=0 3'pad=0 strand=+ repeatMasking=none	5	ENSDARP00000011344
361	363	7.42	7.58	31.37	28.92	21.08	dicLab1_genemodels_DLAgn_00198010_1	ribosomal protein l15 | RPL15 | - range=LG9:3958272-3960891 5'pad=0 3'pad=0 strand=- repeatMasking=none	4	ENSDARP00000037569
362	364	7.42	7.56	34.07	34.07	24.34	dicLab1_genemodels_DLAgn_00146660_1	adenylate kinase isoenzyme mitochondrial-like | AK4 | EC:2.7.4.3 EC:2.7.4.10 range=LG4:6844994-6851902 5'pad=0 3'pad=0 strand=+ repeatMasking=none	4	ENSDARP00000114953
363	365	7.41	7.52	32.64	26.86	16.94	dicLab1_genemodels_DLAgn_00203220_1	chloride intracellular channel protein 1-like | CLIC4 | - range=LG9:18247282-18250540 5'pad=0 3'pad=0 strand=- repeatMasking=none	4	ENSDARP00000139434
364	366	7.39	7.51	30.1	30.1	23.18	dicLab1_genemodels_DLAgn_00000220_1	biliverdin reductase a | BLVRA | EC:1.3.1.24 range=LG10:675003-680450 5'pad=0 3'pad=0 strand=+ repeatMasking=none	4	ENSDARP00000078125
365	367	7.39	7.44	36.94	30.63	30.63	dicLab1_genemodels_DLAgn_00125660_1	40s ribosomal protein s21-like | RPS21 | - range=LG22-25:1388816-1392373 5'pad=0 3'pad=0 strand=+ repeatMasking=none	4	ENSDARP00000122013
366	368	7.37	7.49	13.23	10.66	7.611	dicLab1_genemodels_DLAgn_00097850_1	protein-glutamine gamma-glutamyltransferase 5 | TGM5 | EC:2.3.2.13 range=LG1A:27581528-27595315 5'pad=0 3'pad=0 strand=+ repeatMasking=none	4	ENSDARP00000099554
367	369	7.34	7.48	17.74	14.34	10.75	dicLab1_genemodels_DLAgn_00210180_1	chaperonin containing subunit 2 | CCT2 | - range=LGx:17562977-17570867 5'pad=0 3'pad=0 strand=- repeatMasking=none	4	ENSDARP00000136096
368	370	7.34	7.4	24.31	24.31	20.99	dicLab1_genemodels_DLAgn_00076250_1	60s ribosomal protein l21 | RPL21 | - range=LG18-21:8448546-8452116 5'pad=0 3'pad=0 strand=- repeatMasking=none	4	ENSDARP00000144531
369	371	7.29	7.34	53.54	42.52	42.52	dicLab1_genemodels_DLAgn_00243890_1	pyruvate dehydrogenase e1 component subunit mitochondrial-like | PDHB | EC:1.2.4.1 range=UN:60010096-60011080 5'pad=0 3'pad=0 strand=- repeatMasking=none	4	ENSDARP00000002122
370	372	7.23	7.37	14.44	12.68	9.155	dicLab1_genemodels_DLAgn_00102400_1	peptidyl-prolyl cis-trans isomerase fkbp10-like | FKBP10 | EC:5.2.1.8 range=LG1B:8725337-8731468 5'pad=0 3'pad=0 strand=+ repeatMasking=none	4	ENSDARP00000066366
371	373	7.22	7.38	47.37	47.37	38.95	dicLab1_genemodels_DLAgn_00040200_1	peroxiredoxin 5 | PRDX5 | EC:1.11.1.7 range=LG14:9899347-9902427 5'pad=0 3'pad=0 strand=- repeatMasking=none	5	ENSDARP00000109990
372	374	7.19	7.32	50.74	42.65	42.65	dicLab1_genemodels_DLAgn_00192810_1	60s ribosomal protein l27 | RPL27 | - range=LG8:13601355-13603664 5'pad=0 3'pad=0 strand=+ repeatMasking=none	5	ENSDARP00000018737
373	375	7.15	7.19	66.3	66.3	66.3	dicLab1_genemodels_DLAgn_00202740_1	ictacalcin | - | - range=LG9:17112263-17112778 5'pad=0 3'pad=0 strand=+ repeatMasking=none	4	ENSDARP00000020595
374	376	7.13	7.2	8.499	6.086	4.932	dicLab1_genemodels_DLAgn_00046670_1	ap-2 complex subunit beta-like isoform 1 | AP2B1 | - range=LG14:27767611-27779208 5'pad=0 3'pad=0 strand=- repeatMasking=none	4	ENSDARP00000132587
375	377	7.1	9.43	33.74	29.67	29.67	dicLab1_genemodels_DLAgn_00067200_1	proteasome subunit alpha type-6 | PSMA6A | EC:3.4.25.0 range=LG17:4930588-4935564 5'pad=0 3'pad=0 strand=+ repeatMasking=none	5	ENSDARP00000006320
376	378	7.1	7.23	22.49	12.96	10.85	dicLab1_genemodels_DLAgn_00162380_1	26s proteasome non-atpase regulatory subunit 13 | PSMD13 | - range=LG5:27107099-27114018 5'pad=0 3'pad=0 strand=+ repeatMasking=none	4	ENSDARP00000095348
377	379	7.05	7.31	8.672	8.672	5.074	dicLab1_genemodels_DLAgn_00004250_1	integrin alpha-6 isoform 1 | ITGA6 | - range=LG10:9365098-9381843 5'pad=0 3'pad=0 strand=+ repeatMasking=none	5	ENSDARP00000076590
378	380	7.02	39.06	44.49	44.49	43.56	dicLab1_genemodels_DLAgn_00262760_1	collagen alpha-4 chain-like | COL6A4 | - range=UN:90343538-90346964 5'pad=0 3'pad=0 strand=+ repeatMasking=none	6	ENSDARP00000128796
379	381	7.02	7.11	9.887	9.887	9.887	dicLab1_genemodels_DLAgn_00076370_1	v-type proton atpase catalytic subunit a-like | ATP6V1A | - range=LG18-21:8636251-8642239 5'pad=0 3'pad=0 strand=+ repeatMasking=none	4	ENSDARP00000150605
380	382	7	7.1	57.78	34.07	34.07	dicLab1_genemodels_DLAgn_00217020_1	histone h2a-like | - | - range=UN:10726821-10727228 5'pad=0 3'pad=0 strand=- repeatMasking=none	6	ENSDARP00000104399
381	383	7	7.07	30.14	27.85	24.2	dicLab1_genemodels_DLAgn_00003290_1	ump-cmp kinase | CMPK1 | EC:2.7.4.14 EC:2.7.4.22 range=LG10:7834105-7837628 5'pad=0 3'pad=0 strand=+ repeatMasking=none	4	ENSDARP00000117353
382	384	6.98	7.22	7.727	7.727	5.114	dicLab1_genemodels_DLAgn_00033010_1	calpain-1 catalytic subunit-like isoform x3 | CAPN12 | - range=LG13:18075731-18110505 5'pad=0 3'pad=0 strand=- repeatMasking=none	4	ENSDARP00000106290
383	385	6.85	6.92	61.74	53.02	38.93	dicLab1_genemodels_DLAgn_00258260_1	histone -like | H3F3C | - range=UN:82582570-82583019 5'pad=0 3'pad=0 strand=- repeatMasking=none	4	ENSDARP00000107737
384	386	6.81	6.92	42.76	34.87	34.87	dicLab1_genemodels_DLAgn_00024740_1	eukaryotic translation initiation factor 5a-1 | IF5A1 | - range=LG12:17190958-17193566 5'pad=0 3'pad=0 strand=+ repeatMasking=none	4	ENSDARP00000112181
385	387	6.78	6.84	23.85	19.88	18.04	dicLab1_genemodels_DLAgn_00153880_1	60s ribosomal protein l5 | - | - range=LG4:24309868-24315011 5'pad=0 3'pad=0 strand=+ repeatMasking=none	4	ENSDARP00000006085
386	388	6.76	6.91	19.47	19.47	15.87	dicLab1_genemodels_DLAgn_00192770_1	60s ribosomal protein l3 | RL3 | - range=LG8:13565503-13568930 5'pad=0 3'pad=0 strand=- repeatMasking=none	5	ENSDARP00000003700
387	389	6.68	6.94	13	10.43	7.714	dicLab1_genemodels_DLAgn_00011770_1	calpain-2 catalytic subunit isoform 1 | CAPN2 | - range=LG11:6388525-6395503 5'pad=0 3'pad=0 strand=- repeatMasking=none	3	ENSDARP00000044084
388	390	6.68	6.74	16.67	14.58	7.407	dicLab1_genemodels_DLAgn_00039820_1	reggie protein 1b | FLOT2A | - range=LG14:9122180-9136816 5'pad=0 3'pad=0 strand=+ repeatMasking=none	3	ENSDARP00000011656
389	391	6.64	6.69	18.61	14.39	9.429	dicLab1_genemodels_DLAgn_00182930_1	caspase partial | CASP6 | EC:3.4.22.0 EC:3.1.1.4 range=LG7:20719013-20727091 5'pad=0 3'pad=0 strand=- repeatMasking=none	3	ENSDARP00000050929
390	392	6.61	11.09	11.21	6.209	6.209	dicLab1_genemodels_DLAgn_00058440_1	sodium potassium-transporting atpase subunit alpha-3-like | ATP1A3B | EC:3.6.3.9 range=LG16:7307746-7316034 5'pad=0 3'pad=0 strand=- repeatMasking=none	4	ENSDARP00000150536
391	393	6.58	6.63	39.88	35.71	22.02	dicLab1_genemodels_DLAgn_00171610_1	40s ribosomal protein s13 | RPS13 | - range=LG6:19158580-19162501 5'pad=0 3'pad=0 strand=+ repeatMasking=none	3	ENSDARP00000151050
392	394	6.54	6.66	28.29	27.8	24.39	dicLab1_genemodels_DLAgn_00220070_1	histone -like | - | - range=UN:17712752-17713369 5'pad=0 3'pad=0 strand=+ repeatMasking=none	4	ENSDARP00000109050
393	395	6.51	6.59	5.368	5.368	3.368	dicLab1_genemodels_DLAgn_00263490_1	oxoglutarate (alpha-ketoglutarate) dehydrogenase | OGDH | EC:1.2.4.2 range=UN:91384766-91404230 5'pad=0 3'pad=0 strand=- repeatMasking=none	3	ENSDARP00000121989
394	396	6.49	6.7	23.37	15.98	12.89	dicLab1_genemodels_DLAgn_00154370_1	desmoglein-2 | DSG2 | - range=LG4:26401246-26419819 5'pad=0 3'pad=0 strand=- repeatMasking=none	6	ENSDARP00000119724
395	397	6.43	6.46	28.35	24.3	24.3	dicLab1_genemodels_DLAgn_00114340_1	heterogeneous nuclear ribonucleoprotein a0 | HNRNPA0A | - range=LG2:25716255-25717220 5'pad=0 3'pad=0 strand=- repeatMasking=none	4	ENSDARP00000154503
396	398	6.38	6.48	17.94	13.98	13.98	dicLab1_genemodels_DLAgn_00091620_1	prolargin | PRELP | - range=LG1A:13852936-13856396 5'pad=0 3'pad=0 strand=- repeatMasking=none	4	ENSDARP00000129413
397	399	6.37	6.61	16.25	13.73	11.9	dicLab1_genemodels_DLAgn_00162340_1	cathepsin d | CTSD | EC:3.4.23.0 range=LG5:27041696-27050335 5'pad=0 3'pad=0 strand=+ repeatMasking=none	4	ENSDARP00000144921
398	400	6.36	6.52	18.8	17.7	5.839	dicLab1_genemodels_DLAgn_00229490_1	uncharacterized protein loc101478783 | RPZ5 | - range=UN:34570078-34576001 5'pad=0 3'pad=0 strand=- repeatMasking=none	3	Non signif. Hit
399	401	6.34	6.43	11.71	11.71	10.07	dicLab1_genemodels_DLAgn_00188260_1	atp-dependent rna helicase ddx39 | DDX39B | - range=LG8:4786101-4790178 5'pad=0 3'pad=0 strand=+ repeatMasking=none	4	ENSDARP00000010925
400	402	6.33	8.64	15.2	15.2	15.2	dicLab1_genemodels_DLAgn_00109950_1	heterogeneous nuclear ribonucleoprotein a b | HNRNPAB | - range=LG2:9839584-9841563 5'pad=0 3'pad=0 strand=+ repeatMasking=none	4	ENSDARP00000124217
401	403	6.33	6.36	53.59	53.59	42.48	dicLab1_genemodels_DLAgn_00229850_1	leukocyte cell-derived chemotaxin 2 precursor | - | - range=UN:34990645-34992180 5'pad=0 3'pad=0 strand=- repeatMasking=none	3	ENSDARP00000038063
402	404	6.32	6.41	30.36	25.71	20.36	dicLab1_genemodels_DLAgn_00001390_1	proteasome subunit beta type-5 precursor | PSMB5 | EC:3.4.25.0 range=LG10:5185391-5192235 5'pad=0 3'pad=0 strand=- repeatMasking=none	4	ENSDARP00000144871
403	405	6.28	6.3	25.19	25.19	19.85	dicLab1_genemodels_DLAgn_00142830_1	60s ribosomal protein l34 | RPL34 | - range=LG3:7416258-7418579 5'pad=0 3'pad=0 strand=- repeatMasking=none	3	ENSDARP00000155419
404	406	6.26	6.28	67.38	67.38	50.35	dicLab1_genemodels_DLAgn_00015560_1	protein kinase c inhibitor aswz variant 5 | HINT1 | - range=LG11:15884370-15886424 5'pad=0 3'pad=0 strand=- repeatMasking=none	3	ENSDARP00000155631
405	407	6.23	6.48	19.27	19.27	15.64	dicLab1_genemodels_DLAgn_00195320_1	protein arginine methyltransferase 1 | PRMT1 | - range=LG8:18937587-18944051 5'pad=0 3'pad=0 strand=+ repeatMasking=none	5	ENSDARP00000010384
406	408	6.22	6.37	13.89	6.74	6.74	dicLab1_genemodels_DLAgn_00136940_1	glycerol-3-phosphate mitochondrial precursor | GPD2 | EC:1.1.1.8 EC:1.1.1.49 EC:1.1.5.3 range=LG24:2149792-2166624 5'pad=0 3'pad=0 strand=+ repeatMasking=none	4	ENSDARP00000119186
407	409	6.22	6.23	29.79	29.79	28.01	dicLab1_genemodels_DLAgn_00197560_1	proteasome subunit beta type-4 precursor | PSB4 | EC:3.4.25.0 range=LG9:2403296-2407271 5'pad=0 3'pad=0 strand=+ repeatMasking=none	4	ENSDARP00000117990
408	410	6.21	6.34	22.2	20	10.73	dicLab1_genemodels_DLAgn_00175090_1	aspartate cytoplasmic-like | GOT1 | EC:2.6.1.1 EC:2.6.1.5 EC:2.6.1.57 EC:2.6.1.9 range=LG7:2254870-2261486 5'pad=0 3'pad=0 strand=- repeatMasking=none	3	ENSDARP00000129948
409	411	6.19	6.29	20.17	20.17	16.31	dicLab1_genemodels_DLAgn_00193650_1	lim and sh3 domain protein 1-like | LASP1 | - range=LG8:15564696-15588256 5'pad=0 3'pad=0 strand=- repeatMasking=none	4	ENSDARP00000051806
410	412	6.19	6.21	21.59	14.29	10.3	dicLab1_genemodels_DLAgn_00153350_1	sodium potassium-transporting atpase subunit beta-233 | AT233 | EC:3.6.3.9 range=LG4:22596463-22604515 5'pad=0 3'pad=0 strand=- repeatMasking=none	3	ENSDARP00000003281
411	413	6.17	6.33	20.65	20.65	20.65	dicLab1_genemodels_DLAgn_00042800_1	serine arginine-rich splicing factor 1-like | SRSF1 | - range=LG14:15103895-15106458 5'pad=0 3'pad=0 strand=- repeatMasking=none	4	ENSDARP00000147878
412	414	6.17	6.3	20.06	17.73	13.37	dicLab1_genemodels_DLAgn_00130600_1	heterogeneous nuclear ribonucleoprotein a1 | HNRNPA1 | - range=LG22-25:11990135-11992540 5'pad=0 3'pad=0 strand=- repeatMasking=none	3	ENSDARP00000119517
413	415	6.17	6.19	34.53	29.5	23.74	dicLab1_genemodels_DLAgn_00139580_1	60s ribosomal protein l31 | - | - range=LG24:10993106-10995387 5'pad=0 3'pad=0 strand=+ repeatMasking=none	3	ENSDARP00000123730
414	416	6.16	6.51	45.08	38.86	28.5	dicLab1_genemodels_DLAgn_00102870_1	peptidyl-prolyl cis-trans mitochondrial precursor | PPIFB | EC:5.2.1.8 range=LG1B:9919064-9923384 5'pad=0 3'pad=0 strand=- repeatMasking=none	3	ENSDARP00000069254
415	417	6.15	6.16	22.39	19.4	16.04	dicLab1_genemodels_DLAgn_00028880_1	phosphatidylinositol transfer protein alpha isoform-like | PITPNA | - range=LG13:5716445-5727166 5'pad=0 3'pad=0 strand=+ repeatMasking=none	3	ENSDARP00000057696
416	418	6.11	6.13	9.261	6.395	4.41	dicLab1_genemodels_DLAgn_00111130_1	catenin alpha-1 | CTNNA1 | - range=LG2:12236789-12310109 5'pad=0 3'pad=0 strand=+ repeatMasking=none	3	ENSDARP00000132933
417	419	6.1	12.22	34.71	26.86	23.97	dicLab1_genemodels_DLAgn_00201910_1	14-3-3 protein beta alpha-2 | YWHAB | - range=LG9:14864283-14869588 5'pad=0 3'pad=0 strand=+ repeatMasking=none	3	ENSDARP00000155510
418	420	6.09	6.1	28.09	28.09	23.97	dicLab1_genemodels_DLAgn_00248120_1	mhc class ii antigen beta chain | - | - range=UN:66974544-66976773 5'pad=0 3'pad=0 strand=+ repeatMasking=none	3	ENSDARP00000148566
419	421	6.08	6.19	31.33	26.67	26.67	dicLab1_genemodels_DLAgn_00000430_1	actin-related protein 2 3 complex subunit 5-like | ARPC5A | - range=LG10:1403614-1407493 5'pad=0 3'pad=0 strand=+ repeatMasking=none	4	ENSDARP00000057173
420	422	6.06	6.06	23.79	17.62	17.62	dicLab1_genemodels_DLAgn_00036520_1	eukaryotic translation initiation factor 3 subunit k | IF3C | - range=LG13:26892041-26894870 5'pad=0 3'pad=0 strand=+ repeatMasking=none	3	ENSDARP00000089482
421	423	6.05	6.06	29.21	19.59	19.59	dicLab1_genemodels_DLAgn_00014120_1	inorganic pyrophosphatase | IPYR | EC:3.6.1.1 range=LG11:11431902-11436272 5'pad=0 3'pad=0 strand=- repeatMasking=none	3	ENSDARP00000040408
422	424	6.04	6.05	23.15	18.21	18.21	dicLab1_genemodels_DLAgn_00182150_1	succinyl- ligase | SUCLG1 | EC:2.3.3.8 EC:6.2.1.5 range=LG7:19295013-19315314 5'pad=0 3'pad=0 strand=- repeatMasking=none	3	ENSDARP00000069096
423	425	6.04	6.04	35.94	30.88	30.88	dicLab1_genemodels_DLAgn_00215420_1	proteasome beta type 9-like | PSMB9-LIKE | EC:3.4.25.0 range=UN:8586149-8589138 5'pad=0 3'pad=0 strand=+ repeatMasking=none	3	ENSDARP00000001845
424	426	6.03	6.15	20	20	14.64	dicLab1_genemodels_DLAgn_00125790_1	microtubule-associated protein rp eb family member 1 | MAPRE1 | - range=LG22-25:1906540-1911877 5'pad=0 3'pad=0 strand=+ repeatMasking=none	4	ENSDARP00000120869
425	427	6.03	6.03	28.44	25.33	19.56	dicLab1_genemodels_DLAgn_00263070_1	uncharacterized protein loc101481070 | - | - range=UN:90730883-90731971 5'pad=0 3'pad=0 strand=- repeatMasking=none	3	ENSDARP00000137333
426	428	6.03	6.03	60.62	60.62	35.62	dicLab1_genemodels_DLAgn_00151180_1	atp synthase subunit mitochondrial-like | ATP5D | - range=LG4:18606492-18610778 5'pad=0 3'pad=0 strand=+ repeatMasking=none	3	ENSDARP00000148604
427	429	6.02	6.02	17.28	17.28	17.28	dicLab1_genemodels_DLAgn_00002950_1	si:ch73- protein | AHSG | - range=LG10:7443284-7445544 5'pad=0 3'pad=0 strand=+ repeatMasking=none	4	ENSDARP00000091498
428	430	6.01	6.01	25.41	20.54	20.54	dicLab1_genemodels_DLAgn_00042130_1	lipocalin precursor | - | - range=LG14:14183308-14184736 5'pad=0 3'pad=0 strand=+ repeatMasking=none	3	ENSDARP00000037484
429	431	6	9.91	45.21	41.49	30.85	dicLab1_genemodels_DLAgn_00080910_1	peptidyl-prolyl cis-trans isomerase-like | PPIAB | EC:5.2.1.8 range=LG19:4576681-4580776 5'pad=0 3'pad=0 strand=- repeatMasking=none	3	ENSDARP00000134856
430	432	6	9.01	10.77	10.77	10.77	dicLab1_genemodels_DLAgn_00230270_1	gelsolin-like isoform x1 | GSN | - range=UN:35516550-35539155 5'pad=0 3'pad=0 strand=- repeatMasking=none	3	ENSDARP00000044077
431	433	6	6.05	18.96	18.96	15.17	dicLab1_genemodels_DLAgn_00145200_1	glutathione peroxidase 7 precursor | GPX7 | EC:1.11.1.9 range=LG4:1318151-1322133 5'pad=0 3'pad=0 strand=- repeatMasking=none	3	ENSDARP00000123903
432	434	6	6.01	33.84	22.73	22.73	dicLab1_genemodels_DLAgn_00014140_1	40s ribosomal protein s24 | - | - range=LG11:11444026-11447084 5'pad=0 3'pad=0 strand=+ repeatMasking=none	3	ENSDARP00000091586
433	435	6	6	31.01	31.01	31.01	dicLab1_genemodels_DLAgn_00045230_1	cytokine-like protein 1 | CYTL1 | - range=LG14:20813787-20816042 5'pad=0 3'pad=0 strand=- repeatMasking=none	4	ENSDARP00000107063
434	436	6	6	43.45	43.45	43.45	dicLab1_genemodels_DLAgn_00245190_1	calpain-2 catalytic subunit-like | CAPN2B | - range=UN:62364257-62367070 5'pad=0 3'pad=0 strand=- repeatMasking=none	3	ENSDARP00000132224
435	437	6	6	17.59	17.59	17.59	dicLab1_genemodels_DLAgn_00215430_1	proteasome beta type 9 | PSMB9 | EC:3.4.25.0 range=UN:8589847-8593982 5'pad=0 3'pad=0 strand=+ repeatMasking=none	3	ENSDARP00000001220
436	438	6	6	6.918	6.918	6.918	dicLab1_genemodels_DLAgn_00133930_1	dolichyl-diphosphooligosaccharide--protein glycosyltransferase 48 kda subunit-like | DDOST | EC:2.4 range=LG22-25:19401069-19405928 5'pad=0 3'pad=0 strand=+ repeatMasking=none	3	ENSDARP00000105892
437	439	6	6	5.158	5.158	5.158	dicLab1_genemodels_DLAgn_00110290_1	heat shock 70 kda protein 4-like | HSPA4A | - range=LG2:10348431-10355864 5'pad=0 3'pad=0 strand=+ repeatMasking=none	3	ENSDARP00000156409
438	440	6	6	10.39	10.39	10.39	dicLab1_genemodels_DLAgn_00070300_1	splicing arginine serine-rich 5 | SRSF5 | - range=LG17:13181085-13185583 5'pad=0 3'pad=0 strand=+ repeatMasking=none	3	ENSDARP00000122656
439	441	6	6	21.72	21.72	21.72	dicLab1_genemodels_DLAgn_00045540_1	gtp-binding protein sar1a | SAR1A | - range=LG14:22391867-22396465 5'pad=0 3'pad=0 strand=- repeatMasking=none	3	ENSDARP00000136017
440	442	6	6	7.991	7.991	7.991	dicLab1_genemodels_DLAgn_00029960_1	von willebrand factor a domain-containing protein 5a-like | VWA5A | - range=LG13:8935855-8941184 5'pad=0 3'pad=0 strand=- repeatMasking=none	3	ENSDARP00000127559
441	443	5.97	13.07	56.67	51.11	51.11	dicLab1_genemodels_DLAgn_00192310_1	adp-ribosylation factor 1 | ARF1L | - range=LG8:12556247-12557240 5'pad=0 3'pad=0 strand=+ repeatMasking=none	3	ENSDARP00000015805
442	444	5.96	6	5.495	3.454	3.454	dicLab1_genemodels_DLAgn_00021910_1	kinectin-like isoform x1 | KTN1 | - range=LG12:10884183-10897044 5'pad=0 3'pad=0 strand=- repeatMasking=none	3	ENSDARP00000107134
443	445	5.95	6.04	13.08	9.494	9.494	dicLab1_genemodels_DLAgn_00127030_1	matrix metalloproteinase-19-like | MMP19 | EC:3.4.24.0 range=LG22-25:4246540-4250477 5'pad=0 3'pad=0 strand=+ repeatMasking=none	3	ENSDARP00000106111
444	446	5.89	12	47.12	47.12	47.12	dicLab1_genemodels_DLAgn_00127780_1	cell division control protein 42 homolog isoform 1 | CDC42 | - range=LG22-25:5535148-5537757 5'pad=0 3'pad=0 strand=- repeatMasking=none	3	ENSDARP00000149720
445	447	5.8	5.9	12.66	12.66	9.335	dicLab1_genemodels_DLAgn_00088930_1	dolichyl-diphosphooligosaccharide--protein glycosyltransferase subunit 2-like | RPN2 | EC:2.4.1.119 range=LG1A:6215661-6222751 5'pad=0 3'pad=0 strand=+ repeatMasking=none	4	ENSDARP00000146466
446	448	5.74	5.83	13.59	8.885	6.446	dicLab1_genemodels_DLAgn_00042840_1	t-complex protein 1 subunit theta | CCT8 | - range=LG14:15134961-15142027 5'pad=0 3'pad=0 strand=- repeatMasking=none	3	ENSDARP00000003468
447	449	5.74	5.8	14.4	14.4	14.4	dicLab1_genemodels_DLAgn_00144450_1	prostaglandin reductase 1-like | PTGR1 | - range=LG3:12556355-12560849 5'pad=0 3'pad=0 strand=- repeatMasking=none	3	ENSDARP00000038835
448	450	5.65	5.79	37.72	16.01	16.01	dicLab1_genemodels_DLAgn_00204670_1	adenylate kinase mitochondrial-like | AK2 | EC:2.7.4.3 range=LG9:21346493-21354812 5'pad=0 3'pad=0 strand=+ repeatMasking=none	4	ENSDARP00000010686
449	451	5.64	5.81	34.55	33.64	21.82	dicLab1_genemodels_DLAgn_00254410_1	60s ribosomal protein l35a | RPL35A | - range=UN:76881371-76883579 5'pad=0 3'pad=0 strand=+ repeatMasking=none	3	ENSDARP00000141977
450	452	5.64	5.71	18.93	15.36	15.36	dicLab1_genemodels_DLAgn_00182730_1	s-methyl-5 -thioadenosine phosphorylase | MTAP | EC:2.4.2.28 EC:2.4.2.1 EC:2.4.1.1 range=LG7:20120616-20133452 5'pad=0 3'pad=0 strand=+ repeatMasking=none	3	ENSDARP00000054207
451	453	5.62	5.68	46.91	46.91	46.91	dicLab1_genemodels_DLAgn_00070100_1	c6orf115 | CF115 | - range=LG17:12610306-12611563 5'pad=0 3'pad=0 strand=- repeatMasking=none	3	ENSDARP00000127389
452	454	5.61	5.88	16.09	12.87	8.736	dicLab1_genemodels_DLAgn_00054680_1	isocitrate dehydrogenase | IDH1 | EC:1.1.1.42 range=LG15:22500251-22507445 5'pad=0 3'pad=0 strand=- repeatMasking=none	3	ENSDARP00000023774
453	455	5.61	5.69	5.708	4.926	3.753	dicLab1_genemodels_DLAgn_00153690_1	vigilin isoform x1 | HDLBP | - range=LG4:23378953-23386783 5'pad=0 3'pad=0 strand=+ repeatMasking=none	3	ENSDARP00000017412
454	456	5.6	5.66	8.52	5.447	5.447	dicLab1_genemodels_DLAgn_00117910_1	long-chain-fatty-acid-- ligase 1-like | ACSL1 | - range=LG20:7686267-7694086 5'pad=0 3'pad=0 strand=- repeatMasking=none	3	ENSDARP00000053749
455	457	5.58	5.65	34.94	25.28	15.99	dicLab1_genemodels_DLAgn_00204590_1	acyl-protein thioesterase 2 | LYPA2 | - range=LG9:21230342-21243793 5'pad=0 3'pad=0 strand=+ repeatMasking=none	3	ENSDARP00000120420
456	458	5.54	5.69	17.95	15.38	15.38	dicLab1_genemodels_DLAgn_00042170_1	pyruvate dehydrogenase e1 component subunit somatic mitochondrial-like | PDHA1A | EC:1.2.4.1 range=LG14:14208563-14213715 5'pad=0 3'pad=0 strand=- repeatMasking=none	4	ENSDARP00000145800
457	459	5.54	5.59	8.046	6.897	6.897	dicLab1_genemodels_DLAgn_00214260_1	fibrinogen alpha chain | FGA | - range=UN:6959010-6964833 5'pad=0 3'pad=0 strand=+ repeatMasking=none	3	ENSDARP00000029074
458	460	5.53	5.63	24.04	16.77	13.33	dicLab1_genemodels_DLAgn_00023130_1	tryptophanyl-trna synthetase | WARS | EC:6.1.1.2 range=LG12:13646111-13650028 5'pad=0 3'pad=0 strand=+ repeatMasking=none	4	ENSDARP00000136378
459	461	5.52	5.59	69.53	61.72	48.44	dicLab1_genemodels_DLAgn_00011700_1	cystatin precursor | - | - range=LG11:6344030-6345813 5'pad=0 3'pad=0 strand=+ repeatMasking=none	5	ENSDARP00000065434
460	462	5.5	5.56	21.36	14.92	14.92	dicLab1_genemodels_DLAgn_00112790_1	caspase-3 precursor | CASP3 | EC:3.4.22.0 range=LG2:16699050-16702492 5'pad=0 3'pad=0 strand=+ repeatMasking=none	4	ENSDARP00000071815
461	463	5.48	5.58	3.986	1.731	1.731	dicLab1_genemodels_DLAgn_00079890_1	spectrin alpha brain isoform 3 | SPTAN1 | - range=LG19:2009829-2046559 5'pad=0 3'pad=0 strand=- repeatMasking=none	4	ENSDARP00000093027
462	464	5.43	5.58	31.71	31.71	31.71	dicLab1_genemodels_DLAgn_00124810_1	60s ribosomal protein l35 | RPL35 | - range=LG20:27283945-27286784 5'pad=0 3'pad=0 strand=- repeatMasking=none	4	ENSDARP00000018594
463	465	5.41	5.5	10.41	8.944	6.891	dicLab1_genemodels_DLAgn_00118010_1	glucosamine--fructose-6-phosphate aminotransferase | GFPT1 | EC:2.6.1.16 range=LG20:7820498-7834182 5'pad=0 3'pad=0 strand=- repeatMasking=none	3	ENSDARP00000074585
464	466	5.38	5.46	22.88	22.88	17.87	dicLab1_genemodels_DLAgn_00243050_1	complement component c3 | C3-1 | - range=UN:58537394-58540905 5'pad=0 3'pad=0 strand=- repeatMasking=none	4	ENSDARP00000069952
465	467	5.37	5.53	14.53	13.28	4.688	dicLab1_genemodels_DLAgn_00042480_1	dihydrolipoamide s-acetyltransferase (e2 component of pyruvate dehydrogenase complex) | DLAT | EC:2 range=LG14:14845734-14853573 5'pad=0 3'pad=0 strand=- repeatMasking=none	3	ENSDARP00000023098
466	468	5.35	5.41	34.92	21.16	21.16	dicLab1_genemodels_DLAgn_00224650_1	anterior gradient protein 2 homolog precursor | AGR2 | - range=UN:26566652-26570044 5'pad=0 3'pad=0 strand=+ repeatMasking=none	3	ENSDARP00000094251
467	469	5.32	8.9	19.87	18.53	14.96	dicLab1_genemodels_DLAgn_00254980_1	neoverrucotoxin subunit alpha-like | - | - range=UN:77749425-77750887 5'pad=0 3'pad=0 strand=+ repeatMasking=none	3	ENSDARP00000136196
468	470	5.31	5.37	14.62	13.21	9.906	dicLab1_genemodels_DLAgn_00007920_1	calreticulin precursor | CALR | - range=LG10:17726897-17729638 5'pad=0 3'pad=0 strand=+ repeatMasking=none	3	ENSDARP00000135281
469	471	5.3	5.48	9.871	9.871	9.871	dicLab1_genemodels_DLAgn_00257410_1	coagulin factor ii | F2 | EC:3.4.21.0 range=UN:81286996-81293202 5'pad=0 3'pad=0 strand=+ repeatMasking=none	4	ENSDARP00000052324
470	472	5.3	5.42	28.57	28.57	28.57	dicLab1_genemodels_DLAgn_00229010_1	60s ribosomal protein l36 | RL6 | - range=UN:33719378-33721526 5'pad=0 3'pad=0 strand=+ repeatMasking=none	3	ENSDARP00000138386
471	473	5.29	5.36	23.76	23.76	23.76	dicLab1_genemodels_DLAgn_00206900_1	adp-ribosylation factor-like protein 1-like | ARL1 | - range=LGx:5888615-5892555 5'pad=0 3'pad=0 strand=- repeatMasking=none	3	ENSDARP00000150582
472	474	5.27	5.39	9.091	9.091	7.386	dicLab1_genemodels_DLAgn_00171510_1	apoptosis inhibitor 5 | API5 | - range=LG6:19048085-19057720 5'pad=0 3'pad=0 strand=- repeatMasking=none	3	ENSDARP00000126600
473	475	5.27	5.37	2.224	1.326	1.326	dicLab1_genemodels_DLAgn_00031970_1	pre-mrna-processing-splicing factor 8 | PRPF8 | - range=LG13:15428336-15443577 5'pad=0 3'pad=0 strand=- repeatMasking=none	3	ENSDARP00000121091
474	476	5.23	5.32	7.279	7.279	6.066	dicLab1_genemodels_DLAgn_00011030_1	eukaryotic translation initiation factor 3 subunit l-like | EIF3L | - range=LG11:3963433-3968341 5'pad=0 3'pad=0 strand=+ repeatMasking=none	3	ENSDARP00000134724
475	477	5.22	5.34	41.26	37.76	37.76	dicLab1_genemodels_DLAgn_00079430_1	c-type lysozyme | - | EC:3.2.1.17 range=LG19:1195235-1196192 5'pad=0 3'pad=0 strand=+ repeatMasking=none	3	ENSDARP00000157026
476	478	5.19	5.24	1.563	1.563	1.563	dicLab1_genemodels_DLAgn_00160200_1	fibronectin isoform 2 | FN1 | - range=LG5:20276232-20295957 5'pad=0 3'pad=0 strand=+ repeatMasking=none	3	ENSDARP00000017129
477	479	5.18	5.29	10.63	10.63	10.63	dicLab1_genemodels_DLAgn_00120460_1	septin-2-like | SEPT2-A | - range=LG20:14129982-14147479 5'pad=0 3'pad=0 strand=+ repeatMasking=none	3	ENSDARP00000108257
478	480	5.18	5.24	13.78	10.26	10.26	dicLab1_genemodels_DLAgn_00028150_1	galectin like protein | LEG9 | - range=LG13:2356435-2367429 5'pad=0 3'pad=0 strand=+ repeatMasking=none	3	ENSDARP00000060156
479	481	5.14	5.23	31.82	27.73	22.73	dicLab1_genemodels_DLAgn_00163470_1	high choriolytic enzyme 1 precursor | HCE1 | EC:3.4.24.0 range=LG5:30058669-30064660 5'pad=0 3'pad=0 strand=+ repeatMasking=none	3	ENSDARP00000012180
480	482	5.14	5.19	22.06	22.06	22.06	dicLab1_genemodels_DLAgn_00029690_1	transgelin | TAGLN | - range=LG13:7984948-7986813 5'pad=0 3'pad=0 strand=+ repeatMasking=none	3	ENSDARP00000066773
481	483	5.12	5.27	27.78	22.22	22.22	dicLab1_genemodels_DLAgn_00175750_1	high mobility group protein b2 | HMGB2 | - range=LG7:3522435-3523734 5'pad=0 3'pad=0 strand=- repeatMasking=none	4	ENSDARP00000047158
482	484	5.07	11.79	42.19	42.19	39.06	dicLab1_genemodels_DLAgn_00185470_1	ras-related c3 botulinum toxin substrate 2 | RAC2 | - range=LG7:27361674-27376763 5'pad=0 3'pad=0 strand=- repeatMasking=none	3	ENSDARP00000148386
483	485	5.06	5.14	31.85	31.85	22.93	dicLab1_genemodels_DLAgn_00237020_1	sam domain and hd domain-containing protein 1 | SAMHD1 | EC:3.1.4.0 range=UN:47265932-47269672 5'pad=0 3'pad=0 strand=- repeatMasking=none	3	ENSDARP00000096087
484	486	5.04	5.2	32.68	20.87	13.78	dicLab1_genemodels_DLAgn_00178380_1	phosphoglycerate mutase 1 | PGAM1 | EC:3.1.3.13 EC:5.4.2.1 EC:5.4.2.4 range=LG7:10375134-10377888 5'pad=0 3'pad=0 strand=- repeatMasking=none	3	ENSDARP00000006201
485	487	4.97	5.1	38.1	38.1	38.1	dicLab1_genemodels_DLAgn_00202780_1	40s ribosomal protein s27 | RPS27 | - range=LG9:17165378-17167135 5'pad=0 3'pad=0 strand=- repeatMasking=none	3	ENSDARP00000072300
486	488	4.97	5.02	23.08	23.08	23.08	dicLab1_genemodels_DLAgn_00238290_1	von willebrand factor a domain-containing protein 5a-like | VWA5A | - range=UN:49501618-49505455 5'pad=0 3'pad=0 strand=- repeatMasking=none	3	ENSDARP00000127559
487	489	4.97	5.02	19.69	19.69	19.69	dicLab1_genemodels_DLAgn_00130390_1	cysteine and glycine-rich protein 1 | CSRP1B | - range=LG22-25:11457239-11461028 5'pad=0 3'pad=0 strand=- repeatMasking=none	3	ENSDARP00000002532
488	490	4.96	7.16	10.98	10.98	5.226	dicLab1_genemodels_DLAgn_00229020_1	lamin b2 | LMNB2 | - range=UN:33723091-33737718 5'pad=0 3'pad=0 strand=+ repeatMasking=none	3	ENSDARP00000139279
489	491	4.93	5.21	15.38	15.38	13.46	dicLab1_genemodels_DLAgn_00202270_1	cytosolic nonspecific dipeptidase | CNDP2 | EC:3.4.13.0 EC:3.4.13.0 range=LG9:16340838-16348010 5'pad=0 3'pad=0 strand=- repeatMasking=none	4	ENSDARP00000033632
490	492	4.92	4.97	11.27	11.27	11.27	dicLab1_genemodels_DLAgn_00264190_1	calreticulin precursor | CALR | - range=UN:92407420-92413099 5'pad=0 3'pad=0 strand=+ repeatMasking=none	3	ENSDARP00000130666
491	493	4.9	4.95	11.29	11.29	11.29	dicLab1_genemodels_DLAgn_00161590_1	estradiol 17-beta-dehydrogenase 12-b | HSD17B12B | EC:1.1.1.62 range=LG5:24272359-24287551 5'pad=0 3'pad=0 strand=+ repeatMasking=none	3	ENSDARP00000089612
492	494	4.88	4.93	11.68	11.68	11.68	dicLab1_genemodels_DLAgn_00242780_1	alpha-2-macroglobulin-like protein 1-like | - | - range=UN:57998722-58004366 5'pad=0 3'pad=0 strand=+ repeatMasking=none	3	ENSDARP00000127787
493	495	4.87	5.1	16.52	16.52	13.48	dicLab1_genemodels_DLAgn_00238660_1	small nuclear ribonucleoprotein-associated protein b | SNRPB | - range=UN:50030006-50032550 5'pad=0 3'pad=0 strand=- repeatMasking=none	3	ENSDARP00000023337
494	496	4.87	4.92	12.9	8.145	8.145	dicLab1_genemodels_DLAgn_00027020_1	creatine testis isozyme | KCRT | EC:2.7.3.2 range=LG12:22134008-22136899 5'pad=0 3'pad=0 strand=- repeatMasking=none	3	ENSDARP00000134063
495	497	4.86	8.29	21.88	19.79	19.79	dicLab1_genemodels_DLAgn_00074200_1	leukocyte elastase inhibitor | - | - range=LG18-21:2297613-2304865 5'pad=0 3'pad=0 strand=+ repeatMasking=none	3	ENSDARP00000050643
496	498	4.86	4.97	2.881	2.881	2.881	dicLab1_genemodels_DLAgn_00142620_1	pyruvate mitochondrial | PC | EC:6.4.1.1 EC:6.3.4.14 range=LG3:6493317-6764686 5'pad=0 3'pad=0 strand=+ repeatMasking=none	3	ENSDARP00000068144
497	499	4.85	4.92	40.65	40.65	17.42	dicLab1_genemodels_DLAgn_00179310_1	sialic acid synthase | NANS | EC:2.5.1.56 EC:2.5.1.57 EC:2.7.7.43 range=LG7:11942815-11943659 5'pad=0 3'pad=0 strand=- repeatMasking=none	2	ENSDARP00000067085
498	500	4.83	4.95	37.78	37.78	37.78	dicLab1_genemodels_DLAgn_00188660_1	beta-galactoside-binding lectin | LEG | - range=LG8:5519589-5523439 5'pad=0 3'pad=0 strand=+ repeatMasking=none	3	ENSDARP00000094378
499	501	4.79	4.85	4.223	4.223	3.209	dicLab1_genemodels_DLAgn_00044950_1	leucyl-trna cytoplasmic | LARS | EC:6.1.1.4 range=LG14:19403576-19427264 5'pad=0 3'pad=0 strand=+ repeatMasking=none	3	ENSDARP00000003359
500	502	4.79	4.84	13.69	11.45	11.45	dicLab1_genemodels_DLAgn_00168100_1	electron transfer flavoprotein subunit mitochondrial precursor | ETFA | - range=LG6:11154659-11161297 5'pad=0 3'pad=0 strand=+ repeatMasking=none	3	ENSDARP00000140482
501	503	4.76	4.94	11.63	8.14	6.686	dicLab1_genemodels_DLAgn_00004230_1	calcium-binding mitochondrial carrier protein aralar1-like | SLC25A12 | - range=LG10:9319094-9328081 5'pad=0 3'pad=0 strand=- repeatMasking=none	4	ENSDARP00000135288
502	504	4.72	7.71	35.31	32.01	24.09	dicLab1_genemodels_DLAgn_00042160_1	peroxiredoxin 4 | PRDX4 | EC:1.11.1.15 range=LG14:14199667-14203867 5'pad=0 3'pad=0 strand=- repeatMasking=none	4	ENSDARP00000090833
503	505	4.72	4.77	4.437	4.437	4.437	dicLab1_genemodels_DLAgn_00070890_1	ezrin isoform 1 | EZR | - range=LG17:15049144-15080368 5'pad=0 3'pad=0 strand=- repeatMasking=none	3	ENSDARP00000063817
504	506	4.72	4.76	18.89	13.89	13.89	dicLab1_genemodels_DLAgn_00244810_1	elongation factor 1-beta | EEF1B2 | EC:5.3.3.5 range=UN:61816971-61822896 5'pad=0 3'pad=0 strand=- repeatMasking=none	3	ENSDARP00000065372
505	507	4.69	4.74	12.65	12.65	12.65	dicLab1_genemodels_DLAgn_00128230_1	poly -binding protein 2-like | PCBP2 | - range=LG22-25:6533415-6537736 5'pad=0 3'pad=0 strand=+ repeatMasking=none	3	ENSDARP00000134105
506	508	4.66	6.83	25.6	20.48	11.14	dicLab1_genemodels_DLAgn_00166080_1	lactate dehydrogenase-a | - | EC:1.1.1.27 range=LG6:5717592-5721790 5'pad=0 3'pad=0 strand=+ repeatMasking=none	2	ENSDARP00000137433
507	509	4.65	4.68	9.451	8.132	8.132	dicLab1_genemodels_DLAgn_00031430_1	dipeptidyl peptidase 1-like | CTSC | - range=LG13:13454986-13461816 5'pad=0 3'pad=0 strand=+ repeatMasking=none	3	ENSDARP00000135284
508	510	4.64	5.47	39.33	34.67	22	dicLab1_genemodels_DLAgn_00146830_1	actin-related protein 2 3 complex subunit 5 | ARPC5 | - range=LG4:7526322-7529145 5'pad=0 3'pad=0 strand=- repeatMasking=none	3	ENSDARP00000025370
509	511	4.64	4.97	33.54	25	12.97	dicLab1_genemodels_DLAgn_00207680_1	aldose reductase | ALDR | EC:1.1.1.21 range=LGx:9055819-9060145 5'pad=0 3'pad=0 strand=+ repeatMasking=none	4	ENSDARP00000067039
510	512	4.61	4.72	33.59	33.59	33.59	dicLab1_genemodels_DLAgn_00007640_1	peptidyl-prolyl cis-trans isomerase fkbp1a-like | FKB1B | EC:5.2.1.8 range=LG10:17112531-17114629 5'pad=0 3'pad=0 strand=+ repeatMasking=none	3	ENSDARP00000119718
511	513	4.6	4.72	6.901	4.557	4.557	dicLab1_genemodels_DLAgn_00023250_1	ribosomal protein s6 kinase 2 alpha-like | RPS6KA1 | EC:2.7.11.0 EC:2.7.10.0 range=LG12:13874659-13891131 5'pad=0 3'pad=0 strand=+ repeatMasking=none	3	ENSDARP00000104901
512	514	4.58	4.67	23.95	23.95	23.95	dicLab1_genemodels_DLAgn_00131200_1	translocon-associated protein subunit delta precursor | SSRD | - range=LG22-25:13091396-13094085 5'pad=0 3'pad=0 strand=- repeatMasking=none	3	ENSDARP00000047174
513	515	4.55	4.9	12.84	12.84	10.24	dicLab1_genemodels_DLAgn_00023820_1	collagen alpha-1 chain-like | COL10A1 | - range=LG12:15713837-15717669 5'pad=0 3'pad=0 strand=+ repeatMasking=none	5	ENSDARP00000085454
514	516	4.53	15.56	29.84	24.03	18.22	dicLab1_genemodels_DLAgn_00213330_1	type i cytoskeletal 13-like | CKI | - range=UN:5052415-5066288 5'pad=0 3'pad=0 strand=- repeatMasking=none	5	ENSDARP00000000221
515	517	4.52	4.55	27.27	27.27	27.27	dicLab1_genemodels_DLAgn_00092740_1	40s ribosomal protein s26 | RPS26 | - range=LG1A:15440573-15442333 5'pad=0 3'pad=0 strand=- repeatMasking=none	3	ENSDARP00000105770
516	518	4.46	4.55	14.79	10.95	4.267	dicLab1_genemodels_DLAgn_00036530_1	calpain isoform cra_a | CAPN3 | - range=LG13:26896372-26913326 5'pad=0 3'pad=0 strand=+ repeatMasking=none	2	ENSDARP00000140129
517	519	4.45	4.48	41.3	29.35	20.65	dicLab1_genemodels_DLAgn_00001880_1	60s ribosomal protein l37a | RL37A | - range=LG10:5695508-5697463 5'pad=0 3'pad=0 strand=+ repeatMasking=none	2	ENSDARP00000149337
518	520	4.44	8.26	31.38	31.38	27.66	dicLab1_genemodels_DLAgn_00246500_1	lactoylglutathione lyase | GLO1 | EC:4.4.1.5 range=UN:64319211-64321652 5'pad=0 3'pad=0 strand=- repeatMasking=none	3	ENSDARP00000090756
519	521	4.44	4.56	16.5	16.5	16.5	dicLab1_genemodels_DLAgn_00226290_1	mhc class ia antigen | - | - range=UN:29603873-29605524 5'pad=0 3'pad=0 strand=- repeatMasking=none	3	ENSDARP00000121274
520	522	4.43	4.54	25	19.87	19.87	dicLab1_genemodels_DLAgn_00255730_1	eukaryotic translation initiation factor 5a-1 | EIF5A | - range=UN:78732901-78734969 5'pad=0 3'pad=0 strand=+ repeatMasking=none	3	ENSDARP00000027654
521	523	4.42	4.52	2.762	1.451	1.451	dicLab1_genemodels_DLAgn_00115760_1	u5 small nuclear ribonucleoprotein 200 kda helicase | SNRNP200 | - range=LG20:2815507-2828540 5'pad=0 3'pad=0 strand=+ repeatMasking=none	3	ENSDARP00000147551
522	524	4.41	4.45	16	16	11	dicLab1_genemodels_DLAgn_00110300_1	glucosamine-6-phosphate isomerase 1-like | GNPDA1 | EC:3.5.99.6 range=LG2:10357426-10359637 5'pad=0 3'pad=0 strand=+ repeatMasking=none	2	ENSDARP00000150179
523	525	4.41	4.45	20.3	20.3	15.74	dicLab1_genemodels_DLAgn_00059310_1	isochorismatase domain-containing protein mitochondrial precursor | ISOC2 | - range=LG16:8328929-8330992 5'pad=0 3'pad=0 strand=- repeatMasking=none	2	ENSDARP00000143811
524	526	4.4	6.46	38.85	38.22	21.02	dicLab1_genemodels_DLAgn_00244270_1	calpain-2 catalytic subunit-like | CAPN2B | - range=UN:60783247-60784420 5'pad=0 3'pad=0 strand=- repeatMasking=none	2	ENSDARP00000072424
525	527	4.4	4.44	11.4	8.605	6.977	dicLab1_genemodels_DLAgn_00101910_1	26s protease regulatory subunit 8 | PSMC5 | EC:3.6.1.3 range=LG1B:7187041-7190863 5'pad=0 3'pad=0 strand=+ repeatMasking=none	2	ENSDARP00000096969
526	528	4.38	4.55	26.63	24.36	12.46	dicLab1_genemodels_DLAgn_00113290_1	casein kinase i isoform alpha-like | CSNK1A1 | EC:2.7.11.0 range=LG2:20467480-20500954 5'pad=0 3'pad=0 strand=+ repeatMasking=none	4	ENSDARP00000130178
527	529	4.38	4.41	8.455	6.992	4.715	dicLab1_genemodels_DLAgn_00148810_1	alpha-aminoadipic semialdehyde dehydrogenase-like | ALDH7A1 | EC:1.2.1.0 range=LG4:13304573-13306655 5'pad=0 3'pad=0 strand=- repeatMasking=none	2	ENSDARP00000108190
528	530	4.35	4.44	16.44	16.44	16.44	dicLab1_genemodels_DLAgn_00121410_1	flavin reductase | - | - range=LG20:16208179-16211127 5'pad=0 3'pad=0 strand=- repeatMasking=none	3	ENSDARP00000009817
529	531	4.34	4.55	13.53	13.53	13.53	dicLab1_genemodels_DLAgn_00145040_1	interferon-induced protein with tetratricopeptide repeats 1-like | IFIT2 | - range=LG4:393584-397791 5'pad=0 3'pad=0 strand=- repeatMasking=none	4	ENSDARP00000074012
530	532	4.34	4.37	10.4	9.249	6.936	dicLab1_genemodels_DLAgn_00199590_1	3-hydroxyisobutyrate mitochondrial-like | HIBADH | EC:1.1.1.31 EC:1.1.1.44 range=LG9:10290713-10311599 5'pad=0 3'pad=0 strand=+ repeatMasking=none	2	ENSDARP00000130898
531	533	4.32	4.47	22.95	22.95	22.95	dicLab1_genemodels_DLAgn_00241760_1	isoform cra_a | SRI | - range=UN:56450547-56455378 5'pad=0 3'pad=0 strand=- repeatMasking=none	4	ENSDARP00000075918
532	534	4.32	4.42	14.44	10.83	10.83	dicLab1_genemodels_DLAgn_00188550_1	immunoglobulin mu heavy chain | - | - range=LG8:5216931-5221981 5'pad=0 3'pad=0 strand=+ repeatMasking=none	3	ENSDARP00000140922
533	535	4.31	4.43	6.696	6.696	2.744	dicLab1_genemodels_DLAgn_00176720_1	catenin delta-1-like | CTNND1 | - range=LG7:6730471-6748454 5'pad=0 3'pad=0 strand=+ repeatMasking=none	2	ENSDARP00000140042
534	536	4.31	4.42	42.72	35.92	35.92	dicLab1_genemodels_DLAgn_00007220_1	atp synthase subunit mitochondrial-like | ATP5L | - range=LG10:15975699-15977150 5'pad=0 3'pad=0 strand=- repeatMasking=none	3	ENSDARP00000007716
535	537	4.29	4.4	9.921	5.512	5.512	dicLab1_genemodels_DLAgn_00210290_1	leukotriene a-4 hydrolase | LTA4H | EC:3.4.11.0 EC:3.3.2.6 range=LGx:17727400-17733110 5'pad=0 3'pad=0 strand=- repeatMasking=none	3	ENSDARP00000148420
536	538	4.27	4.58	11.39	8.905	5.109	dicLab1_genemodels_DLAgn_00106140_1	stress-70 mitochondrial | HSPA9 | EC:3.6.1.3 range=LG2:123850-136459 5'pad=0 3'pad=0 strand=- repeatMasking=none	2	ENSDARP00000150302
537	539	4.24	4.34	12.84	11.3	9.195	dicLab1_genemodels_DLAgn_00106440_1	histidyl-trna synthetase | HARS | EC:6.1.1.21 range=LG2:815988-827300 5'pad=0 3'pad=0 strand=- repeatMasking=none	3	ENSDARP00000123163
538	540	4.23	4.29	25.49	21.57	12.75	dicLab1_genemodels_DLAgn_00254870_1	h1 histone | - | - range=UN:77618397-77619011 5'pad=0 3'pad=0 strand=- repeatMasking=none	2	ENSDARP00000142564
539	541	4.22	4.34	16.44	16.44	16.44	dicLab1_genemodels_DLAgn_00112190_1	hypoxanthine-guanine phosphoribosyltransferase | HPRT1 | EC:2.4.2.8 range=LG2:14851668-14855240 5'pad=0 3'pad=0 strand=- repeatMasking=none	3	ENSDARP00000111738
540	542	4.21	4.42	2.761	1.933	1.519	dicLab1_genemodels_DLAgn_00149100_1	fibrillin-2 | FBN2 | - range=LG4:13844056-13901815 5'pad=0 3'pad=0 strand=- repeatMasking=none	3	ENSDARP00000134527
541	543	4.21	4.24	40	40	31.72	dicLab1_genemodels_DLAgn_00246490_1	40s ribosomal protein s15 | RS15 | - range=UN:64311674-64314141 5'pad=0 3'pad=0 strand=- repeatMasking=none	2	ENSDARP00000095139
542	544	4.2	4.22	25.21	25.21	19.33	dicLab1_genemodels_DLAgn_00074240_1	40s ribosomal protein s20 | RS20 | - range=LG18-21:2400415-2402383 5'pad=0 3'pad=0 strand=+ repeatMasking=none	2	Non signif. Hit
543	545	4.19	4.41	10.11	9.14	3.656	dicLab1_genemodels_DLAgn_00029040_1	26s proteasome non-atpase regulatory subunit 2-like | PSMD2 | - range=LG13:6374067-6384298 5'pad=0 3'pad=0 strand=- repeatMasking=none	2	ENSDARP00000134127
544	546	4.17	4.19	4.558	4.558	3.039	dicLab1_genemodels_DLAgn_00121120_1	threonyl-trna synthetase | TARS | EC:6.1.1.3 range=LG20:15204317-15219532 5'pad=0 3'pad=0 strand=+ repeatMasking=none	2	ENSDARP00000036825
545	547	4.14	4.16	34.32	34.32	14.79	dicLab1_genemodels_DLAgn_00157580_1	cytochrome c oxidase subunit 4 isoform mitochondrial precursor | - | EC:1.9.3.1 range=LG5:12626478-12628136 5'pad=0 3'pad=0 strand=+ repeatMasking=none	2	ENSDARP00000154832
546	548	4.13	4.24	29.1	29.1	22.39	dicLab1_genemodels_DLAgn_00213680_1	complement component c3 | C3-1 | - range=UN:5861392-5862084 5'pad=0 3'pad=0 strand=- repeatMasking=none	2	ENSDARP00000136143
547	549	4.12	4.14	23.36	19.63	10.75	dicLab1_genemodels_DLAgn_00197550_1	saxitoxin and tetrodotoxin-binding protein 1-like | - | - range=LG9:2400213-2402149 5'pad=0 3'pad=0 strand=+ repeatMasking=none	2	Non signif. Hit
548	550	4.1	4.22	48.1	48.1	36.08	dicLab1_genemodels_DLAgn_00150370_1	transcription factor btf3 homolog 4 | BTF3L4 | - range=LG4:16771646-16775987 5'pad=0 3'pad=0 strand=- repeatMasking=none	3	ENSDARP00000094888
549	551	4.08	9.67	40.29	31.07	27.67	dicLab1_genemodels_DLAgn_00149740_1	ras-related protein rab-8a-like | RAB8A | - range=LG4:15556731-15561339 5'pad=0 3'pad=0 strand=- repeatMasking=none	2	ENSDARP00000149394
550	552	4.06	4.17	13.72	10.23	10.23	dicLab1_genemodels_DLAgn_00183900_1	fibrinogen gamma chain-like | FGG | - range=LG7:24157201-24160682 5'pad=0 3'pad=0 strand=+ repeatMasking=none	3	ENSDARP00000112178
551	553	4.06	4.15	13.45	13.45	9.417	dicLab1_genemodels_DLAgn_00058290_1	platelet-activating factor acetylhydrolase ib subunit gamma | PAFAH1B3 | EC:3.1.1.47 range=LG16:6953489-6955393 5'pad=0 3'pad=0 strand=+ repeatMasking=none	2	ENSDARP00000152472
552	554	4.05	4.32	16.44	16.44	13.19	dicLab1_genemodels_DLAgn_00115630_1	alpha-1-antitrypsin-like protein cm55-ms-like | SERPINA7 | - range=LG20:2556803-2559060 5'pad=0 3'pad=0 strand=+ repeatMasking=none	5	ENSDARP00000151381
553	555	4.05	4.24	16.24	16.24	13.4	dicLab1_genemodels_DLAgn_00114280_1	alcohol dehydrogenase class-3 | ADH5 | EC:1.1.1.284 EC:1.1.1.1 range=LG2:24989641-24993275 5'pad=0 3'pad=0 strand=+ repeatMasking=none	3	ENSDARP00000140213
554	556	4.04	4.05	17.3	10.97	10.97	dicLab1_genemodels_DLAgn_00202650_1	s100u protein | S100U | - range=LG9:16885641-16886672 5'pad=0 3'pad=0 strand=- repeatMasking=none	2	ENSDARP00000119966
555	557	4.04	4.05	10.89	10.89	8.168	dicLab1_genemodels_DLAgn_00121080_1	phosphoserine aminotransferase 1 | PSAT1 | EC:2.6.1.52 range=LG20:15043307-15049541 5'pad=0 3'pad=0 strand=+ repeatMasking=none	2	ENSDARP00000147073
556	558	4.03	4.16	22.07	15.86	15.17	dicLab1_genemodels_DLAgn_00111290_1	60s ribosomal protein l26 | RL26 | - range=LG2:12718730-12721837 5'pad=0 3'pad=0 strand=- repeatMasking=none	3	ENSDARP00000130503
557	559	4.03	4.15	16.78	14.47	11.84	dicLab1_genemodels_DLAgn_00091890_1	cathepsin z precursor | CTSZ | - range=LG1A:14165264-14169044 5'pad=0 3'pad=0 strand=+ repeatMasking=none	3	ENSDARP00000063250
558	560	4.03	4.15	18.81	14.85	8.911	dicLab1_genemodels_DLAgn_00019880_1	glycine n-methyltransferase-like | GNMT | EC:2.1.1.156 EC:2.1.1.162 EC:2.1.1.20 range=LG12:6702850-6709597 5'pad=0 3'pad=0 strand=+ repeatMasking=none	2	ENSDARP00000007584
559	561	4.03	4.05	5.507	1.915	1.915	dicLab1_genemodels_DLAgn_00153160_1	cytoplasmic fmr1-interacting protein 1 homolog | CYFIP1 | - range=LG4:22161699-22185586 5'pad=0 3'pad=0 strand=+ repeatMasking=none	2	ENSDARP00000065126
560	562	4.03	4.04	37.01	19.48	19.48	dicLab1_genemodels_DLAgn_00043240_1	superoxide dismutase | SODC | EC:1.15.1.1 range=LG14:16257716-16261246 5'pad=0 3'pad=0 strand=- repeatMasking=none	2	ENSDARP00000064375
561	563	4.03	4.03	19.09	10.61	10.61	dicLab1_genemodels_DLAgn_00156830_1	cathepsin b | CTSBA | EC:3.4.22.0 range=LG5:10441490-10444513 5'pad=0 3'pad=0 strand=+ repeatMasking=none	2	ENSDARP00000071885
562	564	4.02	4.03	5.36	3.667	3.667	dicLab1_genemodels_DLAgn_00140020_1	atp-dependent rna helicase an3-like isoform x3 | PL10 | - range=LG24:12156702-12169923 5'pad=0 3'pad=0 strand=+ repeatMasking=none	2	ENSDARP00000002260
563	565	4.02	4.02	8.941	3.301	3.301	dicLab1_genemodels_DLAgn_00254760_1	protein nlrc3-like | - | - range=UN:77533517-77543892 5'pad=0 3'pad=0 strand=+ repeatMasking=none	2	ENSDARP00000154223
564	566	4.02	4.02	14.86	11.65	11.65	dicLab1_genemodels_DLAgn_00182300_1	40s ribosomal protein s6 | - | - range=LG7:19507895-19512152 5'pad=0 3'pad=0 strand=- repeatMasking=none	2	ENSDARP00000011148
565	567	4.02	4.02	10.69	10.69	6.918	dicLab1_genemodels_DLAgn_00065750_1	rrna 2 -o-methyltransferase fibrillarin-like | FBL | EC:2.1.1.0 range=LG16:25533452-25541735 5'pad=0 3'pad=0 strand=+ repeatMasking=none	2	ENSDARP00000070509
566	568	4.01	6.01	27.23	23.94	23.94	dicLab1_genemodels_DLAgn_00176270_1	rho gdp-dissociation inhibitor 1 | ARHGDIA | - range=LG7:5459733-5474171 5'pad=0 3'pad=0 strand=- repeatMasking=none	2	ENSDARP00000127753
567	569	4.01	4.1	21.08	16.14	12.11	dicLab1_genemodels_DLAgn_00113100_1	transmembrane emp24 domain-containing protein 9 precursor | TMED9 | - range=LG2:19774291-19777216 5'pad=0 3'pad=0 strand=- repeatMasking=none	2	ENSDARP00000004205
568	570	4.01	4.01	41.12	17.29	17.29	dicLab1_genemodels_DLAgn_00058640_1	c-type lectin | - | - range=LG16:7615066-7617648 5'pad=0 3'pad=0 strand=+ repeatMasking=none	2	ENSDARP00000154387
569	571	4.01	4.01	45.38	27.73	27.73	dicLab1_genemodels_DLAgn_00201270_1	small nuclear ribonucleoprotein sm d1-like | SNRPD1 | - range=LG9:13613812-13616979 5'pad=0 3'pad=0 strand=- repeatMasking=none	2	ENSDARP00000027770
570	572	4.01	4.01	25.15	15.34	15.34	dicLab1_genemodels_DLAgn_00194700_1	uncharacterized protein loc101468888 | - | - range=LG8:17995550-17998792 5'pad=0 3'pad=0 strand=+ repeatMasking=none	2	ENSDARP00000137886
571	573	4.01	4.01	37.41	28.06	28.06	dicLab1_genemodels_DLAgn_00148310_1	profilin-2-like isoform 1 | PFN2L | - range=LG4:11703303-11709963 5'pad=0 3'pad=0 strand=+ repeatMasking=none	2	ENSDARP00000128438
572	574	4.01	4.01	46.96	26.09	26.09	dicLab1_genemodels_DLAgn_00111890_1	sh3 domain-binding glutamic acid-rich-like protein | SH3BGRL | - range=LG2:14489295-14500150 5'pad=0 3'pad=0 strand=- repeatMasking=none	2	ENSDARP00000075601
573	575	4.01	4.01	9.699	7.023	7.023	dicLab1_genemodels_DLAgn_00078090_1	retinol dehydrogenase 12 | RDH12 | - range=LG18-21:13137911-13142370 5'pad=0 3'pad=0 strand=+ repeatMasking=none	2	ENSDARP00000149230
574	576	4	35.28	53.22	52.99	52.99	dicLab1_genemodels_DLAgn_00125500_1	alpha 1c | TUBA1C | - range=LG22-25:552213-554998 5'pad=0 3'pad=0 strand=- repeatMasking=none	2	ENSDARP00000156734
575	577	4	21.27	37.01	31.82	30.52	dicLab1_genemodels_DLAgn_00204530_1	elongation factor 1-alpha | EEF1A1L1 | - range=LG9:21155532-21162720 5'pad=0 3'pad=0 strand=+ repeatMasking=none	2	ENSDARP00000131316
576	578	4	16.24	75.86	58.13	54.19	dicLab1_genemodels_DLAgn_00017760_1	ras-related protein orab-1 | RAB1A | - range=LG11:24265432-24274117 5'pad=0 3'pad=0 strand=- repeatMasking=none	2	ENSDARP00000043001
577	579	4	16.03	46.46	42.42	42.42	dicLab1_genemodels_DLAgn_00262650_1	collagen alpha-4 chain-like | - | - range=UN:90066701-90067540 5'pad=0 3'pad=0 strand=- repeatMasking=none	2	ENSDARP00000128796
578	580	4	10.95	26.27	26.27	26.27	dicLab1_genemodels_DLAgn_00046410_1	14-3-3 protein epsilon | YWHAE | - range=LG14:26339443-26354917 5'pad=0 3'pad=0 strand=- repeatMasking=none	2	ENSDARP00000157541
579	581	4	6	31.25	31.25	25.78	dicLab1_genemodels_DLAgn_00122160_1	h2a histone family member v variant 1 | H2AFV | - range=LG20:18195896-18197782 5'pad=0 3'pad=0 strand=- repeatMasking=none	2	ENSDARP00000090434
580	582	4	4	14.91	9.455	9.455	dicLab1_genemodels_DLAgn_00215410_1	proteasome beta type 10 | PSMB10 | EC:3.4.25.0 range=UN:8581846-8586050 5'pad=0 3'pad=0 strand=- repeatMasking=none	2	ENSDARP00000001256
581	583	4	4	3.727	3.002	3.002	dicLab1_genemodels_DLAgn_00164790_1	alanine--trna cytoplasmic-like | AARS | EC:6.1.1.7 range=LG6:1918127-1931736 5'pad=0 3'pad=0 strand=- repeatMasking=none	2	ENSDARP00000148908
582	584	4	4	2.703	2.61	2.61	dicLab1_genemodels_DLAgn_00146180_1	ceruloplasmin | CP | - range=LG4:4674786-4684738 5'pad=0 3'pad=0 strand=+ repeatMasking=none	2	ENSDARP00000015293
583	585	4	4	0.9817	0.7199	0.7199	dicLab1_genemodels_DLAgn_00131140_1	e3 ubiquitin-protein ligase huwe1 | HUWE1 | EC:6.3.2.19 range=LG22-25:12954249-12987125 5'pad=0 3'pad=0 strand=- repeatMasking=none	2	ENSDARP00000118265
584	586	4	4	9.464	9.464	6.94	dicLab1_genemodels_DLAgn_00081180_1	tricarboxylate transport mitochondrial-like | SLC25A1 | - range=LG19:4967671-4976949 5'pad=0 3'pad=0 strand=- repeatMasking=none	2	ENSDARP00000104198
585	587	4	4	16.29	16.29	16.29	dicLab1_genemodels_DLAgn_00213930_1	polymerase i and transcript release factor-like | PTRF | - range=UN:6452572-6453105 5'pad=0 3'pad=0 strand=+ repeatMasking=none	2	ENSDARP00000105965
586	588	4	4	12.65	12.65	12.65	dicLab1_genemodels_DLAgn_00210020_1	tetraspanin-8-like isoform x1 | TSPAN7 | - range=LGx:17249550-17256834 5'pad=0 3'pad=0 strand=- repeatMasking=none	2	Non signif. Hit
587	589	4	4	25.77	25.77	25.77	dicLab1_genemodels_DLAgn_00202730_1	s100-a1 | S10A1 | - range=LG9:17105411-17105835 5'pad=0 3'pad=0 strand=+ repeatMasking=none	2	ENSDARP00000054468
588	590	4	4	24.51	24.51	24.51	dicLab1_genemodels_DLAgn_00197840_1	protein s100-a13-like | S10AE | - range=LG9:3288013-3295404 5'pad=0 3'pad=0 strand=- repeatMasking=none	2	ENSDARP00000117991
589	591	4	4	21.3	21.3	21.3	dicLab1_genemodels_DLAgn_00187690_1	atp synthase subunit mitochondrial | ATP5J2 | - range=LG8:3927033-3929125 5'pad=0 3'pad=0 strand=+ repeatMasking=none	2	ENSDARP00000055185
590	592	4	4	25.42	25.42	25.42	dicLab1_genemodels_DLAgn_00175430_1	d-dopachrome decarboxylase | DDT | - range=LG7:3007560-3012527 5'pad=0 3'pad=0 strand=- repeatMasking=none	2	ENSDARP00000148215
591	593	4	4	11.39	11.39	11.39	dicLab1_genemodels_DLAgn_00072150_1	low molecular weight phosphotyrosine protein phosphatase | ACP1 | EC:3.1.3.48 range=LG17:18131135-18142110 5'pad=0 3'pad=0 strand=- repeatMasking=none	2	ENSDARP00000077082
592	594	4	4	3.333	3.333	3.333	dicLab1_genemodels_DLAgn_00049930_1	6- liver type-like | PFKL | EC:2.7.1.11 range=LG15:11042976-11051967 5'pad=0 3'pad=0 strand=+ repeatMasking=none	2	ENSDARP00000131945
593	595	4	4	5.179	5.179	5.179	dicLab1_genemodels_DLAgn_00045710_1	hexokinase ii | HK2 | EC:2.7.1.1 range=LG14:22765791-22783624 5'pad=0 3'pad=0 strand=+ repeatMasking=none	2	ENSDARP00000153889
594	596	4	4	13.53	13.53	13.53	dicLab1_genemodels_DLAgn_00036040_1	claudin-like protein zf-a89 | CLDNA | - range=LG13:25853629-25854252 5'pad=0 3'pad=0 strand=+ repeatMasking=none	2	ENSDARP00000092862
595	597	4	4	8.814	8.814	8.814	dicLab1_genemodels_DLAgn_00035800_1	alpha-soluble nsf attachment protein | NAPA | - range=LG13:25528907-25532834 5'pad=0 3'pad=0 strand=+ repeatMasking=none	2	ENSDARP00000009285
596	598	4	4	6.786	6.786	6.786	dicLab1_genemodels_DLAgn_00022420_1	tripeptidyl-peptidase 1 precursor | TPP1 | EC:3.4.21.0 range=LG12:11738367-11744040 5'pad=0 3'pad=0 strand=+ repeatMasking=none	2	ENSDARP00000124672
597	599	4	4	10.59	10.59	10.59	dicLab1_genemodels_DLAgn_00003960_1	gamma-interferon-inducible lysosomal thiol reductase precursor | IFI30 | - range=LG10:8839114-8843090 5'pad=0 3'pad=0 strand=+ repeatMasking=none	2	ENSDARP00000153401
598	600	3.94	4.03	6.369	3.822	3.822	dicLab1_genemodels_DLAgn_00044730_1	dipeptidyl peptidase 3 | DPP3 | - range=LG14:18838005-18846029 5'pad=0 3'pad=0 strand=+ repeatMasking=none	2	ENSDARP00000006875
599	601	3.92	4.07	9.263	6.238	6.238	dicLab1_genemodels_DLAgn_00050690_1	d-3-phosphoglycerate dehydrogenase | PHGDH | EC:1.1.1.95 range=LG15:12732279-12739816 5'pad=0 3'pad=0 strand=+ repeatMasking=none	3	ENSDARP00000020860
600	602	3.92	4.01	7	3.444	3.444	dicLab1_genemodels_DLAgn_00018200_1	cadherin-1-like | CDH1 | - range=LG11:26120372-26139195 5'pad=0 3'pad=0 strand=- repeatMasking=none	2	ENSDARP00000136579
601	603	3.92	4	4.944	3.987	3.987	dicLab1_genemodels_DLAgn_00105730_1	nuclear protein localization protein 4 homolog | - | - range=LG1B:16645028-16655079 5'pad=0 3'pad=0 strand=+ repeatMasking=none	2	ENSDARP00000133068
602	604	3.9	4.11	30.45	20.91	13.18	dicLab1_genemodels_DLAgn_00141040_1	reticulon 3 | RTN3 | - range=LG3:1185327-1217555 5'pad=0 3'pad=0 strand=- repeatMasking=none	3	ENSDARP00000142824
603	605	3.89	4.06	10.05	6.699	6.699	dicLab1_genemodels_DLAgn_00113180_1	calnexin precursor | CANX | - range=LG2:19951079-19957737 5'pad=0 3'pad=0 strand=- repeatMasking=none	3	ENSDARP00000083454
604	606	3.85	3.92	15.85	15.85	15.85	dicLab1_genemodels_DLAgn_00194590_1	gig2-like protein | IRIG | EC:2.4.2.30 range=LG8:17885498-17885992 5'pad=0 3'pad=0 strand=- repeatMasking=none	2	ENSDARP00000153682
605	607	3.84	3.9	20.4	16.42	16.42	dicLab1_genemodels_DLAgn_00094730_1	prostamide prostaglandin f synthase-like | FAM213B | EC:1.1.1.0 range=LG1A:18861961-18868154 5'pad=0 3'pad=0 strand=- repeatMasking=none	2	ENSDARP00000113812
606	608	3.83	3.99	22.78	17.78	17.78	dicLab1_genemodels_DLAgn_00175610_1	signal peptidase complex subunit 3 | SPCS3 | - range=LG7:3222906-3225630 5'pad=0 3'pad=0 strand=- repeatMasking=none	3	ENSDARP00000139098
607	609	3.77	3.89	8.969	7.175	5.157	dicLab1_genemodels_DLAgn_00035820_1	branched chain keto acid dehydrogenase alpha polypeptide | BCKDHA | EC:1.2.4.4 range=LG13:25537686-25542851 5'pad=0 3'pad=0 strand=- repeatMasking=none	2	ENSDARP00000144627
608	610	3.75	4.02	22.45	22.45	22.45	dicLab1_genemodels_DLAgn_00225970_1	beta-centractin-like | ACTR1B | - range=UN:29143429-29146006 5'pad=0 3'pad=0 strand=+ repeatMasking=none	3	ENSDARP00000069787
609	611	3.74	3.82	17.01	17.01	17.01	dicLab1_genemodels_DLAgn_00261510_1	dihydrofolate reductase | DHFR | EC:1.5.1.3 range=UN:87992121-87996724 5'pad=0 3'pad=0 strand=- repeatMasking=none	2	ENSDARP00000090537
610	612	3.7	4	17.97	9.725	6.977	dicLab1_genemodels_DLAgn_00069990_1	trifunctional enzyme subunit mitochondrial | HADHB | EC:1.1.1.211 EC:2.3.1.16 range=LG17:12285738-12291833 5'pad=0 3'pad=0 strand=- repeatMasking=none	3	ENSDARP00000151192
611	613	3.7	3.8	6.225	6.225	6.225	dicLab1_genemodels_DLAgn_00171280_1	adp-dependent glucokinase | ADPGK | EC:2.7.1.0 range=LG6:18429828-18433511 5'pad=0 3'pad=0 strand=+ repeatMasking=none	2	ENSDARP00000148017
612	614	3.66	8.82	45.26	35.34	28.88	dicLab1_genemodels_DLAgn_00199260_1	glutathione s-transferase | - | - range=LG9:8456477-8458968 5'pad=0 3'pad=0 strand=+ repeatMasking=none	3	ENSDARP00000062517
613	615	3.65	3.81	8.609	7.947	4.194	dicLab1_genemodels_DLAgn_00064320_1	eukaryotic translation initiation factor 3 subunit 6 | EIF3EA | - range=LG16:18991489-19018264 5'pad=0 3'pad=0 strand=- repeatMasking=none	2	ENSDARP00000064208
614	616	3.6	3.85	7.588	6.226	6.226	dicLab1_genemodels_DLAgn_00128310_1	glucose-6-phosphate 1-dehydrogenase | G6PD | EC:1.1.1.49 range=LG22-25:6678422-6686519 5'pad=0 3'pad=0 strand=- repeatMasking=none	3	ENSDARP00000156097
615	617	3.6	3.74	32.97	29.67	25.82	dicLab1_genemodels_DLAgn_00082270_1	transcription factor btf3-like isoform 1 | BTF3 | - range=LG19:7595490-7599529 5'pad=0 3'pad=0 strand=+ repeatMasking=none	2	ENSDARP00000145355
616	618	3.59	3.78	12.38	12.38	4.991	dicLab1_genemodels_DLAgn_00075570_1	t-complex protein 1 subunit epsilon | CCT5 | - range=LG18-21:6432691-6436565 5'pad=0 3'pad=0 strand=- repeatMasking=none	3	ENSDARP00000066759
617	619	3.59	3.74	12.61	8.403	8.403	dicLab1_genemodels_DLAgn_00092990_1	protein transport protein sec61 subunit alpha-like 1-like | SEC61A1 | - range=LG1A:15751462-15756948 5'pad=0 3'pad=0 strand=- repeatMasking=none	4	ENSDARP00000033318
618	620	3.57	3.92	18.62	16.58	10.46	dicLab1_genemodels_DLAgn_00130840_1	proliferation-associated protein 2g4-like | PA2G4A | - range=LG22-25:12447849-12452612 5'pad=0 3'pad=0 strand=- repeatMasking=none	4	ENSDARP00000057822
619	621	3.55	3.64	4.909	4.909	4.909	dicLab1_genemodels_DLAgn_00036630_1	heterogeneous nuclear ribonucleoprotein l-like isoform 2 | HNRNPL2 | - range=LG13:27198639-27208600 5'pad=0 3'pad=0 strand=+ repeatMasking=none	2	ENSDARP00000153944
620	622	3.55	3.63	4.748	4.748	3.309	dicLab1_genemodels_DLAgn_00045790_1	arginine--trna cytoplasmic | RARS | EC:6.1.1.19 range=LG14:23174095-23197494 5'pad=0 3'pad=0 strand=+ repeatMasking=none	2	ENSDARP00000107383
621	623	3.54	3.62	3.328	1.891	1.891	dicLab1_genemodels_DLAgn_00054860_1	splicing factor 3b subunit 1-like | SF3B1 | - range=LG15:23067431-23080091 5'pad=0 3'pad=0 strand=+ repeatMasking=none	2	ENSDARP00000073029
622	624	3.52	3.6	15.75	15.75	15.75	dicLab1_genemodels_DLAgn_00263040_1	s-formylglutathione hydrolase | ESD | EC:3.1.1.56 EC:3.1.1.1 EC:3.1.2.12 range=UN:90669691-90673497 5'pad=0 3'pad=0 strand=- repeatMasking=none	2	ENSDARP00000116143
623	625	3.49	3.57	31.58	31.58	31.58	dicLab1_genemodels_DLAgn_00133100_1	atp synthase subunit mitochondrial | - | - range=LG22-25:16920859-16921844 5'pad=0 3'pad=0 strand=+ repeatMasking=none	2	ENSDARP00000124085
624	626	3.47	3.56	31.43	18.1	18.1	dicLab1_genemodels_DLAgn_00051150_1	cytochrome c | CYCSB | - range=LG15:13737627-13738048 5'pad=0 3'pad=0 strand=- repeatMasking=none	2	ENSDARP00000034555
625	627	3.46	12.28	51.85	51.85	42.59	dicLab1_genemodels_DLAgn_00197130_1	cell division control protein 42 homolog precursor | CDC42L | - range=LG9:958209-971447 5'pad=0 3'pad=0 strand=- repeatMasking=none	2	ENSDARP00000144778
626	628	3.45	3.55	4.97	4.97	3.614	dicLab1_genemodels_DLAgn_00149070_1	heterogeneous nuclear ribonucleoprotein m | HNRNPM | - range=LG4:13788950-13796112 5'pad=0 3'pad=0 strand=+ repeatMasking=none	2	ENSDARP00000076941
627	629	3.43	3.51	25.95	16.22	16.22	dicLab1_genemodels_DLAgn_00241630_1	complement c1q tumor necrosis factor-related protein 3-like | C1QL4L | - range=UN:56279612-56280630 5'pad=0 3'pad=0 strand=+ repeatMasking=none	2	ENSDARP00000035119
628	630	3.41	3.53	52.94	52.94	32.03	dicLab1_genemodels_DLAgn_00124720_1	golgi-associated plant pathogenesis-related protein 1 | GLIPR2 | - range=LG20:26625713-26627518 5'pad=0 3'pad=0 strand=- repeatMasking=none	3	ENSDARP00000139543
629	631	3.4	3.52	2.785	2.785	2.166	dicLab1_genemodels_DLAgn_00037420_1	collagen alpha-2 chain-like | COL4A6 | - range=LG14:1314891-1344896 5'pad=0 3'pad=0 strand=- repeatMasking=none	2	ENSDARP00000149593
630	632	3.39	3.53	30.47	30.47	30.47	dicLab1_genemodels_DLAgn_00099730_1	nhp2-like protein 1 | NH2L1 | - range=LG1B:4127739-4128754 5'pad=0 3'pad=0 strand=- repeatMasking=none	3	ENSDARP00000038446
631	633	3.39	3.47	22.17	12.26	12.26	dicLab1_genemodels_DLAgn_00102520_1	60s ribosomal protein l19-like | RPL19 | - range=LG1B:8940882-8943356 5'pad=0 3'pad=0 strand=+ repeatMasking=none	2	ENSDARP00000105649
632	634	3.39	3.47	6.349	6.349	6.349	dicLab1_genemodels_DLAgn_00126660_1	hematopoietic progenitor cell antigen cd34-like | CD34A | - range=LG22-25:3543651-3559548 5'pad=0 3'pad=0 strand=- repeatMasking=none	2	ENSDARP00000115242
633	635	3.36	3.55	30.43	30.43	30.43	dicLab1_genemodels_DLAgn_00003860_1	40s ribosomal protein s28 | RPS28 | - range=LG10:8674566-8675448 5'pad=0 3'pad=0 strand=+ repeatMasking=none	2	ENSDARP00000115796
634	636	3.33	3.57	5.178	5.063	2.647	dicLab1_genemodels_DLAgn_00174810_1	aminopeptidase puromycin sensitive | NPEPPS | EC:3.4.11.0 range=LG7:1676500-1695708 5'pad=0 3'pad=0 strand=- repeatMasking=none	2	ENSDARP00000148578
635	637	3.31	5.61	18.92	15.92	8.709	dicLab1_genemodels_DLAgn_00229740_1	glycine--trna ligase | GARS | EC:6.1.1.14 range=UN:34887243-34890186 5'pad=0 3'pad=0 strand=- repeatMasking=none	2	ENSDARP00000076519
636	638	3.3	3.42	27.5	18.75	14.37	dicLab1_genemodels_DLAgn_00044800_1	sorting nexin 12 | SNX12 | - range=LG14:18930889-18935923 5'pad=0 3'pad=0 strand=- repeatMasking=none	2	ENSDARP00000122910
637	639	3.3	3.39	11.33	8.621	8.621	dicLab1_genemodels_DLAgn_00137230_1	lanc-like protein 1 | LANCL1 | - range=LG24:3051920-3058400 5'pad=0 3'pad=0 strand=- repeatMasking=none	2	ENSDARP00000018694
638	640	3.28	3.36	20.7	9.766	9.766	dicLab1_genemodels_DLAgn_00237100_1	mannose-binding protein c precursor | HBL3 | - range=UN:47300901-47303658 5'pad=0 3'pad=0 strand=+ repeatMasking=none	2	ENSDARP00000145901
639	641	3.28	3.36	7.419	7.419	7.419	dicLab1_genemodels_DLAgn_00160190_1	26s proteasome non-atpase regulatory subunit 14 | PSMD14 | EC:2.2.1.6 range=LG5:20254368-20257887 5'pad=0 3'pad=0 strand=+ repeatMasking=none	2	ENSDARP00000086334
640	642	3.27	3.44	30.43	18.97	18.97	dicLab1_genemodels_DLAgn_00036310_1	flavin reductase | BLVRB | - range=LG13:26448277-26455483 5'pad=0 3'pad=0 strand=- repeatMasking=none	4	ENSDARP00000009817
641	643	3.26	3.34	4.752	4.752	4.752	dicLab1_genemodels_DLAgn_00136330_1	aspartyl aminopeptidase | DNPEP | EC:3.4.11.0 range=LG24:323481-331700 5'pad=0 3'pad=0 strand=+ repeatMasking=none	2	ENSDARP00000110484
642	644	3.24	3.43	24.43	19.89	19.89	dicLab1_genemodels_DLAgn_00171740_1	60s ribosomal protein l27a | RL27A | - range=LG6:19634201-19637868 5'pad=0 3'pad=0 strand=+ repeatMasking=none	3	Non signif. Hit
643	645	3.24	3.32	7.816	7.816	7.816	dicLab1_genemodels_DLAgn_00149850_1	fumarate mitochondrial-like | FH | EC:4.2.1.2 range=LG4:15689788-15691287 5'pad=0 3'pad=0 strand=- repeatMasking=none	2	ENSDARP00000097494
644	646	3.21	3.46	10.26	6.41	6.41	dicLab1_genemodels_DLAgn_00035780_1	eh domain-containing protein 2-like | EHD2 | - range=LG13:25506496-25511301 5'pad=0 3'pad=0 strand=- repeatMasking=none	3	ENSDARP00000059062
645	647	3.2	3.46	9.18	9.18	9.18	dicLab1_genemodels_DLAgn_00207280_1	isocitrate dehydrogenase | IDH3A | EC:1.1.1.41 range=LGx:7601478-7602966 5'pad=0 3'pad=0 strand=+ repeatMasking=none	3	ENSDARP00000094415
646	648	3.19	3.33	24.27	15.06	11.3	dicLab1_genemodels_DLAgn_00014500_1	glutathione transferase omega-1 | GSTO1 | EC:2.5.1.18 range=LG11:12706363-12708901 5'pad=0 3'pad=0 strand=- repeatMasking=none	2	ENSDARP00000032411
647	649	3.18	3.31	11.85	9.917	7.163	dicLab1_genemodels_DLAgn_00070580_1	cytosolic 5 -nucleotidase 1b-like | NT5C1B | EC:3.1.3.5 range=LG17:14152151-14167818 5'pad=0 3'pad=0 strand=- repeatMasking=none	2	ENSDARP00000039965
648	650	3.17	3.28	33.6	33.6	24.8	dicLab1_genemodels_DLAgn_00110090_1	loc733309 protein | FABP6 | - range=LG2:10144338-10145077 5'pad=0 3'pad=0 strand=+ repeatMasking=none	2	ENSDARP00000065447
649	651	3.15	3.29	11.47	11.47	10.13	dicLab1_genemodels_DLAgn_00091880_1	probable aminopeptidase npepl1 | NPEPL1 | EC:3.4.11.0 range=LG1A:14157569-14163641 5'pad=0 3'pad=0 strand=+ repeatMasking=none	3	ENSDARP00000019981
650	652	3.14	9.76	18.15	18.15	18.15	dicLab1_genemodels_DLAgn_00016290_1	malate cytoplasmic | MDH1B | EC:1.1.1.37 range=LG11:18384909-18390176 5'pad=0 3'pad=0 strand=- repeatMasking=none	2	ENSDARP00000015862
651	653	3.13	3.4	8.676	7.353	6.029	dicLab1_genemodels_DLAgn_00184190_1	eukaryotic translation initiation factor 3 subunit b | EIF3B | - range=LG7:24669100-24674375 5'pad=0 3'pad=0 strand=+ repeatMasking=none	3	ENSDARP00000128740
652	654	3.13	3.37	31.36	24.58	24.58	dicLab1_genemodels_DLAgn_00030430_1	small nuclear ribonucleoprotein sm d2 | SNRPD2 | - range=LG13:10324779-10327322 5'pad=0 3'pad=0 strand=+ repeatMasking=none	3	ENSDARP00000059193
653	655	3.12	3.19	32.22	32.22	32.22	dicLab1_genemodels_DLAgn_00120550_1	dynein light chain cytoplasmic | DYL1 | - range=LG20:14205934-14207157 5'pad=0 3'pad=0 strand=- repeatMasking=none	2	ENSDARP00000092617
654	656	3.11	3.37	10.37	10.37	10.37	dicLab1_genemodels_DLAgn_00024940_1	mitochondrial 2-oxodicarboxylate carrier | SLC25A21 | - range=LG12:18036559-18124873 5'pad=0 3'pad=0 strand=+ repeatMasking=none	3	ENSDARP00000079916
655	657	3.11	3.19	6.696	4.799	4.799	dicLab1_genemodels_DLAgn_00006120_1	desmocollin-2 isoform x1 | DSC2 | - range=LG10:13648811-13655914 5'pad=0 3'pad=0 strand=- repeatMasking=none	2	ENSDARP00000090832
656	658	3.09	3.17	14.29	14.29	14.29	dicLab1_genemodels_DLAgn_00052460_1	brain protein 44 | MPC2 | - range=LG15:16286678-16291618 5'pad=0 3'pad=0 strand=+ repeatMasking=none	2	ENSDARP00000031014
657	659	3.07	3.15	9.963	9.963	9.963	dicLab1_genemodels_DLAgn_00125280_1	3-hydroxyacyl- dehydrogenase type-2 | HSD17B10 | EC:1.1.1.201 EC:1.1.1.239 EC:1.1.1.159 EC:1.1.1 range=LG22-25:167157-170642 5'pad=0 3'pad=0 strand=- repeatMasking=none	2	ENSDARP00000017597
658	660	3.03	3.19	6.485	6.485	6.485	dicLab1_genemodels_DLAgn_00048260_1	serum deprivation-response | SDPR | - range=LG15:4562421-4576806 5'pad=0 3'pad=0 strand=- repeatMasking=none	2	ENSDARP00000121255
659	661	3.03	3.11	0.9697	0.6667	0.6667	dicLab1_genemodels_DLAgn_00160780_1	fibrillin-1 | FBN1 | - range=LG5:21364300-21421499 5'pad=0 3'pad=0 strand=- repeatMasking=none	2	ENSDARP00000134527
660	662	3	3.12	29.57	13.91	13.91	dicLab1_genemodels_DLAgn_00232130_1	beta-centractin isoform 1 | ACTR1B | - range=UN:39060009-39061187 5'pad=0 3'pad=0 strand=+ repeatMasking=none	2	ENSDARP00000015781
661	663	2.99	7.92	21.07	19.29	17.77	dicLab1_genemodels_DLAgn_00144780_1	actin-related protein 2-like | ACTR2 | - range=LG3:13103725-13109214 5'pad=0 3'pad=0 strand=+ repeatMasking=none	3	ENSDARP00000024096
662	664	2.99	3.07	5.995	5.995	5.995	dicLab1_genemodels_DLAgn_00118110_1	pdz and lim domain protein 2 | PDLIM2 | - range=LG20:8005638-8032904 5'pad=0 3'pad=0 strand=- repeatMasking=none	2	ENSDARP00000109858
663	665	2.97	3.1	16.89	14.61	5.936	dicLab1_genemodels_DLAgn_00169580_1	sulfide:quinone mitochondrial | SQRDL | - range=LG6:13543359-13549420 5'pad=0 3'pad=0 strand=+ repeatMasking=none	2	ENSDARP00000117779
664	666	2.96	3.22	15.64	10.3	10.3	dicLab1_genemodels_DLAgn_00109500_1	pre-mrna-processing factor 19 | PRPF19 | - range=LG2:9010552-9015439 5'pad=0 3'pad=0 strand=- repeatMasking=none	3	ENSDARP00000097371
665	667	2.93	6.93	25	14.67	14.67	dicLab1_genemodels_DLAgn_00254400_1	alpha-2-macroglobulin-like protein 1-like | A2ML | - range=UN:76866065-76871164 5'pad=0 3'pad=0 strand=- repeatMasking=none	3	ENSDARP00000127672
666	668	2.92	3.08	5.882	5.882	4.118	dicLab1_genemodels_DLAgn_00028660_1	coatomer subunit delta | ARCN1 | - range=LG13:5253483-5262016 5'pad=0 3'pad=0 strand=- repeatMasking=none	2	ENSDARP00000011311
667	669	2.91	3	18.93	18.93	11.24	dicLab1_genemodels_DLAgn_00076360_1	n-acetyltransferase nat13 | NAA50 | - range=LG18-21:8628904-8631407 5'pad=0 3'pad=0 strand=- repeatMasking=none	2	ENSDARP00000146479
668	670	2.88	2.94	5.428	3.549	3.549	dicLab1_genemodels_DLAgn_00045140_1	sept8a protein | SEPT8A | - range=LG14:20057936-20083995 5'pad=0 3'pad=0 strand=+ repeatMasking=none	2	ENSDARP00000102463
669	671	2.87	2.93	31.3	21.74	21.74	dicLab1_genemodels_DLAgn_00109000_1	macrophage migration inhibitory factor | - | - range=LG2:7849599-7850788 5'pad=0 3'pad=0 strand=+ repeatMasking=none	2	ENSDARP00000136013
670	672	2.85	2.96	35.92	29.58	14.79	dicLab1_genemodels_DLAgn_00093110_1	glutathione peroxidase | GPX1 | EC:1.11.1.9 range=LG1A:16087693-16088794 5'pad=0 3'pad=0 strand=- repeatMasking=none	2	ENSDARP00000011398
671	673	2.83	6.49	36.18	23.12	23.12	dicLab1_genemodels_DLAgn_00221410_1	pyruvate dehydrogenase e1 component subunit mitochondrial | PDHB | EC:1.2.4.1 range=UN:19952682-19954131 5'pad=0 3'pad=0 strand=+ repeatMasking=none	2	ENSDARP00000002122
672	674	2.82	2.98	3.03	0.8496	0.8496	dicLab1_genemodels_DLAgn_00126570_1	basement membrane-specific heparan sulfate proteoglycan core protein | HSPG2 | - range=LG22-25:3258338-3345441 5'pad=0 3'pad=0 strand=+ repeatMasking=none	2	ENSDARP00000141317
673	675	2.76	3.26	17.46	17.46	17.46	dicLab1_genemodels_DLAgn_00166450_1	gtpase kras | KRAS | - range=LG6:7242243-7246202 5'pad=0 3'pad=0 strand=- repeatMasking=none	2	ENSDARP00000147703
674	676	2.76	2.82	14.53	11.17	11.17	dicLab1_genemodels_DLAgn_00156300_1	signal peptidase complex catalytic subunit sec11a-like | SEC11A | - range=LG5:8449584-8454552 5'pad=0 3'pad=0 strand=+ repeatMasking=none	2	ENSDARP00000155611
675	677	2.76	2.82	9.603	9.603	9.603	dicLab1_genemodels_DLAgn_00135020_1	syndecan binding protein | SDCBP | - range=LG22-25:23251926-23262842 5'pad=0 3'pad=0 strand=+ repeatMasking=none	2	ENSDARP00000147374
676	678	2.76	2.82	14.69	14.69	14.69	dicLab1_genemodels_DLAgn_00003310_1	claudin-1 | CLDN1 | - range=LG10:7879745-7882844 5'pad=0 3'pad=0 strand=- repeatMasking=none	2	ENSDARP00000058568
677	679	2.74	2.86	15.1	11.84	7.755	dicLab1_genemodels_DLAgn_00075560_1	carboxymethylenebutenolidase homolog | CMBL | - range=LG18-21:6430670-6432038 5'pad=0 3'pad=0 strand=+ repeatMasking=none	2	ENSDARP00000103658
678	680	2.73	2.79	10.38	8.491	8.491	dicLab1_genemodels_DLAgn_00028240_1	dehydrogenase reductase sdr family member 13-like | DHRS13A.1 | - range=LG13:2863311-2867917 5'pad=0 3'pad=0 strand=+ repeatMasking=none	2	ENSDARP00000045548
679	681	2.71	2.8	13.07	13.07	6.03	dicLab1_genemodels_DLAgn_00040780_1	charged multivesicular body protein 1b | CHMP1B | - range=LG14:11989342-11992098 5'pad=0 3'pad=0 strand=+ repeatMasking=none	1	ENSDARP00000141620
680	682	2.71	2.77	12.6	8.661	8.661	dicLab1_genemodels_DLAgn_00057300_1	electron-transfer- beta polypeptide | ETFB | - range=LG16:4238704-4242667 5'pad=0 3'pad=0 strand=- repeatMasking=none	2	ENSDARP00000017410
681	683	2.7	3.61	16	16	16	dicLab1_genemodels_DLAgn_00067960_1	adp-ribosylation factor 6 | ARF6 | - range=LG17:7475021-7475548 5'pad=0 3'pad=0 strand=- repeatMasking=none	2	ENSDARP00000130480
682	684	2.7	2.85	11.51	7.914	7.914	dicLab1_genemodels_DLAgn_00080300_1	proteasome subunit beta type-7 precursor | PSMB7 | EC:3.4.25.0 range=LG19:3338553-3346833 5'pad=0 3'pad=0 strand=+ repeatMasking=none	2	ENSDARP00000143228
683	685	2.69	2.93	30.83	30.83	18.8	dicLab1_genemodels_DLAgn_00129430_1	60s ribosomal protein l32 | RPL32 | - range=LG22-25:8908461-8911412 5'pad=0 3'pad=0 strand=- repeatMasking=none	3	ENSDARP00000150269
684	686	2.69	2.77	11.24	8.58	5.03	dicLab1_genemodels_DLAgn_00117230_1	hyaluronan and proteoglycan link protein 1-like | HAPLN1 | - range=LG20:5232968-5240002 5'pad=0 3'pad=0 strand=- repeatMasking=none	2	ENSDARP00000109404
685	687	2.68	2.89	27	23.63	11.81	dicLab1_genemodels_DLAgn_00051760_1	ribulose-phosphate 3-epimerase | RPE | EC:5.1.3.1 range=LG15:15034957-15037282 5'pad=0 3'pad=0 strand=- repeatMasking=none	2	ENSDARP00000149278
686	688	2.67	2.76	24.9	20.16	6.324	dicLab1_genemodels_DLAgn_00191320_1	6-phosphogluconolactonase | PGLS | EC:3.1.1.31 range=LG8:10544874-10546732 5'pad=0 3'pad=0 strand=+ repeatMasking=none	1	ENSDARP00000113038
687	689	2.67	2.75	4.777	4.777	1.115	dicLab1_genemodels_DLAgn_00145840_1	complement factor h-like | CFH | - range=LG4:3780208-3788036 5'pad=0 3'pad=0 strand=+ repeatMasking=none	1	ENSDARP00000134443
688	690	2.66	2.72	5.684	5.684	5.684	dicLab1_genemodels_DLAgn_00128380_1	alpha- muscle-specific form gp220 | NACA | - range=LG22-25:6809793-6817723 5'pad=0 3'pad=0 strand=+ repeatMasking=none	2	ENSDARP00000112826
689	691	2.65	2.85	9.713	7.064	5.519	dicLab1_genemodels_DLAgn_00232960_1	antithrombin-iii precursor | SERPINC1 | - range=UN:40479863-40487698 5'pad=0 3'pad=0 strand=+ repeatMasking=none	2	ENSDARP00000149990
690	692	2.65	2.7	8.333	8.333	8.333	dicLab1_genemodels_DLAgn_00158010_1	cleavage and polyadenylation specific factor 5 | CPSF5 | EC:6.3.2.19 range=LG5:13269104-13272527 5'pad=0 3'pad=0 strand=- repeatMasking=none	2	ENSDARP00000017229
691	693	2.64	2.68	9.302	9.302	9.302	dicLab1_genemodels_DLAgn_00217440_1	mhc class ii antigen alpha chain | - | - range=UN:11206825-11211913 5'pad=0 3'pad=0 strand=- repeatMasking=none	2	ENSDARP00000136215
692	694	2.64	2.68	4.444	4.444	4.444	dicLab1_genemodels_DLAgn_00162710_1	src substrate cortactin isoform 1 | CTTN | - range=LG5:27841908-27854683 5'pad=0 3'pad=0 strand=+ repeatMasking=none	2	ENSDARP00000007792
693	695	2.62	5.4	33.06	31.45	22.58	dicLab1_genemodels_DLAgn_00197150_1	triosephosphate isomerase | TPI1A | EC:5.3.1.1 range=LG9:1001544-1005616 5'pad=0 3'pad=0 strand=- repeatMasking=none	2	ENSDARP00000033907
694	696	2.61	2.74	31.9	11.66	11.66	dicLab1_genemodels_DLAgn_00202830_1	cellular retinoic acid-binding protein 2-like | CRABP2A | - range=LG9:17230259-17233746 5'pad=0 3'pad=0 strand=- repeatMasking=none	2	ENSDARP00000039596
695	697	2.6	2.94	8.902	8.902	6.231	dicLab1_genemodels_DLAgn_00085840_1	annexin a3 | ANXA3 | - range=LG19:16220162-16224154 5'pad=0 3'pad=0 strand=- repeatMasking=none	2	ENSDARP00000144140
696	698	2.6	2.66	18.04	13.4	9.794	dicLab1_genemodels_DLAgn_00213670_1	t-complex protein 1 subunit gamma | CCT3 | - range=UN:5845059-5845722 5'pad=0 3'pad=0 strand=- repeatMasking=none	2	ENSDARP00000004738
697	699	2.59	9.27	47.85	47.85	29.45	dicLab1_genemodels_DLAgn_00027380_1	calpain small subunit 1-like | CAPNS1B | - range=LG13:809709-811580 5'pad=0 3'pad=0 strand=- repeatMasking=none	1	ENSDARP00000144680
698	700	2.59	2.65	3.785	2.287	0.7886	dicLab1_genemodels_DLAgn_00095000_1	isoleucine--trna cytoplasmic-like | IARS | EC:6.1.1.5 range=LG1A:19772041-19822226 5'pad=0 3'pad=0 strand=- repeatMasking=none	2	ENSDARP00000009149
699	701	2.58	2.63	14.98	14.98	11.74	dicLab1_genemodels_DLAgn_00110500_1	es1 protein mitochondrial-like | - | - range=LG2:10676417-10678054 5'pad=0 3'pad=0 strand=+ repeatMasking=none	2	ENSDARP00000146129
700	702	2.57	2.78	15.01	12.7	5.543	dicLab1_genemodels_DLAgn_00205940_1	26s protease regulatory subunit 7 | PSMC2 | EC:3.6.1.3 range=LGx:3093694-3097824 5'pad=0 3'pad=0 strand=- repeatMasking=none	2	ENSDARP00000011083
701	703	2.57	2.7	6.875	6.875	6.875	dicLab1_genemodels_DLAgn_00258770_1	protein sec13 homolog | SEC13 | - range=UN:83548551-83554159 5'pad=0 3'pad=0 strand=+ repeatMasking=none	2	ENSDARP00000071531
702	704	2.54	2.59	10.82	10.82	8.009	dicLab1_genemodels_DLAgn_00014920_1	angiotensinogen precursor | AGT | - range=LG11:13890088-13892731 5'pad=0 3'pad=0 strand=+ repeatMasking=none	2	ENSDARP00000017923
703	705	2.54	2.58	12.56	12.56	12.56	dicLab1_genemodels_DLAgn_00040400_1	claudin-like protein zf4a22 | CLDN7B | - range=LG14:10481138-10484471 5'pad=0 3'pad=0 strand=+ repeatMasking=none	2	ENSDARP00000155926
704	706	2.52	2.63	5.952	5.952	5.952	dicLab1_genemodels_DLAgn_00194550_1	gig2-like protein | IRIG | EC:2.4.2.30 range=LG8:17870070-17871443 5'pad=0 3'pad=0 strand=- repeatMasking=none	2	ENSDARP00000137397
705	707	2.51	2.57	8.226	6.613	1.935	dicLab1_genemodels_DLAgn_00186220_1	probable atp-dependent rna helicase ddx5-like | DDX5 | - range=LG8:754351-759628 5'pad=0 3'pad=0 strand=- repeatMasking=none	1	ENSDARP00000121201
706	708	2.51	2.55	18.75	8.333	8.333	dicLab1_genemodels_DLAgn_00102340_1	synaptic vesicle membrane protein vat-1 homolog | VAT1 | - range=LG1B:8637895-8653077 5'pad=0 3'pad=0 strand=+ repeatMasking=none	2	ENSDARP00000147945
707	709	2.5	2.62	10.48	10.48	10.48	dicLab1_genemodels_DLAgn_00250890_1	probable signal peptidase complex subunit 2 | SPCS2 | - range=UN:71343629-71345419 5'pad=0 3'pad=0 strand=+ repeatMasking=none	2	ENSDARP00000113444
708	710	2.46	2.55	40.68	20.76	5.508	dicLab1_genemodels_DLAgn_00114010_1	dihydropteridine reductase-like | QDPR | EC:1.5.1.34 range=LG2:23626200-23638504 5'pad=0 3'pad=0 strand=- repeatMasking=none	1	ENSDARP00000058788
709	711	2.45	3.31	21.18	17.73	13.79	dicLab1_genemodels_DLAgn_00258620_1	cofilin 2 | CFL2 | - range=UN:83296184-83299876 5'pad=0 3'pad=0 strand=+ repeatMasking=none	2	ENSDARP00000006783
710	712	2.44	2.61	10.28	4.617	4.617	dicLab1_genemodels_DLAgn_00158850_1	coatomer subunit beta | COPB1 | - range=LG5:15820425-15827734 5'pad=0 3'pad=0 strand=- repeatMasking=none	3	ENSDARP00000147390
711	713	2.44	2.57	5.769	4.396	2.198	dicLab1_genemodels_DLAgn_00192710_1	atp-citrate synthase-like | ACLY | EC:2.3.3.8 EC:6.2.1.5 range=LG8:13437523-13452765 5'pad=0 3'pad=0 strand=+ repeatMasking=none	2	ENSDARP00000131909
712	714	2.42	2.47	26.53	26.53	11.22	dicLab1_genemodels_DLAgn_00060190_1	s100-a1 | S10A1 | - range=LG16:9510959-9511432 5'pad=0 3'pad=0 strand=- repeatMasking=none	1	ENSDARP00000054468
713	715	2.41	2.44	13.81	13.81	9.205	dicLab1_genemodels_DLAgn_00154590_1	cd81 antigen-like | CD81 | - range=LG5:446462-472065 5'pad=0 3'pad=0 strand=+ repeatMasking=none	1	ENSDARP00000052382
714	716	2.37	2.48	5.417	3.75	3.75	dicLab1_genemodels_DLAgn_00194050_1	splicing factor u2af 65 kda subunit-like isoform 1 | U2AF2 | - range=LG8:16373063-16384008 5'pad=0 3'pad=0 strand=- repeatMasking=none	2	ENSDARP00000023679
715	717	2.36	2.47	9.89	9.89	9.89	dicLab1_genemodels_DLAgn_00026990_1	vacuolar protein sorting-associated protein 29 | VPS29 | EC:3.1.3.3 range=LG12:22059741-22065051 5'pad=0 3'pad=0 strand=- repeatMasking=none	2	ENSDARP00000092020
716	718	2.35	2.38	11.28	9.792	7.122	dicLab1_genemodels_DLAgn_00055790_1	cathepsin s precursor | CATS | - range=LG16:471318-482565 5'pad=0 3'pad=0 strand=+ repeatMasking=none	1	ENSDARP00000143447
717	719	2.33	11.97	57.54	57.54	49.16	dicLab1_genemodels_DLAgn_00006800_1	adp-ribosylation factor 1 | ARF1 | - range=LG10:15166128-15167130 5'pad=0 3'pad=0 strand=- repeatMasking=none	1	ENSDARP00000102498
718	720	2.33	2.37	36.05	19.73	12.24	dicLab1_genemodels_DLAgn_00113230_1	ubiquitin-conjugating enzyme e2 d3 | UBE2D3 | EC:6.3.2.19 range=LG2:20131268-20133838 5'pad=0 3'pad=0 strand=- repeatMasking=none	1	ENSDARP00000141341
719	721	2.32	7.36	21.98	16.92	4.176	dicLab1_genemodels_DLAgn_00007420_1	vimentin | VIM | - range=LG10:16581478-16587493 5'pad=0 3'pad=0 strand=- repeatMasking=none	1	ENSDARP00000088880
720	722	2.31	2.56	7.547	5.515	3.774	dicLab1_genemodels_DLAgn_00174740_1	calpain-9 isoform 1 | CAPN9 | - range=LG7:1590486-1601568 5'pad=0 3'pad=0 strand=- repeatMasking=none	1	ENSDARP00000016353
721	723	2.28	2.42	8.378	8.378	4.1	dicLab1_genemodels_DLAgn_00136630_1	epoxide hydrolase cytoplasmic | EPHX2 | EC:3.3.2.10 range=LG24:852568-858560 5'pad=0 3'pad=0 strand=- repeatMasking=none	2	ENSDARP00000137832
722	724	2.26	4.35	29.26	15.19	9.63	dicLab1_genemodels_DLAgn_00180530_1	ras-related protein rab-3d-like | RAB3D | - range=LG7:15330087-15337537 5'pad=0 3'pad=0 strand=+ repeatMasking=none	1	ENSDARP00000140965
723	725	2.26	2.29	5.051	3.398	1.561	dicLab1_genemodels_DLAgn_00146950_1	unconventional myosin-if | MYO1F | - range=LG4:7792138-7812104 5'pad=0 3'pad=0 strand=- repeatMasking=none	1	ENSDARP00000116616
724	726	2.26	2.28	4.962	4.962	2.672	dicLab1_genemodels_DLAgn_00001690_1	serine threonine-protein kinase osr1-like | OXSR1 | EC:2.7.11.0 EC:2.7.10.0 range=LG10:5476810-5485400 5'pad=0 3'pad=0 strand=+ repeatMasking=none	1	ENSDARP00000115525
725	727	2.25	2.27	57.75	57.75	57.75	dicLab1_genemodels_DLAgn_00227070_1	ribosomal protein s14 | RPS14 | - range=UN:30827210-30829031 5'pad=0 3'pad=0 strand=+ repeatMasking=none	1	ENSDARP00000053207
726	728	2.24	12.72	27.49	25.32	13.85	dicLab1_genemodels_DLAgn_00127170_1	tubulin alpha-1c chain-like | TUBA1C | - range=LG22-25:4441345-4445355 5'pad=0 3'pad=0 strand=+ repeatMasking=none	1	ENSDARP00000062670
727	729	2.24	2.35	13.94	13.94	5.455	dicLab1_genemodels_DLAgn_00093410_1	splicing arginine serine-rich 3b | SRSF3 | - range=LG1A:16635960-16639518 5'pad=0 3'pad=0 strand=+ repeatMasking=none	1	ENSDARP00000122246
728	730	2.22	2.24	1.847	1.847	0.7061	dicLab1_genemodels_DLAgn_00092280_1	extended synaptotagmin-1-like | ESYT1 | - range=LG1A:14774915-14793043 5'pad=0 3'pad=0 strand=- repeatMasking=none	1	ENSDARP00000115119
729	731	2.21	9.12	30.43	30.43	25.6	dicLab1_genemodels_DLAgn_00056750_1	ras-related protein rab-25-like | RAB25A | - range=LG16:3505500-3513039 5'pad=0 3'pad=0 strand=+ repeatMasking=none	1	ENSDARP00000135212
730	732	2.21	2.23	7.077	7.077	3.385	dicLab1_genemodels_DLAgn_00056840_1	glutaredoxin 3 | GLRX3 | - range=LG16:3677088-3678065 5'pad=0 3'pad=0 strand=+ repeatMasking=none	1	ENSDARP00000133690
731	733	2.19	29.5	36.15	33.38	26.77	dicLab1_genemodels_DLAgn_00033880_1	heat shock cognate 71 kda | HSPA8 | - range=LG13:19763258-19766199 5'pad=0 3'pad=0 strand=+ repeatMasking=none	1	ENSDARP00000135051
732	734	2.19	2.3	5.338	5.338	5.338	dicLab1_genemodels_DLAgn_00112340_1	transcriptional activator protein pur-alpha-like | PURA | - range=LG2:15213908-15214753 5'pad=0 3'pad=0 strand=- repeatMasking=none	2	ENSDARP00000130277
733	735	2.19	2.29	5.056	5.056	2.247	dicLab1_genemodels_DLAgn_00085790_1	protein ambp-like | AMBP | - range=LG19:16120658-16125368 5'pad=0 3'pad=0 strand=+ repeatMasking=none	1	ENSDARP00000151142
734	736	2.19	2.22	4.962	3.053	1.718	dicLab1_genemodels_DLAgn_00209480_1	phenylalanine hydroxylase | PAH | EC:1.14.16.1 EC:1.14.16.4 range=LGx:14946253-14959969 5'pad=0 3'pad=0 strand=+ repeatMasking=none	1	ENSDARP00000012808
735	737	2.19	2.22	4.294	4.294	2.249	dicLab1_genemodels_DLAgn_00204020_1	probable atp-dependent rna helicase ddx6-like | DDX6 | - range=LG9:20344912-20348897 5'pad=0 3'pad=0 strand=- repeatMasking=none	1	ENSDARP00000102837
736	738	2.16	2.23	13.77	9.783	3.261	dicLab1_genemodels_DLAgn_00058040_1	apolipoprotein e | APOEB | - range=LG16:6620470-6621594 5'pad=0 3'pad=0 strand=- repeatMasking=none	1	ENSDARP00000155792
737	739	2.14	2.25	11.35	5.385	5.385	dicLab1_genemodels_DLAgn_00242200_1	26s proteasome non-atpase regulatory subunit 3 | PSMD3 | - range=UN:57214345-57239783 5'pad=0 3'pad=0 strand=- repeatMasking=none	2	ENSDARP00000025779
738	740	2.13	4.48	16.27	16.27	13.49	dicLab1_genemodels_DLAgn_00153540_1	member ras oncogene family | RAB6B | - range=LG4:23050563-23096453 5'pad=0 3'pad=0 strand=- repeatMasking=none	2	ENSDARP00000049176
739	741	2.13	2.15	8.095	8.095	5.714	dicLab1_genemodels_DLAgn_00039130_1	acetyl- mitochondrial-like | ACAT1 | EC:2.3.1.9 range=LG14:6915654-6923759 5'pad=0 3'pad=0 strand=+ repeatMasking=none	1	ENSDARP00000133230
740	742	2.13	2.14	6.375	6.375	6.375	dicLab1_genemodels_DLAgn_00200550_1	protein ndrg1 | NDRG1A | - range=LG9:11938085-11950286 5'pad=0 3'pad=0 strand=+ repeatMasking=none	2	ENSDARP00000044837
741	743	2.12	2.14	12.62	8.879	5.607	dicLab1_genemodels_DLAgn_00119940_1	osteoclast-stimulating factor 1-like | OSTF1 | - range=LG20:12966869-12976728 5'pad=0 3'pad=0 strand=+ repeatMasking=none	1	ENSDARP00000136330
742	744	2.11	2.12	4.181	4.181	2.508	dicLab1_genemodels_DLAgn_00181960_1	c1 inhibitor | SERPING1 | - range=LG7:18166217-18170801 5'pad=0 3'pad=0 strand=+ repeatMasking=none	1	ENSDARP00000119903
743	745	2.11	2.12	1.896	1.896	1.124	dicLab1_genemodels_DLAgn_00116680_1	clustered mitochondria protein homolog isoform x1 | CLUH | - range=LG20:4427956-4440039 5'pad=0 3'pad=0 strand=+ repeatMasking=none	1	ENSDARP00000122535
744	746	2.09	17.32	57.52	53.59	38.56	dicLab1_genemodels_DLAgn_00220040_1	histone h2b 1 2-like | HIST3H3 | - range=UN:17701613-17705006 5'pad=0 3'pad=0 strand=- repeatMasking=none	1	ENSDARP00000067948
745	747	2.08	2.16	5.57	5.57	3.183	dicLab1_genemodels_DLAgn_00191100_1	camp-dependent protein kinase catalytic subunit alpha-like | PRKACA | EC:2.7.11.11 EC:2.7.10.0 range=LG8:10177129-10184696 5'pad=0 3'pad=0 strand=+ repeatMasking=none	1	ENSDARP00000135348
746	748	2.08	2.09	13.91	13.91	5.639	dicLab1_genemodels_DLAgn_00182180_1	3-hydroxybutyrate dehydrogenase type 2 | BDH2 | EC:1.1.1.30 EC:1.3.1.0 range=LG7:19335597-19342855 5'pad=0 3'pad=0 strand=- repeatMasking=none	1	ENSDARP00000152451
747	749	2.08	2.09	11.22	11.22	5.854	dicLab1_genemodels_DLAgn_00175120_1	uncharacterized protein loc101471451 isoform x1 | - | - range=LG7:2339456-2340073 5'pad=0 3'pad=0 strand=+ repeatMasking=none	1	Non signif. Hit
748	750	2.08	2.09	10.29	10.29	3.676	dicLab1_genemodels_DLAgn_00122810_1	protein set-like | SET | - range=LG20:20563581-20566655 5'pad=0 3'pad=0 strand=+ repeatMasking=none	1	ENSDARP00000008085
749	751	2.07	2.08	12.19	3.75	3.75	dicLab1_genemodels_DLAgn_00010740_1	pdz and lim domain protein 1 | PDLIM1 | - range=LG11:3371538-3379815 5'pad=0 3'pad=0 strand=- repeatMasking=none	1	ENSDARP00000046980
750	752	2.05	2.16	22.45	18.78	6.939	dicLab1_genemodels_DLAgn_00140200_1	haloacid dehalogenase-like hydrolase domain-containing protein 1a | HDHD1 | - range=LG24:13124768-13165534 5'pad=0 3'pad=0 strand=- repeatMasking=none	1	ENSDARP00000144936
751	753	2.05	2.06	11.98	2.765	2.765	dicLab1_genemodels_DLAgn_00196030_1	26s proteasome non-atpase regulatory subunit 11-like | PSMD11 | - range=LG8:21202276-21209200 5'pad=0 3'pad=0 strand=+ repeatMasking=none	1	ENSDARP00000129353
752	754	2.05	2.06	3.072	3.072	1.536	dicLab1_genemodels_DLAgn_00221440_1	asparagine synthetase | ASNS | EC:6.3.5.4 range=UN:20004732-20026436 5'pad=0 3'pad=0 strand=- repeatMasking=none	1	ENSDARP00000107713
753	755	2.05	2.06	7.882	7.882	4.926	dicLab1_genemodels_DLAgn_00194490_1	adp-ribosylation factor-like protein 6-interacting protein 1-like | ARL6IP1 | - range=LG8:17769243-17775802 5'pad=0 3'pad=0 strand=- repeatMasking=none	1	ENSDARP00000147812
754	756	2.05	2.05	4.328	3.417	1.708	dicLab1_genemodels_DLAgn_00242610_1	importin subunit beta-1 | KPNB1 | - range=UN:57780639-57790829 5'pad=0 3'pad=0 strand=+ repeatMasking=none	1	ENSDARP00000135519
755	757	2.04	2.09	13.73	10.59	4.314	dicLab1_genemodels_DLAgn_00034470_1	dehydrogenase reductase sdr family member 11-like | DHR11 | - range=LG13:21468546-21471657 5'pad=0 3'pad=0 strand=- repeatMasking=none	1	ENSDARP00000151027
756	758	2.04	2.09	7.037	7.037	4.074	dicLab1_genemodels_DLAgn_00220860_1	inter-alpha-trypsin inhibitor heavy chain h3-like | ITIH3 | - range=UN:19290321-19298780 5'pad=0 3'pad=0 strand=+ repeatMasking=none	1	ENSDARP00000142629
757	759	2.04	2.05	2.925	2.925	1.575	dicLab1_genemodels_DLAgn_00188900_1	transportin-2-like isoform 1 | TNPO2 | - range=LG8:6031106-6041651 5'pad=0 3'pad=0 strand=- repeatMasking=none	1	ENSDARP00000055756
758	760	2.04	2.04	4.566	2.74	2.74	dicLab1_genemodels_DLAgn_00255600_1	acyl-coenzyme a thioesterase mitochondrial-like | ACOT9 | - range=UN:78547502-78553021 5'pad=0 3'pad=0 strand=- repeatMasking=none	1	ENSDARP00000075647
759	761	2.03	31.34	52.34	52.12	49.44	dicLab1_genemodels_DLAgn_00049680_1	alpha 8 like 2 | TUBA8L2 | - range=LG15:10495770-10499693 5'pad=0 3'pad=0 strand=- repeatMasking=none	1	ENSDARP00000040203
760	762	2.03	4.05	14.91	14.91	8.727	dicLab1_genemodels_DLAgn_00262320_1	proteasome beta type 8 | PSMB8 | EC:3.4.25.0 range=UN:89503537-89506476 5'pad=0 3'pad=0 strand=+ repeatMasking=none	1	ENSDARP00000095608
761	763	2.03	2.04	10.56	3.226	3.226	dicLab1_genemodels_DLAgn_00063610_1	eukaryotic translation initiation factor 3 subunit 3 | EIF3HB | - range=LG16:16605407-16649614 5'pad=0 3'pad=0 strand=- repeatMasking=none	1	ENSDARP00000129950
762	764	2.03	2.04	9.726	6.991	6.991	dicLab1_genemodels_DLAgn_00236740_1	transforming growth factor-beta-induced protein ig-h3 | TGFBI | - range=UN:46756046-46758947 5'pad=0 3'pad=0 strand=- repeatMasking=none	1	ENSDARP00000096711
763	765	2.03	2.04	14.29	14.29	7.563	dicLab1_genemodels_DLAgn_00106960_1	60s ribosomal protein l36a | RPL36A | - range=LG2:3104533-3105092 5'pad=0 3'pad=0 strand=+ repeatMasking=none	1	ENSDARP00000148871
764	766	2.03	2.04	14.38	8.497	8.497	dicLab1_genemodels_DLAgn_00002500_1	microsomal glutathione s-transferase 3 | - | - range=LG10:6769518-6770890 5'pad=0 3'pad=0 strand=+ repeatMasking=none	1	ENSDARP00000134611
765	767	2.03	2.03	9.013	6.009	6.009	dicLab1_genemodels_DLAgn_00247800_1	complement c1q-like protein 4 precursor | C1QL4 | - range=UN:66495335-66497220 5'pad=0 3'pad=0 strand=- repeatMasking=none	1	ENSDARP00000019307
766	768	2.03	2.03	6.829	3.415	3.415	dicLab1_genemodels_DLAgn_00142380_1	chaperonin containing subunit 7 | CCT7 | - range=LG3:5975376-5977169 5'pad=0 3'pad=0 strand=- repeatMasking=none	1	ENSDARP00000003107
767	769	2.02	2.03	1.809	0.6418	0.6418	dicLab1_genemodels_DLAgn_00061900_1	complement c4-like | C4 | - range=LG16:12160341-12173899 5'pad=0 3'pad=0 strand=+ repeatMasking=none	1	ENSDARP00000115743
768	770	2.02	2.03	22.82	5.34	5.34	dicLab1_genemodels_DLAgn_00017470_1	adenine phosphoribosyltransferase | APRT | EC:2.4.2.7 range=LG11:23827740-23833277 5'pad=0 3'pad=0 strand=- repeatMasking=none	1	ENSDARP00000132328
769	771	2.02	2.03	8.163	5.248	5.248	dicLab1_genemodels_DLAgn_00112210_1	calcium-binding protein 39-like | CAB39 | EC:2.7.11.0 range=LG2:14870266-14873058 5'pad=0 3'pad=0 strand=+ repeatMasking=none	1	ENSDARP00000149638
770	772	2.02	2.03	35.58	35.58	35.58	dicLab1_genemodels_DLAgn_00028710_1	alpha-2-macroglobulin-like protein 1-like | A2ML | - range=LG13:5361645-5362510 5'pad=0 3'pad=0 strand=+ repeatMasking=none	2	ENSDARP00000046442
771	773	2.02	2.02	16.23	4.906	4.906	dicLab1_genemodels_DLAgn_00199370_1	peflin | PEF1 | - range=LG9:8657485-8661461 5'pad=0 3'pad=0 strand=- repeatMasking=none	1	ENSDARP00000033243
772	774	2.02	2.02	1.517	0.9105	0.9105	dicLab1_genemodels_DLAgn_00087290_1	tight junction protein zo-2 | TJP2 | EC:2.7.4.8 range=LG19:22083263-22116853 5'pad=0 3'pad=0 strand=- repeatMasking=none	1	ENSDARP00000148722
773	775	2.01	9.32	43.06	34.26	34.26	dicLab1_genemodels_DLAgn_00201130_1	ras-related protein rab-5a-like | RAB5A | - range=LG9:13173280-13175131 5'pad=0 3'pad=0 strand=- repeatMasking=none	1	ENSDARP00000107354
774	776	2.01	2.14	4.227	4.227	1.441	dicLab1_genemodels_DLAgn_00123820_1	sarcoplasmic endoplasmic reticulum calcium atpase 2-like | ATP2A2 | EC:3.6.3.8 range=LG20:23760648-23781074 5'pad=0 3'pad=0 strand=+ repeatMasking=none	1	ENSDARP00000136537
775	777	2.01	2.02	7.815	1.592	1.592	dicLab1_genemodels_DLAgn_00045250_1	dihydropyrimidinase-related protein 3 isoform 1 | DPYSL3 | EC:3.5.2.0 range=LG14:20888926-20927289 5'pad=0 3'pad=0 strand=- repeatMasking=none	1	ENSDARP00000065096
776	778	2.01	2.01	7.565	2.214	2.214	dicLab1_genemodels_DLAgn_00040050_1	stress-induced-phosphoprotein 1 | STIP1 | - range=LG14:9659505-9666167 5'pad=0 3'pad=0 strand=+ repeatMasking=none	1	ENSDARP00000100503
777	779	2.01	2.01	7.445	1.752	1.752	dicLab1_genemodels_DLAgn_00078430_1	phosphate-regulating neutral endopeptidase isoform 1 | PHEX | EC:3.4.24.0 range=LG18-21:13946508-13958683 5'pad=0 3'pad=0 strand=+ repeatMasking=none	1	ENSDARP00000084443
778	780	2.01	2.01	15.89	15.89	15.89	dicLab1_genemodels_DLAgn_00253710_1	40s ribosomal protein s14 | RPS14 | - range=UN:75754527-75758258 5'pad=0 3'pad=0 strand=- repeatMasking=none	2	ENSDARP00000053207
779	781	2.01	2.01	3.733	2.161	2.161	dicLab1_genemodels_DLAgn_00016280_1	utp--glucose-1-phosphate uridylyltransferase-like | UGP2 | EC:2.7.7.0 range=LG11:18352012-18381660 5'pad=0 3'pad=0 strand=- repeatMasking=none	1	ENSDARP00000147797
780	782	2.01	2.01	10.37	8.232	8.232	dicLab1_genemodels_DLAgn_00000810_1	zeta (quinone reductase) | CRYZ | - range=LG10:2379802-2385606 5'pad=0 3'pad=0 strand=- repeatMasking=none	1	ENSDARP00000147750
781	783	2	40.45	51.05	48.61	48.61	dicLab1_genemodels_DLAgn_00083000_1	atp synthase subunit mitochondrial-like isoform 1 | ATP5A1 | - range=LG19:9806157-9810960 5'pad=0 3'pad=0 strand=+ repeatMasking=none	1	ENSDARP00000027947
782	784	2	33.28	48.69	48.47	48.47	dicLab1_genemodels_DLAgn_00047710_1	alpha 1c | TUBA1C | - range=LG15:2686433-2688006 5'pad=0 3'pad=0 strand=- repeatMasking=none	1	ENSDARP00000072006
783	785	2	24.04	57.03	55.17	43.24	dicLab1_genemodels_DLAgn_00023660_1	cardiac muscle alpha actin 1 | ACTC1 | EC:3.6.1.3 range=LG12:15266797-15270669 5'pad=0 3'pad=0 strand=+ repeatMasking=none	1	ENSDARP00000152935
784	786	2	21.21	23.12	22.97	19.45	dicLab1_genemodels_DLAgn_00062250_1	heat shock cognate 71 kda | HSP70-3 | - range=LG16:12618232-12621316 5'pad=0 3'pad=0 strand=- repeatMasking=none	1	ENSDARP00000157345
785	787	2	12.77	40.74	36.57	36.57	dicLab1_genemodels_DLAgn_00056760_1	ras-related protein rab-11a | RAB11A | - range=LG16:3517535-3526080 5'pad=0 3'pad=0 strand=+ repeatMasking=none	1	ENSDARP00000016540
786	788	2	12.06	55.44	43.52	43.52	dicLab1_genemodels_DLAgn_00130530_1	rho-related gtp-binding | RHOAD | - range=LG22-25:11700137-11704067 5'pad=0 3'pad=0 strand=- repeatMasking=none	1	ENSDARP00000151020
787	789	2	9.13	21.52	21.52	19.73	dicLab1_genemodels_DLAgn_00262890_1	biotinidase precursor | BTD | EC:3.5.1.0 range=UN:90544633-90549248 5'pad=0 3'pad=0 strand=+ repeatMasking=none	1	ENSDARP00000132804
788	790	2	6.89	60.29	50.74	35.29	dicLab1_genemodels_DLAgn_00263370_1	h3 histone family 3b variant 2 | H3F3B | - range=UN:91204696-91205426 5'pad=0 3'pad=0 strand=- repeatMasking=none	1	ENSDARP00000157380
789	791	2	5.34	13.52	13.52	10.25	dicLab1_genemodels_DLAgn_00263320_1	complement component c3 | C3-1 | - range=UN:91151712-91154180 5'pad=0 3'pad=0 strand=- repeatMasking=none	1	ENSDARP00000069952
790	792	2	5.02	10.07	8.227	4.255	dicLab1_genemodels_DLAgn_00261620_1	neoverrucotoxin subunit alpha-like | - | - range=UN:88169271-88172322 5'pad=0 3'pad=0 strand=+ repeatMasking=none	1	ENSDARP00000143207
791	793	2	4	9.657	9.657	9.657	dicLab1_genemodels_DLAgn_00139740_1	inosine-uridine preferring nucleoside hydrolase-like | MGC116488 | - range=LG24:11562004-11564460 5'pad=0 3'pad=0 strand=+ repeatMasking=none	1	ENSDARP00000061735
792	794	2	3.75	3.094	2.983	2.983	dicLab1_genemodels_DLAgn_00043420_1	periostin-like | POSTNB | - range=LG14:16704003-16722171 5'pad=0 3'pad=0 strand=+ repeatMasking=none	1	ENSDARP00000018627
793	795	2	3.57	15.92	15.92	12.44	dicLab1_genemodels_DLAgn_00060110_1	member ras oncogene family | RAB13 | - range=LG16:9358523-9361927 5'pad=0 3'pad=0 strand=- repeatMasking=none	1	ENSDARP00000046921
794	796	2	3.19	33.57	33.57	27.97	dicLab1_genemodels_DLAgn_00232860_1	complement component c3 | C3-1 | - range=UN:40264500-40265596 5'pad=0 3'pad=0 strand=- repeatMasking=none	1	ENSDARP00000136143
795	797	2	2.94	4.245	4.009	4.009	dicLab1_genemodels_DLAgn_00110250_1	sept8a protein | SEPT8A | - range=LG2:10325478-10332117 5'pad=0 3'pad=0 strand=- repeatMasking=none	1	ENSDARP00000102463
796	798	2	2.08	3.053	3.053	1.781	dicLab1_genemodels_DLAgn_00257390_1	protein transport protein sec23a | SEC23A | - range=UN:81255639-81277116 5'pad=0 3'pad=0 strand=- repeatMasking=none	1	ENSDARP00000134628
797	799	2	2.03	1.904	1.179	1.179	dicLab1_genemodels_DLAgn_00003530_1	zinc finger protein 644-like | ZFP644 | - range=LG10:8108666-8116198 5'pad=0 3'pad=0 strand=- repeatMasking=none	1	ENSDARP00000131680
798	800	2	2.01	1.323	0.8271	0.8271	dicLab1_genemodels_DLAgn_00034000_1	neural cell adhesion molecule 1-like | NCAM1B | - range=LG13:20203984-20272079 5'pad=0 3'pad=0 strand=+ repeatMasking=none	1	ENSDARP00000114314
799	801	2	2.01	4.098	2.664	2.664	dicLab1_genemodels_DLAgn_00006980_1	ubiquitin carboxyl-terminal hydrolase 14 | USP14 | EC:3.1.2.15 range=LG10:15539398-15545298 5'pad=0 3'pad=0 strand=- repeatMasking=none	1	ENSDARP00000037906
800	802	2	2	13.03	4.01	4.01	dicLab1_genemodels_DLAgn_00150910_1	dual specificity mitogen-activated protein kinase kinase 2-like | MP2K2 | EC:2.7.10.0 EC:2.7.11.0 range=LG4:17901731-17908743 5'pad=0 3'pad=0 strand=+ repeatMasking=none	1	ENSDARP00000014914
801	803	2	2	7.222	2.222	2.222	dicLab1_genemodels_DLAgn_00042290_1	spermine synthase | SMS | EC:2.5.1.22 range=LG14:14350742-14358354 5'pad=0 3'pad=0 strand=- repeatMasking=none	1	ENSDARP00000100321
802	804	2	2	10.84	6.627	6.627	dicLab1_genemodels_DLAgn_00221140_1	peptidyl-prolyl cis-trans isomerase-like 1 | PPIL1 | EC:5.2.1.8 range=UN:19657150-19659080 5'pad=0 3'pad=0 strand=+ repeatMasking=none	1	ENSDARP00000127620
803	805	2	2	21.95	12.2	12.2	dicLab1_genemodels_DLAgn_00193360_1	nadh dehydrogenase | NDUFA4 | EC:1.9.3.1 range=LG8:14432488-14433801 5'pad=0 3'pad=0 strand=+ repeatMasking=none	1	ENSDARP00000156340
804	806	2	2	4.885	2.874	2.874	dicLab1_genemodels_DLAgn_00157810_1	mx protein | - | - range=LG5:13080696-13083174 5'pad=0 3'pad=0 strand=- repeatMasking=none	1	ENSDARP00000094364
805	807	2	2	6.061	3.03	3.03	dicLab1_genemodels_DLAgn_00132220_1	tar dna-binding protein 43 | TARDBP | - range=LG22-25:14827683-14830147 5'pad=0 3'pad=0 strand=- repeatMasking=none	1	ENSDARP00000128116
806	808	2	2	23.02	7.194	7.194	dicLab1_genemodels_DLAgn_00113660_1	adp-ribosylation factor-like protein 9 | ARL9 | - range=LG2:21919673-21921185 5'pad=0 3'pad=0 strand=- repeatMasking=none	1	ENSDARP00000097450
807	809	2	2	4.237	4.237	1.864	dicLab1_genemodels_DLAgn_00093720_1	mitochondrial carnitine acylcarnitine carrier | SLC25A20.2 | - range=LG1A:16997023-17006809 5'pad=0 3'pad=0 strand=- repeatMasking=none	1	ENSDARP00000059139
808	810	2	2	4.884	2.314	2.314	dicLab1_genemodels_DLAgn_00090190_1	26s proteasome non-atpase regulatory subunit 6 | PSMD6 | - range=LG1A:10361623-10365985 5'pad=0 3'pad=0 strand=+ repeatMasking=none	1	ENSDARP00000094762
809	811	2	2	19.84	12.7	12.7	dicLab1_genemodels_DLAgn_00083730_1	alpha-synuclein variant 1 | SNCA | - range=LG19:11374410-11382748 5'pad=0 3'pad=0 strand=- repeatMasking=none	1	ENSDARP00000135627
810	812	2	2	5.61	3.415	3.415	dicLab1_genemodels_DLAgn_00060920_1	endoplasmic reticulum resident protein 44 | ERP44 | EC:5.3.4.1 range=LG16:10453594-10463842 5'pad=0 3'pad=0 strand=+ repeatMasking=none	1	ENSDARP00000017258
811	813	2	2	0.8939	0.5052	0.5052	dicLab1_genemodels_DLAgn_00053630_1	probable ubiquitin carboxyl-terminal hydrolase faf-x | USP9X | EC:3.1.2.15 range=LG15:19048067-19080174 5'pad=0 3'pad=0 strand=+ repeatMasking=none	1	ENSDARP00000026588
812	814	2	2	13.4	13.4	13.4	dicLab1_genemodels_DLAgn_00260990_1	protein transport protein sec23a-like | SEC23A | - range=UN:87122293-87122675 5'pad=0 3'pad=0 strand=+ repeatMasking=none	1	ENSDARP00000134628
813	815	2	2	12.12	12.12	12.12	dicLab1_genemodels_DLAgn_00257160_1	pyruvate dehydrogenase e1 component subunit mitochondrial | PDHB | EC:1.2.4.1 range=UN:80866144-80867648 5'pad=0 3'pad=0 strand=+ repeatMasking=none	1	ENSDARP00000115411
814	816	2	2	5.6	5.6	5.6	dicLab1_genemodels_DLAgn_00255990_1	integrin beta-1-like | ITGB1 | - range=UN:79147416-79178444 5'pad=0 3'pad=0 strand=- repeatMasking=none	1	ENSDARP00000039699
815	817	2	2	1.954	1.954	1.954	dicLab1_genemodels_DLAgn_00251910_1	t-complex protein 1 subunit gamma | CCT3 | - range=UN:72740872-72751305 5'pad=0 3'pad=0 strand=+ repeatMasking=none	1	ENSDARP00000004738
816	818	2	2	5.755	5.755	5.755	dicLab1_genemodels_DLAgn_00243420_1	deoxycytidylate deaminase | DCTD | - range=UN:59078691-59094370 5'pad=0 3'pad=0 strand=- repeatMasking=none	1	ENSDARP00000053762
817	819	2	2	5.594	5.594	5.594	dicLab1_genemodels_DLAgn_00240770_1	hydroxysteroid dehydrogenase-like protein 2 | HSDL2 | - range=UN:54858742-54859354 5'pad=0 3'pad=0 strand=- repeatMasking=none	1	ENSDARP00000129592
818	820	2	2	7.391	7.391	7.391	dicLab1_genemodels_DLAgn_00238550_1	serine threonine-protein phosphatase 2b catalytic subunit gamma isoform | PPP3CCB | EC:3.1.3.16 range=UN:49856930-49864166 5'pad=0 3'pad=0 strand=- repeatMasking=none	1	ENSDARP00000131726
819	821	2	2	2.871	2.871	2.871	dicLab1_genemodels_DLAgn_00216550_1	methionine adenosyltransferase 2 subunit beta-like | MAT2B | EC:1.1.1.133 range=UN:10165690-10177854 5'pad=0 3'pad=0 strand=- repeatMasking=none	1	ENSDARP00000016566
820	822	2	2	14.81	14.81	14.81	dicLab1_genemodels_DLAgn_00202140_1	60s acidic ribosomal protein p1-like | RPLP1 | - range=LG9:15995477-15997843 5'pad=0 3'pad=0 strand=+ repeatMasking=none	1	ENSDARP00000033600
821	823	2	2	8	8	8	dicLab1_genemodels_DLAgn_00198370_1	sh3 domain-binding glutamic acid-rich-like protein 3 | SH3BGRL3 | - range=LG9:5549905-5554914 5'pad=0 3'pad=0 strand=+ repeatMasking=none	1	ENSDARP00000131054
822	824	2	2	2.68	2.68	2.68	dicLab1_genemodels_DLAgn_00193580_1	glycylpeptide n-tetradecanoyltransferase 1 | NMT1 | EC:2.3.1.97 range=LG8:15444471-15450643 5'pad=0 3'pad=0 strand=- repeatMasking=none	1	ENSDARP00000105829
823	825	2	2	3.704	3.704	3.704	dicLab1_genemodels_DLAgn_00189220_1	jtv1-pending protein | AIMP2 | - range=LG8:6492331-6496221 5'pad=0 3'pad=0 strand=- repeatMasking=none	1	ENSDARP00000008898
824	826	2	2	10.62	10.62	10.62	dicLab1_genemodels_DLAgn_00189110_1	small ubiquitin-related modifier 2-like | SUMO2 | - range=LG8:6345295-6350851 5'pad=0 3'pad=0 strand=- repeatMasking=none	1	ENSDARP00000131145
825	827	2	2	3.714	3.714	3.714	dicLab1_genemodels_DLAgn_00185530_1	arf-gap with dual ph domain-containing protein 1-like | ADAP1 | - range=LG7:27671169-27689009 5'pad=0 3'pad=0 strand=+ repeatMasking=none	1	ENSDARP00000125714
826	828	2	2	6.061	6.061	6.061	dicLab1_genemodels_DLAgn_00183060_1	acidic leucine-rich nuclear phosphoprotein 32 family member b-like | ANP32B | - range=LG7:21219752-21225492 5'pad=0 3'pad=0 strand=+ repeatMasking=none	1	ENSDARP00000093277
827	829	2	2	5.341	5.341	5.341	dicLab1_genemodels_DLAgn_00182920_1	coiled-coil domain-containing protein 109b-like | CCDC109B | - range=LG7:20701508-20717033 5'pad=0 3'pad=0 strand=+ repeatMasking=none	1	ENSDARP00000133611
828	830	2	2	6	6	6	dicLab1_genemodels_DLAgn_00181670_1	ubiquitin-conjugating enzyme e2 k-like | UBE2K | - range=LG7:17597284-17600567 5'pad=0 3'pad=0 strand=+ repeatMasking=none	1	ENSDARP00000155693
829	831	2	2	6.232	6.232	6.232	dicLab1_genemodels_DLAgn_00178200_1	methylthioribose-1-phosphate isomerase | MRI1 | EC:5.3.1.23 range=LG7:10109123-10116628 5'pad=0 3'pad=0 strand=+ repeatMasking=none	1	ENSDARP00000098757
830	832	2	2	16.67	16.67	16.67	dicLab1_genemodels_DLAgn_00177670_1	up-regulated during skeletal muscle growth protein 5 | USMG5 | - range=LG7:9407369-9407649 5'pad=0 3'pad=0 strand=+ repeatMasking=none	1	ENSDARP00000125356
831	833	2	2	6.633	6.633	6.633	dicLab1_genemodels_DLAgn_00171330_1	dna polymerase iii -type-like | PML | - range=LG6:18626934-18629320 5'pad=0 3'pad=0 strand=+ repeatMasking=none	1	ENSDARP00000095491
832	834	2	2	5.091	5.091	5.091	dicLab1_genemodels_DLAgn_00154660_1	toll-interacting protein | TOLLIP | - range=LG5:598654-605313 5'pad=0 3'pad=0 strand=+ repeatMasking=none	1	ENSDARP00000140869
833	835	2	2	2.407	2.407	2.407	dicLab1_genemodels_DLAgn_00146040_1	kininogen 1 | KNG1 | - range=LG4:4453673-4461225 5'pad=0 3'pad=0 strand=+ repeatMasking=none	1	ENSDARP00000148925
834	836	2	2	2.128	2.128	2.128	dicLab1_genemodels_DLAgn_00143470_1	y-box-binding protein 2-a | YBX2-A | - range=LG3:10217323-10220252 5'pad=0 3'pad=0 strand=+ repeatMasking=none	1	ENSDARP00000135135
835	837	2	2	13.04	13.04	13.04	dicLab1_genemodels_DLAgn_00141540_1	protein s100-p | S100P | - range=LG3:3228165-3228783 5'pad=0 3'pad=0 strand=- repeatMasking=none	1	ENSDARP00000123790
836	838	2	2	8.966	8.966	8.966	dicLab1_genemodels_DLAgn_00136140_1	60s ribosomal protein l22 | RPL22 | - range=LG22-25:26406050-26409512 5'pad=0 3'pad=0 strand=+ repeatMasking=none	1	ENSDARP00000111487
837	839	2	2	5.046	5.046	5.046	dicLab1_genemodels_DLAgn_00126420_1	glycolipid transfer protein domain-containing protein 1 | GLTPD1 | - range=LG22-25:3098718-3100142 5'pad=0 3'pad=0 strand=+ repeatMasking=none	1	ENSDARP00000068896
838	840	2	2	6.607	6.607	6.607	dicLab1_genemodels_DLAgn_00120310_1	fumarylacetoacetate hydrolase domain-containing protein 2-like | FAHD2A | - range=LG20:13902410-13907893 5'pad=0 3'pad=0 strand=- repeatMasking=none	1	ENSDARP00000141900
839	841	2	2	1.07	1.07	1.07	dicLab1_genemodels_DLAgn_00119590_1	complement component c7-like | C7-1 | - range=LG20:12027928-12034910 5'pad=0 3'pad=0 strand=- repeatMasking=none	1	ENSDARP00000156736
840	842	2	2	8.679	8.679	8.679	dicLab1_genemodels_DLAgn_00119030_1	heterogeneous nuclear ribonucleoprotein k | HNRPKL | - range=LG20:10094444-10101504 5'pad=0 3'pad=0 strand=+ repeatMasking=none	1	ENSDARP00000144315
841	843	2	2	4.839	4.839	4.839	dicLab1_genemodels_DLAgn_00113920_1	transmembrane protein 33 | TMEM33 | - range=LG2:23339473-23344172 5'pad=0 3'pad=0 strand=+ repeatMasking=none	1	ENSDARP00000060576
842	844	2	2	10.91	10.91	10.91	dicLab1_genemodels_DLAgn_00106160_1	tbt-binding partial | TBT-BP1 | - range=LG2:148820-150540 5'pad=0 3'pad=0 strand=+ repeatMasking=none	1	Non signif. Hit
843	845	2	2	3.462	3.462	3.462	dicLab1_genemodels_DLAgn_00104720_1	proteasome activator complex subunit 3 | PSME3 | - range=LG1B:14419406-14422957 5'pad=0 3'pad=0 strand=- repeatMasking=none	1	ENSDARP00000130851
844	846	2	2	1.261	1.261	1.261	dicLab1_genemodels_DLAgn_00089050_1	protein shq1 homolog | SHQ1 | - range=LG1A:7153824-7180801 5'pad=0 3'pad=0 strand=+ repeatMasking=none	1	ENSDARP00000036580
845	847	2	2	8.148	8.148	8.148	dicLab1_genemodels_DLAgn_00088760_1	small nuclear ribonucleoprotein e | RUXE | - range=LG1A:5792821-5797977 5'pad=0 3'pad=0 strand=+ repeatMasking=none	1	ENSDARP00000050295
846	848	2	2	10.33	10.33	10.33	dicLab1_genemodels_DLAgn_00088330_1	probable peptidyl-trna hydrolase 2-like | PTRH2 | EC:3.1.1.29 range=LG1A:3712362-3716011 5'pad=0 3'pad=0 strand=+ repeatMasking=none	1	ENSDARP00000126273
847	849	2	2	4.833	4.833	4.833	dicLab1_genemodels_DLAgn_00084080_1	surfeit locus protein 4-like | SURF4 | - range=LG19:12926858-12932801 5'pad=0 3'pad=0 strand=+ repeatMasking=none	1	ENSDARP00000132774
848	850	2	2	1.144	1.144	1.144	dicLab1_genemodels_DLAgn_00078710_1	bucky ball | BUC | - range=LG18-21:15895001-15898052 5'pad=0 3'pad=0 strand=- repeatMasking=none	1	ENSDARP00000144393
849	851	2	2	5.578	5.578	5.578	dicLab1_genemodels_DLAgn_00071530_1	manganese superoxide dismutase | SOD2 | EC:1.15.1.1 range=LG17:16331918-16334103 5'pad=0 3'pad=0 strand=+ repeatMasking=none	1	ENSDARP00000062555
850	852	2	2	2.096	2.096	2.096	dicLab1_genemodels_DLAgn_00064020_1	succinate dehydrogenase | SDHA | EC:1.3.5.1 range=LG16:17552111-17560251 5'pad=0 3'pad=0 strand=- repeatMasking=none	1	ENSDARP00000018027
851	853	2	2	6.211	6.211	6.211	dicLab1_genemodels_DLAgn_00054180_1	s-formylglutathione hydrolase | ESD | EC:3.1.2.12 EC:3.1.1.1 range=LG15:20829992-20833768 5'pad=0 3'pad=0 strand=- repeatMasking=none	1	ENSDARP00000150166
852	854	2	2	2.217	2.217	2.217	dicLab1_genemodels_DLAgn_00040230_1	adenylosuccinate synthetase isozyme 2-like | ADSS | EC:6.3.4.4 range=LG14:9940466-9948839 5'pad=0 3'pad=0 strand=- repeatMasking=none	1	ENSDARP00000118803
853	855	2	2	0.5213	0.5213	0.5213	dicLab1_genemodels_DLAgn_00027220_1	nesprin-2 isoform x1 | SYNE2 | - range=LG12:22845934-22874655 5'pad=0 3'pad=0 strand=- repeatMasking=none	1	ENSDARP00000126653
854	856	2	2	5.714	5.714	5.714	dicLab1_genemodels_DLAgn_00014250_1	catechol-o-methyltransferase domain-containing protein 1 | CMTD1 | - range=LG11:12094934-12097405 5'pad=0 3'pad=0 strand=+ repeatMasking=none	1	ENSDARP00000115880
855	857	2	2	3.857	3.857	3.857	dicLab1_genemodels_DLAgn_00011780_1	calpain-2 catalytic subunit-like | CAPN2 | - range=LG11:6396243-6401950 5'pad=0 3'pad=0 strand=- repeatMasking=none	1	ENSDARP00000135623
856	858	2	2	9.04	9.04	9.04	dicLab1_genemodels_DLAgn_00009090_1	succinate dehydrogenase cytochrome b560 mitochondrial precursor | SDHC | EC:1.3.99.1 range=LG10:20597518-20601375 5'pad=0 3'pad=0 strand=- repeatMasking=none	1	ENSDARP00000148696
857	859	2	2	21.43	21.43	21.43	dicLab1_genemodels_DLAgn_00004580_1	cytochrome b-c1 complex subunit 10 | - | EC:1.10.2.2 range=LG10:10076385-10077287 5'pad=0 3'pad=0 strand=- repeatMasking=none	1	Non signif. Hit
858	860	2	2	22.22	22.22	22.22	dicLab1_genemodels_DLAgn_00003650_1	guanine nucleotide-binding protein g g g subunit gamma-12 | GNG12 | - range=LG10:8282793-8283904 5'pad=0 3'pad=0 strand=+ repeatMasking=none	1	ENSDARP00000156473
859	861	2	2	10.62	10.62	10.62	dicLab1_genemodels_DLAgn_00001290_1	dolichyl-diphosphooligosaccharide--protein glycosyltransferase subunit dad1 | DAD1 | EC:2.4.1.119 range=LG10:4844303-4845798 5'pad=0 3'pad=0 strand=- repeatMasking=none	1	ENSDARP00000132059
860	862	1.96	2	12.06	6.383	6.383	dicLab1_genemodels_DLAgn_00169700_1	cytochrome c oxidase subunit mitochondrial-like | COX5AA | EC:1.9.3.1 range=LG6:13676398-13679330 5'pad=0 3'pad=0 strand=+ repeatMasking=none	1	ENSDARP00000149294
861	863	1.96	2	2.811	2.811	2.811	dicLab1_genemodels_DLAgn_00014480_1	cholesterol 25-hydroxylase-like protein a | CH25H | - range=LG11:12697738-12698682 5'pad=0 3'pad=0 strand=- repeatMasking=none	1	ENSDARP00000066438
862	864	1.94	2.16	4.623	1.413	1.413	dicLab1_genemodels_DLAgn_00041740_1	spectrin beta non-erythrocytic 1 isoform x2 | - | - range=LG14:13410949-13441890 5'pad=0 3'pad=0 strand=- repeatMasking=none	2	ENSDARP00000088494
863	865	1.94	2.07	7.091	5.818	2.545	dicLab1_genemodels_DLAgn_00005280_1	glypican-1 precursor | GPC1 | - range=LG10:11499147-11559016 5'pad=0 3'pad=0 strand=- repeatMasking=none	1	ENSDARP00000110282
864	866	1.92	2.12	15.65	15.65	15.65	dicLab1_genemodels_DLAgn_00154080_1	protein mago nashi homolog | MAGOH | - range=LG4:24595242-24597818 5'pad=0 3'pad=0 strand=+ repeatMasking=none	2	ENSDARP00000146033
865	867	1.92	2	0.9892	0.4239	0.4239	dicLab1_genemodels_DLAgn_00093650_1	low quality protein: rootletin | CROCC | - range=LG1A:16905656-16936117 5'pad=0 3'pad=0 strand=- repeatMasking=none	1	ENSDARP00000065237
866	868	1.91	2.11	5.532	3.262	1.986	dicLab1_genemodels_DLAgn_00039230_1	dolichyl-diphosphooligosaccharide--protein glycosyltransferase subunit stt3a-like | ITM1 | EC:2.4.1 range=LG14:7221537-7228263 5'pad=0 3'pad=0 strand=+ repeatMasking=none	2	ENSDARP00000136997
867	869	1.89	20.69	64.91	64.91	62.28	dicLab1_genemodels_DLAgn_00237340_1	collagen alpha-1 chain | COL6A1 | - range=UN:47789520-47792120 5'pad=0 3'pad=0 strand=+ repeatMasking=none	1	ENSDARP00000103794
868	870	1.89	2	9.231	9.231	5.128	dicLab1_genemodels_DLAgn_00100560_1	histone -like | H1F0 | - range=LG1B:5283704-5284291 5'pad=0 3'pad=0 strand=+ repeatMasking=none	1	ENSDARP00000056285
869	871	1.89	2	12.21	12.21	12.21	dicLab1_genemodels_DLAgn_00077490_1	myosin regulatory light chain smooth muscle isoform | MLRN | - range=LG18-21:11286154-11287102 5'pad=0 3'pad=0 strand=+ repeatMasking=none	2	ENSDARP00000117880
870	872	1.89	2	3.271	3.271	3.271	dicLab1_genemodels_DLAgn_00214170_1	tributyltin binding protein type 1 | TBTBP | - range=UN:6747054-6750015 5'pad=0 3'pad=0 strand=- repeatMasking=none	1	Non signif. Hit
871	873	1.86	13.67	62.43	56.91	48.62	dicLab1_genemodels_DLAgn_00130860_1	adp-ribosylation factor 3 | ARF3 | - range=LG22-25:12473018-12474134 5'pad=0 3'pad=0 strand=- repeatMasking=none	1	ENSDARP00000137953
872	874	1.85	1.96	2.589	2.589	2.589	dicLab1_genemodels_DLAgn_00189490_1	hydroxyacylglutathione mitochondrial | HAGH | EC:3.1.2.6 range=LG8:7063025-7065694 5'pad=0 3'pad=0 strand=+ repeatMasking=none	1	ENSDARP00000122766
873	875	1.85	1.96	5.825	5.825	5.825	dicLab1_genemodels_DLAgn_00043670_1	high mobility group-t | HMGB1A | - range=LG14:17295829-17297020 5'pad=0 3'pad=0 strand=+ repeatMasking=none	1	ENSDARP00000149008
874	876	1.82	1.94	13.92	5.67	5.67	dicLab1_genemodels_DLAgn_00054290_1	lrr and pyd domains-containing protein 12-like | - | EC:3.4.22.0 range=LG15:21080323-21081397 5'pad=0 3'pad=0 strand=- repeatMasking=none	1	Non signif. Hit
875	877	1.82	1.92	10.96	3.288	3.288	dicLab1_genemodels_DLAgn_00144390_1	gmp reductase 2 | GMPR2 | EC:1.7.1.7 range=LG3:12407188-12411718 5'pad=0 3'pad=0 strand=- repeatMasking=none	1	ENSDARP00000135056
876	878	1.82	1.92	8.28	8.28	8.28	dicLab1_genemodels_DLAgn_00128410_1	prostaglandin e synthase 3 | PTGES3A | - range=LG22-25:6820415-6824562 5'pad=0 3'pad=0 strand=+ repeatMasking=none	1	ENSDARP00000054236
877	879	1.81	2.07	13.05	8	8	dicLab1_genemodels_DLAgn_00146130_1	calcium-binding mitochondrial carrier protein s -1-like | SLC25A24 | - range=LG4:4627551-4639603 5'pad=0 3'pad=0 strand=+ repeatMasking=none	3	ENSDARP00000033055
878	880	1.81	1.96	10.68	7.473	3.915	dicLab1_genemodels_DLAgn_00081190_1	voltage-dependent anion-selective channel protein 2 | VDAC3 | - range=LG19:4980856-4989449 5'pad=0 3'pad=0 strand=+ repeatMasking=none	1	ENSDARP00000149044
879	881	1.8	1.89	2.632	2.632	2.632	dicLab1_genemodels_DLAgn_00178890_1	basement membrane-specific heparan sulfate proteoglycan core | HSPG2 | - range=LG7:11001305-11004225 5'pad=0 3'pad=0 strand=- repeatMasking=none	1	ENSDARP00000104137
880	882	1.8	1.89	3.901	3.901	3.901	dicLab1_genemodels_DLAgn_00162100_1	high choriolytic enzyme 1-like | FGC6AST1 | EC:3.4.24.0 range=LG5:26504666-26508178 5'pad=0 3'pad=0 strand=+ repeatMasking=none	1	ENSDARP00000112570
881	883	1.8	1.89	1.557	1.557	1.557	dicLab1_genemodels_DLAgn_00153040_1	mitochondrial import receptor subunit tom70 | TOMM70A | - range=LG4:22053674-22059968 5'pad=0 3'pad=0 strand=+ repeatMasking=none	1	ENSDARP00000144439
882	884	1.77	1.94	22.86	12.57	5.143	dicLab1_genemodels_DLAgn_00128750_1	cellular nucleic acid-binding protein | CNBP | - range=LG22-25:7746246-7747325 5'pad=0 3'pad=0 strand=+ repeatMasking=none	1	ENSDARP00000067292
883	885	1.77	1.89	5.911	5.911	5.911	dicLab1_genemodels_DLAgn_00054830_1	10 kda heat shock mitochondrial | HSPE1 | - range=LG15:23043878-23046462 5'pad=0 3'pad=0 strand=- repeatMasking=none	1	ENSDARP00000073069
884	886	1.77	1.86	4.259	4.259	2.778	dicLab1_genemodels_DLAgn_00134720_1	seryl-trna synthetase | SARS | EC:6.1.1.11 range=LG22-25:22260371-22270904 5'pad=0 3'pad=0 strand=- repeatMasking=none	1	ENSDARP00000015775
885	887	1.77	1.85	3.83	3.83	3.83	dicLab1_genemodels_DLAgn_00162440_1	ras gtpase-activating-like protein iqgap1-like | IQGAP1 | - range=LG5:27192178-27194192 5'pad=0 3'pad=0 strand=- repeatMasking=none	1	ENSDARP00000098704
886	888	1.75	1.86	21.01	14.29	14.29	dicLab1_genemodels_DLAgn_00108400_1	thiosulfate sulfurtransferase rhodanese-like domain-containing protein 1-like | TSTD1 | - range=LG2:6383633-6385587 5'pad=0 3'pad=0 strand=- repeatMasking=none	1	ENSDARP00000096676
887	889	1.74	1.85	4.183	4.183	4.183	dicLab1_genemodels_DLAgn_00052200_1	ras-related protein rab-20-like | RAB20 | - range=LG15:15970220-15974461 5'pad=0 3'pad=0 strand=- repeatMasking=none	1	ENSDARP00000122604
888	890	1.73	1.92	9.605	9.605	9.605	dicLab1_genemodels_DLAgn_00159300_1	ferritin heavy subunit | - | - range=LG5:17284308-17286241 5'pad=0 3'pad=0 strand=+ repeatMasking=none	2	ENSDARP00000155295
889	891	1.72	8	37.5	37.5	37.5	dicLab1_genemodels_DLAgn_00266670_1	hemoglobin subunit beta | - | - range=UN:96176215-96183105 5'pad=0 3'pad=0 strand=- repeatMasking=none	1	ENSDARP00000092488
890	892	1.72	1.82	9.302	9.302	9.302	dicLab1_genemodels_DLAgn_00209800_1	small nuclear ribonucleoprotein f | SNRPF | - range=LGx:16309885-16312072 5'pad=0 3'pad=0 strand=- repeatMasking=none	1	ENSDARP00000149566
891	893	1.71	8.16	33.68	28.42	16.49	dicLab1_genemodels_DLAgn_00096000_1	f-actin-capping protein subunit alpha-1 | CAPZA1B | - range=LG1A:22865961-22869889 5'pad=0 3'pad=0 strand=+ repeatMasking=none	1	ENSDARP00000072971
892	894	1.71	1.9	21.21	21.21	6.667	dicLab1_genemodels_DLAgn_00084280_1	mitochondrial fission process protein 1-like | MTFP1 | - range=LG19:13179841-13185355 5'pad=0 3'pad=0 strand=+ repeatMasking=none	1	ENSDARP00000141096
893	895	1.69	1.95	5.934	5.934	3.454	dicLab1_genemodels_DLAgn_00085480_1	nad mitochondrial | NNT | EC:1.6.1.2 range=LG19:15416507-15446456 5'pad=0 3'pad=0 strand=- repeatMasking=none	2	ENSDARP00000032730
894	896	1.68	1.93	26.53	22.45	15.65	dicLab1_genemodels_DLAgn_00088300_1	ubiquitin-conjugating enzyme e2 variant 1 | UBE2V1 | EC:6.3.2.0 range=LG1A:3589223-3595289 5'pad=0 3'pad=0 strand=- repeatMasking=none	2	ENSDARP00000067116
895	897	1.68	1.86	6.093	1.706	1.706	dicLab1_genemodels_DLAgn_00131110_1	structural maintenance of chromosomes protein 1a | SMC1A | - range=LG22-25:12889445-12899560 5'pad=0 3'pad=0 strand=- repeatMasking=none	2	ENSDARP00000072610
896	898	1.68	1.86	7.059	7.059	7.059	dicLab1_genemodels_DLAgn_00224300_1	integrin alpha-v-like | ITGAV | - range=UN:25860076-25864300 5'pad=0 3'pad=0 strand=+ repeatMasking=none	2	ENSDARP00000044313
897	899	1.68	1.8	21.5	11.21	11.21	dicLab1_genemodels_DLAgn_00074900_1	transmembrane protein 14c | TM14C | - range=LG18-21:4376754-4377908 5'pad=0 3'pad=0 strand=+ repeatMasking=none	1	ENSDARP00000152761
898	900	1.68	1.8	1.676	1.024	1.024	dicLab1_genemodels_DLAgn_00009940_1	exportin-1 isoform 1 | XPO1 | - range=LG11:392704-416161 5'pad=0 3'pad=0 strand=- repeatMasking=none	1	ENSDARP00000128611
899	901	1.67	4.05	22.98	22.98	22.98	dicLab1_genemodels_DLAgn_00190890_1	atp synthase subunit mitochondrial | ATP5H | - range=LG8:9912844-9914534 5'pad=0 3'pad=0 strand=+ repeatMasking=none	2	ENSDARP00000135150
900	902	1.67	1.78	3.333	1.97	1.97	dicLab1_genemodels_DLAgn_00220850_1	inter-alpha-trypsin inhibitor heavy chain h3-like | ITIH3 | - range=UN:19279057-19285627 5'pad=0 3'pad=0 strand=+ repeatMasking=none	1	ENSDARP00000142629
901	903	1.66	1.78	11.7	5.848	5.848	dicLab1_genemodels_DLAgn_00233840_1	ubiquitin-fold modifier-conjugating enzyme 1-like | UFC1 | - range=UN:41698904-41699419 5'pad=0 3'pad=0 strand=+ repeatMasking=none	1	ENSDARP00000154921
902	904	1.65	1.76	5.531	2.212	2.212	dicLab1_genemodels_DLAgn_00043090_1	integrin-linked protein kinase-like | ILK | EC:2.7.11.0 EC:2.7.10.0 range=LG14:15904780-15910719 5'pad=0 3'pad=0 strand=- repeatMasking=none	1	ENSDARP00000153672
903	905	1.64	4.93	8.924	8.924	8.924	dicLab1_genemodels_DLAgn_00029900_1	von willebrand factor a domain-containing protein 5a-like | VWA5A | - range=LG13:8714631-8939763 5'pad=0 3'pad=0 strand=- repeatMasking=none	1	ENSDARP00000127559
904	906	1.64	1.83	8.385	6.522	6.522	dicLab1_genemodels_DLAgn_00156230_1	retinol dehydrogenase 13-like | RDH12 | - range=LG5:8283068-8285772 5'pad=0 3'pad=0 strand=+ repeatMasking=none	2	ENSDARP00000145596
905	907	1.64	1.75	0.8169	0.3869	0.3869	dicLab1_genemodels_DLAgn_00171130_1	chondroitin sulfate proteoglycan 4 | CSPG4 | - range=LG6:18107859-18170630 5'pad=0 3'pad=0 strand=+ repeatMasking=none	1	ENSDARP00000101583
906	908	1.64	1.74	4.598	4.598	4.598	dicLab1_genemodels_DLAgn_00235820_1	high choriolytic enzyme 1-like | FGC6AST1 | EC:3.4.24.0 range=UN:44998625-45016099 5'pad=0 3'pad=0 strand=- repeatMasking=none	1	ENSDARP00000112570
907	909	1.64	1.74	5.422	5.422	5.422	dicLab1_genemodels_DLAgn_00054560_1	fun14 domain-containing protein 1-like | FUNDC1 | - range=LG15:21926468-21929472 5'pad=0 3'pad=0 strand=- repeatMasking=none	1	ENSDARP00000059836
908	910	1.62	1.74	18.78	13.71	13.71	dicLab1_genemodels_DLAgn_00195280_1	ras-related protein r-ras | RRAS | - range=LG8:18873684-18882018 5'pad=0 3'pad=0 strand=- repeatMasking=none	2	ENSDARP00000147347
909	911	1.62	1.72	2.009	1.048	1.048	dicLab1_genemodels_DLAgn_00011750_1	ribosome-binding protein 1-like | RRBP1 | - range=LG11:6368971-6379294 5'pad=0 3'pad=0 strand=+ repeatMasking=none	1	ENSDARP00000118039
910	912	1.61	2.82	9.915	9.915	5.666	dicLab1_genemodels_DLAgn_00168330_1	isocitrate dehydrogenase | IDH3A | EC:1.1.1.41 range=LG6:11767177-11770382 5'pad=0 3'pad=0 strand=- repeatMasking=none	1	ENSDARP00000094415
911	913	1.6	1.7	3.557	3.557	3.557	dicLab1_genemodels_DLAgn_00140560_1	mannose-p-dolichol utilization defect 1 | MPDU1 | - range=LG3:96258-101107 5'pad=0 3'pad=0 strand=- repeatMasking=none	1	ENSDARP00000058907
912	914	1.59	2.29	12.08	7.718	7.718	dicLab1_genemodels_DLAgn_00003590_1	60s ribosomal protein l5-like | - | - range=LG10:8173959-8177376 5'pad=0 3'pad=0 strand=+ repeatMasking=none	1	ENSDARP00000006085
913	915	1.59	1.7	8.951	6.138	2.558	dicLab1_genemodels_DLAgn_00133420_1	camp-dependent protein kinase type ii-alpha regulatory subunit-like | PRKAR2A | - range=LG22-25:17564653-17605073 5'pad=0 3'pad=0 strand=- repeatMasking=none	1	ENSDARP00000048675
914	916	1.57	1.68	6.009	6.009	6.009	dicLab1_genemodels_DLAgn_00038960_1	non-specific cytotoxic cell receptor protein 1 homolog | NCCRP1 | - range=LG14:6418676-6423165 5'pad=0 3'pad=0 strand=+ repeatMasking=none	1	ENSDARP00000147799
915	917	1.56	1.69	12.77	12.77	7.979	dicLab1_genemodels_DLAgn_00149280_1	upf0556 protein c19orf10 homolog | C28H19ORF10 | - range=LG4:14336572-14342331 5'pad=0 3'pad=0 strand=- repeatMasking=none	1	ENSDARP00000096934
916	918	1.54	1.66	7.102	3.977	3.977	dicLab1_genemodels_DLAgn_00197780_1	interleukin enhancer binding factor 2 | ILF2 | - range=LG9:3219615-3223018 5'pad=0 3'pad=0 strand=- repeatMasking=none	1	ENSDARP00000022486
917	919	1.54	1.66	25.77	15.46	15.46	dicLab1_genemodels_DLAgn_00060950_1	transport protein sec61 subunit beta | SC61B | - range=LG16:10553258-10558142 5'pad=0 3'pad=0 strand=- repeatMasking=none	1	ENSDARP00000059012
918	920	1.54	1.64	5.837	2.14	2.14	dicLab1_genemodels_DLAgn_00133520_1	inosine-5 -monophosphate dehydrogenase 2 | IMPDH2 | EC:1.1.1.205 range=LG22-25:17877900-17889085 5'pad=0 3'pad=0 strand=- repeatMasking=none	1	ENSDARP00000024354
919	921	1.54	1.64	9.483	9.483	9.483	dicLab1_genemodels_DLAgn_00228170_1	receptor-transporting protein 3 | RTP3 | - range=UN:32336714-32337640 5'pad=0 3'pad=0 strand=+ repeatMasking=none	1	Non signif. Hit
920	922	1.53	1.67	21.48	6.711	6.711	dicLab1_genemodels_DLAgn_00085600_1	plasminogen receptor | PLGRKT | - range=LG19:15624003-15634007 5'pad=0 3'pad=0 strand=+ repeatMasking=none	1	ENSDARP00000138619
921	923	1.53	1.66	12.27	5.828	2.761	dicLab1_genemodels_DLAgn_00219350_1	protein fam49b-like | FAM49B | - range=UN:16742305-16748718 5'pad=0 3'pad=0 strand=- repeatMasking=none	1	ENSDARP00000039716
922	924	1.52	8.35	19.77	19.77	14.12	dicLab1_genemodels_DLAgn_00166710_1	guanine nucleotide-binding protein g subunit alpha-1-like | GNAI1 | - range=LG6:7655380-7664731 5'pad=0 3'pad=0 strand=+ repeatMasking=none	1	ENSDARP00000037326
923	925	1.52	3.44	21	21	21	dicLab1_genemodels_DLAgn_00256300_1	lymphocyte cytosolic protein 1 (l-plastin) | LCP1 | - range=UN:79531456-79534789 5'pad=0 3'pad=0 strand=+ repeatMasking=none	1	ENSDARP00000142380
924	926	1.52	1.69	8.184	6.188	1.996	dicLab1_genemodels_DLAgn_00015440_1	adenylosuccinate synthetase isozyme 2 | ADSS | EC:6.3.4.4 range=LG11:15520762-15538741 5'pad=0 3'pad=0 strand=+ repeatMasking=none	1	ENSDARP00000028137
925	927	1.51	1.63	11.11	11.11	6.111	dicLab1_genemodels_DLAgn_00256250_1	immunoglobulin light chain | - | - range=UN:79423874-79432387 5'pad=0 3'pad=0 strand=- repeatMasking=none	1	ENSDARP00000104229
926	928	1.5	1.82	19.77	19.77	11.3	dicLab1_genemodels_DLAgn_00132830_1	peptidyl-prolyl cis-trans isomerase h | PPIH | EC:5.2.1.8 range=LG22-25:16605813-16617441 5'pad=0 3'pad=0 strand=- repeatMasking=none	1	ENSDARP00000060876
927	929	1.5	1.62	8.333	5.714	2.619	dicLab1_genemodels_DLAgn_00133380_1	mitochondrial isoform x1 | AMT | EC:2.1.2.10 EC:2.6.1.0 range=LG22-25:17540096-17547938 5'pad=0 3'pad=0 strand=- repeatMasking=none	1	ENSDARP00000081585
928	930	1.49	1.6	3.135	0.841	0.841	dicLab1_genemodels_DLAgn_00058490_1	valyl-trna synthetase | VARS | EC:6.1.1.9 range=LG16:7434598-7443662 5'pad=0 3'pad=0 strand=- repeatMasking=none	1	ENSDARP00000142328
929	931	1.46	1.59	10.29	10.29	3.859	dicLab1_genemodels_DLAgn_00188760_1	interferon-induced protein 44-like | - | - range=LG8:5879227-5881737 5'pad=0 3'pad=0 strand=- repeatMasking=none	1	ENSDARP00000120357
930	932	1.44	1.57	20.49	13.11	13.11	dicLab1_genemodels_DLAgn_00250480_1	sam domain and hd domain-containing protein 1-like | SAMHD1 | EC:3.1.4.0 range=UN:70612737-70613484 5'pad=0 3'pad=0 strand=+ repeatMasking=none	1	ENSDARP00000135642
931	933	1.43	1.57	7.749	7.749	3.321	dicLab1_genemodels_DLAgn_00172600_1	calretinin-like | CALB2 | - range=LG6:22570421-22589564 5'pad=0 3'pad=0 strand=+ repeatMasking=none	1	ENSDARP00000060159
932	934	1.43	1.56	16.9	16.9	10.8	dicLab1_genemodels_DLAgn_00119150_1	transmembrane emp24 domain-containing protein 7 precursor | TMED7 | - range=LG20:10342992-10345538 5'pad=0 3'pad=0 strand=+ repeatMasking=none	2	ENSDARP00000157340
933	935	1.43	1.54	2.118	1.338	1.338	dicLab1_genemodels_DLAgn_00205890_1	serine threonine-protein phosphatase 6 regulatory subunit 2 | PPP6R2 | - range=LGx:3013644-3025271 5'pad=0 3'pad=0 strand=- repeatMasking=none	1	ENSDARP00000152642
934	936	1.42	10.21	28.44	22.32	22.32	dicLab1_genemodels_DLAgn_00141580_1	serine threonine-protein phosphatase pp1-beta catalytic subunit | PPP1CB | EC:3.1.3.53 range=LG3:3272215-3295099 5'pad=0 3'pad=0 strand=- repeatMasking=none	1	ENSDARP00000109442
935	937	1.42	3.68	5.852	4.475	4.475	dicLab1_genemodels_DLAgn_00255580_1	ribosomal protein s6 polypeptide 3 | RPS6KA3 | EC:2.7.11.0 EC:2.7.10.0 range=UN:78488292-78534816 5'pad=0 3'pad=0 strand=- repeatMasking=none	1	ENSDARP00000051545
936	938	1.42	1.61	3.708	3.708	2.472	dicLab1_genemodels_DLAgn_00073160_1	plasminogen precursor | PLG | EC:3.4.21.0 range=LG17:20981503-20993185 5'pad=0 3'pad=0 strand=+ repeatMasking=none	2	ENSDARP00000045815
937	939	1.42	1.52	5.291	5.291	5.291	dicLab1_genemodels_DLAgn_00215820_1	delta-aminolevulinic acid dehydratase | ALAD | EC:4.2.1.24 range=UN:9064289-9066393 5'pad=0 3'pad=0 strand=+ repeatMasking=none	1	ENSDARP00000145269
938	940	1.41	1.64	4.366	3.015	0.9356	dicLab1_genemodels_DLAgn_00195300_1	ap-2 complex subunit alpha-2-like isoform 1 | AP2A1 | - range=LG8:18899351-18931405 5'pad=0 3'pad=0 strand=- repeatMasking=none	1	ENSDARP00000128168
939	941	1.41	1.52	7.955	3.788	3.788	dicLab1_genemodels_DLAgn_00186860_1	butyrophilin-like protein 2 | CADM3 | - range=LG8:1818429-1820481 5'pad=0 3'pad=0 strand=+ repeatMasking=none	1	Non signif. Hit
940	943	1.4	1.52	8.306	8.306	4.651	dicLab1_genemodels_DLAgn_00008510_1	poly -specific endoribonuclease-c-like | ENDOU-A | - range=LG10:19481284-19486522 5'pad=0 3'pad=0 strand=+ repeatMasking=none	1	ENSDARP00000093036
941	944	1.37	1.48	1.152	0.4938	0.4938	dicLab1_genemodels_DLAgn_00071310_1	absent in melanoma 1 protein | AIM1 | - range=LG17:15701585-15727227 5'pad=0 3'pad=0 strand=- repeatMasking=none	1	ENSDARP00000041720
942	945	1.36	3.49	12.69	6.343	6.343	dicLab1_genemodels_DLAgn_00080170_1	lamin-b1 | LMNB1 | - range=LG19:2893512-2901869 5'pad=0 3'pad=0 strand=- repeatMasking=none	1	ENSDARP00000116004
943	946	1.35	42.45	73.71	73.71	73.48	dicLab1_genemodels_DLAgn_00019540_1	tubulin beta-2c chain-like | TUBB2C | - range=LG12:5121992-5124939 5'pad=0 3'pad=0 strand=- repeatMasking=none	1	ENSDARP00000149641
944	947	1.34	1.51	5.882	5.882	3.641	dicLab1_genemodels_DLAgn_00102720_1	adenosine kinase | ADK | EC:2.7.1.20 EC:2.7.1.0 range=LG1B:9460305-9563750 5'pad=0 3'pad=0 strand=+ repeatMasking=none	1	ENSDARP00000134061
945	948	1.31	9.85	32.17	29.54	17.94	dicLab1_genemodels_DLAgn_00221130_1	alpha-enolase | ENO1A | EC:4.2.1.11 range=UN:19647966-19655064 5'pad=0 3'pad=0 strand=- repeatMasking=none	1	ENSDARP00000113905
946	949	1.31	1.42	7.333	6	3.333	dicLab1_genemodels_DLAgn_00052410_1	sushi-repeat-containing protein | SRPX | - range=LG15:16213192-16230455 5'pad=0 3'pad=0 strand=- repeatMasking=none	1	ENSDARP00000023792
947	950	1.3	1.94	8.571	7.395	1.681	dicLab1_genemodels_DLAgn_00024790_1	polypyrimidine tract-binding protein 1-like | PTBP1 | - range=LG12:17421966-17434568 5'pad=0 3'pad=0 strand=+ repeatMasking=none	1	ENSDARP00000011705
948	951	1.3	1.41	7.299	7.299	7.299	dicLab1_genemodels_DLAgn_00161340_1	cellular retinoic acid-binding protein 1-like | CRABP1A | - range=LG5:23264837-23271813 5'pad=0 3'pad=0 strand=+ repeatMasking=none	1	ENSDARP00000052121
949	952	1.28	1.41	4.45	3.272	1.571	dicLab1_genemodels_DLAgn_00136580_1	signal transducer and activator of transcription 1 | STAT1-1 | - range=LG24:795124-803782 5'pad=0 3'pad=0 strand=- repeatMasking=none	1	ENSDARP00000015753
950	953	1.27	1.38	0.9106	0.9106	0.9106	dicLab1_genemodels_DLAgn_00019550_1	chromosome 14 open reading frame 102 | NRDE2 | - range=LG12:5127333-5137496 5'pad=0 3'pad=0 strand=+ repeatMasking=none	1	ENSDARP00000104069
951	954	1.26	1.38	14.8	9.694	9.694	dicLab1_genemodels_DLAgn_00235050_1	h aca ribonucleoprotein complex subunit 2-like protein | NHP2 | - range=UN:43588060-43589281 5'pad=0 3'pad=0 strand=+ repeatMasking=none	1	ENSDARP00000091811
952	955	1.26	1.37	6.904	1.883	1.883	dicLab1_genemodels_DLAgn_00189790_1	cytochrome b-c1 complex subunit mitochondrial-like | UQCRC2A | - range=LG8:7654296-7661443 5'pad=0 3'pad=0 strand=+ repeatMasking=none	1	ENSDARP00000015132
953	956	1.25	1.37	5.314	5.314	5.314	dicLab1_genemodels_DLAgn_00253950_1	myosin heavy fast skeletal muscle-like | MYHZ1.1 | - range=UN:76204051-76213568 5'pad=0 3'pad=0 strand=- repeatMasking=none	1	ENSDARP00000088845
954	958	1.23	1.34	7.519	7.519	7.519	dicLab1_genemodels_DLAgn_00067980_1	ubiquitin-like protein fubi | FAU | - range=LG17:7488408-7489605 5'pad=0 3'pad=0 strand=+ repeatMasking=none	1	ENSDARP00000141629
955	959	1.23	1.33	8.889	4.444	4.444	dicLab1_genemodels_DLAgn_00248030_1	u2 small nuclear ribonucleoprotein b | RU2B | - range=UN:66826924-66831872 5'pad=0 3'pad=0 strand=- repeatMasking=none	1	ENSDARP00000126617
956	960	1.22	1.45	8.191	4.949	3.413	dicLab1_genemodels_DLAgn_00210630_1	phosphatidylinositide phosphatase sac1-b-like | SACM1L | EC:3.1.3.0 range=UN:659767-677540 5'pad=0 3'pad=0 strand=+ repeatMasking=none	2	ENSDARP00000083973
957	961	1.22	1.33	1.236	1.236	1.236	dicLab1_genemodels_DLAgn_00193720_1	116 kda u5 small nuclear ribonucleoprotein component | EFTUD2 | - range=LG8:15729875-15740759 5'pad=0 3'pad=0 strand=- repeatMasking=none	1	ENSDARP00000115252
958	962	1.22	1.33	7.512	7.512	7.512	dicLab1_genemodels_DLAgn_00168870_1	parkinson disease 7 domain-containing protein 1-like | PDDC1 | - range=LG6:12601281-12603765 5'pad=0 3'pad=0 strand=- repeatMasking=none	1	ENSDARP00000070141
959	963	1.21	1.31	3.953	3.953	3.953	dicLab1_genemodels_DLAgn_00053290_1	es1 protein mitochondrial-like | - | - range=LG15:17915116-17917346 5'pad=0 3'pad=0 strand=+ repeatMasking=none	1	ENSDARP00000156691
960	964	1.2	3.42	19.42	19.42	19.42	dicLab1_genemodels_DLAgn_00002970_1	profilin-2 | PROF2 | - range=LG10:7455561-7459531 5'pad=0 3'pad=0 strand=- repeatMasking=none	1	ENSDARP00000128438
961	965	1.19	1.31	13.78	13.78	6.633	dicLab1_genemodels_DLAgn_00104380_1	protein lsm12 homolog a-like | LSM12A | - range=LG1B:13713019-13718925 5'pad=0 3'pad=0 strand=- repeatMasking=none	1	ENSDARP00000152353
962	966	1.19	1.3	3.235	3.235	3.235	dicLab1_genemodels_DLAgn_00190350_1	pyrroline-5-carboxylate reductase 2-like | PYCR1 | EC:1.5.1.2 range=LG8:9071181-9074565 5'pad=0 3'pad=0 strand=- repeatMasking=none	1	ENSDARP00000147896
963	967	1.19	1.29	4.673	4.673	4.673	dicLab1_genemodels_DLAgn_00186590_1	nucleoside diphosphate kinase 3-like | NME3 | EC:2.7.4.6 range=LG8:1325220-1328149 5'pad=0 3'pad=0 strand=- repeatMasking=none	1	ENSDARP00000132457
964	968	1.18	1.32	7.283	7.283	2.362	dicLab1_genemodels_DLAgn_00006010_1	vacuolar protein sorting-associated protein 4b-like | VPS4B | EC:3.6.1.15 range=LG10:13125596-13132831 5'pad=0 3'pad=0 strand=- repeatMasking=none	1	ENSDARP00000136647
965	969	1.18	1.32	15.27	15.27	6.87	dicLab1_genemodels_DLAgn_00242590_1	nedd8-conjugating enzyme ubc12 | UBE2M | EC:6.3.2.19 range=UN:57754043-57759670 5'pad=0 3'pad=0 strand=- repeatMasking=none	1	ENSDARP00000132582
966	970	1.15	1.27	16.22	7.095	3.716	dicLab1_genemodels_DLAgn_00246030_1	hydroxysteroid dehydrogenase-like protein 2 | HSDL2 | - range=UN:63678729-63685632 5'pad=0 3'pad=0 strand=+ repeatMasking=none	1	ENSDARP00000129592
967	971	1.14	1.35	21.12	9.466	5.34	dicLab1_genemodels_DLAgn_00074830_1	thioredoxin domain-containing protein 5-like | TXNDC5 | - range=LG18-21:3905909-3912504 5'pad=0 3'pad=0 strand=- repeatMasking=none	2	ENSDARP00000116609
968	972	1.14	1.34	3.105	3.105	2.034	dicLab1_genemodels_DLAgn_00020750_1	c-1-tetrahydrofolate cytoplasmic | MTHFD1 | EC:1.5.1.5 EC:3.5.4.9 EC:6.3.4.3 range=LG12:8937103-8947600 5'pad=0 3'pad=0 strand=+ repeatMasking=none	2	ENSDARP00000020770
969	973	1.14	1.31	10.64	10.64	10.64	dicLab1_genemodels_DLAgn_00222420_1	proteasome subunit beta type-6 precursor | PSMB6 | EC:3.4.25.0 range=UN:22603775-22608465 5'pad=0 3'pad=0 strand=+ repeatMasking=none	2	ENSDARP00000025226
970	974	1.13	1.3	9.415	7.379	7.379	dicLab1_genemodels_DLAgn_00115440_1	4-hydroxyphenylpyruvate dioxygenase | HPD | EC:1.13.11.27 EC:4.4.1.5 range=LG20:2367569-2371510 5'pad=0 3'pad=0 strand=+ repeatMasking=none	2	ENSDARP00000066049
971	975	1.12	1.24	1.905	1.071	1.071	dicLab1_genemodels_DLAgn_00086750_1	vav 2 guanine nucleotide exchange factor | VAV2 | - range=LG19:20338225-20527831 5'pad=0 3'pad=0 strand=+ repeatMasking=none	1	ENSDARP00000143602
972	976	1.1	1.21	12.07	12.07	6.897	dicLab1_genemodels_DLAgn_00205130_1	beta-2 microglobulin | - | - range=LGx:733343-734686 5'pad=0 3'pad=0 strand=- repeatMasking=none	1	ENSDARP00000109065
973	977	1.1	1.21	1.78	1.78	1.78	dicLab1_genemodels_DLAgn_00118210_1	rna-binding protein ews-like | EWSR1A | - range=LG20:8225298-8233305 5'pad=0 3'pad=0 strand=+ repeatMasking=none	1	ENSDARP00000024102
974	978	1.1	1.21	5.164	5.164	5.164	dicLab1_genemodels_DLAgn_00071930_1	ras-related protein rab-32 | RAB32A | - range=LG17:17389380-17402892 5'pad=0 3'pad=0 strand=+ repeatMasking=none	1	ENSDARP00000032828
975	979	1.1	1.2	1.58	1.58	1.58	dicLab1_genemodels_DLAgn_00190950_1	epsin-3 | EPN3 | - range=LG8:9992580-9998934 5'pad=0 3'pad=0 strand=- repeatMasking=none	1	ENSDARP00000156693
976	980	1.09	1.22	3.79	3.79	1.069	dicLab1_genemodels_DLAgn_00095280_1	kinesin heavy chain isoform 5a | KIF5A | - range=LG1A:20385743-20445474 5'pad=0 3'pad=0 strand=- repeatMasking=none	1	ENSDARP00000139080
977	981	1.08	1.19	5.442	5.442	5.442	dicLab1_genemodels_DLAgn_00209650_1	nadh-ubiquinone oxidoreductase variant 1 | NDUFA12 | EC:1.6.5.3 range=LGx:15351735-15353060 5'pad=0 3'pad=0 strand=- repeatMasking=none	1	ENSDARP00000145509
978	982	1.08	1.18	5.747	5.747	5.747	dicLab1_genemodels_DLAgn_00158480_1	glycine cleavage system h mitochondrial precursor | GCSHB | - range=LG5:14794838-14799305 5'pad=0 3'pad=0 strand=- repeatMasking=none	1	ENSDARP00000134597
979	983	1.07	2.53	14.77	8	5.538	dicLab1_genemodels_DLAgn_00246390_1	mitochondrial 2-oxoglutarate malate carrier protein | SLC25A11 | - range=UN:64133571-64137820 5'pad=0 3'pad=0 strand=- repeatMasking=none	1	ENSDARP00000051848
980	984	1.07	1.17	15.79	15.79	15.79	dicLab1_genemodels_DLAgn_00135540_1	small nuclear ribonucleoprotein g | RUXG | EC:1.8.1.4 range=LG22-25:24748999-24751227 5'pad=0 3'pad=0 strand=- repeatMasking=none	1	ENSDARP00000133036
981	985	1.06	1.75	5.758	5.758	5.758	dicLab1_genemodels_DLAgn_00055780_1	cathepsin k precursor | CATK | - range=LG16:455323-468679 5'pad=0 3'pad=0 strand=+ repeatMasking=none	1	ENSDARP00000150578
982	986	1.06	1.17	8.955	4.776	4.776	dicLab1_genemodels_DLAgn_00190640_1	dual specificity mitogen-activated protein kinase kinase 6-like | MAP2K6 | EC:2.7.11.0 EC:2.7.10.0 range=LG8:9493973-9503278 5'pad=0 3'pad=0 strand=- repeatMasking=none	1	ENSDARP00000141647
983	987	1.06	1.17	4.982	2.847	2.847	dicLab1_genemodels_DLAgn_00183750_1	caspase 3 | CASP3 | EC:3.4.22.0 range=LG7:23448513-23452748 5'pad=0 3'pad=0 strand=- repeatMasking=none	1	ENSDARP00000157569
984	988	1.06	1.16	3.162	1.288	1.288	dicLab1_genemodels_DLAgn_00077600_1	vacuolar protein sorting-associated protein 41 homolog | VPS41 | - range=LG18-21:11445074-11462245 5'pad=0 3'pad=0 strand=- repeatMasking=none	1	ENSDARP00000087407
985	989	1.06	1.16	2.446	2.446	1.583	dicLab1_genemodels_DLAgn_00055410_1	kelch-like protein 13-like | KLH13 | - range=LG15:24973028-24983326 5'pad=0 3'pad=0 strand=+ repeatMasking=none	1	ENSDARP00000118816

## Sheet: Library_PeptideSummary
List of all peptides obtained by LC-MS analysis of the control group scales acquired using information-dependent acquisition (IDA) and used for protein identification. Peptide annotation was achieved using the sea bass genome.
N	Unused	Total	%Cov	%Cov(50)	%Cov(95)	Protein accession	Description	Contrib	Conf	Sequence	Modifications	Protein Modifications	Cleavages	dMass	Obs MW	Obs m/z	Theor MW	Theor m/z	Theor z	Spectrum	Acq Time	Intensity (Peptide)	Apex Time (Peptide)	Elution Peak Width (Peptide)		Collumn legends:
1	304.53	304.53	56.4	53.57	51.66	dicLab1_genemodels_DLAgn_00145480_1	| desmoplakin-like | DSP | - range=LG4:2092017-2115653 5'pad=0 3'pad=0 strand=- repeatMasking=none	2	99	ADPSTGLLFLPEPK				0.000410348	1483.79	742.904	1483.79	742.903	2	1.1.1.451.14	32.5958	4324.92	32.76	0.22		N	Original protein number obtained from SWATH analysis
1	304.53	304.53	56.4	53.57	51.66	dicLab1_genemodels_DLAgn_00145480_1	| desmoplakin-like | DSP | - range=LG4:2092017-2115653 5'pad=0 3'pad=0 strand=- repeatMasking=none	2	99	AEYALQSGSAPGEAER				-4.61212e-05	1634.75	818.384	1634.75	818.384	2	1.1.1.122.35	8.64065	1015.3	8.64	0.22		Unused	Unused Protein Score. Measure of the protein confidence, calculated from the confidence of peptides from spectra, that are not already completely used by higher scoring winning proteins
1	304.53	304.53	56.4	53.57	51.66	dicLab1_genemodels_DLAgn_00145480_1	| desmoplakin-like | DSP | - range=LG4:2092017-2115653 5'pad=0 3'pad=0 strand=- repeatMasking=none	2	99	AKEPPPLDGSTVIFDGVR			missed K-E@2	0.000786147	1897	633.339	1896.99	633.339	3	1.1.1.356.10	25.6409	4119.12	25.46	0.22		Total	Total Protein Score. Measure of the total amount of evidence for a detected protein, calculated using all of the peptides detected for the protein.
1	304.53	304.53	56.4	53.57	51.66	dicLab1_genemodels_DLAgn_00145480_1	| desmoplakin-like | DSP | - range=LG4:2092017-2115653 5'pad=0 3'pad=0 strand=- repeatMasking=none	2	99	ALNQRPELYLDPESEDGVTYMSMK				0.00496271	2785.3	929.44	2785.29	929.439	3	1.1.1.389.21	28.0822	2310.05	28.16	0.15		%Cov	Percentage Coverage of the protein
1	304.53	304.53	56.4	53.57	51.66	dicLab1_genemodels_DLAgn_00145480_1	| desmoplakin-like | DSP | - range=LG4:2092017-2115653 5'pad=0 3'pad=0 strand=- repeatMasking=none	2	99	ALNQRPQCYLDPDTER	Propionamide(C)@8			0.00587609	1988.94	663.988	1988.94	663.986	3	2.1.1.180.34	12.9548	1066.94	12.97	0.15		%Cov(50)	Percentage Coverage of the protein with at least 50% confidence
1	304.53	304.53	56.4	53.57	51.66	dicLab1_genemodels_DLAgn_00145480_1	| desmoplakin-like | DSP | - range=LG4:2092017-2115653 5'pad=0 3'pad=0 strand=- repeatMasking=none	2	99	AMILQSQCQEYLQK	Propionamide(C)@8			-0.00366809	1752.85	877.432	1752.85	877.434	2	2.1.1.258.44	18.6533	709.09	18.52	0.15		%Cov(95)	Percentage Coverage of the protein with at least 95% confidence
1	304.53	304.53	56.4	53.57	51.66	dicLab1_genemodels_DLAgn_00145480_1	| desmoplakin-like | DSP | - range=LG4:2092017-2115653 5'pad=0 3'pad=0 strand=- repeatMasking=none	2	99	ASHWNGQVDGPFQR				0.00196511	1597.74	533.587	1597.74	533.587	3	2.1.1.173.20	12.4288	1025.12	12.4	0.15		Protein accession	Protein Accession Number as described in the database (predicted proteins from the sea bass genome)
1	304.53	304.53	56.4	53.57	51.66	dicLab1_genemodels_DLAgn_00145480_1	| desmoplakin-like | DSP | - range=LG4:2092017-2115653 5'pad=0 3'pad=0 strand=- repeatMasking=none	2	99	AYIGFEDVK				0.00430943	1040.52	521.268	1040.52	521.266	2	2.1.1.249.16	17.9631	2047.61	18	0.29		Description	Protein Names as described in the database
1	304.53	304.53	56.4	53.57	51.66	dicLab1_genemodels_DLAgn_00145480_1	| desmoplakin-like | DSP | - range=LG4:2092017-2115653 5'pad=0 3'pad=0 strand=- repeatMasking=none	2	99	CKTEPHTGLLLLPITEK	Propionamide(C)@1		missed K-T@2	-0.00369311	1963.08	491.777	1963.08	491.778	4	1.1.1.356.3	25.6294	435.31	25.53	0.15		Contrib	Peptide contribution for protein scoring
1	304.53	304.53	56.4	53.57	51.66	dicLab1_genemodels_DLAgn_00145480_1	| desmoplakin-like | DSP | - range=LG4:2092017-2115653 5'pad=0 3'pad=0 strand=- repeatMasking=none	2	99	CKTEPHTGLQLLPVSEK	Propionamide(C)@1		missed K-T@2	0.000915643	1950.03	651.016	1950.02	651.015	3	1.1.1.234.15	16.7524	277.68	16.66	0.15		Conf	Confidence of the peptide identification expressed in percentage
1	304.53	304.53	56.4	53.57	51.66	dicLab1_genemodels_DLAgn_00145480_1	| desmoplakin-like | DSP | - range=LG4:2092017-2115653 5'pad=0 3'pad=0 strand=- repeatMasking=none	2	99	CKTESYTGLILLPITER	Propionamide(C)@1		missed K-T@2	0.00198805	2007.07	670.032	2007.07	670.031	3	1.1.1.466.6	33.6701	637	33.58	0.22		Sequence	Aminoacid sequence of the identified peptide
1	304.53	304.53	56.4	53.57	51.66	dicLab1_genemodels_DLAgn_00145480_1	| desmoplakin-like | DSP | - range=LG4:2092017-2115653 5'pad=0 3'pad=0 strand=- repeatMasking=none	2	99	CKVELHTGLLLLPIPEK	Propionamide(C)@1		missed K-V@2	4.62653e-05	1973.14	658.72	1973.14	658.72	3	1.1.1.445.9	32.143	788.82	32.11	0.22		Modifications	Modifications found by the search
1	304.53	304.53	56.4	53.57	51.66	dicLab1_genemodels_DLAgn_00145480_1	| desmoplakin-like | DSP | - range=LG4:2092017-2115653 5'pad=0 3'pad=0 strand=- repeatMasking=none	2	99	DILASMEAELAK				-0.00129222	1289.65	645.833	1289.65	645.834	2	1.1.1.499.6	36.0849	2442.36	36.27	0.22		ProteinModifications	Position of a biological modification, relative to the protein sequence
1	304.53	304.53	56.4	53.57	51.66	dicLab1_genemodels_DLAgn_00145480_1	| desmoplakin-like | DSP | - range=LG4:2092017-2115653 5'pad=0 3'pad=0 strand=- repeatMasking=none	2	99	DLYQALNQYPECYLDPDTQQATTYVSLK	Propionamide(C)@12			0.00421062	3350.57	1117.86	3350.57	1117.86	3	1.1.1.529.15	38.3033	1104.47	38.38	0.15		Cleavages	Missed-cleavages sites
1	304.53	304.53	56.4	53.57	51.66	dicLab1_genemodels_DLAgn_00145480_1	| desmoplakin-like | DSP | - range=LG4:2092017-2115653 5'pad=0 3'pad=0 strand=- repeatMasking=none	2	99	DNEACVNSIK	Propionamide(C)@5			0.00351218	1162.53	582.273	1162.53	582.272	2	2.1.1.80.36	5.68642	425.52	5.7	0.15		dMass	The difference in mass between the precursor MW and the theoretical MW of the matching peptide sequence.
1	304.53	304.53	56.4	53.57	51.66	dicLab1_genemodels_DLAgn_00145480_1	| desmoplakin-like | DSP | - range=LG4:2092017-2115653 5'pad=0 3'pad=0 strand=- repeatMasking=none	2	99	DNLLSAER				-0.000152248	916.461	459.238	916.461	459.238	2	2.1.1.129.12	9.2136	849.96	9.19	0.22		Obs MW	Obserbed ratio mass/charge of the peptide
1	304.53	304.53	56.4	53.57	51.66	dicLab1_genemodels_DLAgn_00145480_1	| desmoplakin-like | DSP | - range=LG4:2092017-2115653 5'pad=0 3'pad=0 strand=- repeatMasking=none	2	99	DPNSANLLSAGQAMK				-0.00115712	1515.73	758.874	1515.74	758.875	2	2.1.1.250.41	18.0688	1358.93	18.07	0.22		Obs m/z	Obserbed molecular weight of the peptide
1	304.53	304.53	56.4	53.57	51.66	dicLab1_genemodels_DLAgn_00145480_1	| desmoplakin-like | DSP | - range=LG4:2092017-2115653 5'pad=0 3'pad=0 strand=- repeatMasking=none	2	99	DPSTAEPIAVFEAMK				0.00164328	1604.78	803.396	1604.78	803.395	2	1.1.1.471.15	34.0634	2457.61	34.22	0.22		Theor MW	Theoretical molecular weight of the peptide
1	304.53	304.53	56.4	53.57	51.66	dicLab1_genemodels_DLAgn_00145480_1	| desmoplakin-like | DSP | - range=LG4:2092017-2115653 5'pad=0 3'pad=0 strand=- repeatMasking=none	2	99	DTLQTQWSWLLQITK				0.00171043	1859.98	930.997	1859.98	930.996	2	1.1.1.664.17	48.1507	807.54	48.09	0.15		Theor m/z	Theoretical ratio mass/charge of the peptide
1	304.53	304.53	56.4	53.57	51.66	dicLab1_genemodels_DLAgn_00145480_1	| desmoplakin-like | DSP | - range=LG4:2092017-2115653 5'pad=0 3'pad=0 strand=- repeatMasking=none	2	99	DYETDLASYTSGLETLLNIPIK				0.00588405	2455.24	819.422	2455.24	819.42	3	1.1.1.665.17	48.202	1051.97	48.18	0.15		Theor z	Theoretical peptide charge of the peptide
1	304.53	304.53	56.4	53.57	51.66	dicLab1_genemodels_DLAgn_00145480_1	| desmoplakin-like | DSP | - range=LG4:2092017-2115653 5'pad=0 3'pad=0 strand=- repeatMasking=none	2	99	DYTSTIMALR				-0.0010247	1169.57	585.794	1169.58	585.795	2	1.1.1.336.8	24.1751	921.36	24.29	0.22		Spectrum	Spectrum identification number
1	304.53	304.53	56.4	53.57	51.66	dicLab1_genemodels_DLAgn_00145480_1	| desmoplakin-like | DSP | - range=LG4:2092017-2115653 5'pad=0 3'pad=0 strand=- repeatMasking=none	2	99	EALDNCMVEEK	Propionamide(C)@6			0.00366999	1350.58	676.299	1350.58	676.297	2	2.1.1.133.32	9.52997	752.3	9.55	0.22		Acq Time	Acquisition Time
1	304.53	304.53	56.4	53.57	51.66	dicLab1_genemodels_DLAgn_00145480_1	| desmoplakin-like | DSP | - range=LG4:2092017-2115653 5'pad=0 3'pad=0 strand=- repeatMasking=none	2	99	EEEELMFDWGDK				-0.00162098	1526.62	764.318	1526.62	764.319	2	1.1.1.399.18	28.8083	378.38	28.82	0.22		Intensity (Peptide)	Intensity at the apex of elution for the peptide
1	304.53	304.53	56.4	53.57	51.66	dicLab1_genemodels_DLAgn_00145480_1	| desmoplakin-like | DSP | - range=LG4:2092017-2115653 5'pad=0 3'pad=0 strand=- repeatMasking=none	2	99	EGLLRPGTTLELLEAQAASGFIVDPVNNTYLTVSDAYNK				-0.000466002	4179.14	1045.79	4179.14	1045.79	4	1.1.1.663.17	48.0821	1120.23	48.09	0.15		Apex Time (Peptide)	Apex of a peptide’s elution time
1	304.53	304.53	56.4	53.57	51.66	dicLab1_genemodels_DLAgn_00145480_1	| desmoplakin-like | DSP | - range=LG4:2092017-2115653 5'pad=0 3'pad=0 strand=- repeatMasking=none	2	99	ELESQMEALMR				0.00240222	1335.62	668.817	1335.62	668.815	2	1.1.1.328.17	23.6095	465.86	23.71	0.29		Elution Peak Width (Peptide)	Elution peak width of the peptide
1	304.53	304.53	56.4	53.57	51.66	dicLab1_genemodels_DLAgn_00145480_1	| desmoplakin-like | DSP | - range=LG4:2092017-2115653 5'pad=0 3'pad=0 strand=- repeatMasking=none	2	99	ELETVSWSK				-0.00224387	1077.53	539.773	1077.53	539.774	2	1.1.1.187.5	13.3282	760.09	13.31	0.22
1	304.53	304.53	56.4	53.57	51.66	dicLab1_genemodels_DLAgn_00145480_1	| desmoplakin-like | DSP | - range=LG4:2092017-2115653 5'pad=0 3'pad=0 strand=- repeatMasking=none	2	99	EMWLPYEAGMR				0.00564921	1381.62	691.818	1381.62	691.815	2	2.1.1.403.22	29.2153	839.76	29.23	0.29
1	304.53	304.53	56.4	53.57	51.66	dicLab1_genemodels_DLAgn_00145480_1	| desmoplakin-like | DSP | - range=LG4:2092017-2115653 5'pad=0 3'pad=0 strand=- repeatMasking=none	2	99	ENAAYNQFFK				6.68134e-06	1230.57	616.291	1230.57	616.291	2	1.1.1.253.13	18.1277	3265.48	18.17	0.29
1	304.53	304.53	56.4	53.57	51.66	dicLab1_genemodels_DLAgn_00145480_1	| desmoplakin-like | DSP | - range=LG4:2092017-2115653 5'pad=0 3'pad=0 strand=- repeatMasking=none	2	99	ENLLPPDSVGLLLDAQAATGHIIDPK				-0.00651477	2696.43	899.818	2696.44	899.82	3	2.1.1.625.13	45.4098	1106.88	45.44	0.22
1	304.53	304.53	56.4	53.57	51.66	dicLab1_genemodels_DLAgn_00145480_1	| desmoplakin-like | DSP | - range=LG4:2092017-2115653 5'pad=0 3'pad=0 strand=- repeatMasking=none	2	99	EPPPLDGSTVIFDGVR	Glu->pyro-Glu@N-term			0.00315057	1679.86	840.935	1679.85	840.933	2	1.1.1.509.12	36.8243	123.96	37	0.37
1	304.53	304.53	56.4	53.57	51.66	dicLab1_genemodels_DLAgn_00145480_1	| desmoplakin-like | DSP | - range=LG4:2092017-2115653 5'pad=0 3'pad=0 strand=- repeatMasking=none	2	99	ESLDTTQSQLADLNDQVTR				-0.00163647	2133.02	712.013	2133.02	712.013	3	2.1.1.280.26	20.2506	523.36	20.2	0.15
1	304.53	304.53	56.4	53.57	51.66	dicLab1_genemodels_DLAgn_00145480_1	| desmoplakin-like | DSP | - range=LG4:2092017-2115653 5'pad=0 3'pad=0 strand=- repeatMasking=none	2	99	ETTSLSPSEVEDYMLTLK				0.0012634	2041.98	1022	2041.98	1022	2	1.1.1.520.14	37.6396	2220.94	37.58	0.22
1	304.53	304.53	56.4	53.57	51.66	dicLab1_genemodels_DLAgn_00145480_1	| desmoplakin-like | DSP | - range=LG4:2092017-2115653 5'pad=0 3'pad=0 strand=- repeatMasking=none	2	99	FMEFQYITGGLYDPEK				0.00445115	1936.9	969.455	1936.89	969.453	2	1.1.1.504.15	36.4782	399.91	36.42	0.22
1	304.53	304.53	56.4	53.57	51.66	dicLab1_genemodels_DLAgn_00145480_1	| desmoplakin-like | DSP | - range=LG4:2092017-2115653 5'pad=0 3'pad=0 strand=- repeatMasking=none	2	99	GFFDPNTEENLTYLELK				0.000913044	2028.97	1015.49	2028.97	1015.49	2	1.1.1.500.15	36.1835	2328.91	36.34	0.22
1	304.53	304.53	56.4	53.57	51.66	dicLab1_genemodels_DLAgn_00145480_1	| desmoplakin-like | DSP | - range=LG4:2092017-2115653 5'pad=0 3'pad=0 strand=- repeatMasking=none	2	99	GLVDIQDR				-0.00146227	914.481	458.248	914.482	458.248	2	1.1.1.156.2	11.0645	765.14	11.12	0.22
1	304.53	304.53	56.4	53.57	51.66	dicLab1_genemodels_DLAgn_00145480_1	| desmoplakin-like | DSP | - range=LG4:2092017-2115653 5'pad=0 3'pad=0 strand=- repeatMasking=none	2	99	GLVDSITAQR				0.000796933	1058.57	530.294	1058.57	530.293	2	3.1.1.214.22	14.8404	2898.13	14.87	0.22
1	304.53	304.53	56.4	53.57	51.66	dicLab1_genemodels_DLAgn_00145480_1	| desmoplakin-like | DSP | - range=LG4:2092017-2115653 5'pad=0 3'pad=0 strand=- repeatMasking=none	2	99	GNLYHLEQEWDSLQQMSFGR				-0.00908931	2437.1	813.375	2437.11	813.378	3	1.1.1.509.10	36.8177	906.87	36.93	0.37
1	304.53	304.53	56.4	53.57	51.66	dicLab1_genemodels_DLAgn_00145480_1	| desmoplakin-like | DSP | - range=LG4:2092017-2115653 5'pad=0 3'pad=0 strand=- repeatMasking=none	2	99	GPGSITGVLCK	Propionamide(C)@10			0.000446121	1101.59	551.8	1101.59	551.8	2	2.1.1.219.21	15.7803	2714.44	15.81	0.29
1	304.53	304.53	56.4	53.57	51.66	dicLab1_genemodels_DLAgn_00145480_1	| desmoplakin-like | DSP | - range=LG4:2092017-2115653 5'pad=0 3'pad=0 strand=- repeatMasking=none	2	99	GQVSVMDLVDANLLK				-0.000698184	1600.85	801.432	1600.85	801.432	2	1.1.1.557.6	40.3207	2341	40.5	0.22
1	304.53	304.53	56.4	53.57	51.66	dicLab1_genemodels_DLAgn_00145480_1	| desmoplakin-like | DSP | - range=LG4:2092017-2115653 5'pad=0 3'pad=0 strand=- repeatMasking=none	2	99	GSTCIAGVYDEANEK	Propionamide(C)@4			-0.0010059	1626.72	814.367	1626.72	814.367	2	1.1.1.165.29	11.7592	1234.15	11.77	0.22
1	304.53	304.53	56.4	53.57	51.66	dicLab1_genemodels_DLAgn_00145480_1	| desmoplakin-like | DSP | - range=LG4:2092017-2115653 5'pad=0 3'pad=0 strand=- repeatMasking=none	2	99	GTGPIAGVIAGSQGK				-0.00190561	1311.71	656.864	1311.71	656.865	2	2.1.1.220.29	15.8614	1775.17	15.75	0.22
1	304.53	304.53	56.4	53.57	51.66	dicLab1_genemodels_DLAgn_00145480_1	| desmoplakin-like | DSP | - range=LG4:2092017-2115653 5'pad=0 3'pad=0 strand=- repeatMasking=none	2	99	GTGPIAGVVIEGPK				-0.00105903	1293.73	647.871	1293.73	647.872	2	2.1.1.292.28	21.1179	2972.31	21.14	0.15
1	304.53	304.53	56.4	53.57	51.66	dicLab1_genemodels_DLAgn_00145480_1	| desmoplakin-like | DSP | - range=LG4:2092017-2115653 5'pad=0 3'pad=0 strand=- repeatMasking=none	2	99	GTGPIAGVVPGR				-0.000187479	1079.61	540.812	1079.61	540.812	2	2.1.1.192.19	13.8118	2082.39	13.85	0.15
1	304.53	304.53	56.4	53.57	51.66	dicLab1_genemodels_DLAgn_00145480_1	| desmoplakin-like | DSP | - range=LG4:2092017-2115653 5'pad=0 3'pad=0 strand=- repeatMasking=none	2	99	GTGSIAGIGVGPLGK				0.00092956	1282.73	642.37	1282.72	642.37	2	2.1.1.312.27	22.5753	2299.95	22.66	0.22
1	304.53	304.53	56.4	53.57	51.66	dicLab1_genemodels_DLAgn_00145480_1	| desmoplakin-like | DSP | - range=LG4:2092017-2115653 5'pad=0 3'pad=0 strand=- repeatMasking=none	2	99	GTGSIAGVAAGPLGK				-0.00133667	1254.69	628.353	1254.69	628.354	2	2.1.1.232.36	16.7433	2898	16.62	0.29
1	304.53	304.53	56.4	53.57	51.66	dicLab1_genemodels_DLAgn_00145480_1	| desmoplakin-like | DSP | - range=LG4:2092017-2115653 5'pad=0 3'pad=0 strand=- repeatMasking=none	2	99	GVINQSELDQYR				-0.00291633	1420.69	711.353	1420.69	711.355	2	2.1.1.212.33	15.284	2521.48	15.37	0.22
1	304.53	304.53	56.4	53.57	51.66	dicLab1_genemodels_DLAgn_00145480_1	| desmoplakin-like | DSP | - range=LG4:2092017-2115653 5'pad=0 3'pad=0 strand=- repeatMasking=none	2	99	GYIDYDTFQELSEQECEWEEITITAPDGSTR	Deamidated(Q)@9; Propionamide(C)@16			0.0092653	3696.6	1233.21	3696.59	1233.21	3	1.1.1.607.10	43.9963	8.57564
1	304.53	304.53	56.4	53.57	51.66	dicLab1_genemodels_DLAgn_00145480_1	| desmoplakin-like | DSP | - range=LG4:2092017-2115653 5'pad=0 3'pad=0 strand=- repeatMasking=none	2	99	IDNIQALQDHINNQK				0.000497777	1762.9	588.639	1762.9	588.639	3	1.1.1.200.13	14.2774	4998.93	14.31	0.22
1	304.53	304.53	56.4	53.57	51.66	dicLab1_genemodels_DLAgn_00145480_1	| desmoplakin-like | DSP | - range=LG4:2092017-2115653 5'pad=0 3'pad=0 strand=- repeatMasking=none	2	99	IDVLEEDLR				-0.00169296	1100.57	551.292	1100.57	551.293	2	1.1.1.277.3	19.8705	5276.88	19.93	0.22
1	304.53	304.53	56.4	53.57	51.66	dicLab1_genemodels_DLAgn_00145480_1	| desmoplakin-like | DSP | - range=LG4:2092017-2115653 5'pad=0 3'pad=0 strand=- repeatMasking=none	2	99	IDVNVAYK				-0.0012575	920.495	461.255	920.497	461.256	2	2.1.1.163.13	11.6911	2938.31	11.8	0.22
1	304.53	304.53	56.4	53.57	51.66	dicLab1_genemodels_DLAgn_00145480_1	| desmoplakin-like | DSP | - range=LG4:2092017-2115653 5'pad=0 3'pad=0 strand=- repeatMasking=none	2	99	ILQAQQSVGGILDPTLSVFLPK				-0.0102046	2323.31	775.442	2323.32	775.446	3	1.1.1.660.7	47.8368	627.26	47.94	0.22
1	304.53	304.53	56.4	53.57	51.66	dicLab1_genemodels_DLAgn_00145480_1	| desmoplakin-like | DSP | - range=LG4:2092017-2115653 5'pad=0 3'pad=0 strand=- repeatMasking=none	2	99	ILTDQSVDSK				-0.00308236	1104.56	553.289	1104.57	553.29	2	2.1.1.84.20	5.96745	1561.8	5.98	0.22
1	304.53	304.53	56.4	53.57	51.66	dicLab1_genemodels_DLAgn_00145480_1	| desmoplakin-like | DSP | - range=LG4:2092017-2115653 5'pad=0 3'pad=0 strand=- repeatMasking=none	2	99	IQDLQLYQPQLQHYK				-0.00146287	1914	639.007	1914	639.007	3	2.1.1.292.27	21.1173	1946.47	21.21	0.15
1	304.53	304.53	56.4	53.57	51.66	dicLab1_genemodels_DLAgn_00145480_1	| desmoplakin-like | DSP | - range=LG4:2092017-2115653 5'pad=0 3'pad=0 strand=- repeatMasking=none	2	99	ITHLEAVQR				0.00335559	1065.6	356.206	1065.59	356.205	3	2.1.1.76.2	5.3498	483.88	5.33	0.15
1	304.53	304.53	56.4	53.57	51.66	dicLab1_genemodels_DLAgn_00145480_1	| desmoplakin-like | DSP | - range=LG4:2092017-2115653 5'pad=0 3'pad=0 strand=- repeatMasking=none	2	99	KDILASMEAELAK			missed K-D@1	-0.000872758	1417.75	473.59	1417.75	473.59	3	1.1.1.398.2	28.6948	1410.84	28.81	0.22
1	304.53	304.53	56.4	53.57	51.66	dicLab1_genemodels_DLAgn_00145480_1	| desmoplakin-like | DSP | - range=LG4:2092017-2115653 5'pad=0 3'pad=0 strand=- repeatMasking=none	2	99	KDPSTLLFDGVR			missed K-D@1	0.00205478	1346.72	449.914	1346.72	449.914	3	2.1.1.301.4	21.7434	669.52	21.8	0.36
1	304.53	304.53	56.4	53.57	51.66	dicLab1_genemodels_DLAgn_00145480_1	| desmoplakin-like | DSP | - range=LG4:2092017-2115653 5'pad=0 3'pad=0 strand=- repeatMasking=none	2	99	KPVTAQQLLDCGVLDKPTFNQLMK	Propionamide(C)@11; Oxidation(M)@23			0.0045251	2773.46	694.371	2773.45	694.37	4	1.1.1.385.13	27.7713	701.8	27.79	0.22
1	304.53	304.53	56.4	53.57	51.66	dicLab1_genemodels_DLAgn_00145480_1	| desmoplakin-like | DSP | - range=LG4:2092017-2115653 5'pad=0 3'pad=0 strand=- repeatMasking=none	2	99	KPVTAQQLLDCGVLDKPTFNQLVK	Propionamide(C)@11			-0.0140298	2725.47	682.375	2725.48	682.378	4	2.1.1.427.7	30.9504	2004.43	31.06	0.14
1	304.53	304.53	56.4	53.57	51.66	dicLab1_genemodels_DLAgn_00145480_1	| desmoplakin-like | DSP | - range=LG4:2092017-2115653 5'pad=0 3'pad=0 strand=- repeatMasking=none	2	99	KQMLLPADSADLLLDAQAATGHIIDPTSNQK	Oxidation(M)@3; Deamidated(Q)@17		missed K-Q@1	0.0221406	3291.69	823.929	3291.67	823.924	4	1.1.1.526.9	38.061	11.4867
1	304.53	304.53	56.4	53.57	51.66	dicLab1_genemodels_DLAgn_00145480_1	| desmoplakin-like | DSP | - range=LG4:2092017-2115653 5'pad=0 3'pad=0 strand=- repeatMasking=none	2	99	KSVTANQLLDCGVLDKPTFSQLVK	Propionamide(C)@11		missed K-S@1	0.000120934	2674.44	669.616	2674.44	669.616	4	1.1.1.410.14	29.5948	1557.96	29.63	0.22
1	304.53	304.53	56.4	53.57	51.66	dicLab1_genemodels_DLAgn_00145480_1	| desmoplakin-like | DSP | - range=LG4:2092017-2115653 5'pad=0 3'pad=0 strand=- repeatMasking=none	2	99	KTIEEGQGVLEQTLSQMQVK			missed K-T@1	-0.0133453	2245.15	749.39	2245.16	749.395	3	1.1.1.388.14	27.9944	15.5272
1	304.53	304.53	56.4	53.57	51.66	dicLab1_genemodels_DLAgn_00145480_1	| desmoplakin-like | DSP | - range=LG4:2092017-2115653 5'pad=0 3'pad=0 strand=- repeatMasking=none	2	99	KTSVSLIDWIDATR			missed K-T@1	0.000184648	1603.86	535.626	1603.86	535.626	3	1.1.1.455.3	32.8582	967.16	32.91	0.22
1	304.53	304.53	56.4	53.57	51.66	dicLab1_genemodels_DLAgn_00145480_1	| desmoplakin-like | DSP | - range=LG4:2092017-2115653 5'pad=0 3'pad=0 strand=- repeatMasking=none	2	99	KTVTAQQLLDCGVLDKPTFNQLVK	Propionamide(C)@11		missed K-T@1	-0.000505546	2729.48	683.377	2729.48	683.377	4	2.1.1.426.19	30.8922	456.71	30.78	0.15
1	304.53	304.53	56.4	53.57	51.66	dicLab1_genemodels_DLAgn_00145480_1	| desmoplakin-like | DSP | - range=LG4:2092017-2115653 5'pad=0 3'pad=0 strand=- repeatMasking=none	2	99	LDPSTLIFDGVR				9.70001e-05	1331.71	666.862	1331.71	666.862	2	1.1.1.462.9	33.3875	7237.58	33.56	0.29
1	304.53	304.53	56.4	53.57	51.66	dicLab1_genemodels_DLAgn_00145480_1	| desmoplakin-like | DSP | - range=LG4:2092017-2115653 5'pad=0 3'pad=0 strand=- repeatMasking=none	2	99	LEAAEGMLSQHVHICLGEDGVHDCGLK	Propionamide(C)@15; Propionamide(C)@24			0.0127948	3002.42	751.612	3002.4	751.608	4	1.1.1.342.25	24.6453	411.3	24.66	0.29
1	304.53	304.53	56.4	53.57	51.66	dicLab1_genemodels_DLAgn_00145480_1	| desmoplakin-like | DSP | - range=LG4:2092017-2115653 5'pad=0 3'pad=0 strand=- repeatMasking=none	2	99	LFAAEAAAIGYR				-0.00701119	1251.65	626.834	1251.66	626.838	2	2.1.1.325.25	23.5218	458.16	23.62	0.37
1	304.53	304.53	56.4	53.57	51.66	dicLab1_genemodels_DLAgn_00145480_1	| desmoplakin-like | DSP | - range=LG4:2092017-2115653 5'pad=0 3'pad=0 strand=- repeatMasking=none	2	99	LGIINEDMVALLK			cleaved K-P@C-term	0.00175603	1427.81	714.911	1427.81	714.91	2	2.1.1.549.10	39.8435	393.42	39.81	0.22
1	304.53	304.53	56.4	53.57	51.66	dicLab1_genemodels_DLAgn_00145480_1	| desmoplakin-like | DSP | - range=LG4:2092017-2115653 5'pad=0 3'pad=0 strand=- repeatMasking=none	2	99	LGIINEDMVALLKPAQK				-0.00256857	1852.05	618.356	1852.05	618.357	3	1.1.1.485.3	35.05	1263.12	35.18	0.22
1	304.53	304.53	56.4	53.57	51.66	dicLab1_genemodels_DLAgn_00145480_1	| desmoplakin-like | DSP | - range=LG4:2092017-2115653 5'pad=0 3'pad=0 strand=- repeatMasking=none	2	99	LGSLESSSSAYLQR				9.82185e-05	1496.75	749.381	1496.75	749.381	2	2.1.1.210.47	15.1478	99.7325
1	304.53	304.53	56.4	53.57	51.66	dicLab1_genemodels_DLAgn_00145480_1	| desmoplakin-like | DSP | - range=LG4:2092017-2115653 5'pad=0 3'pad=0 strand=- repeatMasking=none	2	99	LIETASWGDDAATIQQQLISHQK				0.000712641	2552.29	851.77	2552.29	851.77	3	2.1.1.427.13	30.9719	1832.78	31	0.22
1	304.53	304.53	56.4	53.57	51.66	dicLab1_genemodels_DLAgn_00145480_1	| desmoplakin-like | DSP | - range=LG4:2092017-2115653 5'pad=0 3'pad=0 strand=- repeatMasking=none	2	99	LLAAEAAAVGFR				-0.0027574	1187.66	594.839	1187.67	594.84	2	2.1.1.328.19	23.7314	1817.32	23.78	0.22
1	304.53	304.53	56.4	53.57	51.66	dicLab1_genemodels_DLAgn_00145480_1	| desmoplakin-like | DSP | - range=LG4:2092017-2115653 5'pad=0 3'pad=0 strand=- repeatMasking=none	2	99	LLAAEAAAVGFRDPSTAEPIAVFEAMK			missed R-D@12	0.011113	2774.44	925.821	2774.43	925.818	3	1.1.1.566.10	40.9851	357.86	40.95	0.22
1	304.53	304.53	56.4	53.57	51.66	dicLab1_genemodels_DLAgn_00145480_1	| desmoplakin-like | DSP | - range=LG4:2092017-2115653 5'pad=0 3'pad=0 strand=- repeatMasking=none	2	99	LLAAEAAAVGYK				6.7878e-05	1175.66	588.835	1175.66	588.835	2	1.1.1.228.15	16.3202	5822.69	16.42	0.22
1	304.53	304.53	56.4	53.57	51.66	dicLab1_genemodels_DLAgn_00145480_1	| desmoplakin-like | DSP | - range=LG4:2092017-2115653 5'pad=0 3'pad=0 strand=- repeatMasking=none	2	99	LLAAEAAAVGYSGPGTSK			cleaved K-P@C-term	-0.00137515	1661.86	831.938	1661.86	831.938	2	1.1.1.253.32	18.1583	645.85	18.16	0.22
1	304.53	304.53	56.4	53.57	51.66	dicLab1_genemodels_DLAgn_00145480_1	| desmoplakin-like | DSP | - range=LG4:2092017-2115653 5'pad=0 3'pad=0 strand=- repeatMasking=none	2	99	LLAAEAAAVGYSGPGTSKPLSVFEAMK				-0.00284129	2664.38	889.134	2664.38	889.135	3	1.1.1.469.16	33.9143	2076.69	33.94	0.22
1	304.53	304.53	56.4	53.57	51.66	dicLab1_genemodels_DLAgn_00145480_1	| desmoplakin-like | DSP | - range=LG4:2092017-2115653 5'pad=0 3'pad=0 strand=- repeatMasking=none	2	99	LLEAQACTGGIINPTNGQR	Propionamide(C)@7			0.00124472	2026.03	676.35	2026.03	676.349	3	3.1.1.277.32	19.4641	1103.35	19.48	0.22
1	304.53	304.53	56.4	53.57	51.66	dicLab1_genemodels_DLAgn_00145480_1	| desmoplakin-like | DSP | - range=LG4:2092017-2115653 5'pad=0 3'pad=0 strand=- repeatMasking=none	2	99	LLEAQIASGGIIDPEHSHR				-0.000372023	2042.05	681.692	2042.05	681.692	3	1.1.1.280.18	20.1161	965.52	20.13	0.22
1	304.53	304.53	56.4	53.57	51.66	dicLab1_genemodels_DLAgn_00145480_1	| desmoplakin-like | DSP | - range=LG4:2092017-2115653 5'pad=0 3'pad=0 strand=- repeatMasking=none	2	99	LLQAQESAGGILDPNLSVFLPK				-0.00152309	2309.26	770.761	2309.26	770.762	3	1.1.1.609.5	44.1077	3035.19	44.29	0.29
1	304.53	304.53	56.4	53.57	51.66	dicLab1_genemodels_DLAgn_00145480_1	| desmoplakin-like | DSP | - range=LG4:2092017-2115653 5'pad=0 3'pad=0 strand=- repeatMasking=none	2	99	LLQAQESVGGILDPILSVFLPK				-0.000131985	2336.34	1169.17	2336.34	1169.18	2	1.1.1.666.49	48.3067	2774.96	48.24	0.15
1	304.53	304.53	56.4	53.57	51.66	dicLab1_genemodels_DLAgn_00145480_1	| desmoplakin-like | DSP | - range=LG4:2092017-2115653 5'pad=0 3'pad=0 strand=- repeatMasking=none	2	99	LLQAQESVGGILDPNLSVFLPK				-0.000496843	2337.29	780.105	2337.29	780.105	3	1.1.1.643.5	46.5942	3287.86	46.77	0.22
1	304.53	304.53	56.4	53.57	51.66	dicLab1_genemodels_DLAgn_00145480_1	| desmoplakin-like | DSP | - range=LG4:2092017-2115653 5'pad=0 3'pad=0 strand=- repeatMasking=none	2	99	LLSEDSAALLLEAQAATGHIIDPK				-0.00300167	2475.32	826.114	2475.32	826.115	3	1.1.1.572.12	41.4297	4074.83	41.53	0.22
1	304.53	304.53	56.4	53.57	51.66	dicLab1_genemodels_DLAgn_00145480_1	| desmoplakin-like | DSP | - range=LG4:2092017-2115653 5'pad=0 3'pad=0 strand=- repeatMasking=none	2	99	LNYLLEEEK				-0.000157248	1149.59	575.803	1149.59	575.803	2	1.1.1.231.10	16.5234	1144.67	16.43	0.22
1	304.53	304.53	56.4	53.57	51.66	dicLab1_genemodels_DLAgn_00145480_1	| desmoplakin-like | DSP | - range=LG4:2092017-2115653 5'pad=0 3'pad=0 strand=- repeatMasking=none	2	99	LNYLLEEEKR			missed K-R@9	-0.00119918	1305.69	436.238	1305.69	436.238	3	1.1.1.175.7	12.454	1679.56	12.57	0.22
1	304.53	304.53	56.4	53.57	51.66	dicLab1_genemodels_DLAgn_00145480_1	| desmoplakin-like | DSP | - range=LG4:2092017-2115653 5'pad=0 3'pad=0 strand=- repeatMasking=none	2	99	LSLETELR				-0.000347683	959.529	480.772	959.529	480.772	2	1.1.1.237.6	16.9558	5777.5	17.08	0.22
1	304.53	304.53	56.4	53.57	51.66	dicLab1_genemodels_DLAgn_00145480_1	| desmoplakin-like | DSP | - range=LG4:2092017-2115653 5'pad=0 3'pad=0 strand=- repeatMasking=none	2	99	LTSSSVVATQLGECQDALEK	Propionamide(C)@14			0.00224972	2149.06	717.361	2149.06	717.36	3	1.1.1.294.20	21.1394	592.47	21.16	0.14
1	304.53	304.53	56.4	53.57	51.66	dicLab1_genemodels_DLAgn_00145480_1	| desmoplakin-like | DSP | - range=LG4:2092017-2115653 5'pad=0 3'pad=0 strand=- repeatMasking=none	2	99	LTVEEACAR	Propionamide(C)@7			0.000404454	1061.52	531.766	1061.52	531.766	2	1.1.1.95.8	6.64457	1441.57	6.69	0.14
1	304.53	304.53	56.4	53.57	51.66	dicLab1_genemodels_DLAgn_00145480_1	| desmoplakin-like | DSP | - range=LG4:2092017-2115653 5'pad=0 3'pad=0 strand=- repeatMasking=none	2	99	LTVEEACTR	Propionamide(C)@7			-7.40888e-06	1091.53	546.771	1091.53	546.771	2	1.1.1.93.17	6.50495	1341.32	6.47	0.22
1	304.53	304.53	56.4	53.57	51.66	dicLab1_genemodels_DLAgn_00145480_1	| desmoplakin-like | DSP | - range=LG4:2092017-2115653 5'pad=0 3'pad=0 strand=- repeatMasking=none	2	99	LTVEEACVR	Propionamide(C)@7			-0.00079933	1089.55	545.781	1089.55	545.782	2	2.1.1.135.27	9.66845	1943.38	9.77	0.22
1	304.53	304.53	56.4	53.57	51.66	dicLab1_genemodels_DLAgn_00145480_1	| desmoplakin-like | DSP | - range=LG4:2092017-2115653 5'pad=0 3'pad=0 strand=- repeatMasking=none	2	99	LTYESQIHVSR				0.0015185	1331.69	444.902	1331.68	444.902	3	2.1.1.134.10	9.57775	318.35	9.56	0.15
1	304.53	304.53	56.4	53.57	51.66	dicLab1_genemodels_DLAgn_00145480_1	| desmoplakin-like | DSP | - range=LG4:2092017-2115653 5'pad=0 3'pad=0 strand=- repeatMasking=none	2	99	LVFDGVR				0.00185417	804.451	403.233	804.449	403.232	2	2.1.1.209.3	15.0333	896.43	15.08	0.22
1	304.53	304.53	56.4	53.57	51.66	dicLab1_genemodels_DLAgn_00145480_1	| desmoplakin-like | DSP | - range=LG4:2092017-2115653 5'pad=0 3'pad=0 strand=- repeatMasking=none	2	99	LVVQLPTYIVQEQR				-0.00203811	1684.95	843.482	1684.95	843.483	2	1.1.1.454.11	32.8101	4430.95	32.55	0.22
1	304.53	304.53	56.4	53.57	51.66	dicLab1_genemodels_DLAgn_00145480_1	| desmoplakin-like | DSP | - range=LG4:2092017-2115653 5'pad=0 3'pad=0 strand=- repeatMasking=none	2	99	LYGQIDTR				-0.00141032	964.496	483.255	964.498	483.256	2	1.1.1.107.4	7.50715	1275.92	7.49	0.29
1	304.53	304.53	56.4	53.57	51.66	dicLab1_genemodels_DLAgn_00145480_1	| desmoplakin-like | DSP | - range=LG4:2092017-2115653 5'pad=0 3'pad=0 strand=- repeatMasking=none	2	99	MGWLDGR				0.00239215	833.388	417.701	833.385	417.7	2	2.1.1.222.5	15.9803	475.97	15.97	0.22
1	304.53	304.53	56.4	53.57	51.66	dicLab1_genemodels_DLAgn_00145480_1	| desmoplakin-like | DSP | - range=LG4:2092017-2115653 5'pad=0 3'pad=0 strand=- repeatMasking=none	2	99	MITIYQAMK				-0.0011978	1097.56	549.787	1097.56	549.788	2	2.1.1.306.10	22.1131	1986.62	22.09	0.22
1	304.53	304.53	56.4	53.57	51.66	dicLab1_genemodels_DLAgn_00145480_1	| desmoplakin-like | DSP | - range=LG4:2092017-2115653 5'pad=0 3'pad=0 strand=- repeatMasking=none	2	99	MLLPEDSADLLLEAQAATGHIIDPR				-0.00152868	2688.38	897.133	2688.38	897.134	3	1.1.1.641.10	46.4754	2942.43	46.63	0.29
1	304.53	304.53	56.4	53.57	51.66	dicLab1_genemodels_DLAgn_00145480_1	| desmoplakin-like | DSP | - range=LG4:2092017-2115653 5'pad=0 3'pad=0 strand=- repeatMasking=none	2	99	MLQASSVSSR				-0.00934446	1064.52	533.267	1064.53	533.271	2	2.1.1.80.29	5.67538	807.42	5.63	0.29
1	304.53	304.53	56.4	53.57	51.66	dicLab1_genemodels_DLAgn_00145480_1	| desmoplakin-like | DSP | - range=LG4:2092017-2115653 5'pad=0 3'pad=0 strand=- repeatMasking=none	2	99	NIDQYIPR				0.000787517	1017.53	509.77	1017.52	509.769	2	1.1.1.230.8	16.4463	3032.29	16.5	0.15
1	304.53	304.53	56.4	53.57	51.66	dicLab1_genemodels_DLAgn_00145480_1	| desmoplakin-like | DSP | - range=LG4:2092017-2115653 5'pad=0 3'pad=0 strand=- repeatMasking=none	2	99	NLETHFQEFK				0.00123132	1291.62	646.818	1291.62	646.817	2	2.1.1.190.23	13.6816	617.07	13.71	0.22
1	304.53	304.53	56.4	53.57	51.66	dicLab1_genemodels_DLAgn_00145480_1	| desmoplakin-like | DSP | - range=LG4:2092017-2115653 5'pad=0 3'pad=0 strand=- repeatMasking=none	2	99	NLIDDDIYR				0.00128052	1135.55	568.783	1135.55	568.783	2	1.1.1.251.8	17.9763	3907.85	18.02	0.29
1	304.53	304.53	56.4	53.57	51.66	dicLab1_genemodels_DLAgn_00145480_1	| desmoplakin-like | DSP | - range=LG4:2092017-2115653 5'pad=0 3'pad=0 strand=- repeatMasking=none	2	99	NLLDEDLCR	Propionamide(C)@8			0.000741239	1160.55	581.282	1160.55	581.282	2	1.1.1.245.12	17.5542	3213.98	17.66	0.22
1	304.53	304.53	56.4	53.57	51.66	dicLab1_genemodels_DLAgn_00145480_1	| desmoplakin-like | DSP | - range=LG4:2092017-2115653 5'pad=0 3'pad=0 strand=- repeatMasking=none	2	99	NLLDENLLHALK				-0.00277031	1391.77	696.894	1391.78	696.896	2	1.1.1.423.11	30.541	1696.96	30.64	0.22
1	304.53	304.53	56.4	53.57	51.66	dicLab1_genemodels_DLAgn_00145480_1	| desmoplakin-like | DSP | - range=LG4:2092017-2115653 5'pad=0 3'pad=0 strand=- repeatMasking=none	2	99	NLLDENLR				0.00198814	985.521	493.768	985.519	493.767	2	3.1.1.233.16	16.217	248.01	16.12	0.51
1	304.53	304.53	56.4	53.57	51.66	dicLab1_genemodels_DLAgn_00145480_1	| desmoplakin-like | DSP | - range=LG4:2092017-2115653 5'pad=0 3'pad=0 strand=- repeatMasking=none	2	99	NLVSELSSER				0.000608158	1132.57	567.294	1132.57	567.293	2	1.1.1.237.13	16.9623	1324.64	16.93	0.29
1	304.53	304.53	56.4	53.57	51.66	dicLab1_genemodels_DLAgn_00145480_1	| desmoplakin-like | DSP | - range=LG4:2092017-2115653 5'pad=0 3'pad=0 strand=- repeatMasking=none	2	99	NMLESVAQAEDIVK				0.00149484	1545.77	773.893	1545.77	773.893	2	2.1.1.402.21	29.1413	2136.25	29.24	0.22
1	304.53	304.53	56.4	53.57	51.66	dicLab1_genemodels_DLAgn_00145480_1	| desmoplakin-like | DSP | - range=LG4:2092017-2115653 5'pad=0 3'pad=0 strand=- repeatMasking=none	2	99	NTSLEDLLELLR				-0.000561381	1414.77	708.39	1414.77	708.391	2	1.1.1.665.7	48.1904	3019.05	48.23	0.15
1	304.53	304.53	56.4	53.57	51.66	dicLab1_genemodels_DLAgn_00145480_1	| desmoplakin-like | DSP | - range=LG4:2092017-2115653 5'pad=0 3'pad=0 strand=- repeatMasking=none	2	99	QALNQSPECYLDPETEQDATYGALK	Propionamide(C)@9			0.00069449	2854.3	952.44	2854.3	952.44	3	1.1.1.368.27	26.5505	518.27	26.56	0.15
1	304.53	304.53	56.4	53.57	51.66	dicLab1_genemodels_DLAgn_00145480_1	| desmoplakin-like | DSP | - range=LG4:2092017-2115653 5'pad=0 3'pad=0 strand=- repeatMasking=none	2	99	QHQLIIIQQQQQQAAAEEEAR	Gln->pyro-Glu@N-term			0.0119486	2442.24	815.086	2442.23	815.082	3	2.1.1.296.42	21.4275	34.3011
1	304.53	304.53	56.4	53.57	51.66	dicLab1_genemodels_DLAgn_00145480_1	| desmoplakin-like | DSP | - range=LG4:2092017-2115653 5'pad=0 3'pad=0 strand=- repeatMasking=none	2	99	QKELETVSWSK	Gln->pyro-Glu@N-term		missed K-E@2	-0.00962373	1316.65	659.333	1316.66	659.338	2	2.1.1.231.43	16.6717	333.96	16.75	0.22
1	304.53	304.53	56.4	53.57	51.66	dicLab1_genemodels_DLAgn_00145480_1	| desmoplakin-like | DSP | - range=LG4:2092017-2115653 5'pad=0 3'pad=0 strand=- repeatMasking=none	2	99	QLVDCGVLDKPSFK	Gln->pyro-Glu@N-term; Propionamide(C)@5			-0.0025614	1601.81	801.912	1601.81	801.913	2	1.1.1.358.23	25.8196	2554.34	25.91	0.22
1	304.53	304.53	56.4	53.57	51.66	dicLab1_genemodels_DLAgn_00145480_1	| desmoplakin-like | DSP | - range=LG4:2092017-2115653 5'pad=0 3'pad=0 strand=- repeatMasking=none	2	99	QMGQPNDNVVR				0.0174239	1256.61	629.313	1256.59	629.304	2	1.1.1.82.21	5.71687	194.56	5.96	0.44
1	304.53	304.53	56.4	53.57	51.66	dicLab1_genemodels_DLAgn_00145480_1	| desmoplakin-like | DSP | - range=LG4:2092017-2115653 5'pad=0 3'pad=0 strand=- repeatMasking=none	2	99	QMLLPADSADLLLDAQAATGHIIDPTSNQK				0.00453554	3146.6	1049.87	3146.59	1049.87	3	2.1.1.622.15	45.2001	286.85	45.21	0.29
1	304.53	304.53	56.4	53.57	51.66	dicLab1_genemodels_DLAgn_00145480_1	| desmoplakin-like | DSP | - range=LG4:2092017-2115653 5'pad=0 3'pad=0 strand=- repeatMasking=none	2	99	QVSHLVNR	Gln->pyro-Glu@N-term			0.00465153	934.503	468.259	934.498	468.257	2	1.1.1.119.9	8.38935	317.51	8.35	0.15
1	304.53	304.53	56.4	53.57	51.66	dicLab1_genemodels_DLAgn_00145480_1	| desmoplakin-like | DSP | - range=LG4:2092017-2115653 5'pad=0 3'pad=0 strand=- repeatMasking=none	2	99	QYDITELLEK	Gln->pyro-Glu@N-term			0.00139774	1233.61	617.814	1233.61	617.814	2	1.1.1.509.6	36.8067	753.9	36.93	0.29
1	304.53	304.53	56.4	53.57	51.66	dicLab1_genemodels_DLAgn_00145480_1	| desmoplakin-like | DSP | - range=LG4:2092017-2115653 5'pad=0 3'pad=0 strand=- repeatMasking=none	2	99	RENLLPPDSVGLLLDAQAATGHIIDPK			missed R-E@1	0.00917981	2852.55	714.144	2852.54	714.142	4	1.1.1.565.6	40.8965	259.2	40.79	0.22
1	304.53	304.53	56.4	53.57	51.66	dicLab1_genemodels_DLAgn_00145480_1	| desmoplakin-like | DSP | - range=LG4:2092017-2115653 5'pad=0 3'pad=0 strand=- repeatMasking=none	2	99	SASYLDPETEHDVSYWALK				0.00599279	2210.02	737.682	2210.02	737.68	3	1.1.1.375.20	27.048	3975.33	27.07	0.22
1	304.53	304.53	56.4	53.57	51.66	dicLab1_genemodels_DLAgn_00145480_1	| desmoplakin-like | DSP | - range=LG4:2092017-2115653 5'pad=0 3'pad=0 strand=- repeatMasking=none	2	99	SEELAYITHSLEEETR				0.010746	1905.91	636.309	1905.9	636.306	3	1.1.1.371.10	26.7456	596.35	26.85	0.37
1	304.53	304.53	56.4	53.57	51.66	dicLab1_genemodels_DLAgn_00145480_1	| desmoplakin-like | DSP | - range=LG4:2092017-2115653 5'pad=0 3'pad=0 strand=- repeatMasking=none	2	99	SEIGIINQR				0.00127267	1028.56	515.289	1028.56	515.288	2	2.1.1.163.18	11.6956	1682.54	11.74	0.22
1	304.53	304.53	56.4	53.57	51.66	dicLab1_genemodels_DLAgn_00145480_1	| desmoplakin-like | DSP | - range=LG4:2092017-2115653 5'pad=0 3'pad=0 strand=- repeatMasking=none	2	99	SKQECNDELSSQITALELQLQDSER	Propionamide(C)@5		missed K-Q@2	-0.0062859	2934.38	979.134	2934.39	979.136	3	1.1.1.480.18	34.7281	154.25	34.66	0.15
1	304.53	304.53	56.4	53.57	51.66	dicLab1_genemodels_DLAgn_00145480_1	| desmoplakin-like | DSP | - range=LG4:2092017-2115653 5'pad=0 3'pad=0 strand=- repeatMasking=none	2	99	SLEDAVAR				0.00941211	859.449	430.732	859.44	430.727	2	2.1.1.99.13	7.03487	1184.76	7.08	0.22
1	304.53	304.53	56.4	53.57	51.66	dicLab1_genemodels_DLAgn_00145480_1	| desmoplakin-like | DSP | - range=LG4:2092017-2115653 5'pad=0 3'pad=0 strand=- repeatMasking=none	2	99	SLIAWQYCLLDIR	Propionamide(C)@8			-0.00704361	1663.87	832.942	1663.88	832.945	2	1.1.1.594.13	43.0347	508.21	43.13	0.29
1	304.53	304.53	56.4	53.57	51.66	dicLab1_genemodels_DLAgn_00145480_1	| desmoplakin-like | DSP | - range=LG4:2092017-2115653 5'pad=0 3'pad=0 strand=- repeatMasking=none	2	99	SPTMDLNQEATQLQTHYMELLTWSGDYYK				-0.026081	3462.55	866.644	3462.57	866.651	4	1.1.1.619.8	44.8521	296.53	44.9	0.15
1	304.53	304.53	56.4	53.57	51.66	dicLab1_genemodels_DLAgn_00145480_1	| desmoplakin-like | DSP | - range=LG4:2092017-2115653 5'pad=0 3'pad=0 strand=- repeatMasking=none	2	99	SQYNEIVMER				-0.00318086	1267.58	634.799	1267.59	634.801	2	2.1.1.174.33	12.5168	1045.44	12.54	0.22
1	304.53	304.53	56.4	53.57	51.66	dicLab1_genemodels_DLAgn_00145480_1	| desmoplakin-like | DSP | - range=LG4:2092017-2115653 5'pad=0 3'pad=0 strand=- repeatMasking=none	2	99	SVTANQLLDCGVLDKPTFSQLVK	Propionamide(C)@10			-0.00199328	2546.34	849.787	2546.34	849.788	3	1.1.1.464.15	33.5502	4528.37	33.7	0.22
1	304.53	304.53	56.4	53.57	51.66	dicLab1_genemodels_DLAgn_00145480_1	| desmoplakin-like | DSP | - range=LG4:2092017-2115653 5'pad=0 3'pad=0 strand=- repeatMasking=none	2	99	SYEDAMGWIAQQK				-0.00148836	1525.69	763.85	1525.69	763.851	2	2.1.1.343.39	24.8516	811.97	24.87	0.29
1	304.53	304.53	56.4	53.57	51.66	dicLab1_genemodels_DLAgn_00145480_1	| desmoplakin-like | DSP | - range=LG4:2092017-2115653 5'pad=0 3'pad=0 strand=- repeatMasking=none	2	99	TAVHLLQAQESVGGILDPNLSVFLPK				-0.00805637	2745.5	916.173	2745.51	916.176	3	1.1.1.619.11	44.8596	3787.79	44.59	0.22
1	304.53	304.53	56.4	53.57	51.66	dicLab1_genemodels_DLAgn_00145480_1	| desmoplakin-like | DSP | - range=LG4:2092017-2115653 5'pad=0 3'pad=0 strand=- repeatMasking=none	2	99	TEPHTGLLLLPITEK				-0.00381098	1660.94	554.653	1660.94	554.654	3	2.1.1.420.7	30.4304	991.35	30.41	0.15
1	304.53	304.53	56.4	53.57	51.66	dicLab1_genemodels_DLAgn_00145480_1	| desmoplakin-like | DSP | - range=LG4:2092017-2115653 5'pad=0 3'pad=0 strand=- repeatMasking=none	2	99	TEPHTGLQLLPVSEK				-0.00163854	1647.88	550.301	1647.88	550.302	3	1.1.1.291.2	20.889	2708.62	20.58	0.22
1	304.53	304.53	56.4	53.57	51.66	dicLab1_genemodels_DLAgn_00145480_1	| desmoplakin-like | DSP | - range=LG4:2092017-2115653 5'pad=0 3'pad=0 strand=- repeatMasking=none	2	99	TESYTGLILLPITER				0.0014899	1704.93	853.473	1704.93	853.472	2	1.1.1.541.10	39.1537	2790.55	38.89	0.29
1	304.53	304.53	56.4	53.57	51.66	dicLab1_genemodels_DLAgn_00145480_1	| desmoplakin-like | DSP | - range=LG4:2092017-2115653 5'pad=0 3'pad=0 strand=- repeatMasking=none	2	99	TGLILLPIMDK				-0.00126761	1212.71	607.364	1212.72	607.365	2	1.1.1.542.4	39.2116	3304.15	39.41	0.22
1	304.53	304.53	56.4	53.57	51.66	dicLab1_genemodels_DLAgn_00145480_1	| desmoplakin-like | DSP | - range=LG4:2092017-2115653 5'pad=0 3'pad=0 strand=- repeatMasking=none	2	99	TIEEGQGVLEQTLSQMQVK				0.0159833	2117.08	706.702	2117.07	706.696	3	1.1.1.451.13	32.5953	234.66	32.54	0.22
1	304.53	304.53	56.4	53.57	51.66	dicLab1_genemodels_DLAgn_00145480_1	| desmoplakin-like | DSP | - range=LG4:2092017-2115653 5'pad=0 3'pad=0 strand=- repeatMasking=none	2	99	TISLFQAIER				-0.00306128	1176.65	589.331	1176.65	589.332	2	2.1.1.433.13	31.3864	2555.45	31.5	0.29
1	304.53	304.53	56.4	53.57	51.66	dicLab1_genemodels_DLAgn_00145480_1	| desmoplakin-like | DSP | - range=LG4:2092017-2115653 5'pad=0 3'pad=0 strand=- repeatMasking=none	2	99	TITLTQFADIITDK				0.00127207	1578.85	790.433	1578.85	790.432	2	1.1.1.568.6	41.1109	3253.63	40.87	0.29
1	304.53	304.53	56.4	53.57	51.66	dicLab1_genemodels_DLAgn_00145480_1	| desmoplakin-like | DSP | - range=LG4:2092017-2115653 5'pad=0 3'pad=0 strand=- repeatMasking=none	2	99	TSVSLIDWIDATR				0.00358716	1475.77	738.89	1475.76	738.888	2	1.1.1.529.5	38.2682	2058.75	38.45	0.22
1	304.53	304.53	56.4	53.57	51.66	dicLab1_genemodels_DLAgn_00145480_1	| desmoplakin-like | DSP | - range=LG4:2092017-2115653 5'pad=0 3'pad=0 strand=- repeatMasking=none	2	99	TVTAQQLLDCGVLDKPTFNQLVK	Propionamide(C)@10			-0.0022024	2601.38	868.134	2601.38	868.135	3	1.1.1.480.14	34.7146	3413.55	34.81	0.22
1	304.53	304.53	56.4	53.57	51.66	dicLab1_genemodels_DLAgn_00145480_1	| desmoplakin-like | DSP | - range=LG4:2092017-2115653 5'pad=0 3'pad=0 strand=- repeatMasking=none	2	99	VELHTGLLLLPIPEK				-0.000924313	1671	558.006	1671	558.006	3	1.1.1.503.3	36.3645	1300.16	36.42	0.22
1	304.53	304.53	56.4	53.57	51.66	dicLab1_genemodels_DLAgn_00145480_1	| desmoplakin-like | DSP | - range=LG4:2092017-2115653 5'pad=0 3'pad=0 strand=- repeatMasking=none	2	99	VELHTGLLLLPIPEKVDPSK			missed K-V@15	-0.00308628	2197.27	550.325	2197.27	550.325	4	1.1.1.475.4	34.3223	271.5	34.36	0.15
1	304.53	304.53	56.4	53.57	51.66	dicLab1_genemodels_DLAgn_00145480_1	| desmoplakin-like | DSP | - range=LG4:2092017-2115653 5'pad=0 3'pad=0 strand=- repeatMasking=none	2	99	VSCHGSQMFVDEDKR	Propionamide(C)@3		missed K-R@14	-0.00755207	1807.79	452.955	1807.8	452.957	4	2.1.1.87.18	6.17043	324.29	6.07	0.14
1	304.53	304.53	56.4	53.57	51.66	dicLab1_genemodels_DLAgn_00145480_1	| desmoplakin-like | DSP | - range=LG4:2092017-2115653 5'pad=0 3'pad=0 strand=- repeatMasking=none	2	99	VVIVDPETNK				0.00171112	1112.61	557.312	1112.61	557.311	2	2.1.1.150.23	10.7506	2069.02	10.78	0.22
1	304.53	304.53	56.4	53.57	51.66	dicLab1_genemodels_DLAgn_00145480_1	| desmoplakin-like | DSP | - range=LG4:2092017-2115653 5'pad=0 3'pad=0 strand=- repeatMasking=none	2	99	YTDQVSLLSDR				0.00219304	1295.64	648.826	1295.64	648.825	2	2.1.1.230.41	16.6018	1306.93	16.61	0.15
1	304.53	304.53	56.4	53.57	51.66	dicLab1_genemodels_DLAgn_00145480_1	| desmoplakin-like | DSP | - range=LG4:2092017-2115653 5'pad=0 3'pad=0 strand=- repeatMasking=none	2	99	YTQQQEEYDSVLR				0.00238868	1657.76	829.888	1657.76	829.886	2	2.1.1.187.39	13.4748	820.35	13.34	0.15
1	304.53	304.53	56.4	53.57	51.66	dicLab1_genemodels_DLAgn_00145480_1	| desmoplakin-like | DSP | - range=LG4:2092017-2115653 5'pad=0 3'pad=0 strand=- repeatMasking=none	1.95861	99	KTAVHLLQAQESVGGILDPNLSVFLPK			missed K-T@1	0.00182234	2873.6	719.408	2873.6	719.408	4	1.1.1.554.9	40.1065	440.22	40.21	0.15
1	304.53	304.53	56.4	53.57	51.66	dicLab1_genemodels_DLAgn_00145480_1	| desmoplakin-like | DSP | - range=LG4:2092017-2115653 5'pad=0 3'pad=0 strand=- repeatMasking=none	1.92082	99	AAKPLSVFEAMK				0.00202984	1290.7	431.241	1290.7	431.241	3	1.1.1.294.2	21.1013	1742.29	21.15	0.14
1	304.53	304.53	56.4	53.57	51.66	dicLab1_genemodels_DLAgn_00145480_1	| desmoplakin-like | DSP | - range=LG4:2092017-2115653 5'pad=0 3'pad=0 strand=- repeatMasking=none	1.88606	98.85	SQYAEELAEVMK				0.00388228	1396.66	699.336	1396.65	699.334	2	1.1.1.340.23	24.492	453.5	24.37	0.29
1	304.53	304.53	56.4	53.57	51.66	dicLab1_genemodels_DLAgn_00145480_1	| desmoplakin-like | DSP | - range=LG4:2092017-2115653 5'pad=0 3'pad=0 strand=- repeatMasking=none	1.79588	98.75	FLGELLK				0.00114857	818.491	410.253	818.49	410.252	2	2.1.1.334.2	24.151	1711.5	24.14	0.22
1	304.53	304.53	56.4	53.57	51.66	dicLab1_genemodels_DLAgn_00145480_1	| desmoplakin-like | DSP | - range=LG4:2092017-2115653 5'pad=0 3'pad=0 strand=- repeatMasking=none	1.74473	98.94	DPSTLLFDGVR				0.00121397	1218.63	610.32	1218.62	610.32	2	1.1.1.384.9	27.6888	817.28	27.8	0.66
1	304.53	304.53	56.4	53.57	51.66	dicLab1_genemodels_DLAgn_00145480_1	| desmoplakin-like | DSP | - range=LG4:2092017-2115653 5'pad=0 3'pad=0 strand=- repeatMasking=none	1.72125	98.33	IMSSDSADMLLYGQAATGHIIDPR				0.00588709	2561.23	641.315	2561.23	641.314	4	1.1.1.435.7	31.4087	427.14	31.44	0.22
1	304.53	304.53	56.4	53.57	51.66	dicLab1_genemodels_DLAgn_00145480_1	| desmoplakin-like | DSP | - range=LG4:2092017-2115653 5'pad=0 3'pad=0 strand=- repeatMasking=none	1.55284	99	LLSEDSAALLLEAQAATGHIID			cleaved D-P@C-term	-0.00831152	2250.17	751.063	2250.17	751.065	3	1.1.1.610.5	44.1778	424.51	44.22	0.15
1	304.53	304.53	56.4	53.57	51.66	dicLab1_genemodels_DLAgn_00145480_1	| desmoplakin-like | DSP | - range=LG4:2092017-2115653 5'pad=0 3'pad=0 strand=- repeatMasking=none	1.3098	95.59	SKWDITGPGGLDMSVPSVCLIVPPPNPLSVSLANK	Propionamide(C)@19		missed K-W@2	0.007582	3658.92	1220.65	3658.91	1220.64	3	1.1.1.660.16	47.8659	8.0208
1	304.53	304.53	56.4	53.57	51.66	dicLab1_genemodels_DLAgn_00145480_1	| desmoplakin-like | DSP | - range=LG4:2092017-2115653 5'pad=0 3'pad=0 strand=- repeatMasking=none	1.20761	99	PILSVFLPK			cleaved D-P@N-term	-0.000446314	1012.63	507.323	1012.63	507.323	2	1.1.1.477.2	34.4622	369.45	34.51	0.15
1	304.53	304.53	56.4	53.57	51.66	dicLab1_genemodels_DLAgn_00145480_1	| desmoplakin-like | DSP | - range=LG4:2092017-2115653 5'pad=0 3'pad=0 strand=- repeatMasking=none	1.16749	96.03	ETVESVLK				0.00169192	903.493	452.754	903.491	452.753	2	1.1.1.147.4	10.4127	1005.47	10.4	0.22
1	304.53	304.53	56.4	53.57	51.66	dicLab1_genemodels_DLAgn_00145480_1	| desmoplakin-like | DSP | - range=LG4:2092017-2115653 5'pad=0 3'pad=0 strand=- repeatMasking=none	0.625252	99	PSTGLLFLPEPK			cleaved D-P@N-term	-0.00042418	1297.73	649.871	1297.73	649.871	2	1.1.1.438.7	31.635	648.7	31.74	0.22
1	304.53	304.53	56.4	53.57	51.66	dicLab1_genemodels_DLAgn_00145480_1	| desmoplakin-like | DSP | - range=LG4:2092017-2115653 5'pad=0 3'pad=0 strand=- repeatMasking=none	0.617983	99	PSTLIFDGVR			cleaved D-P@N-term	-0.000495705	1103.6	552.806	1103.6	552.806	2	1.1.1.308.10	22.1303	638.25	22.1	0.22
1	304.53	304.53	56.4	53.57	51.66	dicLab1_genemodels_DLAgn_00145480_1	| desmoplakin-like | DSP | - range=LG4:2092017-2115653 5'pad=0 3'pad=0 strand=- repeatMasking=none	0.571865	99	PNLSVFLPK			cleaved D-P@N-term	0.00148962	1013.59	507.803	1013.59	507.803	2	1.1.1.396.5	28.554	1075.68	28.6	0.22
1	304.53	304.53	56.4	53.57	51.66	dicLab1_genemodels_DLAgn_00145480_1	| desmoplakin-like | DSP | - range=LG4:2092017-2115653 5'pad=0 3'pad=0 strand=- repeatMasking=none	0.548214	99	PLSVFEAMK			cleaved K-P@N-term	0.000943628	1020.53	511.273	1020.53	511.273	2	1.1.1.341.4	24.534	2351.17	24.29	0.29
1	304.53	304.53	56.4	53.57	51.66	dicLab1_genemodels_DLAgn_00145480_1	| desmoplakin-like | DSP | - range=LG4:2092017-2115653 5'pad=0 3'pad=0 strand=- repeatMasking=none	0.497573	99	ENLLPPDSVGLLLDAQAATGHIID			cleaved D-P@C-term	0.00683684	2471.3	824.773	2471.29	824.771	3	1.1.1.662.6	47.9724	261.62	47.95	0.15
1	304.53	304.53	56.4	53.57	51.66	dicLab1_genemodels_DLAgn_00145480_1	| desmoplakin-like | DSP | - range=LG4:2092017-2115653 5'pad=0 3'pad=0 strand=- repeatMasking=none	0.262807	98.63	YRLKLSQSQDQLLSMEEVK	Deamidated(Q)@7		missed R-L@2; missed K-L@4	-0.0390538	2295.14	766.054	2295.18	766.067	3	1.1.1.378.16	27.2729	964.88	27.35	0.22
1	304.53	304.53	56.4	53.57	51.66	dicLab1_genemodels_DLAgn_00145480_1	| desmoplakin-like | DSP | - range=LG4:2092017-2115653 5'pad=0 3'pad=0 strand=- repeatMasking=none	0.138466	99	LKLSQSQDQLLSMEEVK	Deamidated(Q)@5		missed K-L@2	-0.0411881	1975.97	988.994	1976.01	989.014	2	1.1.1.380.24	27.4264	459.62	27.37	0.22
2	125.1	125.09	72.41	71.7	67.31	dicLab1_genemodels_DLAgn_00134650_1	| type ii keratin e3 | KRT4 | - range=LG22-25:22086433-22091061 5'pad=0 3'pad=0 strand=- repeatMasking=none	2	99	ADAESWYQQK				0.0022902	1224.54	613.279	1224.54	613.278	2	2.1.1.129.34	9.24268	113314	9.18	0.22
2	125.1	125.09	72.41	71.7	67.31	dicLab1_genemodels_DLAgn_00134650_1	| type ii keratin e3 | KRT4 | - range=LG22-25:22086433-22091061 5'pad=0 3'pad=0 strand=- repeatMasking=none	2	99	APLNLEIDPAIQTVR			cleaved L-A@N-term	0.00127291	1648.92	825.465	1648.91	825.465	2	3.1.1.431.28	30.7042	28342.3	30.86	0.22
2	125.1	125.09	72.41	71.7	67.31	dicLab1_genemodels_DLAgn_00134650_1	| type ii keratin e3 | KRT4 | - range=LG22-25:22086433-22091061 5'pad=0 3'pad=0 strand=- repeatMasking=none	2	99	AQYEEIANR				-0.000896883	1092.52	547.267	1092.52	547.267	2	2.1.1.95.13	6.76285	185759	5.92	0.15
2	125.1	125.09	72.41	71.7	67.31	dicLab1_genemodels_DLAgn_00134650_1	| type ii keratin e3 | KRT4 | - range=LG22-25:22086433-22091061 5'pad=0 3'pad=0 strand=- repeatMasking=none	2	99	ASVENEFVLLK				0.00105245	1247.68	624.846	1247.68	624.845	2	2.1.1.384.17	27.8248	292465	27.05	0.29
2	125.1	125.09	72.41	71.7	67.31	dicLab1_genemodels_DLAgn_00134650_1	| type ii keratin e3 | KRT4 | - range=LG22-25:22086433-22091061 5'pad=0 3'pad=0 strand=- repeatMasking=none	2	99	ASVENEFVLLKK			missed K-K@11	0.000556226	1375.77	688.893	1375.77	688.893	2	2.1.1.286.27	20.6862	3956.62	20.63	0.14
2	125.1	125.09	72.41	71.7	67.31	dicLab1_genemodels_DLAgn_00134650_1	| type ii keratin e3 | KRT4 | - range=LG22-25:22086433-22091061 5'pad=0 3'pad=0 strand=- repeatMasking=none	2	99	AVYEAELR				0.00305093	949.49	475.752	949.487	475.751	2	2.1.1.127.11	9.06947	176283	9.19	0.22
2	125.1	125.09	72.41	71.7	67.31	dicLab1_genemodels_DLAgn_00134650_1	| type ii keratin e3 | KRT4 | - range=LG22-25:22086433-22091061 5'pad=0 3'pad=0 strand=- repeatMasking=none	2	99	DLEEALQR				-0.000733084	972.487	487.251	972.488	487.251	2	2.1.1.175.6	12.5612	47809.4	12.25	0.22
2	125.1	125.09	72.41	71.7	67.31	dicLab1_genemodels_DLAgn_00134650_1	| type ii keratin e3 | KRT4 | - range=LG22-25:22086433-22091061 5'pad=0 3'pad=0 strand=- repeatMasking=none	2	99	DTSVIVEMDNSR	Oxidation(M)@8			-0.000816453	1380.62	691.316	1380.62	691.317	2	2.1.1.126.32	9.0285	1026.38	9.26	0.58
2	125.1	125.09	72.41	71.7	67.31	dicLab1_genemodels_DLAgn_00134650_1	| type ii keratin e3 | KRT4 | - range=LG22-25:22086433-22091061 5'pad=0 3'pad=0 strand=- repeatMasking=none	2	99	DVDGAYMNK				-0.00125629	1011.43	506.723	1011.43	506.724	2	2.1.1.82.19	5.81038	25085.3	5.7	0.15
2	125.1	125.09	72.41	71.7	67.31	dicLab1_genemodels_DLAgn_00134650_1	| type ii keratin e3 | KRT4 | - range=LG22-25:22086433-22091061 5'pad=0 3'pad=0 strand=- repeatMasking=none	2	99	DVDGAYMNKVELEAK			missed K-V@9	-0.00354688	1680.8	561.274	1680.8	561.275	3	2.1.1.227.24	16.3695	17651	16.18	0.22
2	125.1	125.09	72.41	71.7	67.31	dicLab1_genemodels_DLAgn_00134650_1	| type ii keratin e3 | KRT4 | - range=LG22-25:22086433-22091061 5'pad=0 3'pad=0 strand=- repeatMasking=none	2	99	ELQGQIK	Glu->pyro-Glu@N-term			0.000673191	796.445	399.23	796.444	399.229	2	2.1.1.143.3	10.2249	1994.79	10.28	0.15
2	125.1	125.09	72.41	71.7	67.31	dicLab1_genemodels_DLAgn_00134650_1	| type ii keratin e3 | KRT4 | - range=LG22-25:22086433-22091061 5'pad=0 3'pad=0 strand=- repeatMasking=none	2	99	EYQELMNVK				-0.000699295	1152.55	577.281	1152.55	577.282	2	2.1.1.185.25	13.3127	139274	13.41	0.22
2	125.1	125.09	72.41	71.7	67.31	dicLab1_genemodels_DLAgn_00134650_1	| type ii keratin e3 | KRT4 | - range=LG22-25:22086433-22091061 5'pad=0 3'pad=0 strand=- repeatMasking=none	2	99	FASFIDK				0.000327495	826.423	414.219	826.422	414.219	2	2.1.1.204.6	14.672	322551	14.8	0.22
2	125.1	125.09	72.41	71.7	67.31	dicLab1_genemodels_DLAgn_00134650_1	| type ii keratin e3 | KRT4 | - range=LG22-25:22086433-22091061 5'pad=0 3'pad=0 strand=- repeatMasking=none	2	99	FQEIQSTAGQAGDELR				0.00195588	1748.83	583.952	1748.83	583.952	3	2.1.1.186.20	13.381	103109	13.56	0.22
2	125.1	125.09	72.41	71.7	67.31	dicLab1_genemodels_DLAgn_00134650_1	| type ii keratin e3 | KRT4 | - range=LG22-25:22086433-22091061 5'pad=0 3'pad=0 strand=- repeatMasking=none	2	99	GGMAPITNVQVNQTLLAPLNLEIDPAIQTVR			cleaved G-G@N-term	0.00360569	3285.78	1096.27	3285.78	1096.27	3	1.1.1.660.14	47.8584	247.27	47.93	0.15
2	125.1	125.09	72.41	71.7	67.31	dicLab1_genemodels_DLAgn_00134650_1	| type ii keratin e3 | KRT4 | - range=LG22-25:22086433-22091061 5'pad=0 3'pad=0 strand=- repeatMasking=none	2	99	GNLEAQIAEAEER				0.00083637	1428.69	715.35	1428.68	715.35	2	2.1.1.254.39	18.3545	1260.07	18.3	0.37
2	125.1	125.09	72.41	71.7	67.31	dicLab1_genemodels_DLAgn_00134650_1	| type ii keratin e3 | KRT4 | - range=LG22-25:22086433-22091061 5'pad=0 3'pad=0 strand=- repeatMasking=none	2	99	GNLEAQIAEAEERGELAVK			missed R-G@13	0.00328899	2026.04	676.353	2026.03	676.352	3	2.1.1.363.25	26.3074	15667.7	26.39	0.22
2	125.1	125.09	72.41	71.7	67.31	dicLab1_genemodels_DLAgn_00134650_1	| type ii keratin e3 | KRT4 | - range=LG22-25:22086433-22091061 5'pad=0 3'pad=0 strand=- repeatMasking=none	2	99	IGSGGGSATIHIQSSSSGFG			cleaved G-S@C-term	-0.00153722	1805.85	903.934	1805.85	903.935	2	2.1.1.227.45	16.3925	46299.2	16.48	0.22
2	125.1	125.09	72.41	71.7	67.31	dicLab1_genemodels_DLAgn_00134650_1	| type ii keratin e3 | KRT4 | - range=LG22-25:22086433-22091061 5'pad=0 3'pad=0 strand=- repeatMasking=none	2	99	IKLEGELR			missed K-L@2	0.000386704	956.566	479.29	956.565	479.29	2	1.1.1.127.11	8.96862	2236.49	9.01	0.22
2	125.1	125.09	72.41	71.7	67.31	dicLab1_genemodels_DLAgn_00134650_1	| type ii keratin e3 | KRT4 | - range=LG22-25:22086433-22091061 5'pad=0 3'pad=0 strand=- repeatMasking=none	2	99	IRDLEEALQR			missed R-D@2	-0.000340402	1241.67	621.843	1241.67	621.844	2	2.1.1.194.36	13.9709	49714.8	12.98	0.15
2	125.1	125.09	72.41	71.7	67.31	dicLab1_genemodels_DLAgn_00134650_1	| type ii keratin e3 | KRT4 | - range=LG22-25:22086433-22091061 5'pad=0 3'pad=0 strand=- repeatMasking=none	2	99	KLLEGEESR			missed K-L@1	-0.000352907	1059.56	530.785	1059.56	530.785	2	2.1.1.61.30	4.29553	8637.91	4.37	0.22
2	125.1	125.09	72.41	71.7	67.31	dicLab1_genemodels_DLAgn_00134650_1	| type ii keratin e3 | KRT4 | - range=LG22-25:22086433-22091061 5'pad=0 3'pad=0 strand=- repeatMasking=none	2	99	LALDIEIATYR				0.0109893	1276.71	639.364	1276.7	639.359	2	1.1.1.500.6	36.1594	194.89	36.05	0.22
2	125.1	125.09	72.41	71.7	67.31	dicLab1_genemodels_DLAgn_00134650_1	| type ii keratin e3 | KRT4 | - range=LG22-25:22086433-22091061 5'pad=0 3'pad=0 strand=- repeatMasking=none	2	99	LALDIEIATYRK			missed R-K@11	0.000691722	1404.8	469.273	1404.8	469.273	3	3.1.1.362.7	25.6357	1863.96	25.61	0.15
2	125.1	125.09	72.41	71.7	67.31	dicLab1_genemodels_DLAgn_00134650_1	| type ii keratin e3 | KRT4 | - range=LG22-25:22086433-22091061 5'pad=0 3'pad=0 strand=- repeatMasking=none	2	99	LAPLNLEID			cleaved L-L@N-term; cleaved D-P@C-term	-0.00108247	996.548	499.281	996.549	499.282	2	3.1.1.454.4	32.3447	753.84	32.32	0.29
2	125.1	125.09	72.41	71.7	67.31	dicLab1_genemodels_DLAgn_00134650_1	| type ii keratin e3 | KRT4 | - range=LG22-25:22086433-22091061 5'pad=0 3'pad=0 strand=- repeatMasking=none	2	99	LAPLNLEIDPAIQTVR			cleaved L-L@N-term	-0.000930111	1762	882.006	1762	882.007	2	1.1.1.481.16	34.7997	4803.25	34.95	0.15
2	125.1	125.09	72.41	71.7	67.31	dicLab1_genemodels_DLAgn_00134650_1	| type ii keratin e3 | KRT4 | - range=LG22-25:22086433-22091061 5'pad=0 3'pad=0 strand=- repeatMasking=none	2	99	LAPLNLEIDPAIQTVRTQEK	Deamidated(Q)@18		cleaved L-L@N-term; missed R-T@16	0.0192321	2249.25	750.756	2249.23	750.75	3	1.1.1.477.13	34.4883	158.4	34.46	0.15
2	125.1	125.09	72.41	71.7	67.31	dicLab1_genemodels_DLAgn_00134650_1	| type ii keratin e3 | KRT4 | - range=LG22-25:22086433-22091061 5'pad=0 3'pad=0 strand=- repeatMasking=none	2	99	LEIDPAIQTVR			cleaved N-L@N-term	-0.00210163	1253.7	627.855	1253.7	627.856	2	3.1.1.301.21	21.2036	5305.56	21.37	0.22
2	125.1	125.09	72.41	71.7	67.31	dicLab1_genemodels_DLAgn_00134650_1	| type ii keratin e3 | KRT4 | - range=LG22-25:22086433-22091061 5'pad=0 3'pad=0 strand=- repeatMasking=none	2	99	LLAPLNLEIDPAIQTVR			cleaved T-L@N-term	0.000343427	1875.08	938.549	1875.08	938.549	2	1.1.1.553.8	40.0379	944.28	40.14	0.22
2	125.1	125.09	72.41	71.7	67.31	dicLab1_genemodels_DLAgn_00134650_1	| type ii keratin e3 | KRT4 | - range=LG22-25:22086433-22091061 5'pad=0 3'pad=0 strand=- repeatMasking=none	2	99	LLEGEESR				0.000873678	931.462	466.738	931.461	466.738	2	1.1.1.70.3	4.82198	770.66	4.87	0.14
2	125.1	125.09	72.41	71.7	67.31	dicLab1_genemodels_DLAgn_00134650_1	| type ii keratin e3 | KRT4 | - range=LG22-25:22086433-22091061 5'pad=0 3'pad=0 strand=- repeatMasking=none	2	99	LNLEIDPAIQTVR			cleaved P-L@N-term	-0.0149854	1480.81	741.412	1480.82	741.42	2	3.1.1.407.19	28.937	449.66	28.84	0.15
2	125.1	125.09	72.41	71.7	67.31	dicLab1_genemodels_DLAgn_00134650_1	| type ii keratin e3 | KRT4 | - range=LG22-25:22086433-22091061 5'pad=0 3'pad=0 strand=- repeatMasking=none	2	99	LQNEIEAVK				0.00109497	1042.57	522.291	1042.57	522.29	2	2.1.1.117.27	8.36428	227890	8.53	0.36
2	125.1	125.09	72.41	71.7	67.31	dicLab1_genemodels_DLAgn_00134650_1	| type ii keratin e3 | KRT4 | - range=LG22-25:22086433-22091061 5'pad=0 3'pad=0 strand=- repeatMasking=none	2	99	LQNEIEAVKGQR			missed K-G@9	-0.00191432	1383.74	462.256	1383.75	462.256	3	2.1.1.93.12	6.59917	3268.9	6.65	0.15
2	125.1	125.09	72.41	71.7	67.31	dicLab1_genemodels_DLAgn_00134650_1	| type ii keratin e3 | KRT4 | - range=LG22-25:22086433-22091061 5'pad=0 3'pad=0 strand=- repeatMasking=none	2	99	MLETKWSLLQDQTTTR	Propionamide(K)@5		missed K-W@5	0.00156958	2021.03	674.683	2021.03	674.682	3	2.1.1.323.22	23.3672	2678.49	23.47	0.22
2	125.1	125.09	72.41	71.7	67.31	dicLab1_genemodels_DLAgn_00134650_1	| type ii keratin e3 | KRT4 | - range=LG22-25:22086433-22091061 5'pad=0 3'pad=0 strand=- repeatMasking=none	2	99	NEIAELNR				0.0020376	957.49	479.752	957.488	479.751	2	2.1.1.112.13	7.98437	126239	7.74	0.22
2	125.1	125.09	72.41	71.7	67.31	dicLab1_genemodels_DLAgn_00134650_1	| type ii keratin e3 | KRT4 | - range=LG22-25:22086433-22091061 5'pad=0 3'pad=0 strand=- repeatMasking=none	2	99	NKYEDEINK			missed K-Y@2	0.00472636	1151.55	384.858	1151.55	384.856	3	2.1.1.62.5	4.33223	715.2	4.31	0.15
2	125.1	125.09	72.41	71.7	67.31	dicLab1_genemodels_DLAgn_00134650_1	| type ii keratin e3 | KRT4 | - range=LG22-25:22086433-22091061 5'pad=0 3'pad=0 strand=- repeatMasking=none	2	99	NKYEDEINKR			missed K-Y@2; missed K-R@9	0.00174063	1307.65	436.89	1307.65	436.89	3	2.1.1.59.11	4.12925	20767.9	4.22	0.15
2	125.1	125.09	72.41	71.7	67.31	dicLab1_genemodels_DLAgn_00134650_1	| type ii keratin e3 | KRT4 | - range=LG22-25:22086433-22091061 5'pad=0 3'pad=0 strand=- repeatMasking=none	2	99	NLDMDSIVAEVK	Oxidation(M)@4			8.58162e-05	1348.65	675.335	1348.65	675.334	2	2.1.1.262.29	18.9332	26182.3	18	0.44
2	125.1	125.09	72.41	71.7	67.31	dicLab1_genemodels_DLAgn_00134650_1	| type ii keratin e3 | KRT4 | - range=LG22-25:22086433-22091061 5'pad=0 3'pad=0 strand=- repeatMasking=none	2	99	NLEAQIAEAEER	Propionamide@N-term		cleaved G-N@N-term	-0.000747714	1442.7	722.357	1442.7	722.357	2	2.1.1.246.33	17.7668	32370.8	17.5	0.22
2	125.1	125.09	72.41	71.7	67.31	dicLab1_genemodels_DLAgn_00134650_1	| type ii keratin e3 | KRT4 | - range=LG22-25:22086433-22091061 5'pad=0 3'pad=0 strand=- repeatMasking=none	2	99	NMQGLVEDFK	Oxidation(M)@2			-0.00182578	1195.55	598.784	1195.55	598.784	2	2.1.1.206.9	14.837	23405.3	14	0.22
2	125.1	125.09	72.41	71.7	67.31	dicLab1_genemodels_DLAgn_00134650_1	| type ii keratin e3 | KRT4 | - range=LG22-25:22086433-22091061 5'pad=0 3'pad=0 strand=- repeatMasking=none	2	99	NRADAESWYQQK			missed R-A@2	-0.00306054	1494.68	499.235	1494.69	499.236	3	2.1.1.100.19	7.11468	4193.95	7.15	0.15
2	125.1	125.09	72.41	71.7	67.31	dicLab1_genemodels_DLAgn_00134650_1	| type ii keratin e3 | KRT4 | - range=LG22-25:22086433-22091061 5'pad=0 3'pad=0 strand=- repeatMasking=none	2	99	NTKNEIAELNR			missed K-N@3	-0.00217024	1300.67	651.343	1300.67	651.344	2	2.1.1.89.35	6.3386	1917.23	6.41	0.22
2	125.1	125.09	72.41	71.7	67.31	dicLab1_genemodels_DLAgn_00134650_1	| type ii keratin e3 | KRT4 | - range=LG22-25:22086433-22091061 5'pad=0 3'pad=0 strand=- repeatMasking=none	2	99	PAYSVSSSFGGGSMLR			cleaved K-P@N-term	0.00135739	1601.75	801.883	1601.75	801.883	2	3.1.1.313.30	22.0992	3440.88	22.11	0.22
2	125.1	125.09	72.41	71.7	67.31	dicLab1_genemodels_DLAgn_00134650_1	| type ii keratin e3 | KRT4 | - range=LG22-25:22086433-22091061 5'pad=0 3'pad=0 strand=- repeatMasking=none	2	99	QLDGLGNEK	Gln->pyro-Glu@N-term			0.000577919	955.462	478.738	955.461	478.738	2	2.1.1.201.15	14.4647	16699.2	14.21	0.14
2	125.1	125.09	72.41	71.7	67.31	dicLab1_genemodels_DLAgn_00134650_1	| type ii keratin e3 | KRT4 | - range=LG22-25:22086433-22091061 5'pad=0 3'pad=0 strand=- repeatMasking=none	2	99	QTLLAPLNLEIDPAIQTVR			cleaved N-Q@N-term	-0.00659926	2104.18	1053.1	2104.19	1053.1	2	3.1.1.588.17	42.17	392.26	42.12	0.15
2	125.1	125.09	72.41	71.7	67.31	dicLab1_genemodels_DLAgn_00134650_1	| type ii keratin e3 | KRT4 | - range=LG22-25:22086433-22091061 5'pad=0 3'pad=0 strand=- repeatMasking=none	2	99	RASVENEFVLLK			missed R-A@1	-0.000231409	1403.78	468.933	1403.78	468.933	3	2.1.1.304.6	21.9643	743.64	22.08	0.22
2	125.1	125.09	72.41	71.7	67.31	dicLab1_genemodels_DLAgn_00134650_1	| type ii keratin e3 | KRT4 | - range=LG22-25:22086433-22091061 5'pad=0 3'pad=0 strand=- repeatMasking=none	2	99	RQLDGLGNEK			missed R-Q@1	-0.00437567	1128.58	565.299	1128.59	565.302	2	2.1.1.67.38	4.73293	1307.03	4.75	0.15
2	125.1	125.09	72.41	71.7	67.31	dicLab1_genemodels_DLAgn_00134650_1	| type ii keratin e3 | KRT4 | - range=LG22-25:22086433-22091061 5'pad=0 3'pad=0 strand=- repeatMasking=none	2	99	RSNIDGMFEAYIANLR			cleaved T-R@N-term; missed R-S@1	0.00118927	1868.92	623.981	1868.92	623.981	3	3.1.1.516.7	36.8757	666.9	36.98	0.29
2	125.1	125.09	72.41	71.7	67.31	dicLab1_genemodels_DLAgn_00134650_1	| type ii keratin e3 | KRT4 | - range=LG22-25:22086433-22091061 5'pad=0 3'pad=0 strand=- repeatMasking=none	2	99	SAVISSKPAYSVSSSFGGGSMLR				-0.00036584	2274.13	759.051	2274.13	759.051	3	2.1.1.313.30	22.6527	12122	22.6	0.22
2	125.1	125.09	72.41	71.7	67.31	dicLab1_genemodels_DLAgn_00134650_1	| type ii keratin e3 | KRT4 | - range=LG22-25:22086433-22091061 5'pad=0 3'pad=0 strand=- repeatMasking=none	2	99	SNIDGMFEAY			cleaved Y-I@C-term	-1.62818e-05	1145.47	573.742	1145.47	573.742	2	2.1.1.376.7	27.234	788.77	27.27	0.14
2	125.1	125.09	72.41	71.7	67.31	dicLab1_genemodels_DLAgn_00134650_1	| type ii keratin e3 | KRT4 | - range=LG22-25:22086433-22091061 5'pad=0 3'pad=0 strand=- repeatMasking=none	2	99	SNIDGMFEAYIANLR				0.00226399	1712.82	571.948	1712.82	571.947	3	1.1.1.592.2	42.8552	7135.27	42.32	0.29
2	125.1	125.09	72.41	71.7	67.31	dicLab1_genemodels_DLAgn_00134650_1	| type ii keratin e3 | KRT4 | - range=LG22-25:22086433-22091061 5'pad=0 3'pad=0 strand=- repeatMasking=none	2	99	SSFGSSGGGGGGSFSGGSFSGGIR				0.000789919	2051.89	1026.95	2051.89	1026.95	2	2.1.1.250.43	18.0703	17743.3	18.15	0.22
2	125.1	125.09	72.41	71.7	67.31	dicLab1_genemodels_DLAgn_00134650_1	| type ii keratin e3 | KRT4 | - range=LG22-25:22086433-22091061 5'pad=0 3'pad=0 strand=- repeatMasking=none	2	99	TLLAPLNLEIDPAIQTVR			cleaved Q-T@N-term	-0.00252892	1976.13	659.717	1976.13	659.717	3	3.1.1.590.5	42.2787	216.94	42.31	0.22
2	125.1	125.09	72.41	71.7	67.31	dicLab1_genemodels_DLAgn_00134650_1	| type ii keratin e3 | KRT4 | - range=LG22-25:22086433-22091061 5'pad=0 3'pad=0 strand=- repeatMasking=none	2	99	TLNNRFASFIDK	Deamidated(N)@4		missed R-F@5	-0.000414715	1425.72	713.87	1425.73	713.87	2	2.1.1.376.20	27.2616	5107.51	27.35	0.22
2	125.1	125.09	72.41	71.7	67.31	dicLab1_genemodels_DLAgn_00134650_1	| type ii keratin e3 | KRT4 | - range=LG22-25:22086433-22091061 5'pad=0 3'pad=0 strand=- repeatMasking=none	2	99	TQEKEQIK			missed K-E@4	-0.00237325	1002.53	502.273	1002.53	502.275	2	2.1.1.13.19	0.795467	5.82336
2	125.1	125.09	72.41	71.7	67.31	dicLab1_genemodels_DLAgn_00134650_1	| type ii keratin e3 | KRT4 | - range=LG22-25:22086433-22091061 5'pad=0 3'pad=0 strand=- repeatMasking=none	2	99	VDALQDEINFLR				0.0117581	1431.75	716.881	1431.74	716.875	2	1.1.1.460.12	33.2454	376.44	33.79	0.73
2	125.1	125.09	72.41	71.7	67.31	dicLab1_genemodels_DLAgn_00134650_1	| type ii keratin e3 | KRT4 | - range=LG22-25:22086433-22091061 5'pad=0 3'pad=0 strand=- repeatMasking=none	2	99	VQVNQTLLAPLNLEIDPAIQTVR			cleaved N-V@N-term	-0.00829283	2544.42	849.147	2544.43	849.15	3	1.1.1.606.5	43.891	596.69	43.94	0.22
2	125.1	125.09	72.41	71.7	67.31	dicLab1_genemodels_DLAgn_00134650_1	| type ii keratin e3 | KRT4 | - range=LG22-25:22086433-22091061 5'pad=0 3'pad=0 strand=- repeatMasking=none	2	99	WSLLQDQTTTR				0.00379448	1347.68	450.235	1347.68	450.233	3	2.1.1.279.3	20.1429	2236.01	20.27	0.36
2	125.1	125.09	72.41	71.7	67.31	dicLab1_genemodels_DLAgn_00134650_1	| type ii keratin e3 | KRT4 | - range=LG22-25:22086433-22091061 5'pad=0 3'pad=0 strand=- repeatMasking=none	2	99	YEDEINKR			missed K-R@7	0.000294573	1065.51	356.177	1065.51	356.177	3	2.1.1.53.2	3.67412	2677.68	3.72	0.15
2	125.1	125.09	72.41	71.7	67.31	dicLab1_genemodels_DLAgn_00134650_1	| type ii keratin e3 | KRT4 | - range=LG22-25:22086433-22091061 5'pad=0 3'pad=0 strand=- repeatMasking=none	1.48149	99	ADAESWYQQKFQEIQSTAGQAGDELR	Propionamide(K)@10		missed K-F@10	-0.00905	3026.39	1009.8	3026.4	1009.81	3	2.1.1.428.17	31.0531	648.65	31.01	0.14
2	125.1	125.09	72.41	71.7	67.31	dicLab1_genemodels_DLAgn_00134650_1	| type ii keratin e3 | KRT4 | - range=LG22-25:22086433-22091061 5'pad=0 3'pad=0 strand=- repeatMasking=none	1.23657	94.94	FLEQQNK				0.001366	905.462	453.738	905.461	453.738	2	2.1.1.67.16	4.70935	77662.1	4.75	0.15
2	125.1	125.09	72.41	71.7	67.31	dicLab1_genemodels_DLAgn_00134650_1	| type ii keratin e3 | KRT4 | - range=LG22-25:22086433-22091061 5'pad=0 3'pad=0 strand=- repeatMasking=none	0.995679	99	SNIDGMFEAYIANLRR	Arg-loss@C-term		missed R-R@15	0.00260336	1712.82	857.418	1712.82	857.417	2	2.1.1.582.18	42.2706	80785.4	42.22	0.29
2	125.1	125.09	72.41	71.7	67.31	dicLab1_genemodels_DLAgn_00134650_1	| type ii keratin e3 | KRT4 | - range=LG22-25:22086433-22091061 5'pad=0 3'pad=0 strand=- repeatMasking=none	0.801343	99	VELEAKVDALQDEINFLR	Propionamide(K)@6		missed K-V@6	0.00401173	2172.15	725.056	2172.14	725.055	3	2.1.1.488.19	35.4084	1280.54	35.44	0.22
2	125.1	125.09	72.41	71.7	67.31	dicLab1_genemodels_DLAgn_00134650_1	| type ii keratin e3 | KRT4 | - range=LG22-25:22086433-22091061 5'pad=0 3'pad=0 strand=- repeatMasking=none	0.651695	99	PAIQTVR			cleaved D-P@N-term	-0.00141241	783.459	392.737	783.46	392.737	2	3.1.1.88.6	5.62603	11530.2	5.66	0.22
2	125.1	125.09	72.41	71.7	67.31	dicLab1_genemodels_DLAgn_00134650_1	| type ii keratin e3 | KRT4 | - range=LG22-25:22086433-22091061 5'pad=0 3'pad=0 strand=- repeatMasking=none	0.447332	99	IGSGGGSATIH			cleaved H-I@C-term	-0.00168768	955.471	478.743	955.472	478.743	2	2.1.1.63.12	4.41713	809.75	4.39	0.15
2	125.1	125.09	72.41	71.7	67.31	dicLab1_genemodels_DLAgn_00134650_1	| type ii keratin e3 | KRT4 | - range=LG22-25:22086433-22091061 5'pad=0 3'pad=0 strand=- repeatMasking=none	0.420216	99	SSGGGGGGSFSGGSFSGGIR			cleaved G-S@N-term	0.000127666	1673.74	837.877	1673.74	837.877	2	2.1.1.185.41	13.3298	3823.96	13.48	0.22
2	125.1	125.09	72.41	71.7	67.31	dicLab1_genemodels_DLAgn_00134650_1	| type ii keratin e3 | KRT4 | - range=LG22-25:22086433-22091061 5'pad=0 3'pad=0 strand=- repeatMasking=none	0.317855	99	NLEIDPAIQTVR			cleaved L-N@N-term	-0.00484542	1367.74	684.875	1367.74	684.878	2	2.1.1.306.32	22.1417	5688.64	22.24	0.22
2	125.1	125.09	72.41	71.7	67.31	dicLab1_genemodels_DLAgn_00134650_1	| type ii keratin e3 | KRT4 | - range=LG22-25:22086433-22091061 5'pad=0 3'pad=0 strand=- repeatMasking=none	0.229885	99	ALQDEINFLR			cleaved D-A@N-term	-0.000162926	1217.64	609.827	1217.64	609.828	2	3.1.1.391.21	27.7763	2216.11	27.94	0.22
2	125.1	125.09	72.41	71.7	67.31	dicLab1_genemodels_DLAgn_00134650_1	| type ii keratin e3 | KRT4 | - range=LG22-25:22086433-22091061 5'pad=0 3'pad=0 strand=- repeatMasking=none	0.220404	99	APLNLEIDPAIQTVRTQEK	Deamidated(Q)@17		cleaved L-A@N-term; missed R-T@15	0.00326485	2136.15	713.056	2136.14	713.055	3	3.1.1.430.14	30.6134	3874.62	30.71	0.22
2	125.1	125.09	72.41	71.7	67.31	dicLab1_genemodels_DLAgn_00134650_1	| type ii keratin e3 | KRT4 | - range=LG22-25:22086433-22091061 5'pad=0 3'pad=0 strand=- repeatMasking=none	0.134304	99	LLAPLNLEIDPAIQTVRTQEK	Deamidated(Q)@19		cleaved T-L@N-term; missed R-T@17	0.0012188	2362.31	788.445	2362.31	788.444	3	2.1.1.542.11	39.3399	582.82	39.31	0.22
2	125.1	125.09	72.41	71.7	67.31	dicLab1_genemodels_DLAgn_00134650_1	| type ii keratin e3 | KRT4 | - range=LG22-25:22086433-22091061 5'pad=0 3'pad=0 strand=- repeatMasking=none	0.0942041	99	GMFEAYIANLR			cleaved D-G@N-term	-0.00272598	1283.63	642.822	1283.63	642.824	2	3.1.1.455.9	32.4273	665.5	32.4	0.29
2	125.1	125.09	72.41	71.7	67.31	dicLab1_genemodels_DLAgn_00134650_1	| type ii keratin e3 | KRT4 | - range=LG22-25:22086433-22091061 5'pad=0 3'pad=0 strand=- repeatMasking=none	0.0861861	99	VQVNQTLLAPLNLEIDPA			cleaved N-V@N-term; cleaved A-I@C-term	0.000799208	1947.07	974.542	1947.07	974.541	2	2.1.1.618.14	44.9034	406.47	44.77	0.15
2	125.1	125.09	72.41	71.7	67.31	dicLab1_genemodels_DLAgn_00134650_1	| type ii keratin e3 | KRT4 | - range=LG22-25:22086433-22091061 5'pad=0 3'pad=0 strand=- repeatMasking=none	0.0675262	98.34	KYEDEINKR			cleaved N-K@N-term; missed K-Y@1; missed K-R@8	0.00258569	1193.61	398.876	1193.6	398.875	3	2.1.1.60.8	4.19218	908.92	4.22	0.15
2	125.1	125.09	72.41	71.7	67.31	dicLab1_genemodels_DLAgn_00134650_1	| type ii keratin e3 | KRT4 | - range=LG22-25:22086433-22091061 5'pad=0 3'pad=0 strand=- repeatMasking=none	0.0254883	99	IGSGGGSATIHIQ			cleaved Q-S@C-term	0.00353212	1196.62	599.317	1196.61	599.315	2	3.1.1.162.30	11.0481	883.73	11.07	0.22
2	125.1	125.09	72.41	71.7	67.31	dicLab1_genemodels_DLAgn_00134650_1	| type ii keratin e3 | KRT4 | - range=LG22-25:22086433-22091061 5'pad=0 3'pad=0 strand=- repeatMasking=none	0.0254883	99	SAVISSKPAYSVS			cleaved S-S@C-term	-0.00225347	1294.67	648.345	1294.68	648.346	2	3.1.1.159.31	10.8279	979.36	10.84	0.22
2	125.1	125.09	72.41	71.7	67.31	dicLab1_genemodels_DLAgn_00134650_1	| type ii keratin e3 | KRT4 | - range=LG22-25:22086433-22091061 5'pad=0 3'pad=0 strand=- repeatMasking=none	0.00966115	98.76	AESWYQQK			cleaved D-A@N-term	0.0017188	1038.48	520.247	1038.48	520.246	2	3.1.1.113.28	7.4784	585.46	7.49	0.29
2	125.1	125.09	72.41	71.7	67.31	dicLab1_genemodels_DLAgn_00134650_1	| type ii keratin e3 | KRT4 | - range=LG22-25:22086433-22091061 5'pad=0 3'pad=0 strand=- repeatMasking=none	0.00877392	99	LAPLNLEIDPA			cleaved L-L@N-term; cleaved A-I@C-term	-0.00139176	1164.64	583.326	1164.64	583.327	2	1.1.1.467.6	33.7454	368.75	33.72	0.22
2	125.1	125.09	72.41	71.7	67.31	dicLab1_genemodels_DLAgn_00134650_1	| type ii keratin e3 | KRT4 | - range=LG22-25:22086433-22091061 5'pad=0 3'pad=0 strand=- repeatMasking=none	0.00261362	99	KLLEGEESRIGSGGGSATIHIQSSSSGFG	Deamidated(Q)@22		cleaved G-S@C-term; missed K-L@1; missed R-I@9	0.00345505	2848.39	950.47	2848.38	950.469	3	2.1.1.293.41	21.209	6543.61	21.29	0.22
2	125.1	125.09	72.41	71.7	67.31	dicLab1_genemodels_DLAgn_00134650_1	| type ii keratin e3 | KRT4 | - range=LG22-25:22086433-22091061 5'pad=0 3'pad=0 strand=- repeatMasking=none	0.00174066	96.97	TSVIVEMDNSR			cleaved D-T@N-term	-0.0016275	1249.6	625.805	1249.6	625.806	2	2.1.1.181.39	13.0304	1305.72	12.97	0.22
2	125.1	125.09	72.41	71.7	67.31	dicLab1_genemodels_DLAgn_00134650_1	| type ii keratin e3 | KRT4 | - range=LG22-25:22086433-22091061 5'pad=0 3'pad=0 strand=- repeatMasking=none	0.00174066	96.09	IGSGGGSATIHIQS			cleaved S-S@C-term	0.00208657	1283.65	642.832	1283.65	642.831	2	2.1.1.145.38	10.4015	1269.12	10.43	0.22
2	125.1	125.09	72.41	71.7	67.31	dicLab1_genemodels_DLAgn_00134650_1	| type ii keratin e3 | KRT4 | - range=LG22-25:22086433-22091061 5'pad=0 3'pad=0 strand=- repeatMasking=none	0.000434512	95.68	LLEGEESRIGSGGGSATIHIQSSSSGFG	Deamidated(Q)@21		cleaved G-S@C-term; missed R-I@8	0.0030123	2720.29	907.771	2720.29	907.77	3	3.1.1.341.33	24.146	4936.1	24.16	0.22
3	123.79	124.18	72.62	69.38	68	dicLab1_genemodels_DLAgn_00104330_1	| collagen type i alpha 3 chain | COL1A1B | - range=LG1B:13633966-13651221 5'pad=0 3'pad=0 strand=- repeatMasking=none	2	99	AGPSGAQGQDGR			cleaved R-P@C-term	-0.000837873	1099.5	550.757	1099.5	550.758	2	1.1.1.13.13	0.731817	4.01673
3	123.79	124.18	72.62	69.38	68	dicLab1_genemodels_DLAgn_00104330_1	| collagen type i alpha 3 chain | COL1A1B | - range=LG1B:13633966-13651221 5'pad=0 3'pad=0 strand=- repeatMasking=none	2	99	AGPSGAQGQDGRPGPPGPAGSR				-0.000952525	1972.95	658.656	1972.95	658.656	3	2.1.1.65.35	4.58462	4517.84	4.61	0.15
3	123.79	124.18	72.62	69.38	68	dicLab1_genemodels_DLAgn_00104330_1	| collagen type i alpha 3 chain | COL1A1B | - range=LG1B:13633966-13651221 5'pad=0 3'pad=0 strand=- repeatMasking=none	2	99	ALLLQGSNDVEIR				-0.00427571	1426.77	714.394	1426.78	714.396	2	3.1.1.325.30	22.969	1448.16	22.84	0.15
3	123.79	124.18	72.62	69.38	68	dicLab1_genemodels_DLAgn_00104330_1	| collagen type i alpha 3 chain | COL1A1B | - range=LG1B:13633966-13651221 5'pad=0 3'pad=0 strand=- repeatMasking=none	2	99	APDPFR				0.00189755	701.352	351.683	701.35	351.682	2	1.1.1.113.2	7.93992	11661.4	7.99	0.15
3	123.79	124.18	72.62	69.38	68	dicLab1_genemodels_DLAgn_00104330_1	| collagen type i alpha 3 chain | COL1A1B | - range=LG1B:13633966-13651221 5'pad=0 3'pad=0 strand=- repeatMasking=none	2	99	DGDIGAPGPSGPAGPAGEK				0.00166513	1648.77	825.393	1648.77	825.392	2	2.1.1.119.38	8.52777	17892.8	8.6	0.14
3	123.79	124.18	72.62	69.38	68	dicLab1_genemodels_DLAgn_00104330_1	| collagen type i alpha 3 chain | COL1A1B | - range=LG1B:13633966-13651221 5'pad=0 3'pad=0 strand=- repeatMasking=none	2	99	DGMNGLPGPIGPPGPR	Oxidation(P)@7			0.00191016	1546.76	774.386	1546.76	774.385	2	2.1.1.272.38	19.6781	16544.9	19.68	0.22
3	123.79	124.18	72.62	69.38	68	dicLab1_genemodels_DLAgn_00104330_1	| collagen type i alpha 3 chain | COL1A1B | - range=LG1B:13633966-13651221 5'pad=0 3'pad=0 strand=- repeatMasking=none	2	99	EAGAVGTSGPSGPR	Propionamide@N-term		cleaved G-E@N-term	-0.00153713	1312.64	657.325	1312.64	657.326	2	2.1.1.79.49	5.6176	4586.69	5.62	0.15
3	123.79	124.18	72.62	69.38	68	dicLab1_genemodels_DLAgn_00104330_1	| collagen type i alpha 3 chain | COL1A1B | - range=LG1B:13633966-13651221 5'pad=0 3'pad=0 strand=- repeatMasking=none	2	99	ESGAAGAAGPSGPAGVR	Propionamide@N-term		cleaved G-E@N-term	-0.00149301	1481.72	741.868	1481.72	741.868	2	2.1.1.91.36	6.48695	3835.02	6.56	0.22
3	123.79	124.18	72.62	69.38	68	dicLab1_genemodels_DLAgn_00104330_1	| collagen type i alpha 3 chain | COL1A1B | - range=LG1B:13633966-13651221 5'pad=0 3'pad=0 strand=- repeatMasking=none	2	99	GAPGAMGAQGATGESGSSGAPGAPGSK	Oxidation(P)@3; Oxidation(P)@24			0.00432316	2245.99	749.671	2245.99	749.67	3	2.1.1.69.49	4.88498	5239.27	4.9	0.15
3	123.79	124.18	72.62	69.38	68	dicLab1_genemodels_DLAgn_00104330_1	| collagen type i alpha 3 chain | COL1A1B | - range=LG1B:13633966-13651221 5'pad=0 3'pad=0 strand=- repeatMasking=none	2	99	GAPGPAGNDGAK	Oxidation(P)@3			-0.00368743	1026.47	514.242	1026.47	514.244	2	2.1.1.14.20	0.87455	3911.95	0.96	0.22
3	123.79	124.18	72.62	69.38	68	dicLab1_genemodels_DLAgn_00104330_1	| collagen type i alpha 3 chain | COL1A1B | - range=LG1B:13633966-13651221 5'pad=0 3'pad=0 strand=- repeatMasking=none	2	99	GDAGAPGPAGPVGAAGPQGNAGPPGPK	Oxidation(P)@6; Oxidation(P)@24			0.00337064	2253.08	752.034	2253.08	752.033	3	2.1.1.124.37	8.88468	23948.8	8.97	0.14
3	123.79	124.18	72.62	69.38	68	dicLab1_genemodels_DLAgn_00104330_1	| collagen type i alpha 3 chain | COL1A1B | - range=LG1B:13633966-13651221 5'pad=0 3'pad=0 strand=- repeatMasking=none	2	99	GDAGPAGPK				0.000108455	768.377	385.196	768.377	385.196	2	1.1.1.18.2	1.04892	605.6	1.25	0.43
3	123.79	124.18	72.62	69.38	68	dicLab1_genemodels_DLAgn_00104330_1	| collagen type i alpha 3 chain | COL1A1B | - range=LG1B:13633966-13651221 5'pad=0 3'pad=0 strand=- repeatMasking=none	2	99	GDAGPAGPKGEGGASGENGVPGAMGAR	Oxidation(P)@8; Oxidation(P)@21		missed K-G@9	-0.000796769	2355.05	786.024	2355.05	786.024	3	2.1.1.81.39	5.76373	8474.75	5.78	0.15
3	123.79	124.18	72.62	69.38	68	dicLab1_genemodels_DLAgn_00104330_1	| collagen type i alpha 3 chain | COL1A1B | - range=LG1B:13633966-13651221 5'pad=0 3'pad=0 strand=- repeatMasking=none	2	99	GDRGESGMAGPPGPPGAPGAPGAVGPSGK	Oxidation(P)@12; Oxidation(P)@15; Oxidation(P)@18; Oxidation(P)@21		missed R-G@3	0.00149131	2548.16	850.395	2548.16	850.394	3	2.1.1.92.50	6.56407	11320	6.71	0.22
3	123.79	124.18	72.62	69.38	68	dicLab1_genemodels_DLAgn_00104330_1	| collagen type i alpha 3 chain | COL1A1B | - range=LG1B:13633966-13651221 5'pad=0 3'pad=0 strand=- repeatMasking=none	2	99	GEAGAVGTSGPSGPR				0.00132064	1298.62	650.319	1298.62	650.318	2	2.1.1.66.35	4.66147	51595.2	4.68	0.15
3	123.79	124.18	72.62	69.38	68	dicLab1_genemodels_DLAgn_00104330_1	| collagen type i alpha 3 chain | COL1A1B | - range=LG1B:13633966-13651221 5'pad=0 3'pad=0 strand=- repeatMasking=none	2	99	GEAGEAGER				-0.000735962	874.378	438.196	874.378	438.196	2	1.1.1.16.8	0.934933	4.01673
3	123.79	124.18	72.62	69.38	68	dicLab1_genemodels_DLAgn_00104330_1	| collagen type i alpha 3 chain | COL1A1B | - range=LG1B:13633966-13651221 5'pad=0 3'pad=0 strand=- repeatMasking=none	2	99	GEGGASGENGVPGAMGAR				-0.00812253	1572.69	787.351	1572.7	787.355	2	2.1.1.98.39	6.99953	1106.36	7.07	0.44
3	123.79	124.18	72.62	69.38	68	dicLab1_genemodels_DLAgn_00104330_1	| collagen type i alpha 3 chain | COL1A1B | - range=LG1B:13633966-13651221 5'pad=0 3'pad=0 strand=- repeatMasking=none	2	99	GEPGNPGPAGPAGPAGSPGSDGSPGAK	Oxidation(P)@3; Oxidation(P)@18; Oxidation(P)@24			0.00115669	2290.01	764.344	2290.01	764.344	3	2.1.1.70.40	4.95672	10059.9	4.97	0.15
3	123.79	124.18	72.62	69.38	68	dicLab1_genemodels_DLAgn_00104330_1	| collagen type i alpha 3 chain | COL1A1B | - range=LG1B:13633966-13651221 5'pad=0 3'pad=0 strand=- repeatMasking=none	2	99	GEPGPAGVQGLAGPAGEEGK				-0.000702659	1776.86	889.439	1776.86	889.439	2	2.1.1.191.37	13.7686	34232.9	13.85	0.22
3	123.79	124.18	72.62	69.38	68	dicLab1_genemodels_DLAgn_00104330_1	| collagen type i alpha 3 chain | COL1A1B | - range=LG1B:13633966-13651221 5'pad=0 3'pad=0 strand=- repeatMasking=none	2	99	GEPGPAGVQGLAGPAGEEGKR			missed K-R@20	0.00130237	1932.97	645.33	1932.97	645.329	3	2.1.1.158.31	11.346	43897.9	11.38	0.22
3	123.79	124.18	72.62	69.38	68	dicLab1_genemodels_DLAgn_00104330_1	| collagen type i alpha 3 chain | COL1A1B | - range=LG1B:13633966-13651221 5'pad=0 3'pad=0 strand=- repeatMasking=none	2	99	GEQGPAGPPGFQGLPGPQGATGETGKPGEQGAPGEAGPSGPSGPR	Oxidation(P)@8; Oxidation(P)@15; Oxidation(P)@27; Oxidation(P)@33			-0.0038559	4140.9	1036.23	4140.9	1036.23	4	2.1.1.225.44	16.2457	32816.7	16.25	0.22
3	123.79	124.18	72.62	69.38	68	dicLab1_genemodels_DLAgn_00104330_1	| collagen type i alpha 3 chain | COL1A1B | - range=LG1B:13633966-13651221 5'pad=0 3'pad=0 strand=- repeatMasking=none	2	99	GESGAAGAAGPSGPAGVR				0.00019637	1467.71	490.243	1467.71	490.243	3	2.1.1.77.13	5.43407	4164.34	5.48	0.15
3	123.79	124.18	72.62	69.38	68	dicLab1_genemodels_DLAgn_00104330_1	| collagen type i alpha 3 chain | COL1A1B | - range=LG1B:13633966-13651221 5'pad=0 3'pad=0 strand=- repeatMasking=none	2	99	GESGDTGPK				-0.00115837	846.371	424.193	846.372	424.193	2	2.1.1.10.10	0.573767	8.30211
3	123.79	124.18	72.62	69.38	68	dicLab1_genemodels_DLAgn_00104330_1	| collagen type i alpha 3 chain | COL1A1B | - range=LG1B:13633966-13651221 5'pad=0 3'pad=0 strand=- repeatMasking=none	2	99	GESGDTGPKGDAGAPGPAGPVGAAGPQGNAGPPGPK	Oxidation(P)@15; Oxidation(P)@33; Oxidation(P)@35		missed K-G@9	-0.000336078	3097.43	1033.48	3097.43	1033.49	3	2.1.1.108.44	7.72907	28.7117
3	123.79	124.18	72.62	69.38	68	dicLab1_genemodels_DLAgn_00104330_1	| collagen type i alpha 3 chain | COL1A1B | - range=LG1B:13633966-13651221 5'pad=0 3'pad=0 strand=- repeatMasking=none	2	99	GESGMAGPPGPPGAPGAPGAVGPSGK	Oxidation(P)@9; Oxidation(P)@12; Oxidation(P)@15; Oxidation(P)@18			0.0041971	2220.02	741.013	2220.01	741.011	3	2.1.1.112.36	8.01497	11747	8.1	0.22
3	123.79	124.18	72.62	69.38	68	dicLab1_genemodels_DLAgn_00104330_1	| collagen type i alpha 3 chain | COL1A1B | - range=LG1B:13633966-13651221 5'pad=0 3'pad=0 strand=- repeatMasking=none	2	99	GETGPAGPAGFAGPPGADGQPGAK				-4.55948e-05	2062.97	688.664	2062.97	688.664	3	2.1.1.198.34	14.2701	28094	14.5	0.22
3	123.79	124.18	72.62	69.38	68	dicLab1_genemodels_DLAgn_00104330_1	| collagen type i alpha 3 chain | COL1A1B | - range=LG1B:13633966-13651221 5'pad=0 3'pad=0 strand=- repeatMasking=none	2	99	GETGPAGRPGEAGASGPPGLSGEK	Oxidation(P)@9			-0.00359939	2151.02	718.013	2151.02	718.014	3	2.1.1.91.31	6.48293	11243.5	6.5	0.22
3	123.79	124.18	72.62	69.38	68	dicLab1_genemodels_DLAgn_00104330_1	| collagen type i alpha 3 chain | COL1A1B | - range=LG1B:13633966-13651221 5'pad=0 3'pad=0 strand=- repeatMasking=none	2	99	GETGTQGGR				-0.00523603	861.389	431.702	861.394	431.704	2	1.1.1.7.4	0.301	27.1042
3	123.79	124.18	72.62	69.38	68	dicLab1_genemodels_DLAgn_00104330_1	| collagen type i alpha 3 chain | COL1A1B | - range=LG1B:13633966-13651221 5'pad=0 3'pad=0 strand=- repeatMasking=none	2	99	GFPGADGAAGGK				-0.00189102	1003.47	502.743	1003.47	502.743	2	2.1.1.86.18	6.10302	5269.56	6.21	0.14
3	123.79	124.18	72.62	69.38	68	dicLab1_genemodels_DLAgn_00104330_1	| collagen type i alpha 3 chain | COL1A1B | - range=LG1B:13633966-13651221 5'pad=0 3'pad=0 strand=- repeatMasking=none	2	99	GFPGLPGQSGEPGK				-7.05141e-05	1326.66	664.336	1326.66	664.336	2	2.1.1.242.38	17.4737	43989.3	17.65	0.22
3	123.79	124.18	72.62	69.38	68	dicLab1_genemodels_DLAgn_00104330_1	| collagen type i alpha 3 chain | COL1A1B | - range=LG1B:13633966-13651221 5'pad=0 3'pad=0 strand=- repeatMasking=none	2	99	GFSGLDGAK				0.00166028	850.42	426.217	850.418	426.217	2	2.1.1.108.10	7.69045	4558.75	7.73	0.15
3	123.79	124.18	72.62	69.38	68	dicLab1_genemodels_DLAgn_00104330_1	| collagen type i alpha 3 chain | COL1A1B | - range=LG1B:13633966-13651221 5'pad=0 3'pad=0 strand=- repeatMasking=none	2	99	GFSGMQGLPGPAGPSGER	Oxidation(M)@5			-0.00133008	1716.79	859.401	1716.79	859.402	2	2.1.1.181.53	13.0429	3573.61	13.12	0.15
3	123.79	124.18	72.62	69.38	68	dicLab1_genemodels_DLAgn_00104330_1	| collagen type i alpha 3 chain | COL1A1B | - range=LG1B:13633966-13651221 5'pad=0 3'pad=0 strand=- repeatMasking=none	2	99	GGAGTPGATGFPGPAGR	Oxidation(P)@6; Oxidation(P)@12			0.00178104	1458.69	730.351	1458.69	730.35	2	2.1.1.102.32	7.28523	26319	7.43	0.22
3	123.79	124.18	72.62	69.38	68	dicLab1_genemodels_DLAgn_00104330_1	| collagen type i alpha 3 chain | COL1A1B | - range=LG1B:13633966-13651221 5'pad=0 3'pad=0 strand=- repeatMasking=none	2	99	GGEGAPGKDGVR			missed K-D@8	0.00201115	1098.54	367.188	1098.54	367.188	3	2.1.1.25.3	1.6376	112.22	1.69	0.22
3	123.79	124.18	72.62	69.38	68	dicLab1_genemodels_DLAgn_00104330_1	| collagen type i alpha 3 chain | COL1A1B | - range=LG1B:13633966-13651221 5'pad=0 3'pad=0 strand=- repeatMasking=none	2	99	GITGSIGVPGPHGAQGEK				-0.00143726	1660.85	554.625	1660.85	554.625	3	2.1.1.158.18	11.3305	72486	11.45	0.22
3	123.79	124.18	72.62	69.38	68	dicLab1_genemodels_DLAgn_00104330_1	| collagen type i alpha 3 chain | COL1A1B | - range=LG1B:13633966-13651221 5'pad=0 3'pad=0 strand=- repeatMasking=none	2	99	GITGSIGVPGPHGAQGEKGEAGAVGTSGPSGPR			missed K-G@18	0.00697144	2941.47	736.375	2941.46	736.373	4	2.1.1.182.51	13.112	3665.02	13.05	0.15
3	123.79	124.18	72.62	69.38	68	dicLab1_genemodels_DLAgn_00104330_1	| collagen type i alpha 3 chain | COL1A1B | - range=LG1B:13633966-13651221 5'pad=0 3'pad=0 strand=- repeatMasking=none	2	99	GNDGNTGPAGPPGSTGPAGPPGFPGGAGAK	Oxidation(P)@12			-0.00758285	2532.16	845.059	2532.16	845.062	3	2.1.1.212.43	15.2915	2233.66	15.37	0.15
3	123.79	124.18	72.62	69.38	68	dicLab1_genemodels_DLAgn_00104330_1	| collagen type i alpha 3 chain | COL1A1B | - range=LG1B:13633966-13651221 5'pad=0 3'pad=0 strand=- repeatMasking=none	2	99	GNVGLPGQR				-0.00304251	896.48	449.247	896.483	449.249	2	2.1.1.94.6	6.66505	1474.08	6.78	0.22
3	123.79	124.18	72.62	69.38	68	dicLab1_genemodels_DLAgn_00104330_1	| collagen type i alpha 3 chain | COL1A1B | - range=LG1B:13633966-13651221 5'pad=0 3'pad=0 strand=- repeatMasking=none	2	99	GPAGAQGAVGAPGPK	Oxidation(P)@14			0.00141081	1249.64	625.829	1249.64	625.828	2	2.1.1.70.35	4.9522	62571.8	4.52	0.15
3	123.79	124.18	72.62	69.38	68	dicLab1_genemodels_DLAgn_00104330_1	| collagen type i alpha 3 chain | COL1A1B | - range=LG1B:13633966-13651221 5'pad=0 3'pad=0 strand=- repeatMasking=none	2	99	GPAGASGPAGPR				-0.00144316	993.498	497.756	993.499	497.757	2	2.1.1.67.27	4.7229	36555.3	3.87	0.22
3	123.79	124.18	72.62	69.38	68	dicLab1_genemodels_DLAgn_00104330_1	| collagen type i alpha 3 chain | COL1A1B | - range=LG1B:13633966-13651221 5'pad=0 3'pad=0 strand=- repeatMasking=none	2	99	GPAGPAGSKGDR			missed K-G@9	0.0037753	1068.54	357.186	1068.53	357.184	3	1.1.1.13.2	0.685667	4.01673
3	123.79	124.18	72.62	69.38	68	dicLab1_genemodels_DLAgn_00104330_1	| collagen type i alpha 3 chain | COL1A1B | - range=LG1B:13633966-13651221 5'pad=0 3'pad=0 strand=- repeatMasking=none	2	99	GPAGPQGAR				0.00118169	809.416	405.715	809.414	405.714	2	1.1.1.18.6	1.08402	2354.83	1.25	0.29
3	123.79	124.18	72.62	69.38	68	dicLab1_genemodels_DLAgn_00104330_1	| collagen type i alpha 3 chain | COL1A1B | - range=LG1B:13633966-13651221 5'pad=0 3'pad=0 strand=- repeatMasking=none	2	99	GPGGAPGSVGAPGK				-0.00206412	1107.57	554.79	1107.57	554.791	2	2.1.1.70.28	4.94417	2527.32	4.96	0.15
3	123.79	124.18	72.62	69.38	68	dicLab1_genemodels_DLAgn_00104330_1	| collagen type i alpha 3 chain | COL1A1B | - range=LG1B:13633966-13651221 5'pad=0 3'pad=0 strand=- repeatMasking=none	2	99	GPPGPAGPPGLSGATGEAGR				0.00315386	1701.85	851.931	1701.84	851.929	2	2.1.1.179.53	12.8973	17559	12.98	0.22
3	123.79	124.18	72.62	69.38	68	dicLab1_genemodels_DLAgn_00104330_1	| collagen type i alpha 3 chain | COL1A1B | - range=LG1B:13633966-13651221 5'pad=0 3'pad=0 strand=- repeatMasking=none	2	99	GSEGPQGAR				0.000258886	857.399	429.707	857.399	429.707	2	2.1.1.13.12	0.780417	5.82336
3	123.79	124.18	72.62	69.38	68	dicLab1_genemodels_DLAgn_00104330_1	| collagen type i alpha 3 chain | COL1A1B | - range=LG1B:13633966-13651221 5'pad=0 3'pad=0 strand=- repeatMasking=none	2	99	GSPGPPGSTGPQGFTGPPGEPGEPGASGAMGPR				0.00830761	2944.35	982.457	2944.34	982.454	3	2.1.1.274.41	19.824	10585.2	19.9	0.22
3	123.79	124.18	72.62	69.38	68	dicLab1_genemodels_DLAgn_00104330_1	| collagen type i alpha 3 chain | COL1A1B | - range=LG1B:13633966-13651221 5'pad=0 3'pad=0 strand=- repeatMasking=none	2	99	GSPGVGGPTGPR	Oxidation(P)@3			6.96071e-05	1053.52	527.768	1053.52	527.767	2	2.1.1.60.28	4.21675	42275.5	4.29	0.15
3	123.79	124.18	72.62	69.38	68	dicLab1_genemodels_DLAgn_00104330_1	| collagen type i alpha 3 chain | COL1A1B | - range=LG1B:13633966-13651221 5'pad=0 3'pad=0 strand=- repeatMasking=none	2	99	GVTGSPGSPGPDGK	Oxidation(P)@6			-9.83734e-06	1227.57	614.794	1227.57	614.794	2	2.1.1.52.23	3.64842	3003.84	3.66	0.15
3	123.79	124.18	72.62	69.38	68	dicLab1_genemodels_DLAgn_00104330_1	| collagen type i alpha 3 chain | COL1A1B | - range=LG1B:13633966-13651221 5'pad=0 3'pad=0 strand=- repeatMasking=none	2	99	NSIAYMDSATGNLK				0.00332541	1483.7	742.858	1483.7	742.856	2	3.1.1.229.34	15.9573	381.45	15.89	0.29
3	123.79	124.18	72.62	69.38	68	dicLab1_genemodels_DLAgn_00104330_1	| collagen type i alpha 3 chain | COL1A1B | - range=LG1B:13633966-13651221 5'pad=0 3'pad=0 strand=- repeatMasking=none	2	99	PGEAGASGPPGLSGEK	Oxidation(P)@1		cleaved R-P@N-term	-0.00186254	1425.67	713.843	1425.67	713.844	2	2.1.1.94.39	6.70317	5232.7	6.73	0.22
3	123.79	124.18	72.62	69.38	68	dicLab1_genemodels_DLAgn_00104330_1	| collagen type i alpha 3 chain | COL1A1B | - range=LG1B:13633966-13651221 5'pad=0 3'pad=0 strand=- repeatMasking=none	2	99	QGPSGMVGER	Gln->pyro-Glu@N-term			0.00126595	999.446	500.73	999.444	500.729	2	2.1.1.124.17	8.86162	15363.9	8.9	0.22
3	123.79	124.18	72.62	69.38	68	dicLab1_genemodels_DLAgn_00104330_1	| collagen type i alpha 3 chain | COL1A1B | - range=LG1B:13633966-13651221 5'pad=0 3'pad=0 strand=- repeatMasking=none	2	99	SGDRGESGAAGAAGPSGPAGVR			missed R-G@4	0.000357219	1882.89	628.637	1882.89	628.637	3	2.1.1.68.36	4.80415	27033.2	4.82	0.15
3	123.79	124.18	72.62	69.38	68	dicLab1_genemodels_DLAgn_00104330_1	| collagen type i alpha 3 chain | COL1A1B | - range=LG1B:13633966-13651221 5'pad=0 3'pad=0 strand=- repeatMasking=none	2	99	SGMYWVDPNQGSSLDAIK				-0.0025404	1966.91	984.461	1966.91	984.462	2	1.1.1.386.21	27.8672	16.0421
3	123.79	124.18	72.62	69.38	68	dicLab1_genemodels_DLAgn_00104330_1	| collagen type i alpha 3 chain | COL1A1B | - range=LG1B:13633966-13651221 5'pad=0 3'pad=0 strand=- repeatMasking=none	2	99	SSGPAQPGPMGPMGPR				6.83012e-05	1522.7	762.358	1522.7	762.358	2	2.1.1.169.32	12.1596	1979.75	12.25	0.22
3	123.79	124.18	72.62	69.38	68	dicLab1_genemodels_DLAgn_00104330_1	| collagen type i alpha 3 chain | COL1A1B | - range=LG1B:13633966-13651221 5'pad=0 3'pad=0 strand=- repeatMasking=none	2	99	VGPPGPSGAGGPPGPAGPVGK	Oxidation(P)@4; Oxidation(P)@13			0.00349146	1740.88	581.302	1740.88	581.3	3	2.1.1.123.27	8.80178	25388.3	8.61	0.22
3	123.79	124.18	72.62	69.38	68	dicLab1_genemodels_DLAgn_00104330_1	| collagen type i alpha 3 chain | COL1A1B | - range=LG1B:13633966-13651221 5'pad=0 3'pad=0 strand=- repeatMasking=none	1.85387	99	GAAGLPGVK	Oxidation(P)@6			0.00252341	784.447	393.231	784.444	393.229	2	1.1.1.88.2	6.12492	20545.8	6.24	0.22
3	123.79	124.18	72.62	69.38	68	dicLab1_genemodels_DLAgn_00104330_1	| collagen type i alpha 3 chain | COL1A1B | - range=LG1B:13633966-13651221 5'pad=0 3'pad=0 strand=- repeatMasking=none	1.56864	97.8	GPAGPAGSK				0.00248236	740.384	371.199	740.382	371.198	2	1.1.1.15.4	0.840283	4.01673
3	123.79	124.18	72.62	69.38	68	dicLab1_genemodels_DLAgn_00104330_1	| collagen type i alpha 3 chain | COL1A1B | - range=LG1B:13633966-13651221 5'pad=0 3'pad=0 strand=- repeatMasking=none	1.48149	99	GSPGPPGSTGPQGF			cleaved F-T@C-term	0.000348009	1241.57	621.791	1241.57	621.791	2	1.1.1.194.15	13.8418	3347.84	13.96	0.15
3	123.79	124.18	72.62	69.38	68	dicLab1_genemodels_DLAgn_00104330_1	| collagen type i alpha 3 chain | COL1A1B | - range=LG1B:13633966-13651221 5'pad=0 3'pad=0 strand=- repeatMasking=none	1.37675	99	TGPPGEPGEPGASGAMGPR			cleaved F-T@N-term	0.00512691	1720.79	861.402	1720.78	861.399	2	1.1.1.124.24	8.78505	1371.47	8.79	0.14
3	123.79	124.18	72.62	69.38	68	dicLab1_genemodels_DLAgn_00104330_1	| collagen type i alpha 3 chain | COL1A1B | - range=LG1B:13633966-13651221 5'pad=0 3'pad=0 strand=- repeatMasking=none	1.25181	98.63	GETGPAGR			cleaved R-P@C-term	0.000537087	743.357	372.686	743.356	372.685	2	1.1.1.13.4	0.687683	4.01673
3	123.79	124.18	72.62	69.38	68	dicLab1_genemodels_DLAgn_00104330_1	| collagen type i alpha 3 chain | COL1A1B | - range=LG1B:13633966-13651221 5'pad=0 3'pad=0 strand=- repeatMasking=none	1.14874	99	GEPGPAGVQGL			cleaved L-A@C-term	-0.000137041	980.493	491.254	980.493	491.254	2	1.1.1.221.3	15.7932	121.27	15.72	0.36
3	123.79	124.18	72.62	69.38	68	dicLab1_genemodels_DLAgn_00104330_1	| collagen type i alpha 3 chain | COL1A1B | - range=LG1B:13633966-13651221 5'pad=0 3'pad=0 strand=- repeatMasking=none	0.614394	99	GSPGSDGAPGPAGIPGPSGIAGQR	Oxidation(P)@9; Oxidation(P)@15			-0.00313138	2091	698.006	2091	698.007	3	1.1.1.182.13	12.9833	21770	13.16	0.22
3	123.79	124.18	72.62	69.38	68	dicLab1_genemodels_DLAgn_00104330_1	| collagen type i alpha 3 chain | COL1A1B | - range=LG1B:13633966-13651221 5'pad=0 3'pad=0 strand=- repeatMasking=none	0.580044	99	GSPGAAGIAGAPGFPGSR	Oxidation(P)@12; Oxidation(P)@15			-0.00175602	1557.75	779.883	1557.75	779.884	2	1.1.1.169.33	12.0536	3988.82	12.06	0.15
3	123.79	124.18	72.62	69.38	68	dicLab1_genemodels_DLAgn_00104330_1	| collagen type i alpha 3 chain | COL1A1B | - range=LG1B:13633966-13651221 5'pad=0 3'pad=0 strand=- repeatMasking=none	0.568636	99	GRPGPPGPSGAR	Oxidation(P)@3; Oxidation(P)@6			0.00120688	1136.57	379.864	1136.57	379.863	3	1.1.1.25.4	1.57465	2362.08	1.39	0.29
3	123.79	124.18	72.62	69.38	68	dicLab1_genemodels_DLAgn_00104330_1	| collagen type i alpha 3 chain | COL1A1B | - range=LG1B:13633966-13651221 5'pad=0 3'pad=0 strand=- repeatMasking=none	0.537602	99	GETGPAGPAGFAGPPGADGQPGAKGESGDTGPK	Oxidation(P)@14; Oxidation(P)@21		missed K-G@24	0.0102284	2923.33	975.451	2923.32	975.448	3	1.1.1.145.24	10.3151	124.519
3	123.79	124.18	72.62	69.38	68	dicLab1_genemodels_DLAgn_00104330_1	| collagen type i alpha 3 chain | COL1A1B | - range=LG1B:13633966-13651221 5'pad=0 3'pad=0 strand=- repeatMasking=none	0.454693	99	GEPGSKGEPGPAGVQGLAGPAGEEGK	Oxidation(P)@3; Oxidation(P)@11		missed K-G@6	-0.00345665	2364.12	789.046	2364.12	789.047	3	1.1.1.133.42	9.4418	195.58	9.38	0.15
3	123.79	124.18	72.62	69.38	68	dicLab1_genemodels_DLAgn_00104330_1	| collagen type i alpha 3 chain | COL1A1B | - range=LG1B:13633966-13651221 5'pad=0 3'pad=0 strand=- repeatMasking=none	0.217527	99	EGSPGHDGVSGR	Glu->pyro-Glu@N-term; Oxidation(P)@4			-0.00463774	1151.49	576.753	1151.5	576.755	2	2.1.1.29.11	1.97202	303.31	2.12	0.29
3	123.79	124.18	72.62	69.38	68	dicLab1_genemodels_DLAgn_00104330_1	| collagen type i alpha 3 chain | COL1A1B | - range=LG1B:13633966-13651221 5'pad=0 3'pad=0 strand=- repeatMasking=none	0.0716041	99	GDAGAPGPAGPVGAAGPQGN	Oxidation(P)@6		cleaved N-A@C-term	0.00183462	1632.75	817.383	1632.75	817.382	2	1.1.1.113.42	7.98807	2318.28	8	0.22
3	123.79	124.18	72.62	69.38	68	dicLab1_genemodels_DLAgn_00104330_1	| collagen type i alpha 3 chain | COL1A1B | - range=LG1B:13633966-13651221 5'pad=0 3'pad=0 strand=- repeatMasking=none	0.0496351	99	QMGYVDHSK	Gln->pyro-Glu@N-term		cleaved P-Q@N-term	9.56122e-05	1046.45	524.232	1046.45	524.232	2	2.1.1.107.21	7.6286	2385.86	7.66	0.15
3	123.79	124.18	72.62	69.38	68	dicLab1_genemodels_DLAgn_00104330_1	| collagen type i alpha 3 chain | COL1A1B | - range=LG1B:13633966-13651221 5'pad=0 3'pad=0 strand=- repeatMasking=none	0.0462403	99	PGPPGPAGSR	Oxidation(P)@1; Oxidation(P)@4		cleaved R-P@N-term	0.00129141	923.447	462.731	923.446	462.73	2	1.1.1.28.7	1.80518	1269.32	2.04	0.29
3	123.79	124.18	72.62	69.38	68	dicLab1_genemodels_DLAgn_00104330_1	| collagen type i alpha 3 chain | COL1A1B | - range=LG1B:13633966-13651221 5'pad=0 3'pad=0 strand=- repeatMasking=none	0.0462403	99	PGPPGPSGAR	Oxidation(P)@1; Oxidation(P)@4		cleaved R-P@N-term	0.00129141	923.447	462.731	923.446	462.73	2	1.1.1.28.7	1.80518	1269.32	2.04	0.29
3	123.79	124.18	72.62	69.38	68	dicLab1_genemodels_DLAgn_00104330_1	| collagen type i alpha 3 chain | COL1A1B | - range=LG1B:13633966-13651221 5'pad=0 3'pad=0 strand=- repeatMasking=none	0.0447935	99	GITGSIGVPGPH			cleaved H-G@C-term	-0.00962499	1090.57	546.291	1090.58	546.296	2	2.1.1.221.16	15.9195	471.05	16.02	0.44
3	123.79	124.18	72.62	69.38	68	dicLab1_genemodels_DLAgn_00104330_1	| collagen type i alpha 3 chain | COL1A1B | - range=LG1B:13633966-13651221 5'pad=0 3'pad=0 strand=- repeatMasking=none	0.0438316	99	PIIPDGECCPICPDVDGPQVPGELEPTR	Propionamide(C)@8; Propionamide(C)@9; Propionamide(C)@12; Deamidated(Q)@19		cleaved D-P@N-term	0.0282909	3159.49	1054.17	3159.46	1054.16	3	1.1.1.435.21	31.4408	176.11	31.34	0.15
3	123.79	124.18	72.62	69.38	68	dicLab1_genemodels_DLAgn_00104330_1	| collagen type i alpha 3 chain | COL1A1B | - range=LG1B:13633966-13651221 5'pad=0 3'pad=0 strand=- repeatMasking=none	0.034328	99	GQPGVMGFPGPK	Oxidation(P)@3; Oxidation(P)@9; Oxidation(P)@11			-0.00258964	1218.57	610.291	1218.57	610.292	2	1.1.1.179.21	12.7558	118636	12.58	0.22
3	123.79	124.18	72.62	69.38	68	dicLab1_genemodels_DLAgn_00104330_1	| collagen type i alpha 3 chain | COL1A1B | - range=LG1B:13633966-13651221 5'pad=0 3'pad=0 strand=- repeatMasking=none	0.0287242	99	GEPGAAGAPGGQGAPGMQGMPGER	Oxidation(P)@9; Oxidation(P)@15; Oxidation(P)@21			-0.000515255	2183.93	728.985	2183.93	728.985	3	1.1.1.102.23	7.17625	6652.98	7.2	0.15
3	123.79	124.18	72.62	69.38	68	dicLab1_genemodels_DLAgn_00104330_1	| collagen type i alpha 3 chain | COL1A1B | - range=LG1B:13633966-13651221 5'pad=0 3'pad=0 strand=- repeatMasking=none	0.0227338	99	PGEQGAPGEAGPSGPSGPR	Oxidation(P)@1; Oxidation(P)@7		cleaved K-P@N-term	0.00202462	1735.78	868.896	1735.78	868.895	2	1.1.1.65.32	4.50322	255.67	4.49	0.15
3	123.79	124.18	72.62	69.38	68	dicLab1_genemodels_DLAgn_00104330_1	| collagen type i alpha 3 chain | COL1A1B | - range=LG1B:13633966-13651221 5'pad=0 3'pad=0 strand=- repeatMasking=none	0.0209071	99	VGPPGPSGAGGPPGPAGPVGKDGAR	Oxidation(P)@4; Oxidation(P)@13; Propionamide(K)@21		missed K-D@21	-0.0039782	2211.1	738.04	2211.1	738.042	3	1.1.1.98.24	6.89002	518.15	6.91	0.22
3	123.79	124.18	72.62	69.38	68	dicLab1_genemodels_DLAgn_00104330_1	| collagen type i alpha 3 chain | COL1A1B | - range=LG1B:13633966-13651221 5'pad=0 3'pad=0 strand=- repeatMasking=none	0.00348833	99	ETGPAGPAGFAGPPGADGQPGAK	Propionamide@N-term		cleaved G-E@N-term	-0.00342366	2076.98	693.335	2076.99	693.336	3	2.1.1.226.31	16.3056	1481.88	16.33	0.15
3	123.79	124.18	72.62	69.38	68	dicLab1_genemodels_DLAgn_00104330_1	| collagen type i alpha 3 chain | COL1A1B | - range=LG1B:13633966-13651221 5'pad=0 3'pad=0 strand=- repeatMasking=none	0.000869459	99	GEPGSKGEPGPAGVQGLAGPAGEEGKR	Oxidation(P)@3; Oxidation(P)@9; Oxidation(P)@11		missed K-G@6; missed K-R@26	-0.0276751	2536.19	635.054	2536.22	635.061	4	1.1.1.107.26	7.53925	290.4	7.63	0.29
3	123.79	124.18	72.62	69.38	68	dicLab1_genemodels_DLAgn_00104330_1	| collagen type i alpha 3 chain | COL1A1B | - range=LG1B:13633966-13651221 5'pad=0 3'pad=0 strand=- repeatMasking=none	0.000434512	99	EGGASGENGVPGAMGAR	Propionamide@N-term; Oxidation(P)@11		cleaved G-E@N-term	0.00566441	1602.71	802.363	1602.71	802.36	2	1.1.1.91.34	6.38362	615.07	6.33	0.14
3	123.79	124.18	72.62	69.38	68	dicLab1_genemodels_DLAgn_00104330_1	| collagen type i alpha 3 chain | COL1A1B | - range=LG1B:13633966-13651221 5'pad=0 3'pad=0 strand=- repeatMasking=none	0.000434512	99	GDIGAPGPSGPAGPAGEK	Oxidation(P)@6		cleaved D-G@N-term	-0.0136374	1549.72	775.869	1549.74	775.876	2	1.1.1.89.20	6.23482	637.1	6.18	0.22
3	123.79	124.18	72.62	69.38	68	dicLab1_genemodels_DLAgn_00104330_1	| collagen type i alpha 3 chain | COL1A1B | - range=LG1B:13633966-13651221 5'pad=0 3'pad=0 strand=- repeatMasking=none	0.000434512	98.48	GPGGAPGSVGAPGKDGDIGAPGPSGPAGPAGEK	Oxidation(P)@6; Oxidation(P)@12; Oxidation(P)@21		missed K-D@14	0.00110271	2786.31	929.778	2786.31	929.778	3	1.1.1.103.38	7.26225	2796.72	7.25	0.22
4	117.05	117.05	32.63	29.48	28.69	dicLab1_genemodels_DLAgn_00047670_1	| collagen alpha-3 chain | COL6A3 | - range=LG15:2617530-2652377 5'pad=0 3'pad=0 strand=+ repeatMasking=none	2	99	ALLQHIEGLQTLQTK				0.00239468	1691.96	564.994	1691.96	564.993	3	1.1.1.326.6	23.44	3848.91	23.56	0.15
4	117.05	117.05	32.63	29.48	28.69	dicLab1_genemodels_DLAgn_00047670_1	| collagen alpha-3 chain | COL6A3 | - range=LG15:2617530-2652377 5'pad=0 3'pad=0 strand=+ repeatMasking=none	2	99	DFILNIVQQLDVQPDQVR				0.000857394	2139.13	714.052	2139.13	714.051	3	1.1.1.662.3	47.9649	1735.96	48.01	0.22
4	117.05	117.05	32.63	29.48	28.69	dicLab1_genemodels_DLAgn_00047670_1	| collagen alpha-3 chain | COL6A3 | - range=LG15:2617530-2652377 5'pad=0 3'pad=0 strand=+ repeatMasking=none	2	99	DILFLIDGSDNTGAAGIAHIR				0.00395419	2168.13	723.716	2168.12	723.715	3	1.1.1.537.4	38.8477	885.74	38.9	0.29
4	117.05	117.05	32.63	29.48	28.69	dicLab1_genemodels_DLAgn_00047670_1	| collagen alpha-3 chain | COL6A3 | - range=LG15:2617530-2652377 5'pad=0 3'pad=0 strand=+ repeatMasking=none	2	99	DITISESNCPR	Propionamide(C)@9			0.00106892	1304.6	653.309	1304.6	653.309	2	1.1.1.127.32	8.99672	664.49	9.02	0.22
4	117.05	117.05	32.63	29.48	28.69	dicLab1_genemodels_DLAgn_00047670_1	| collagen alpha-3 chain | COL6A3 | - range=LG15:2617530-2652377 5'pad=0 3'pad=0 strand=+ repeatMasking=none	2	99	DIVFLLDGSDDSQQR				-0.00261084	1706.81	854.412	1706.81	854.413	2	1.1.1.432.16	31.2113	248.34	31.38	0.58
4	117.05	117.05	32.63	29.48	28.69	dicLab1_genemodels_DLAgn_00047670_1	| collagen alpha-3 chain | COL6A3 | - range=LG15:2617530-2652377 5'pad=0 3'pad=0 strand=+ repeatMasking=none	2	99	DIVFLLDGSDDTR				0.0168714	1464.73	733.37	1464.71	733.362	2	1.1.1.466.15	33.6916	224.07	33.71	0.44
4	117.05	117.05	32.63	29.48	28.69	dicLab1_genemodels_DLAgn_00047670_1	| collagen alpha-3 chain | COL6A3 | - range=LG15:2617530-2652377 5'pad=0 3'pad=0 strand=+ repeatMasking=none	2	99	DVVFLIDGTTAVR				-0.00192148	1404.76	703.387	1404.76	703.388	2	1.1.1.435.13	31.4212	1504.67	31.59	0.22
4	117.05	117.05	32.63	29.48	28.69	dicLab1_genemodels_DLAgn_00047670_1	| collagen alpha-3 chain | COL6A3 | - range=LG15:2617530-2652377 5'pad=0 3'pad=0 strand=+ repeatMasking=none	2	99	EFPIIQEFIR				0.00290269	1290.7	646.357	1290.7	646.356	2	2.1.1.565.5	41.0015	649.25	41.05	0.29
4	117.05	117.05	32.63	29.48	28.69	dicLab1_genemodels_DLAgn_00047670_1	| collagen alpha-3 chain | COL6A3 | - range=LG15:2617530-2652377 5'pad=0 3'pad=0 strand=+ repeatMasking=none	2	99	EPSVDFFLNTFK				0.00436228	1442.71	722.364	1442.71	722.361	2	1.1.1.541.6	39.1411	945.7	39.26	0.29
4	117.05	117.05	32.63	29.48	28.69	dicLab1_genemodels_DLAgn_00047670_1	| collagen alpha-3 chain | COL6A3 | - range=LG15:2617530-2652377 5'pad=0 3'pad=0 strand=+ repeatMasking=none	2	99	FEEALLLEFGR				-0.00463284	1322.68	662.348	1322.69	662.351	2	1.1.1.505.5	36.5209	124.75	36.64	0.44
4	117.05	117.05	32.63	29.48	28.69	dicLab1_genemodels_DLAgn_00047670_1	| collagen alpha-3 chain | COL6A3 | - range=LG15:2617530-2652377 5'pad=0 3'pad=0 strand=+ repeatMasking=none	2	99	GGTPLNTGAALDYVR				0.00494592	1503.77	752.894	1503.77	752.891	2	1.1.1.306.24	22.01	496.89	22.01	0.36
4	117.05	117.05	32.63	29.48	28.69	dicLab1_genemodels_DLAgn_00047670_1	| collagen alpha-3 chain | COL6A3 | - range=LG15:2617530-2652377 5'pad=0 3'pad=0 strand=+ repeatMasking=none	2	99	GGYPHNIGAALQYVR				0.00232596	1614.83	539.284	1614.83	539.283	3	1.1.1.301.4	21.6116	1210.32	21.73	0.22
4	117.05	117.05	32.63	29.48	28.69	dicLab1_genemodels_DLAgn_00047670_1	| collagen alpha-3 chain | COL6A3 | - range=LG15:2617530-2652377 5'pad=0 3'pad=0 strand=+ repeatMasking=none	2	99	GNIPVIDTNIDSFNGGSDLPPPK	Deamidated(N)@14			0.0114956	2367.17	790.064	2367.16	790.06	3	1.1.1.425.16	30.7002	17.0272
4	117.05	117.05	32.63	29.48	28.69	dicLab1_genemodels_DLAgn_00047670_1	| collagen alpha-3 chain | COL6A3 | - range=LG15:2617530-2652377 5'pad=0 3'pad=0 strand=+ repeatMasking=none	2	99	GPGVVQCDLVK	Propionamide(C)@7			-0.00460394	1184.62	593.316	1184.62	593.318	2	1.1.1.181.4	12.8903	1412.89	12.88	0.22
4	117.05	117.05	32.63	29.48	28.69	dicLab1_genemodels_DLAgn_00047670_1	| collagen alpha-3 chain | COL6A3 | - range=LG15:2617530-2652377 5'pad=0 3'pad=0 strand=+ repeatMasking=none	2	99	GVPQILVLLTGGR				-0.00134458	1321.81	661.911	1321.81	661.911	2	1.1.1.650.2	47.0899	824.73	47.35	0.22
4	117.05	117.05	32.63	29.48	28.69	dicLab1_genemodels_DLAgn_00047670_1	| collagen alpha-3 chain | COL6A3 | - range=LG15:2617530-2652377 5'pad=0 3'pad=0 strand=+ repeatMasking=none	2	99	HQDGVPQILILLSGGR				0.000653936	1701.95	568.325	1701.95	568.325	3	1.1.1.565.2	40.8865	314.51	40.93	0.15
4	117.05	117.05	32.63	29.48	28.69	dicLab1_genemodels_DLAgn_00047670_1	| collagen alpha-3 chain | COL6A3 | - range=LG15:2617530-2652377 5'pad=0 3'pad=0 strand=+ repeatMasking=none	2	99	IEDGVPQFLILVTGGK				-0.000326556	1684.94	843.477	1684.94	843.477	2	2.1.1.630.8	45.7663	772.99	45.87	0.37
4	117.05	117.05	32.63	29.48	28.69	dicLab1_genemodels_DLAgn_00047670_1	| collagen alpha-3 chain | COL6A3 | - range=LG15:2617530-2652377 5'pad=0 3'pad=0 strand=+ repeatMasking=none	2	99	IFAVGVGDTEDELENLASESTTVAR				-0.000814782	2622.27	875.096	2622.27	875.096	3	1.1.1.531.12	38.4311	1740.78	38.46	0.22
4	117.05	117.05	32.63	29.48	28.69	dicLab1_genemodels_DLAgn_00047670_1	| collagen alpha-3 chain | COL6A3 | - range=LG15:2617530-2652377 5'pad=0 3'pad=0 strand=+ repeatMasking=none	2	99	IGLAHYAADVTDVFYLNTYK				0.00187678	2273.14	758.72	2273.14	758.72	3	1.1.1.509.9	36.8127	1890.21	36.57	0.22
4	117.05	117.05	32.63	29.48	28.69	dicLab1_genemodels_DLAgn_00047670_1	| collagen alpha-3 chain | COL6A3 | - range=LG15:2617530-2652377 5'pad=0 3'pad=0 strand=+ repeatMasking=none	2	99	IGVVQYGDYAQADMYLNTHTTK				-0.00309875	2487.17	830.064	2487.17	830.065	3	1.1.1.345.21	24.8607	1586.54	24.96	0.15
4	117.05	117.05	32.63	29.48	28.69	dicLab1_genemodels_DLAgn_00047670_1	| collagen alpha-3 chain | COL6A3 | - range=LG15:2617530-2652377 5'pad=0 3'pad=0 strand=+ repeatMasking=none	2	99	IVTDLNIGANK				-0.00632047	1156.64	579.327	1156.65	579.33	2	1.1.1.206.12	14.7114	654.23	14.68	0.29
4	117.05	117.05	32.63	29.48	28.69	dicLab1_genemodels_DLAgn_00047670_1	| collagen alpha-3 chain | COL6A3 | - range=LG15:2617530-2652377 5'pad=0 3'pad=0 strand=+ repeatMasking=none	2	99	KADIVFLVDGSINLGR			missed K-A@1	-0.000474807	1715.96	572.993	1715.96	572.993	3	1.1.1.465.2	33.586	425.71	33.65	0.22
4	117.05	117.05	32.63	29.48	28.69	dicLab1_genemodels_DLAgn_00047670_1	| collagen alpha-3 chain | COL6A3 | - range=LG15:2617530-2652377 5'pad=0 3'pad=0 strand=+ repeatMasking=none	2	99	KDVIFLVDGSDGVGR			missed K-D@1	0.0102	1575.84	526.286	1575.83	526.282	3	1.1.1.316.4	22.7064	798.68	22.76	0.29
4	117.05	117.05	32.63	29.48	28.69	dicLab1_genemodels_DLAgn_00047670_1	| collagen alpha-3 chain | COL6A3 | - range=LG15:2617530-2652377 5'pad=0 3'pad=0 strand=+ repeatMasking=none	2	99	KEEGVPQFLIVVSSGSSTDDISR			missed K-E@1	-0.00508345	2449.23	817.417	2449.23	817.419	3	1.1.1.437.19	31.5807	942.93	31.67	0.29
4	117.05	117.05	32.63	29.48	28.69	dicLab1_genemodels_DLAgn_00047670_1	| collagen alpha-3 chain | COL6A3 | - range=LG15:2617530-2652377 5'pad=0 3'pad=0 strand=+ repeatMasking=none	2	99	KVAIFFVGGAVGQAR			missed K-V@1	-0.00116941	1518.87	507.296	1518.87	507.296	3	1.1.1.354.6	25.4861	505.63	25.46	0.15
4	117.05	117.05	32.63	29.48	28.69	dicLab1_genemodels_DLAgn_00047670_1	| collagen alpha-3 chain | COL6A3 | - range=LG15:2617530-2652377 5'pad=0 3'pad=0 strand=+ repeatMasking=none	2	99	LAEASQHLVVLTGGR				-0.000812301	1549.86	517.626	1549.86	517.626	3	1.1.1.222.3	15.8669	1824.25	15.92	0.22
4	117.05	117.05	32.63	29.48	28.69	dicLab1_genemodels_DLAgn_00047670_1	| collagen alpha-3 chain | COL6A3 | - range=LG15:2617530-2652377 5'pad=0 3'pad=0 strand=+ repeatMasking=none	2	99	LCVGAPETSK	Propionamide(C)@2			0.0015827	1074.54	538.277	1074.54	538.276	2	1.1.1.102.11	7.1587	436.62	7.12	0.15
4	117.05	117.05	32.63	29.48	28.69	dicLab1_genemodels_DLAgn_00047670_1	| collagen alpha-3 chain | COL6A3 | - range=LG15:2617530-2652377 5'pad=0 3'pad=0 strand=+ repeatMasking=none	2	99	LEFLLNNFSTK				-0.000912524	1324.7	663.358	1324.7	663.359	2	1.1.1.443.10	32.0015	2220.13	32.11	0.29
4	117.05	117.05	32.63	29.48	28.69	dicLab1_genemodels_DLAgn_00047670_1	| collagen alpha-3 chain | COL6A3 | - range=LG15:2617530-2652377 5'pad=0 3'pad=0 strand=+ repeatMasking=none	2	99	LHDAGIATLFLVSR				0.00213701	1511.85	504.957	1511.85	504.956	3	1.1.1.458.2	33.0737	794.72	33.06	0.15
4	117.05	117.05	32.63	29.48	28.69	dicLab1_genemodels_DLAgn_00047670_1	| collagen alpha-3 chain | COL6A3 | - range=LG15:2617530-2652377 5'pad=0 3'pad=0 strand=+ repeatMasking=none	2	99	LPSIQSQLVGTLNINK				-0.0042716	1723.98	862.997	1723.98	862.999	2	1.1.1.436.17	31.5138	479.32	31.52	0.15
4	117.05	117.05	32.63	29.48	28.69	dicLab1_genemodels_DLAgn_00047670_1	| collagen alpha-3 chain | COL6A3 | - range=LG15:2617530-2652377 5'pad=0 3'pad=0 strand=+ repeatMasking=none	2	99	LSGVNSFILVGLER				-0.00213609	1502.84	752.429	1502.85	752.43	2	1.1.1.517.6	37.3993	1090.14	37.51	0.29
4	117.05	117.05	32.63	29.48	28.69	dicLab1_genemodels_DLAgn_00047670_1	| collagen alpha-3 chain | COL6A3 | - range=LG15:2617530-2652377 5'pad=0 3'pad=0 strand=+ repeatMasking=none	2	99	NLESAMSFVAQNTFK				0.00357723	1685.81	562.945	1685.81	562.943	3	1.1.1.479.2	34.6094	707.08	34.73	0.22
4	117.05	117.05	32.63	29.48	28.69	dicLab1_genemodels_DLAgn_00047670_1	| collagen alpha-3 chain | COL6A3 | - range=LG15:2617530-2652377 5'pad=0 3'pad=0 strand=+ repeatMasking=none	2	99	NLGQALQFVSQDILTAAR				-0.00248921	1944.04	649.021	1944.04	649.022	3	1.1.1.651.2	47.1595	1628.2	47.29	0.29
4	117.05	117.05	32.63	29.48	28.69	dicLab1_genemodels_DLAgn_00047670_1	| collagen alpha-3 chain | COL6A3 | - range=LG15:2617530-2652377 5'pad=0 3'pad=0 strand=+ repeatMasking=none	2	99	NQVAPLAIGSR				-0.00251119	1124.63	563.321	1124.63	563.322	2	1.1.1.195.12	13.9106	1445.73	13.96	0.22
4	117.05	117.05	32.63	29.48	28.69	dicLab1_genemodels_DLAgn_00047670_1	| collagen alpha-3 chain | COL6A3 | - range=LG15:2617530-2652377 5'pad=0 3'pad=0 strand=+ repeatMasking=none	2	99	QAIIDAIGQAEYK				-0.00151611	1418.74	710.377	1418.74	710.378	2	2.1.1.299.23	21.6397	732.97	21.58	0.14
4	117.05	117.05	32.63	29.48	28.69	dicLab1_genemodels_DLAgn_00047670_1	| collagen alpha-3 chain | COL6A3 | - range=LG15:2617530-2652377 5'pad=0 3'pad=0 strand=+ repeatMasking=none	2	99	QISLRPELVYTVDSFQQLPR				-0.00275463	2388.28	598.077	2388.28	598.077	4	1.1.1.501.4	36.2253	137.39	36.33	0.15
4	117.05	117.05	32.63	29.48	28.69	dicLab1_genemodels_DLAgn_00047670_1	| collagen alpha-3 chain | COL6A3 | - range=LG15:2617530-2652377 5'pad=0 3'pad=0 strand=+ repeatMasking=none	2	99	QLTQIATTSEDVLQVPTFPGLPAIK				-0.00834841	2666.44	889.822	2666.45	889.825	3	1.1.1.615.9	44.5573	1015.54	44.59	0.15
4	117.05	117.05	32.63	29.48	28.69	dicLab1_genemodels_DLAgn_00047670_1	| collagen alpha-3 chain | COL6A3 | - range=LG15:2617530-2652377 5'pad=0 3'pad=0 strand=+ repeatMasking=none	2	99	SSQDVSIYGPQLK				-0.00841559	1420.71	711.363	1420.72	711.367	2	2.1.1.218.32	15.7187	749.82	15.74	0.29
4	117.05	117.05	32.63	29.48	28.69	dicLab1_genemodels_DLAgn_00047670_1	| collagen alpha-3 chain | COL6A3 | - range=LG15:2617530-2652377 5'pad=0 3'pad=0 strand=+ repeatMasking=none	2	99	STDDVSTAADQLK				-0.00722747	1349.62	675.819	1349.63	675.823	2	1.1.1.122.26	8.62912	683.19	8.58	0.29
4	117.05	117.05	32.63	29.48	28.69	dicLab1_genemodels_DLAgn_00047670_1	| collagen alpha-3 chain | COL6A3 | - range=LG15:2617530-2652377 5'pad=0 3'pad=0 strand=+ repeatMasking=none	2	99	TIQELSELNEQILETMDDEVK				0.0145379	2476.2	826.408	2476.19	826.404	3	2.1.1.600.12	43.5761	203.8	43.54	0.15
4	117.05	117.05	32.63	29.48	28.69	dicLab1_genemodels_DLAgn_00047670_1	| collagen alpha-3 chain | COL6A3 | - range=LG15:2617530-2652377 5'pad=0 3'pad=0 strand=+ repeatMasking=none	2	99	TISTTDITNYVPPTVFR				0.00221786	1924	963.005	1923.99	963.004	2	1.1.1.457.15	33.0462	524.97	33.06	0.29
4	117.05	117.05	32.63	29.48	28.69	dicLab1_genemodels_DLAgn_00047670_1	| collagen alpha-3 chain | COL6A3 | - range=LG15:2617530-2652377 5'pad=0 3'pad=0 strand=+ repeatMasking=none	2	99	VAIFFVGGAVGQAR				-0.00557185	1390.77	696.391	1390.77	696.393	2	2.1.1.432.17	31.3233	510.78	31.57	0.44
4	117.05	117.05	32.63	29.48	28.69	dicLab1_genemodels_DLAgn_00047670_1	| collagen alpha-3 chain | COL6A3 | - range=LG15:2617530-2652377 5'pad=0 3'pad=0 strand=+ repeatMasking=none	2	99	VALALYNDDVTTEIR				0.00675003	1691.88	846.947	1691.87	846.944	2	2.1.1.370.36	26.8305	487.81	26.84	0.15
4	117.05	117.05	32.63	29.48	28.69	dicLab1_genemodels_DLAgn_00047670_1	| collagen alpha-3 chain | COL6A3 | - range=LG15:2617530-2652377 5'pad=0 3'pad=0 strand=+ repeatMasking=none	2	99	VALALYNTNTEIK				-0.00516294	1448.78	725.398	1448.79	725.401	2	1.1.1.301.12	21.6336	1151.93	21.66	0.14
4	117.05	117.05	32.63	29.48	28.69	dicLab1_genemodels_DLAgn_00047670_1	| collagen alpha-3 chain | COL6A3 | - range=LG15:2617530-2652377 5'pad=0 3'pad=0 strand=+ repeatMasking=none	2	99	VAVVQYADR				0.00235113	1019.54	510.778	1019.54	510.777	2	2.1.1.125.16	8.93048	1165.52	8.89	0.22
4	117.05	117.05	32.63	29.48	28.69	dicLab1_genemodels_DLAgn_00047670_1	| collagen alpha-3 chain | COL6A3 | - range=LG15:2617530-2652377 5'pad=0 3'pad=0 strand=+ repeatMasking=none	2	99	VDEGTPQILMVITGGSSADDSK				-0.00186066	2219.06	740.694	2219.06	740.695	3	1.1.1.489.12	35.3814	285.51	35.33	0.22
4	117.05	117.05	32.63	29.48	28.69	dicLab1_genemodels_DLAgn_00047670_1	| collagen alpha-3 chain | COL6A3 | - range=LG15:2617530-2652377 5'pad=0 3'pad=0 strand=+ repeatMasking=none	2	99	VETQLINSVK				-0.00177672	1129.63	565.823	1129.63	565.824	2	1.1.1.175.19	12.466	1587.89	12.5	0.15
4	117.05	117.05	32.63	29.48	28.69	dicLab1_genemodels_DLAgn_00047670_1	| collagen alpha-3 chain | COL6A3 | - range=LG15:2617530-2652377 5'pad=0 3'pad=0 strand=+ repeatMasking=none	2	99	VNCIGVGAGGTNTK	Propionamide(C)@3			0.00769925	1360.68	681.35	1360.68	681.346	2	1.1.1.97.14	6.80657	354.54	6.82	0.22
4	117.05	117.05	32.63	29.48	28.69	dicLab1_genemodels_DLAgn_00047670_1	| collagen alpha-3 chain | COL6A3 | - range=LG15:2617530-2652377 5'pad=0 3'pad=0 strand=+ repeatMasking=none	2	99	VSVVQYSR				3.88293e-05	936.503	469.259	936.503	469.259	2	2.1.1.104.9	7.39437	14997.9	7.51	0.15
4	117.05	117.05	32.63	29.48	28.69	dicLab1_genemodels_DLAgn_00047670_1	| collagen alpha-3 chain | COL6A3 | - range=LG15:2617530-2652377 5'pad=0 3'pad=0 strand=+ repeatMasking=none	2	99	YVMENELKPSSGVR				-0.00637201	1607.79	536.938	1607.8	536.94	3	2.1.1.157.26	11.2646	538.53	11.23	0.15
4	117.05	117.05	32.63	29.48	28.69	dicLab1_genemodels_DLAgn_00047670_1	| collagen alpha-3 chain | COL6A3 | - range=LG15:2617530-2652377 5'pad=0 3'pad=0 strand=+ repeatMasking=none	1.85387	99	VVIHLTDGLDAPYAEMK				0.000606315	1870.95	624.658	1870.95	624.657	3	1.1.1.374.10	26.9565	2342.82	26.86	0.22
4	117.05	117.05	32.63	29.48	28.69	dicLab1_genemodels_DLAgn_00047670_1	| collagen alpha-3 chain | COL6A3 | - range=LG15:2617530-2652377 5'pad=0 3'pad=0 strand=+ repeatMasking=none	1.85387	98.83	GLTNAALR				-0.00780278	814.458	408.236	814.466	408.24	2	2.1.1.108.8	7.68843	767.9	7.66	0.22
4	117.05	117.05	32.63	29.48	28.69	dicLab1_genemodels_DLAgn_00047670_1	| collagen alpha-3 chain | COL6A3 | - range=LG15:2617530-2652377 5'pad=0 3'pad=0 strand=+ repeatMasking=none	1.82391	98.81	SSDLADAIK				0.00130637	918.467	460.241	918.466	460.24	2	2.1.1.143.14	10.2379	426.29	10.28	0.51
4	117.05	117.05	32.63	29.48	28.69	dicLab1_genemodels_DLAgn_00047670_1	| collagen alpha-3 chain | COL6A3 | - range=LG15:2617530-2652377 5'pad=0 3'pad=0 strand=+ repeatMasking=none	1.72125	99	DVIFLVDGSDGVGR				-0.00072454	1447.73	724.872	1447.73	724.873	2	1.1.1.407.17	29.387	357.22	29.41	0.44
4	117.05	117.05	32.63	29.48	28.69	dicLab1_genemodels_DLAgn_00047670_1	| collagen alpha-3 chain | COL6A3 | - range=LG15:2617530-2652377 5'pad=0 3'pad=0 strand=+ repeatMasking=none	1.72125	98.33	LEGVPQILILLSTKPSTDNVR				-0.00169067	2292.3	765.109	2292.31	765.109	3	1.1.1.605.6	43.82	251.07	43.79	0.22
4	117.05	117.05	32.63	29.48	28.69	dicLab1_genemodels_DLAgn_00047670_1	| collagen alpha-3 chain | COL6A3 | - range=LG15:2617530-2652377 5'pad=0 3'pad=0 strand=+ repeatMasking=none	1.69897	98.51	QDVFSLLR				-0.000885044	976.533	489.274	976.534	489.274	2	1.1.1.407.4	29.3529	799.43	29.34	0.22
4	117.05	117.05	32.63	29.48	28.69	dicLab1_genemodels_DLAgn_00047670_1	| collagen alpha-3 chain | COL6A3 | - range=LG15:2617530-2652377 5'pad=0 3'pad=0 strand=+ repeatMasking=none	1.42022	97.35	LSELEMIAFKPGFTYK				0.000698504	1872.97	625.331	1872.97	625.33	3	1.1.1.456.4	32.9357	560.81	33.05	0.15
4	117.05	117.05	32.63	29.48	28.69	dicLab1_genemodels_DLAgn_00047670_1	| collagen alpha-3 chain | COL6A3 | - range=LG15:2617530-2652377 5'pad=0 3'pad=0 strand=+ repeatMasking=none	1.37675	97.07	FYLNSFESK				0.00207019	1133.54	567.778	1133.54	567.777	2	1.1.1.275.9	19.7352	742.99	19.78	0.22
4	117.05	117.05	32.63	29.48	28.69	dicLab1_genemodels_DLAgn_00047670_1	| collagen alpha-3 chain | COL6A3 | - range=LG15:2617530-2652377 5'pad=0 3'pad=0 strand=+ repeatMasking=none	1.284	96.41	VLPFSIGTR				0.00129574	988.572	495.293	988.571	495.293	2	1.1.1.343.5	24.6795	2540.24	24.81	0.22
4	117.05	117.05	32.63	29.48	28.69	dicLab1_genemodels_DLAgn_00047670_1	| collagen alpha-3 chain | COL6A3 | - range=LG15:2617530-2652377 5'pad=0 3'pad=0 strand=+ repeatMasking=none	0.534617	99	RGPPGQAGNPGKPGADGLVGEAGIGGSR	Oxidation(P)@4; Oxidation(P)@13		missed R-G@1	-0.00577295	2560.27	641.074	2560.27	641.076	4	1.1.1.129.17	9.128	301.74	9.23	0.22
4	117.05	117.05	32.63	29.48	28.69	dicLab1_genemodels_DLAgn_00047670_1	| collagen alpha-3 chain | COL6A3 | - range=LG15:2617530-2652377 5'pad=0 3'pad=0 strand=+ repeatMasking=none	0.220404	99	GGRPLNTGAALQYVK	Delta:H(4)C(2)(K)@15			-0.0224376	1571.86	524.959	1571.88	524.967	3	1.1.1.208.15	14.858	46600	14.98	0.22
4	117.05	117.05	32.63	29.48	28.69	dicLab1_genemodels_DLAgn_00047670_1	| collagen alpha-3 chain | COL6A3 | - range=LG15:2617530-2652377 5'pad=0 3'pad=0 strand=+ repeatMasking=none	0.213249	99	PLNTGAALQYVK	Formyl(K)@12		cleaved R-P@N-term	0.00997357	1301.71	651.861	1301.7	651.856	2	1.1.1.272.23	19.5381	10049.9	19.7	0.22
4	117.05	117.05	32.63	29.48	28.69	dicLab1_genemodels_DLAgn_00047670_1	| collagen alpha-3 chain | COL6A3 | - range=LG15:2617530-2652377 5'pad=0 3'pad=0 strand=+ repeatMasking=none	0.0777937	99	LLEGVPQILILLSGGR	Delta:H(2)C(2)@N-term; Deamidated(Q)@7			-0.0154715	1704	569.008	1704.02	569.013	3	1.1.1.543.2	39.2826	741.92	38.97	0.37
5	116.95	117.17	33.73	30.27	27.7	dicLab1_genemodels_DLAgn_00020470_1	| collagen alpha-1 chain | COL12A1 | - range=LG12:8125783-8175623 5'pad=0 3'pad=0 strand=+ repeatMasking=none	2	99	AFLEVLVNSFDIGPNK				0.00354053	1761.93	588.318	1761.93	588.317	3	1.1.1.635.3	46.0003	201.84	46.05	0.29
5	116.95	117.17	33.73	30.27	27.7	dicLab1_genemodels_DLAgn_00020470_1	| collagen alpha-1 chain | COL12A1 | - range=LG12:8125783-8175623 5'pad=0 3'pad=0 strand=+ repeatMasking=none	2	99	ATWTAPTAIVMSYLVR				0.00458916	1778.94	890.479	1778.94	890.477	2	1.1.1.655.10	47.495	185.39	47.64	0.22
5	116.95	117.17	33.73	30.27	27.7	dicLab1_genemodels_DLAgn_00020470_1	| collagen alpha-1 chain | COL12A1 | - range=LG12:8125783-8175623 5'pad=0 3'pad=0 strand=+ repeatMasking=none	2	99	AVFNEEQVR				-0.00174529	1090.54	546.277	1090.54	546.278	2	1.1.1.122.12	8.60705	984.68	8.59	0.22
5	116.95	117.17	33.73	30.27	27.7	dicLab1_genemodels_DLAgn_00020470_1	| collagen alpha-1 chain | COL12A1 | - range=LG12:8125783-8175623 5'pad=0 3'pad=0 strand=+ repeatMasking=none	2	99	DLSPETEYEISLYALK				-0.00702152	1869.92	935.966	1869.92	935.97	2	1.1.1.485.18	35.0901	577.65	35.1	0.22
5	116.95	117.17	33.73	30.27	27.7	dicLab1_genemodels_DLAgn_00020470_1	| collagen alpha-1 chain | COL12A1 | - range=LG12:8125783-8175623 5'pad=0 3'pad=0 strand=+ repeatMasking=none	2	99	DLVFLIDGSWSIG	Oxidation(W)@10		cleaved A-D@N-term; cleaved G-D@C-term	-0.00254987	1436.72	479.913	1436.72	479.914	3	1.1.1.446.2	32.1993	332.97	32.39	0.15
5	116.95	117.17	33.73	30.27	27.7	dicLab1_genemodels_DLAgn_00020470_1	| collagen alpha-1 chain | COL12A1 | - range=LG12:8125783-8175623 5'pad=0 3'pad=0 strand=+ repeatMasking=none	2	99	DPHTEFALNTHHDISAVVK				0.00928288	2130.06	533.522	2130.05	533.52	4	1.1.1.229.13	16.381	240.95	16.37	0.15
5	116.95	117.17	33.73	30.27	27.7	dicLab1_genemodels_DLAgn_00020470_1	| collagen alpha-1 chain | COL12A1 | - range=LG12:8125783-8175623 5'pad=0 3'pad=0 strand=+ repeatMasking=none	2	99	DQGIELYAIGVK				-0.00135107	1304.7	653.355	1304.7	653.356	2	1.1.1.377.11	27.185	1673.47	27.22	0.22
5	116.95	117.17	33.73	30.27	27.7	dicLab1_genemodels_DLAgn_00020470_1	| collagen alpha-1 chain | COL12A1 | - range=LG12:8125783-8175623 5'pad=0 3'pad=0 strand=+ repeatMasking=none	2	99	DSLLEAVANLPYK				-0.00228579	1431.76	716.887	1431.76	716.888	2	1.1.1.520.7	37.6165	1471.98	37.88	0.29
5	116.95	117.17	33.73	30.27	27.7	dicLab1_genemodels_DLAgn_00020470_1	| collagen alpha-1 chain | COL12A1 | - range=LG12:8125783-8175623 5'pad=0 3'pad=0 strand=+ repeatMasking=none	2	99	DVTDTSFVATWVAAPGNVR				0.00342408	2004.99	669.339	2004.99	669.337	3	1.1.1.479.9	34.6275	238.49	34.67	0.29
5	116.95	117.17	33.73	30.27	27.7	dicLab1_genemodels_DLAgn_00020470_1	| collagen alpha-1 chain | COL12A1 | - range=LG12:8125783-8175623 5'pad=0 3'pad=0 strand=+ repeatMasking=none	2	99	EIHPEGLPPSYTIILLFR				-0.000355088	2094.15	699.058	2094.15	699.058	3	1.1.1.641.6	46.4523	167.84	46.48	0.44
5	116.95	117.17	33.73	30.27	27.7	dicLab1_genemodels_DLAgn_00020470_1	| collagen alpha-1 chain | COL12A1 | - range=LG12:8125783-8175623 5'pad=0 3'pad=0 strand=+ repeatMasking=none	2	99	GGNTLTGLALNYLLQNNFK				0.00188248	2050.09	684.37	2050.08	684.369	3	1.1.1.633.4	45.855	1138.4	46.04	0.22
5	116.95	117.17	33.73	30.27	27.7	dicLab1_genemodels_DLAgn_00020470_1	| collagen alpha-1 chain | COL12A1 | - range=LG12:8125783-8175623 5'pad=0 3'pad=0 strand=+ repeatMasking=none	2	99	GLSQELNGLGK				0.000292699	1114.6	558.307	1114.6	558.306	2	1.1.1.220.9	15.7249	1249.14	15.77	0.22
5	116.95	117.17	33.73	30.27	27.7	dicLab1_genemodels_DLAgn_00020470_1	| collagen alpha-1 chain | COL12A1 | - range=LG12:8125783-8175623 5'pad=0 3'pad=0 strand=+ repeatMasking=none	2	99	GPGGAPDAPTNLVTSEVTHR				0.000511075	1974.98	659.333	1974.98	659.333	3	1.1.1.247.16	17.6948	1986.74	17.66	0.22
5	116.95	117.17	33.73	30.27	27.7	dicLab1_genemodels_DLAgn_00020470_1	| collagen alpha-1 chain | COL12A1 | - range=LG12:8125783-8175623 5'pad=0 3'pad=0 strand=+ repeatMasking=none	2	99	GTETTLPLSAVR				-0.0016875	1243.68	622.845	1243.68	622.846	2	1.1.1.257.18	18.4343	1064.51	18.46	0.29
5	116.95	117.17	33.73	30.27	27.7	dicLab1_genemodels_DLAgn_00020470_1	| collagen alpha-1 chain | COL12A1 | - range=LG12:8125783-8175623 5'pad=0 3'pad=0 strand=+ repeatMasking=none	2	99	GTVISALQTVR				-0.00537555	1143.66	572.835	1143.66	572.838	2	2.1.1.287.14	20.7352	854.62	20.77	0.29
5	116.95	117.17	33.73	30.27	27.7	dicLab1_genemodels_DLAgn_00020470_1	| collagen alpha-1 chain | COL12A1 | - range=LG12:8125783-8175623 5'pad=0 3'pad=0 strand=+ repeatMasking=none	2	99	HVFVVDDYDAFAK				0.011926	1524.74	509.253	1524.72	509.249	3	1.1.1.325.4	23.3629	377.9	23.12	0.29
5	116.95	117.17	33.73	30.27	27.7	dicLab1_genemodels_DLAgn_00020470_1	| collagen alpha-1 chain | COL12A1 | - range=LG12:8125783-8175623 5'pad=0 3'pad=0 strand=+ repeatMasking=none	2	99	HVYNVPNFDMIQEVQK				-0.00379905	1959.95	654.323	1959.95	654.324	3	1.1.1.364.14	26.239	837.23	26.42	0.29
5	116.95	117.17	33.73	30.27	27.7	dicLab1_genemodels_DLAgn_00020470_1	| collagen alpha-1 chain | COL12A1 | - range=LG12:8125783-8175623 5'pad=0 3'pad=0 strand=+ repeatMasking=none	2	99	IDMMLNQIPSGYR				0.00103122	1536.74	769.379	1536.74	769.379	2	1.1.1.367.22	26.4754	537.97	26.48	0.22
5	116.95	117.17	33.73	30.27	27.7	dicLab1_genemodels_DLAgn_00020470_1	| collagen alpha-1 chain | COL12A1 | - range=LG12:8125783-8175623 5'pad=0 3'pad=0 strand=+ repeatMasking=none	2	99	IEQELLNIK				-0.00117138	1098.63	550.321	1098.63	550.322	2	1.1.1.262.9	18.7807	1198.05	18.9	0.29
5	116.95	117.17	33.73	30.27	27.7	dicLab1_genemodels_DLAgn_00020470_1	| collagen alpha-1 chain | COL12A1 | - range=LG12:8125783-8175623 5'pad=0 3'pad=0 strand=+ repeatMasking=none	2	99	IFYVPAAGGEQEMVQVSGSTYNSVLK				0.0206232	2773.38	925.469	2773.36	925.462	3	1.1.1.469.17	33.9178	429.54	33.93	0.22
5	116.95	117.17	33.73	30.27	27.7	dicLab1_genemodels_DLAgn_00020470_1	| collagen alpha-1 chain | COL12A1 | - range=LG12:8125783-8175623 5'pad=0 3'pad=0 strand=+ repeatMasking=none	2	99	IQVVSDADEPVR				-0.00267844	1326.68	664.345	1326.68	664.346	2	1.1.1.159.19	11.3023	556.12	11.27	0.15
5	116.95	117.17	33.73	30.27	27.7	dicLab1_genemodels_DLAgn_00020470_1	| collagen alpha-1 chain | COL12A1 | - range=LG12:8125783-8175623 5'pad=0 3'pad=0 strand=+ repeatMasking=none	2	99	LIWDAAPGPVR				-0.000290656	1193.66	597.835	1193.66	597.835	2	1.1.1.328.7	23.5909	1921.26	23.64	0.22
5	116.95	117.17	33.73	30.27	27.7	dicLab1_genemodels_DLAgn_00020470_1	| collagen alpha-1 chain | COL12A1 | - range=LG12:8125783-8175623 5'pad=0 3'pad=0 strand=+ repeatMasking=none	2	99	LIYQPEGSDESLEMLVGDVTSYQLHNLKPGTTYDLK				0.00226134	4052.99	1014.26	4052.99	1014.26	4	1.1.1.612.13	44.3572	847.4	44.36	0.15
5	116.95	117.17	33.73	30.27	27.7	dicLab1_genemodels_DLAgn_00020470_1	| collagen alpha-1 chain | COL12A1 | - range=LG12:8125783-8175623 5'pad=0 3'pad=0 strand=+ repeatMasking=none	2	99	LLPDTPSEPFDIWQIADK				0.00349805	2084.05	1043.03	2084.05	1043.03	2	1.1.1.583.17	42.2426	1038.89	42.33	0.29
5	116.95	117.17	33.73	30.27	27.7	dicLab1_genemodels_DLAgn_00020470_1	| collagen alpha-1 chain | COL12A1 | - range=LG12:8125783-8175623 5'pad=0 3'pad=0 strand=+ repeatMasking=none	2	99	LLPNTAYTLSLFALHGESASEPLTK				-0.0130057	2672.39	669.106	2672.41	669.109	4	1.1.1.548.5	39.659	162.75	39.55	0.15
5	116.95	117.17	33.73	30.27	27.7	dicLab1_genemodels_DLAgn_00020470_1	| collagen alpha-1 chain | COL12A1 | - range=LG12:8125783-8175623 5'pad=0 3'pad=0 strand=+ repeatMasking=none	2	99	LTPDTEYSITVVAVYAK				-0.00712988	1868.97	935.492	1868.98	935.496	2	1.1.1.432.20	31.2214	200.13	31.17	0.15
5	116.95	117.17	33.73	30.27	27.7	dicLab1_genemodels_DLAgn_00020470_1	| collagen alpha-1 chain | COL12A1 | - range=LG12:8125783-8175623 5'pad=0 3'pad=0 strand=+ repeatMasking=none	2	99	LTPVTTYDITVLPVYR				0.000929108	1850.02	617.681	1850.02	617.68	3	1.1.1.499.4	36.0793	305.78	36.06	0.22
5	116.95	117.17	33.73	30.27	27.7	dicLab1_genemodels_DLAgn_00020470_1	| collagen alpha-1 chain | COL12A1 | - range=LG12:8125783-8175623 5'pad=0 3'pad=0 strand=+ repeatMasking=none	2	99	MVGVFDIGPER				0.00127263	1218.61	610.311	1218.61	610.311	2	1.1.1.367.11	26.4533	1638.47	26.56	0.29
5	116.95	117.17	33.73	30.27	27.7	dicLab1_genemodels_DLAgn_00020470_1	| collagen alpha-1 chain | COL12A1 | - range=LG12:8125783-8175623 5'pad=0 3'pad=0 strand=+ repeatMasking=none	2	99	NIDVEIFAVGVK				-0.00210335	1302.72	652.365	1302.72	652.366	2	1.1.1.462.6	33.3799	347.2	33.34	0.15
5	116.95	117.17	33.73	30.27	27.7	dicLab1_genemodels_DLAgn_00020470_1	| collagen alpha-1 chain | COL12A1 | - range=LG12:8125783-8175623 5'pad=0 3'pad=0 strand=+ repeatMasking=none	2	99	NIGVEIFVLGIK				-0.0036452	1300.77	651.393	1300.78	651.395	2	1.1.1.581.2	42.0519	164.74	42.1	0.22
5	116.95	117.17	33.73	30.27	27.7	dicLab1_genemodels_DLAgn_00020470_1	| collagen alpha-1 chain | COL12A1 | - range=LG12:8125783-8175623 5'pad=0 3'pad=0 strand=+ repeatMasking=none	2	99	NIQVFNPTTNTLNVR				8.39509e-05	1729.91	865.963	1729.91	865.963	2	1.1.1.347.26	25.0117	697.21	25.1	0.15
5	116.95	117.17	33.73	30.27	27.7	dicLab1_genemodels_DLAgn_00020470_1	| collagen alpha-1 chain | COL12A1 | - range=LG12:8125783-8175623 5'pad=0 3'pad=0 strand=+ repeatMasking=none	2	99	NLQSDTVYTVTVVPVYSAGEGQR				-0.00259432	2482.23	828.418	2482.23	828.419	3	1.1.1.404.18	29.1768	628.91	29.04	0.15
5	116.95	117.17	33.73	30.27	27.7	dicLab1_genemodels_DLAgn_00020470_1	| collagen alpha-1 chain | COL12A1 | - range=LG12:8125783-8175623 5'pad=0 3'pad=0 strand=+ repeatMasking=none	2	99	NNNPEVGITVNPSSK				0.00579536	1568.79	785.4	1568.78	785.397	2	1.1.1.157.30	11.1782	75.6371
5	116.95	117.17	33.73	30.27	27.7	dicLab1_genemodels_DLAgn_00020470_1	| collagen alpha-1 chain | COL12A1 | - range=LG12:8125783-8175623 5'pad=0 3'pad=0 strand=+ repeatMasking=none	2	99	QGVTLPLPPAGELR				-0.00340307	1446.82	724.415	1446.82	724.417	2	1.1.1.407.16	29.3855	312.2	29.49	0.37
5	116.95	117.17	33.73	30.27	27.7	dicLab1_genemodels_DLAgn_00020470_1	| collagen alpha-1 chain | COL12A1 | - range=LG12:8125783-8175623 5'pad=0 3'pad=0 strand=+ repeatMasking=none	2	99	RLTPVTTYDITVLPVYR			missed R-L@1	0.00452093	2006.12	669.716	2006.12	669.714	3	1.1.1.442.5	31.9131	246.81	31.96	0.29
5	116.95	117.17	33.73	30.27	27.7	dicLab1_genemodels_DLAgn_00020470_1	| collagen alpha-1 chain | COL12A1 | - range=LG12:8125783-8175623 5'pad=0 3'pad=0 strand=+ repeatMasking=none	2	99	SELEAIANPPSDSHVFEVEDFDAFQR				0.00245433	2948.35	983.79	2948.35	983.789	3	1.1.1.474.17	34.2915	471.01	34.15	0.15
5	116.95	117.17	33.73	30.27	27.7	dicLab1_genemodels_DLAgn_00020470_1	| collagen alpha-1 chain | COL12A1 | - range=LG12:8125783-8175623 5'pad=0 3'pad=0 strand=+ repeatMasking=none	2	99	SFIASLAGAFDIGEDK				0.000499676	1639.81	820.912	1639.81	820.912	2	1.1.1.573.7	41.4879	311.13	41.53	0.22
5	116.95	117.17	33.73	30.27	27.7	dicLab1_genemodels_DLAgn_00020470_1	| collagen alpha-1 chain | COL12A1 | - range=LG12:8125783-8175623 5'pad=0 3'pad=0 strand=+ repeatMasking=none	2	99	SLLPPTNLEFSEITSR				-0.0001357	1802.94	902.478	1802.94	902.478	2	1.1.1.474.15	34.2844	362.12	34.37	0.51
5	116.95	117.17	33.73	30.27	27.7	dicLab1_genemodels_DLAgn_00020470_1	| collagen alpha-1 chain | COL12A1 | - range=LG12:8125783-8175623 5'pad=0 3'pad=0 strand=+ repeatMasking=none	2	99	SMDIYDEQTTTMR				0.00195116	1589.67	795.843	1589.67	795.842	2	1.1.1.194.40	13.8719	176.82	13.76	0.15
5	116.95	117.17	33.73	30.27	27.7	dicLab1_genemodels_DLAgn_00020470_1	| collagen alpha-1 chain | COL12A1 | - range=LG12:8125783-8175623 5'pad=0 3'pad=0 strand=+ repeatMasking=none	2	99	TIPGDTTVTVLEGLTPETR				0.00246327	1999.05	1000.53	1999.05	1000.53	2	1.1.1.449.22	32.4642	289.73	32.48	0.22
5	116.95	117.17	33.73	30.27	27.7	dicLab1_genemodels_DLAgn_00020470_1	| collagen alpha-1 chain | COL12A1 | - range=LG12:8125783-8175623 5'pad=0 3'pad=0 strand=+ repeatMasking=none	2	99	TTLSDEPEPPPFEASDVMCK	Propionamide(C)@19			0.013323	2263.02	755.346	2263	755.341	3	1.1.1.348.21	25.0777	3132.72	24.51	0.22
5	116.95	117.17	33.73	30.27	27.7	dicLab1_genemodels_DLAgn_00020470_1	| collagen alpha-1 chain | COL12A1 | - range=LG12:8125783-8175623 5'pad=0 3'pad=0 strand=+ repeatMasking=none	2	99	VFDETISTMK				-0.00142547	1169.56	585.788	1169.56	585.789	2	1.1.1.205.10	14.641	693.16	14.61	0.29
5	116.95	117.17	33.73	30.27	27.7	dicLab1_genemodels_DLAgn_00020470_1	| collagen alpha-1 chain | COL12A1 | - range=LG12:8125783-8175623 5'pad=0 3'pad=0 strand=+ repeatMasking=none	2	99	VMVLITDGK				-0.0125984	974.534	488.274	974.547	488.281	2	1.1.1.238.3	17.026	288.3	16.95	0.15
5	116.95	117.17	33.73	30.27	27.7	dicLab1_genemodels_DLAgn_00020470_1	| collagen alpha-1 chain | COL12A1 | - range=LG12:8125783-8175623 5'pad=0 3'pad=0 strand=+ repeatMasking=none	2	99	VMWQPAPGNVLNYR				-0.00186656	1643.82	822.918	1643.82	822.919	2	1.1.1.385.17	27.7778	755.19	27.8	0.29
5	116.95	117.17	33.73	30.27	27.7	dicLab1_genemodels_DLAgn_00020470_1	| collagen alpha-1 chain | COL12A1 | - range=LG12:8125783-8175623 5'pad=0 3'pad=0 strand=+ repeatMasking=none	2	99	VQIGLAQYSGDPK				-0.00402189	1374.71	688.362	1374.71	688.364	2	1.1.1.230.27	16.4678	1245.5	16.48	0.15
5	116.95	117.17	33.73	30.27	27.7	dicLab1_genemodels_DLAgn_00020470_1	| collagen alpha-1 chain | COL12A1 | - range=LG12:8125783-8175623 5'pad=0 3'pad=0 strand=+ repeatMasking=none	2	99	VQISLVQYSR				-0.000680715	1191.66	596.837	1191.66	596.838	2	1.1.1.271.20	19.4579	828.98	19.48	0.29
5	116.95	117.17	33.73	30.27	27.7	dicLab1_genemodels_DLAgn_00020470_1	| collagen alpha-1 chain | COL12A1 | - range=LG12:8125783-8175623 5'pad=0 3'pad=0 strand=+ repeatMasking=none	2	99	VSWQSALGSVIR				-0.000973062	1301.71	651.861	1301.71	651.862	2	1.1.1.447.10	32.2957	1328.96	32.4	0.22
5	116.95	117.17	33.73	30.27	27.7	dicLab1_genemodels_DLAgn_00020470_1	| collagen alpha-1 chain | COL12A1 | - range=LG12:8125783-8175623 5'pad=0 3'pad=0 strand=+ repeatMasking=none	2	99	VTAIYGDGPGGELEGDGR				-0.0122356	1761.8	881.91	1761.82	881.916	2	1.1.1.214.39	15.3241	498.23	15.34	0.22
5	116.95	117.17	33.73	30.27	27.7	dicLab1_genemodels_DLAgn_00020470_1	| collagen alpha-1 chain | COL12A1 | - range=LG12:8125783-8175623 5'pad=0 3'pad=0 strand=+ repeatMasking=none	2	99	VTDPTTSTLNVLWEAAEGNVR				0.000308754	2272.13	758.385	2272.13	758.385	3	1.1.1.584.8	42.2846	990.61	42.4	0.29
5	116.95	117.17	33.73	30.27	27.7	dicLab1_genemodels_DLAgn_00020470_1	| collagen alpha-1 chain | COL12A1 | - range=LG12:8125783-8175623 5'pad=0 3'pad=0 strand=+ repeatMasking=none	2	99	VTLIPMLAGMK				0.000309469	1172.67	587.341	1172.67	587.34	2	1.1.1.506.4	36.5859	689.07	36.7	0.22
5	116.95	117.17	33.73	30.27	27.7	dicLab1_genemodels_DLAgn_00020470_1	| collagen alpha-1 chain | COL12A1 | - range=LG12:8125783-8175623 5'pad=0 3'pad=0 strand=+ repeatMasking=none	2	99	VTWDSSPGDITGYK				0.00763354	1524.72	763.366	1524.71	763.362	2	1.1.1.263.31	18.8849	827.52	18.9	0.22
5	116.95	117.17	33.73	30.27	27.7	dicLab1_genemodels_DLAgn_00020470_1	| collagen alpha-1 chain | COL12A1 | - range=LG12:8125783-8175623 5'pad=0 3'pad=0 strand=+ repeatMasking=none	2	99	WEAATGPVQQYR				-0.00877514	1404.67	703.342	1404.68	703.347	2	1.1.1.171.25	12.1867	476.35	12.14	0.22
5	116.95	117.17	33.73	30.27	27.7	dicLab1_genemodels_DLAgn_00020470_1	| collagen alpha-1 chain | COL12A1 | - range=LG12:8125783-8175623 5'pad=0 3'pad=0 strand=+ repeatMasking=none	2	99	YSSGLGDPLLGTGTTLEELGSPR				-0.000464392	2319.16	774.06	2319.16	774.06	3	1.1.1.492.9	35.5837	363.85	35.47	0.29
5	116.95	117.17	33.73	30.27	27.7	dicLab1_genemodels_DLAgn_00020470_1	| collagen alpha-1 chain | COL12A1 | - range=LG12:8125783-8175623 5'pad=0 3'pad=0 strand=+ repeatMasking=none	1.95861	99	ILNENTVEMSWTR			cleaved R-P@C-term	0.0077569	1591.77	796.894	1591.77	796.891	2	1.1.1.317.28	22.8179	358.41	22.82	0.22
5	116.95	117.17	33.73	30.27	27.7	dicLab1_genemodels_DLAgn_00020470_1	| collagen alpha-1 chain | COL12A1 | - range=LG12:8125783-8175623 5'pad=0 3'pad=0 strand=+ repeatMasking=none	1.72125	98.66	GLTPSEPIMAMEK				9.05141e-05	1402.68	702.349	1402.68	702.349	2	1.1.1.305.18	21.924	771.82	21.88	0.14
5	116.95	117.17	33.73	30.27	27.7	dicLab1_genemodels_DLAgn_00020470_1	| collagen alpha-1 chain | COL12A1 | - range=LG12:8125783-8175623 5'pad=0 3'pad=0 strand=+ repeatMasking=none	1.56864	97.92	GELLQAINSLPYK				-0.000529085	1444.79	723.403	1444.79	723.404	2	1.1.1.430.15	31.0586	196.24	31.08	0.22
5	116.95	117.17	33.73	30.27	27.7	dicLab1_genemodels_DLAgn_00020470_1	| collagen alpha-1 chain | COL12A1 | - range=LG12:8125783-8175623 5'pad=0 3'pad=0 strand=+ repeatMasking=none	1.46852	97.36	VLVVVTDGR				-0.00536965	956.56	479.287	956.565	479.29	2	3.1.1.196.14	13.5112	286.73	13.48	1.03
6	114.56	114.56	65.88	62.98	61.6	dicLab1_genemodels_DLAgn_00235460_1	| collagen alpha-6 chain | COL6A6 | - range=UN:44295665-44307665 5'pad=0 3'pad=0 strand=+ repeatMasking=none	2	99	AALQVPQILMVITDGDATDR				0.00160749	2126.11	709.709	2126.1	709.709	3	1.1.1.657.4	47.6124	1035.51	47.65	0.15
6	114.56	114.56	65.88	62.98	61.6	dicLab1_genemodels_DLAgn_00235460_1	| collagen alpha-6 chain | COL6A6 | - range=UN:44295665-44307665 5'pad=0 3'pad=0 strand=+ repeatMasking=none	2	99	ADIIFLVDGSTSITLSK				-0.0100041	1778.96	890.486	1778.97	890.491	2	1.1.1.539.4	38.9971	177.85	38.76	0.37
6	114.56	114.56	65.88	62.98	61.6	dicLab1_genemodels_DLAgn_00235460_1	| collagen alpha-6 chain | COL6A6 | - range=UN:44295665-44307665 5'pad=0 3'pad=0 strand=+ repeatMasking=none	2	99	ADLGYQQYLVVLSGK				-0.000449018	1652.88	551.966	1652.88	551.966	3	1.1.1.475.5	34.3269	374.69	34.44	0.29
6	114.56	114.56	65.88	62.98	61.6	dicLab1_genemodels_DLAgn_00235460_1	| collagen alpha-6 chain | COL6A6 | - range=UN:44295665-44307665 5'pad=0 3'pad=0 strand=+ repeatMasking=none	2	99	AGVTVYAVGVK				-0.00179276	1062.61	532.31	1062.61	532.311	2	1.1.1.211.5	15.0654	2758.45	15.19	0.29
6	114.56	114.56	65.88	62.98	61.6	dicLab1_genemodels_DLAgn_00235460_1	| collagen alpha-6 chain | COL6A6 | - range=UN:44295665-44307665 5'pad=0 3'pad=0 strand=+ repeatMasking=none	2	99	AIGIGDVHDLQLLQITGTPEK			cleaved F-A@N-term	0.00171847	2217.2	740.075	2217.2	740.074	3	1.1.1.480.10	34.7061	589.92	34.67	0.22
6	114.56	114.56	65.88	62.98	61.6	dicLab1_genemodels_DLAgn_00235460_1	| collagen alpha-6 chain | COL6A6 | - range=UN:44295665-44307665 5'pad=0 3'pad=0 strand=+ repeatMasking=none	2	99	ALAYSLEYFSENHGGR				0.00172002	1812.84	605.289	1812.84	605.288	3	1.1.1.329.9	23.6691	3708.96	23.63	0.22
6	114.56	114.56	65.88	62.98	61.6	dicLab1_genemodels_DLAgn_00235460_1	| collagen alpha-6 chain | COL6A6 | - range=UN:44295665-44307665 5'pad=0 3'pad=0 strand=+ repeatMasking=none	2	99	ALEFMGPQFDK				-0.000128772	1281.61	641.81	1281.61	641.81	2	1.1.1.347.17	24.9947	2348.24	25.09	0.22
6	114.56	114.56	65.88	62.98	61.6	dicLab1_genemodels_DLAgn_00235460_1	| collagen alpha-6 chain | COL6A6 | - range=UN:44295665-44307665 5'pad=0 3'pad=0 strand=+ repeatMasking=none	2	99	ALGVEVFAIGIGDVHDLQLLQITGTPEK				0.00918834	2932.6	978.541	2932.59	978.538	3	1.1.1.664.19	48.1537	554.85	48.11	0.15
6	114.56	114.56	65.88	62.98	61.6	dicLab1_genemodels_DLAgn_00235460_1	| collagen alpha-6 chain | COL6A6 | - range=UN:44295665-44307665 5'pad=0 3'pad=0 strand=+ repeatMasking=none	2	99	ALQYASANFFTSEAGSR				-0.00894722	1818.84	910.43	1818.85	910.434	2	2.1.1.347.43	25.1484	557.1	25.14	0.22
6	114.56	114.56	65.88	62.98	61.6	dicLab1_genemodels_DLAgn_00235460_1	| collagen alpha-6 chain | COL6A6 | - range=UN:44295665-44307665 5'pad=0 3'pad=0 strand=+ repeatMasking=none	2	99	AQGVTVYAIGVK				0.00425434	1204.69	603.35	1204.68	603.348	2	1.1.1.256.16	18.3562	2174.86	18.46	0.22
6	114.56	114.56	65.88	62.98	61.6	dicLab1_genemodels_DLAgn_00235460_1	| collagen alpha-6 chain | COL6A6 | - range=UN:44295665-44307665 5'pad=0 3'pad=0 strand=+ repeatMasking=none	2	99	DAMSNAIDNMLQIGGGTDTGK				-0.0036399	2107.95	1054.98	2107.95	1054.98	2	1.1.1.509.17	36.8443	333.79	36.92	0.22
6	114.56	114.56	65.88	62.98	61.6	dicLab1_genemodels_DLAgn_00235460_1	| collagen alpha-6 chain | COL6A6 | - range=UN:44295665-44307665 5'pad=0 3'pad=0 strand=+ repeatMasking=none	2	99	DKGVQQVAVVITDGK			missed K-G@2	0.00820312	1555.87	519.629	1555.86	519.626	3	1.1.1.232.4	16.5921	196.11	16.5	0.15
6	114.56	114.56	65.88	62.98	61.6	dicLab1_genemodels_DLAgn_00235460_1	| collagen alpha-6 chain | COL6A6 | - range=UN:44295665-44307665 5'pad=0 3'pad=0 strand=+ repeatMasking=none	2	99	DLESQVALELCDPER	Propionamide(C)@11			0.000971386	1786.84	894.428	1786.84	894.428	2	1.1.1.408.18	29.4713	369.89	29.64	0.15
6	114.56	114.56	65.88	62.98	61.6	dicLab1_genemodels_DLAgn_00235460_1	| collagen alpha-6 chain | COL6A6 | - range=UN:44295665-44307665 5'pad=0 3'pad=0 strand=+ repeatMasking=none	2	99	EFYLNQFYTEQAVTQHILGMR				0.00365425	2587.26	863.426	2587.25	863.425	3	1.1.1.564.10	40.8391	2151.04	40.94	0.22
6	114.56	114.56	65.88	62.98	61.6	dicLab1_genemodels_DLAgn_00235460_1	| collagen alpha-6 chain | COL6A6 | - range=UN:44295665-44307665 5'pad=0 3'pad=0 strand=+ repeatMasking=none	2	99	EGCVQTDEADIFFLVDHSGSIYPNDFHDMK	Propionamide(C)@3			0.0154917	3499.55	875.895	3499.53	875.891	4	1.1.1.556.11	40.2622	974.27	40.27	0.22
6	114.56	114.56	65.88	62.98	61.6	dicLab1_genemodels_DLAgn_00235460_1	| collagen alpha-6 chain | COL6A6 | - range=UN:44295665-44307665 5'pad=0 3'pad=0 strand=+ repeatMasking=none	2	99	EVVNAISALK				-0.000602189	1042.6	522.308	1042.6	522.308	2	1.1.1.245.9	17.5486	3339.3	17.45	0.22
6	114.56	114.56	65.88	62.98	61.6	dicLab1_genemodels_DLAgn_00235460_1	| collagen alpha-6 chain | COL6A6 | - range=UN:44295665-44307665 5'pad=0 3'pad=0 strand=+ repeatMasking=none	2	99	FADIFFLVDSGVAPGEFQQIR				-0.000768035	2355.19	786.07	2355.19	786.071	3	1.1.1.665.14	48.1985	514.01	48.12	0.15
6	114.56	114.56	65.88	62.98	61.6	dicLab1_genemodels_DLAgn_00235460_1	| collagen alpha-6 chain | COL6A6 | - range=UN:44295665-44307665 5'pad=0 3'pad=0 strand=+ repeatMasking=none	2	99	FGVILYSTNANSIFSLNTYNSK				0.00232467	2452.23	818.417	2452.23	818.416	3	1.1.1.562.13	40.7004	428.97	40.73	0.22
6	114.56	114.56	65.88	62.98	61.6	dicLab1_genemodels_DLAgn_00235460_1	| collagen alpha-6 chain | COL6A6 | - range=UN:44295665-44307665 5'pad=0 3'pad=0 strand=+ repeatMasking=none	2	99	FIIEFLSTFR				-0.00459582	1271.69	636.851	1271.69	636.853	2	2.1.1.1388.4	57.9584	4.22539
6	114.56	114.56	65.88	62.98	61.6	dicLab1_genemodels_DLAgn_00235460_1	| collagen alpha-6 chain | COL6A6 | - range=UN:44295665-44307665 5'pad=0 3'pad=0 strand=+ repeatMasking=none	2	99	GVQQVAVVITDGK				0.000496543	1312.74	657.375	1312.74	657.375	2	2.1.1.266.29	19.2254	566.43	19.18	0.22
6	114.56	114.56	65.88	62.98	61.6	dicLab1_genemodels_DLAgn_00235460_1	| collagen alpha-6 chain | COL6A6 | - range=UN:44295665-44307665 5'pad=0 3'pad=0 strand=+ repeatMasking=none	2	99	HTFIVDSFTK				0.0011216	1193.61	597.812	1193.61	597.811	2	1.1.1.242.8	17.3296	1808.4	17.44	0.22
6	114.56	114.56	65.88	62.98	61.6	dicLab1_genemodels_DLAgn_00235460_1	| collagen alpha-6 chain | COL6A6 | - range=UN:44295665-44307665 5'pad=0 3'pad=0 strand=+ repeatMasking=none	2	99	ILCQNIIR	Propionamide(C)@3			-0.000302556	1042.6	522.305	1042.6	522.305	2	1.1.1.206.8	14.7043	2517.18	14.75	0.29
6	114.56	114.56	65.88	62.98	61.6	dicLab1_genemodels_DLAgn_00235460_1	| collagen alpha-6 chain | COL6A6 | - range=UN:44295665-44307665 5'pad=0 3'pad=0 strand=+ repeatMasking=none	2	99	LADIVFIVDESGSIGTPNFQLVR				0.00133115	2489.32	830.78	2489.32	830.779	3	1.1.1.646.6	46.8163	696.82	46.99	0.22
6	114.56	114.56	65.88	62.98	61.6	dicLab1_genemodels_DLAgn_00235460_1	| collagen alpha-6 chain | COL6A6 | - range=UN:44295665-44307665 5'pad=0 3'pad=0 strand=+ repeatMasking=none	2	99	LAGISQNLVLITDGESQDDVEDAADR				0.0316558	2743.35	915.456	2743.31	915.446	3	1.1.1.442.15	31.9386	220.3	31.9	0.15
6	114.56	114.56	65.88	62.98	61.6	dicLab1_genemodels_DLAgn_00235460_1	| collagen alpha-6 chain | COL6A6 | - range=UN:44295665-44307665 5'pad=0 3'pad=0 strand=+ repeatMasking=none	2	99	LEHESELLR				0.00332834	1124.59	375.869	1124.58	375.868	3	1.1.1.105.2	7.35863	1046.74	7.4	0.22
6	114.56	114.56	65.88	62.98	61.6	dicLab1_genemodels_DLAgn_00235460_1	| collagen alpha-6 chain | COL6A6 | - range=UN:44295665-44307665 5'pad=0 3'pad=0 strand=+ repeatMasking=none	2	99	LFTVQNFGSLEK				0.00333973	1381.73	691.871	1381.72	691.869	2	2.1.1.381.26	27.6176	2035.53	27.64	0.22
6	114.56	114.56	65.88	62.98	61.6	dicLab1_genemodels_DLAgn_00235460_1	| collagen alpha-6 chain | COL6A6 | - range=UN:44295665-44307665 5'pad=0 3'pad=0 strand=+ repeatMasking=none	2	99	LGLAQYGENVK				-0.0022256	1190.63	596.321	1190.63	596.322	2	2.1.1.194.28	13.9644	2127.81	14.07	0.44
6	114.56	114.56	65.88	62.98	61.6	dicLab1_genemodels_DLAgn_00235460_1	| collagen alpha-6 chain | COL6A6 | - range=UN:44295665-44307665 5'pad=0 3'pad=0 strand=+ repeatMasking=none	2	99	LPLSIGMQSVGSTILK				-0.00311857	1642.93	822.472	1642.93	822.474	2	1.1.1.486.14	35.156	3208.31	35.18	0.22
6	114.56	114.56	65.88	62.98	61.6	dicLab1_genemodels_DLAgn_00235460_1	| collagen alpha-6 chain | COL6A6 | - range=UN:44295665-44307665 5'pad=0 3'pad=0 strand=+ repeatMasking=none	2	99	LQTFLPEIVHYVSSIQGLCCVGTEPVQTK	Propionamide(C)@19; Propionamide(C)@20			-0.000239957	3330.7	1111.24	3330.7	1111.24	3	1.1.1.661.18	47.9391	1376.2	47.95	0.15
6	114.56	114.56	65.88	62.98	61.6	dicLab1_genemodels_DLAgn_00235460_1	| collagen alpha-6 chain | COL6A6 | - range=UN:44295665-44307665 5'pad=0 3'pad=0 strand=+ repeatMasking=none	2	99	LTNQLNIGASAYR				-0.00265117	1419.74	710.88	1419.75	710.881	2	2.1.1.228.44	16.4563	1264.76	16.41	0.22
6	114.56	114.56	65.88	62.98	61.6	dicLab1_genemodels_DLAgn_00235460_1	| collagen alpha-6 chain | COL6A6 | - range=UN:44295665-44307665 5'pad=0 3'pad=0 strand=+ repeatMasking=none	2	99	LVVITDGEAQDEVK				-0.00692512	1514.78	758.395	1514.78	758.399	2	2.1.1.220.37	15.872	1120.51	15.82	0.22
6	114.56	114.56	65.88	62.98	61.6	dicLab1_genemodels_DLAgn_00235460_1	| collagen alpha-6 chain | COL6A6 | - range=UN:44295665-44307665 5'pad=0 3'pad=0 strand=+ repeatMasking=none	2	99	NNLAAPSLALR				-0.000646336	1138.65	570.33	1138.65	570.33	2	1.1.1.264.14	18.9394	2736.46	19.11	0.22
6	114.56	114.56	65.88	62.98	61.6	dicLab1_genemodels_DLAgn_00235460_1	| collagen alpha-6 chain | COL6A6 | - range=UN:44295665-44307665 5'pad=0 3'pad=0 strand=+ repeatMasking=none	2	99	NPAQLQMVEFGR				0.00474016	1388.69	695.353	1388.69	695.351	2	2.1.1.315.27	22.7859	806.97	22.89	0.29
6	114.56	114.56	65.88	62.98	61.6	dicLab1_genemodels_DLAgn_00235460_1	| collagen alpha-6 chain | COL6A6 | - range=UN:44295665-44307665 5'pad=0 3'pad=0 strand=+ repeatMasking=none	2	99	QELETILTGDCK	Gln->pyro-Glu@N-term; Propionamide(C)@11			0.00101762	1402.67	702.34	1402.67	702.34	2	1.1.1.422.12	30.4729	695.38	30.43	0.29
6	114.56	114.56	65.88	62.98	61.6	dicLab1_genemodels_DLAgn_00235460_1	| collagen alpha-6 chain | COL6A6 | - range=UN:44295665-44307665 5'pad=0 3'pad=0 strand=+ repeatMasking=none	2	99	QSGVSALLTVALEGAR	Gln->pyro-Glu@N-term			0.00216262	1553.84	777.929	1553.84	777.928	2	1.1.1.666.16	48.2721	2568.89	48.28	0.15
6	114.56	114.56	65.88	62.98	61.6	dicLab1_genemodels_DLAgn_00235460_1	| collagen alpha-6 chain | COL6A6 | - range=UN:44295665-44307665 5'pad=0 3'pad=0 strand=+ repeatMasking=none	2	99	QTGGGTNIGHALDSIR				-0.00545946	1595.8	532.939	1595.8	532.941	3	1.1.1.203.5	14.491	1582.3	14.46	0.14
6	114.56	114.56	65.88	62.98	61.6	dicLab1_genemodels_DLAgn_00235460_1	| collagen alpha-6 chain | COL6A6 | - range=UN:44295665-44307665 5'pad=0 3'pad=0 strand=+ repeatMasking=none	2	99	SIIGQDEVHVGVMQFSDVQQLEFNLNQYSSK				-0.00512305	3538.7	1180.57	3538.7	1180.58	3	1.1.1.565.19	40.9346	13.1691
6	114.56	114.56	65.88	62.98	61.6	dicLab1_genemodels_DLAgn_00235460_1	| collagen alpha-6 chain | COL6A6 | - range=UN:44295665-44307665 5'pad=0 3'pad=0 strand=+ repeatMasking=none	2	99	SKPPVPPNPSDCVIDIAMGFDISQR	Propionamide(C)@12			0.00477294	2753.36	918.793	2753.35	918.791	3	1.1.1.552.11	39.9629	1532.18	40.06	0.22
6	114.56	114.56	65.88	62.98	61.6	dicLab1_genemodels_DLAgn_00235460_1	| collagen alpha-6 chain | COL6A6 | - range=UN:44295665-44307665 5'pad=0 3'pad=0 strand=+ repeatMasking=none	2	99	SLEQSLQK				-0.0116703	931.486	466.75	931.497	466.756	2	2.1.1.88.14	6.24288	732.05	6.21	0.43
6	114.56	114.56	65.88	62.98	61.6	dicLab1_genemodels_DLAgn_00235460_1	| collagen alpha-6 chain | COL6A6 | - range=UN:44295665-44307665 5'pad=0 3'pad=0 strand=+ repeatMasking=none	2	99	SPFGDTYTGR				-0.00143964	1099.49	550.753	1099.49	550.754	2	1.1.1.132.12	9.33615	1318.22	9.31	0.22
6	114.56	114.56	65.88	62.98	61.6	dicLab1_genemodels_DLAgn_00235460_1	| collagen alpha-6 chain | COL6A6 | - range=UN:44295665-44307665 5'pad=0 3'pad=0 strand=+ repeatMasking=none	2	99	SQDEVSTAAADLR				-6.00357e-05	1361.64	681.828	1361.64	681.828	2	1.1.1.149.23	10.5814	1076.76	10.6	0.15
6	114.56	114.56	65.88	62.98	61.6	dicLab1_genemodels_DLAgn_00235460_1	| collagen alpha-6 chain | COL6A6 | - range=UN:44295665-44307665 5'pad=0 3'pad=0 strand=+ repeatMasking=none	2	99	SSGVTVVGMSLGVSMTELR				-0.0047653	1908.96	955.487	1908.96	955.49	2	1.1.1.497.13	35.9714	340.65	35.98	0.22
6	114.56	114.56	65.88	62.98	61.6	dicLab1_genemodels_DLAgn_00235460_1	| collagen alpha-6 chain | COL6A6 | - range=UN:44295665-44307665 5'pad=0 3'pad=0 strand=+ repeatMasking=none	2	99	TFFVNNFDALKPIKDDIITDICSK	Propionamide(C)@22		missed K-D@14	-0.000606658	2827.45	707.869	2827.45	707.869	4	1.1.1.551.6	39.877	1406.32	39.48	0.36
6	114.56	114.56	65.88	62.98	61.6	dicLab1_genemodels_DLAgn_00235460_1	| collagen alpha-6 chain | COL6A6 | - range=UN:44295665-44307665 5'pad=0 3'pad=0 strand=+ repeatMasking=none	2	99	TFLHSIVSGLEVSPSK				0.000908186	1699.92	567.646	1699.91	567.645	3	1.1.1.398.6	28.7033	2434.88	28.32	0.22
6	114.56	114.56	65.88	62.98	61.6	dicLab1_genemodels_DLAgn_00235460_1	| collagen alpha-6 chain | COL6A6 | - range=UN:44295665-44307665 5'pad=0 3'pad=0 strand=+ repeatMasking=none	2	99	TFTTELLSSFK				0.000254788	1272.66	637.337	1272.66	637.337	2	1.1.1.459.7	33.1658	5053.59	33.42	0.29
6	114.56	114.56	65.88	62.98	61.6	dicLab1_genemodels_DLAgn_00235460_1	| collagen alpha-6 chain | COL6A6 | - range=UN:44295665-44307665 5'pad=0 3'pad=0 strand=+ repeatMasking=none	2	99	TIATAPYVFSSISNAAPTLK				-0.00150644	2051.09	684.705	2051.09	684.705	3	1.1.1.477.9	34.4757	2267.25	34.58	0.22
6	114.56	114.56	65.88	62.98	61.6	dicLab1_genemodels_DLAgn_00235460_1	| collagen alpha-6 chain | COL6A6 | - range=UN:44295665-44307665 5'pad=0 3'pad=0 strand=+ repeatMasking=none	2	99	TLYDFNFEGYSEDVVK				0.00991336	1924.88	963.449	1924.87	963.444	2	1.1.1.449.21	32.4617	1044.29	32.54	0.29
6	114.56	114.56	65.88	62.98	61.6	dicLab1_genemodels_DLAgn_00235460_1	| collagen alpha-6 chain | COL6A6 | - range=UN:44295665-44307665 5'pad=0 3'pad=0 strand=+ repeatMasking=none	2	99	VAVIFSDGLDEDVMK				-0.0172328	1636.78	819.4	1636.8	819.408	2	2.1.1.428.15	31.0481	558.86	30.99	0.22
6	114.56	114.56	65.88	62.98	61.6	dicLab1_genemodels_DLAgn_00235460_1	| collagen alpha-6 chain | COL6A6 | - range=UN:44295665-44307665 5'pad=0 3'pad=0 strand=+ repeatMasking=none	2	99	VAVIFSDGLDEDVMKLEHESELLR	Oxidation(M)@14		missed K-L@15	-0.00124809	2759.37	690.849	2759.37	690.849	4	1.1.1.556.4	40.2361	225.58	40.28	0.15
6	114.56	114.56	65.88	62.98	61.6	dicLab1_genemodels_DLAgn_00235460_1	| collagen alpha-6 chain | COL6A6 | - range=UN:44295665-44307665 5'pad=0 3'pad=0 strand=+ repeatMasking=none	2	99	VFYVDNFDALETLYK				0.00784008	1835.91	612.976	1835.9	612.973	3	1.1.1.555.3	40.1583	361.85	40.2	0.22
6	114.56	114.56	65.88	62.98	61.6	dicLab1_genemodels_DLAgn_00235460_1	| collagen alpha-6 chain | COL6A6 | - range=UN:44295665-44307665 5'pad=0 3'pad=0 strand=+ repeatMasking=none	2	99	VGLAQFSSTFEK				0.00137503	1312.67	657.341	1312.67	657.34	2	2.1.1.338.27	24.476	1838.1	24.49	0.22
6	114.56	114.56	65.88	62.98	61.6	dicLab1_genemodels_DLAgn_00235460_1	| collagen alpha-6 chain | COL6A6 | - range=UN:44295665-44307665 5'pad=0 3'pad=0 strand=+ repeatMasking=none	2	99	VGVVMYNDRPTAQVYLNSFNDKDELLK			missed K-D@22	0.00882768	3127.57	782.901	3127.56	782.898	4	1.1.1.402.11	29.0126	2375.12	29.05	0.22
6	114.56	114.56	65.88	62.98	61.6	dicLab1_genemodels_DLAgn_00235460_1	| collagen alpha-6 chain | COL6A6 | - range=UN:44295665-44307665 5'pad=0 3'pad=0 strand=+ repeatMasking=none	2	99	VMSLNLPEPTYFNTALLK				0.00439226	2050.09	1026.05	2050.08	1026.05	2	2.1.1.577.18	41.9077	410.55	41.93	0.22
6	114.56	114.56	65.88	62.98	61.6	dicLab1_genemodels_DLAgn_00235460_1	| collagen alpha-6 chain | COL6A6 | - range=UN:44295665-44307665 5'pad=0 3'pad=0 strand=+ repeatMasking=none	2	99	VPEYLVVITDGK				-0.000908968	1331.73	666.874	1331.73	666.874	2	1.1.1.396.15	28.5695	2238.29	28.68	0.29
6	114.56	114.56	65.88	62.98	61.6	dicLab1_genemodels_DLAgn_00235460_1	| collagen alpha-6 chain | COL6A6 | - range=UN:44295665-44307665 5'pad=0 3'pad=0 strand=+ repeatMasking=none	2	99	YADSPNLEFDLTTYSDAK				0.00679098	2048.93	1025.47	2048.92	1025.47	2	1.1.1.394.23	28.447	518.45	28.52	0.29
6	114.56	114.56	65.88	62.98	61.6	dicLab1_genemodels_DLAgn_00235460_1	| collagen alpha-6 chain | COL6A6 | - range=UN:44295665-44307665 5'pad=0 3'pad=0 strand=+ repeatMasking=none	1.92082	99	VEFLLNAHQTK				-0.00997177	1298.69	650.351	1298.7	650.356	2	1.1.1.209.23	14.9391	511.59	14.9	0.15
6	114.56	114.56	65.88	62.98	61.6	dicLab1_genemodels_DLAgn_00235460_1	| collagen alpha-6 chain | COL6A6 | - range=UN:44295665-44307665 5'pad=0 3'pad=0 strand=+ repeatMasking=none	1.37675	96.81	GHKVPEYLVVITDGK			missed K-V@3	-0.00412329	1653.9	552.309	1653.91	552.31	3	1.1.1.280.4	20.09	707	19.86	0.36
6	114.56	114.56	65.88	62.98	61.6	dicLab1_genemodels_DLAgn_00235460_1	| collagen alpha-6 chain | COL6A6 | - range=UN:44295665-44307665 5'pad=0 3'pad=0 strand=+ repeatMasking=none	0.422508	99	GGPGPSGPQGVQGCPGIR	Oxidation(P)@3; Propionamide(C)@14; Oxidation(P)@15			-0.00554942	1722.81	862.41	1722.81	862.413	2	1.1.1.101.31	7.1164	282.01	7.08	0.15
7	111.69	117.7	70.63	66	64.06	dicLab1_genemodels_DLAgn_00196080_1	| collagen type i alpha 1 | COL1A1 | - range=LG8:21426354-21445521 5'pad=0 3'pad=0 strand=+ repeatMasking=none	2	99	ALLLQGSNEIEIR				0.00475021	1454.81	728.414	1454.81	728.412	2	2.1.1.362.29	26.2361	894.65	26.25	0.15
7	111.69	117.7	70.63	66	64.06	dicLab1_genemodels_DLAgn_00196080_1	| collagen type i alpha 1 | COL1A1 | - range=LG8:21426354-21445521 5'pad=0 3'pad=0 strand=+ repeatMasking=none	2	99	DGDVGAPGPSGPAGPAGER				-0.00134604	1662.76	555.26	1662.76	555.261	3	2.1.1.102.19	7.26768	450.66	7.36	0.15
7	111.69	117.7	70.63	66	64.06	dicLab1_genemodels_DLAgn_00196080_1	| collagen type i alpha 1 | COL1A1 | - range=LG8:21426354-21445521 5'pad=0 3'pad=0 strand=+ repeatMasking=none	2	99	DGMTGLPGPTGPSGPR	Oxidation(M)@3; Oxidation(P)@7			0.00229123	1527.7	764.858	1527.7	764.857	2	2.1.1.114.52	8.16315	5946.73	8.24	0.15
7	111.69	117.7	70.63	66	64.06	dicLab1_genemodels_DLAgn_00196080_1	| collagen type i alpha 1 | COL1A1 | - range=LG8:21426354-21445521 5'pad=0 3'pad=0 strand=+ repeatMasking=none	2	99	EGTPGNEGAAGR	Glu->pyro-Glu@N-term			-0.00161409	1096.49	549.251	1096.49	549.252	2	2.1.1.58.24	4.07495	611.87	4.09	0.22
7	111.69	117.7	70.63	66	64.06	dicLab1_genemodels_DLAgn_00196080_1	| collagen type i alpha 1 | COL1A1 | - range=LG8:21426354-21445521 5'pad=0 3'pad=0 strand=+ repeatMasking=none	2	99	ETGPAGPAGPAGPAGPR	Propionamide@N-term		cleaved G-E@N-term	0.000456728	1529.76	765.887	1529.76	765.887	2	2.1.1.120.25	8.60108	5487.78	8.61	0.22
7	111.69	117.7	70.63	66	64.06	dicLab1_genemodels_DLAgn_00196080_1	| collagen type i alpha 1 | COL1A1 | - range=LG8:21426354-21445521 5'pad=0 3'pad=0 strand=+ repeatMasking=none	2	99	GAPGPVGPAGAR	Oxidation(P)@3			0.000588318	1021.53	511.773	1021.53	511.773	2	2.1.1.65.18	4.56707	48900.9	4.66	0.15
7	111.69	117.7	70.63	66	64.06	dicLab1_genemodels_DLAgn_00196080_1	| collagen type i alpha 1 | COL1A1 | - range=LG8:21426354-21445521 5'pad=0 3'pad=0 strand=+ repeatMasking=none	2	99	GDAGPPGAAGPTGAPGPQGPVGNTGAK	Oxidation(P)@6; Oxidation(P)@15			0.00281777	2287.09	763.369	2287.08	763.368	3	2.1.1.111.22	7.9406	25875.5	7.59	0.22
7	111.69	117.7	70.63	66	64.06	dicLab1_genemodels_DLAgn_00196080_1	| collagen type i alpha 1 | COL1A1 | - range=LG8:21426354-21445521 5'pad=0 3'pad=0 strand=+ repeatMasking=none	2	99	GDKGETGEAGER			missed K-G@3	0.0110394	1204.54	603.279	1204.53	603.273	2	2.1.1.10.13	0.5843	8.30211
7	111.69	117.7	70.63	66	64.06	dicLab1_genemodels_DLAgn_00196080_1	| collagen type i alpha 1 | COL1A1 | - range=LG8:21426354-21445521 5'pad=0 3'pad=0 strand=+ repeatMasking=none	2	99	GDRGESGPSGASGAPGPPGAPGPVGPAGK	Oxidation(P)@21		missed R-G@3	0.00644075	2456.17	819.732	2456.17	819.73	3	2.1.1.108.41	7.72605	4585.84	7.81	0.29
7	111.69	117.7	70.63	66	64.06	dicLab1_genemodels_DLAgn_00196080_1	| collagen type i alpha 1 | COL1A1 | - range=LG8:21426354-21445521 5'pad=0 3'pad=0 strand=+ repeatMasking=none	2	99	GDSGPAGPK				-0.00112088	784.37	393.192	784.372	393.193	2	1.1.1.15.8	0.856333	692.96	0.89	0.22
7	111.69	117.7	70.63	66	64.06	dicLab1_genemodels_DLAgn_00196080_1	| collagen type i alpha 1 | COL1A1 | - range=LG8:21426354-21445521 5'pad=0 3'pad=0 strand=+ repeatMasking=none	2	99	GEAGPPGPAGFAGPPGNDGQPGAK				-0.00561739	2101.98	701.666	2101.98	701.668	3	2.1.1.199.38	14.3417	4581.29	14.37	0.22
7	111.69	117.7	70.63	66	64.06	dicLab1_genemodels_DLAgn_00196080_1	| collagen type i alpha 1 | COL1A1 | - range=LG8:21426354-21445521 5'pad=0 3'pad=0 strand=+ repeatMasking=none	2	99	GEGGAPGVQGPPGPSGEEGK	Oxidation(P)@6; Oxidation(P)@12			0.000250578	1794.8	898.408	1794.8	898.408	2	2.1.1.70.45	4.96173	3662.13	4.96	0.15
7	111.69	117.7	70.63	66	64.06	dicLab1_genemodels_DLAgn_00196080_1	| collagen type i alpha 1 | COL1A1 | - range=LG8:21426354-21445521 5'pad=0 3'pad=0 strand=+ repeatMasking=none	2	99	GEGGAPGVQGPPGPSGEEGKR	Oxidation(P)@6; Oxidation(P)@12		missed K-R@20	0.00281754	1950.91	651.309	1950.9	651.308	3	2.1.1.62.37	4.37587	27272.7	4.45	0.15
7	111.69	117.7	70.63	66	64.06	dicLab1_genemodels_DLAgn_00196080_1	| collagen type i alpha 1 | COL1A1 | - range=LG8:21426354-21445521 5'pad=0 3'pad=0 strand=+ repeatMasking=none	2	99	GEPGAAGPVGPSGAR				0.000687336	1278.63	640.323	1278.63	640.323	2	2.1.1.77.35	5.46465	7769.35	5.54	0.22
7	111.69	117.7	70.63	66	64.06	dicLab1_genemodels_DLAgn_00196080_1	| collagen type i alpha 1 | COL1A1 | - range=LG8:21426354-21445521 5'pad=0 3'pad=0 strand=+ repeatMasking=none	2	99	GEPGNPGPAGAAGPSGNPGTDGATGAK	Oxidation(P)@3; Oxidation(P)@18			0.0011828	2293.02	765.348	2293.02	765.348	3	2.1.1.69.50	4.88548	6526.88	4.89	0.15
7	111.69	117.7	70.63	66	64.06	dicLab1_genemodels_DLAgn_00196080_1	| collagen type i alpha 1 | COL1A1 | - range=LG8:21426354-21445521 5'pad=0 3'pad=0 strand=+ repeatMasking=none	2	99	GESGAPGENGTPGAMGPR	Oxidation(P)@12			-0.00620994	1656.71	829.362	1656.72	829.365	2	2.1.1.72.38	5.10348	2354.28	5.17	0.22
7	111.69	117.7	70.63	66	64.06	dicLab1_genemodels_DLAgn_00196080_1	| collagen type i alpha 1 | COL1A1 | - range=LG8:21426354-21445521 5'pad=0 3'pad=0 strand=+ repeatMasking=none	2	99	GESGPSGASGAPGPPGAPGPVGPAGK	Oxidation(P)@12; Oxidation(P)@15; Oxidation(P)@18			-0.00111902	2160.01	721.01	2160.01	721.01	3	2.1.1.89.38	6.3406	6559.23	6.42	0.15
7	111.69	117.7	70.63	66	64.06	dicLab1_genemodels_DLAgn_00196080_1	| collagen type i alpha 1 | COL1A1 | - range=LG8:21426354-21445521 5'pad=0 3'pad=0 strand=+ repeatMasking=none	2	99	GETGEAGER				-0.00105097	904.388	453.201	904.389	453.202	2	1.1.1.12.10	0.651267	4.01673
7	111.69	117.7	70.63	66	64.06	dicLab1_genemodels_DLAgn_00196080_1	| collagen type i alpha 1 | COL1A1 | - range=LG8:21426354-21445521 5'pad=0 3'pad=0 strand=+ repeatMasking=none	2	99	GETGPAGPAGPAGPAGPR				-0.000663175	1515.74	506.255	1515.74	506.255	3	2.1.1.98.19	6.96995	4296.38	7	0.22
7	111.69	117.7	70.63	66	64.06	dicLab1_genemodels_DLAgn_00196080_1	| collagen type i alpha 1 | COL1A1 | - range=LG8:21426354-21445521 5'pad=0 3'pad=0 strand=+ repeatMasking=none	2	99	GFPGLPGPSGEAGK				0.000504187	1269.64	635.825	1269.64	635.825	2	2.1.1.263.31	19.0103	22804.1	19.03	0.29
7	111.69	117.7	70.63	66	64.06	dicLab1_genemodels_DLAgn_00196080_1	| collagen type i alpha 1 | COL1A1 | - range=LG8:21426354-21445521 5'pad=0 3'pad=0 strand=+ repeatMasking=none	2	99	GFSGLDGAKGDSGPAGPK			missed K-G@9	-0.00494337	1616.77	539.932	1616.78	539.934	3	1.1.1.124.9	8.75195	1714.56	8.72	0.14
7	111.69	117.7	70.63	66	64.06	dicLab1_genemodels_DLAgn_00196080_1	| collagen type i alpha 1 | COL1A1 | - range=LG8:21426354-21445521 5'pad=0 3'pad=0 strand=+ repeatMasking=none	2	99	GFTGMQGPPGPAGSSGEQGPAGTPGPAGPR	Oxidation(M)@5			0.000571621	2692.23	898.418	2692.23	898.417	3	2.1.1.182.58	13.117	7870.68	13.2	0.15
7	111.69	117.7	70.63	66	64.06	dicLab1_genemodels_DLAgn_00196080_1	| collagen type i alpha 1 | COL1A1 | - range=LG8:21426354-21445521 5'pad=0 3'pad=0 strand=+ repeatMasking=none	2	99	GIVGLPGQR				-0.00114264	895.523	448.769	895.524	448.769	2	2.1.1.196.4	14.0915	1489.38	14.07	0.14
7	111.69	117.7	70.63	66	64.06	dicLab1_genemodels_DLAgn_00196080_1	| collagen type i alpha 1 | COL1A1 | - range=LG8:21426354-21445521 5'pad=0 3'pad=0 strand=+ repeatMasking=none	2	99	GLTGPIGLPGPAGAPGDK	Oxidation(P)@9; Oxidation(P)@15			0.00159155	1605.84	803.926	1605.84	803.925	2	2.1.1.275.42	19.8999	31282.6	20.05	0.22
7	111.69	117.7	70.63	66	64.06	dicLab1_genemodels_DLAgn_00196080_1	| collagen type i alpha 1 | COL1A1 | - range=LG8:21426354-21445521 5'pad=0 3'pad=0 strand=+ repeatMasking=none	2	99	GLTGPIGLPGPAGAPGDKGEPGAAGPVGPSGAR	Oxidation(P)@9; Oxidation(P)@15; Oxidation(P)@21		missed K-G@18	0.00739065	2882.46	721.622	2882.45	721.62	4	2.1.1.278.38	20.1077	9360.71	20.26	0.14
7	111.69	117.7	70.63	66	64.06	dicLab1_genemodels_DLAgn_00196080_1	| collagen type i alpha 1 | COL1A1 | - range=LG8:21426354-21445521 5'pad=0 3'pad=0 strand=+ repeatMasking=none	2	99	GMTGSPGSPGPDGK	Oxidation(M)@2; Oxidation(P)@6; Oxidation(P)@9			0.00196613	1291.54	646.776	1291.54	646.775	2	2.1.1.13.22	0.802983	5.82336
7	111.69	117.7	70.63	66	64.06	dicLab1_genemodels_DLAgn_00196080_1	| collagen type i alpha 1 | COL1A1 | - range=LG8:21426354-21445521 5'pad=0 3'pad=0 strand=+ repeatMasking=none	2	99	GPAGALGIR				-0.000642307	810.471	406.243	810.471	406.243	2	2.1.1.163.6	11.684	1223.96	11.73	0.73
7	111.69	117.7	70.63	66	64.06	dicLab1_genemodels_DLAgn_00196080_1	| collagen type i alpha 1 | COL1A1 | - range=LG8:21426354-21445521 5'pad=0 3'pad=0 strand=+ repeatMasking=none	2	99	GPAGPPGATGFPGAAGR	Oxidation(P)@2; Oxidation(P)@12			0.00350167	1468.71	490.577	1468.71	490.576	3	2.1.1.124.14	8.8581	4244.73	8.9	0.14
7	111.69	117.7	70.63	66	64.06	dicLab1_genemodels_DLAgn_00196080_1	| collagen type i alpha 1 | COL1A1 | - range=LG8:21426354-21445521 5'pad=0 3'pad=0 strand=+ repeatMasking=none	2	99	GPAGSAGSAGK				0.000837765	858.42	430.217	858.42	430.217	2	2.1.1.11.13	0.6415	5.90193
7	111.69	117.7	70.63	66	64.06	dicLab1_genemodels_DLAgn_00196080_1	| collagen type i alpha 1 | COL1A1 | - range=LG8:21426354-21445521 5'pad=0 3'pad=0 strand=+ repeatMasking=none	2	99	GPAGSAGSAGKDGMTGLPGPTGPSGPR			missed K-D@11	-0.00379075	2336.11	779.712	2336.12	779.713	3	1.1.1.166.38	11.8351	1826.01	11.86	0.15
7	111.69	117.7	70.63	66	64.06	dicLab1_genemodels_DLAgn_00196080_1	| collagen type i alpha 1 | COL1A1 | - range=LG8:21426354-21445521 5'pad=0 3'pad=0 strand=+ repeatMasking=none	2	99	GPEGPAGSR				0.00304297	826.396	414.205	826.393	414.204	2	1.1.1.19.6	1.14573	2277.57	1.25	0.65
7	111.69	117.7	70.63	66	64.06	dicLab1_genemodels_DLAgn_00196080_1	| collagen type i alpha 1 | COL1A1 | - range=LG8:21426354-21445521 5'pad=0 3'pad=0 strand=+ repeatMasking=none	2	99	GPPGPMGPPGLAGAPGEPGR	Oxidation(M)@6			0.00798631	1783.88	595.632	1783.87	595.63	3	2.1.1.254.28	18.3414	358.38	18.29	0.22
7	111.69	117.7	70.63	66	64.06	dicLab1_genemodels_DLAgn_00196080_1	| collagen type i alpha 1 | COL1A1 | - range=LG8:21426354-21445521 5'pad=0 3'pad=0 strand=+ repeatMasking=none	2	99	GPPGSPGASGPQGFTGPPGEPGEAGASGPMGPR	Oxidation(P)@18; Oxidation(P)@21			0.000304231	2946.32	983.114	2946.32	983.114	3	2.1.1.233.47	16.8286	5806.35	16.84	0.22
7	111.69	117.7	70.63	66	64.06	dicLab1_genemodels_DLAgn_00196080_1	| collagen type i alpha 1 | COL1A1 | - range=LG8:21426354-21445521 5'pad=0 3'pad=0 strand=+ repeatMasking=none	2	99	GPSGPQGAAGAPGPK	Oxidation(P)@12			0.00267998	1263.62	422.215	1263.62	422.214	3	2.1.1.57.3	3.96975	963.79	3.95	0.14
7	111.69	117.7	70.63	66	64.06	dicLab1_genemodels_DLAgn_00196080_1	| collagen type i alpha 1 | COL1A1 | - range=LG8:21426354-21445521 5'pad=0 3'pad=0 strand=+ repeatMasking=none	2	99	GPSGPQGAR				-0.000378983	825.409	413.712	825.409	413.712	2	2.1.1.15.9	0.91875	5744.46	1.03	0.36
7	111.69	117.7	70.63	66	64.06	dicLab1_genemodels_DLAgn_00196080_1	| collagen type i alpha 1 | COL1A1 | - range=LG8:21426354-21445521 5'pad=0 3'pad=0 strand=+ repeatMasking=none	2	99	GVMGPTGLAGAPGK	Oxidation(M)@3; Oxidation(P)@12			0.00225144	1243.63	622.82	1243.62	622.819	2	2.1.1.122.29	8.73627	91.2768
7	111.69	117.7	70.63	66	64.06	dicLab1_genemodels_DLAgn_00196080_1	| collagen type i alpha 1 | COL1A1 | - range=LG8:21426354-21445521 5'pad=0 3'pad=0 strand=+ repeatMasking=none	2	99	MGPAGAAGQDGR			cleaved R-P@C-term	0.000672821	1086.49	544.251	1086.49	544.251	2	2.1.1.57.22	3.99933	11569.2	4.09	0.15
7	111.69	117.7	70.63	66	64.06	dicLab1_genemodels_DLAgn_00196080_1	| collagen type i alpha 1 | COL1A1 | - range=LG8:21426354-21445521 5'pad=0 3'pad=0 strand=+ repeatMasking=none	2	99	NGDRGETGPAGPAGPAGPAGPR	Deamidated(N)@1		missed R-G@4	0.00416706	1958.92	653.982	1958.92	653.98	3	2.1.1.89.36	6.3391	2114.48	6.35	0.15
7	111.69	117.7	70.63	66	64.06	dicLab1_genemodels_DLAgn_00196080_1	| collagen type i alpha 1 | COL1A1 | - range=LG8:21426354-21445521 5'pad=0 3'pad=0 strand=+ repeatMasking=none	2	99	NSVAYMDASVGNLK				-0.00216558	1467.7	734.858	1467.7	734.859	2	2.1.1.250.39	18.0668	852.96	18.15	0.29
7	111.69	117.7	70.63	66	64.06	dicLab1_genemodels_DLAgn_00196080_1	| collagen type i alpha 1 | COL1A1 | - range=LG8:21426354-21445521 5'pad=0 3'pad=0 strand=+ repeatMasking=none	2	99	QGPSGPGGER	Gln->pyro-Glu@N-term			-0.000750142	923.409	462.712	923.41	462.712	2	2.1.1.60.20	4.20773	4378.26	4.24	0.15
7	111.69	117.7	70.63	66	64.06	dicLab1_genemodels_DLAgn_00196080_1	| collagen type i alpha 1 | COL1A1 | - range=LG8:21426354-21445521 5'pad=0 3'pad=0 strand=+ repeatMasking=none	2	99	SGEMGPAGPPGPPGPPGAPGAPGGGFDLGFISQPQEK	Oxidation(P)@22			-0.000180118	3427.61	1143.55	3427.61	1143.55	3	1.1.1.480.19	34.7301	12.3392
7	111.69	117.7	70.63	66	64.06	dicLab1_genemodels_DLAgn_00196080_1	| collagen type i alpha 1 | COL1A1 | - range=LG8:21426354-21445521 5'pad=0 3'pad=0 strand=+ repeatMasking=none	2	99	SGEQGLPGEAGAPGPAGAR	Oxidation(P)@13			0.00252559	1693.8	565.609	1693.8	565.608	3	2.1.1.116.34	8.29663	12325.1	8.09	0.22
7	111.69	117.7	70.63	66	64.06	dicLab1_genemodels_DLAgn_00196080_1	| collagen type i alpha 1 | COL1A1 | - range=LG8:21426354-21445521 5'pad=0 3'pad=0 strand=+ repeatMasking=none	2	99	SLSQQIEQIR				-0.0103652	1200.64	601.325	1200.65	601.33	2	3.1.1.223.32	15.5038	799.89	15.52	0.22
7	111.69	117.7	70.63	66	64.06	dicLab1_genemodels_DLAgn_00196080_1	| collagen type i alpha 1 | COL1A1 | - range=LG8:21426354-21445521 5'pad=0 3'pad=0 strand=+ repeatMasking=none	2	99	SPVMPVPGPMGPMGPR				-0.000527561	1605.78	803.899	1605.78	803.899	2	2.1.1.374.15	27.1171	3807.35	27.13	0.22
7	111.69	117.7	70.63	66	64.06	dicLab1_genemodels_DLAgn_00196080_1	| collagen type i alpha 1 | COL1A1 | - range=LG8:21426354-21445521 5'pad=0 3'pad=0 strand=+ repeatMasking=none	2	99	TGASGAAGAR				-0.00518001	817.399	409.707	817.404	409.709	2	2.1.1.5.5	0.2212	60.7117
7	111.69	117.7	70.63	66	64.06	dicLab1_genemodels_DLAgn_00196080_1	| collagen type i alpha 1 | COL1A1 | - range=LG8:21426354-21445521 5'pad=0 3'pad=0 strand=+ repeatMasking=none	2	99	TGEIGASGPPGPSGEK				-0.00180001	1439.69	720.851	1439.69	720.852	2	2.1.1.85.27	6.05385	8075.73	6.12	0.22
7	111.69	117.7	70.63	66	64.06	dicLab1_genemodels_DLAgn_00196080_1	| collagen type i alpha 1 | COL1A1 | - range=LG8:21426354-21445521 5'pad=0 3'pad=0 strand=+ repeatMasking=none	2	99	TGEPGLPGAK				-0.00193464	925.485	463.75	925.487	463.751	2	1.1.1.97.4	6.78148	574.94	6.69	0.14
7	111.69	117.7	70.63	66	64.06	dicLab1_genemodels_DLAgn_00196080_1	| collagen type i alpha 1 | COL1A1 | - range=LG8:21426354-21445521 5'pad=0 3'pad=0 strand=+ repeatMasking=none	2	99	TGGSCTLDGQVFADR	Propionamide(C)@5			-0.00142696	1596.72	799.367	1596.72	799.367	2	2.1.1.217.39	15.6567	3854.09	15.74	0.15
7	111.69	117.7	70.63	66	64.06	dicLab1_genemodels_DLAgn_00196080_1	| collagen type i alpha 1 | COL1A1 | - range=LG8:21426354-21445521 5'pad=0 3'pad=0 strand=+ repeatMasking=none	2	99	TGPPGEPGEAGASGPMGPR	Oxidation(P)@4; Oxidation(P)@7		cleaved F-T@N-term	0.00175876	1752.78	877.395	1752.77	877.394	2	2.1.1.88.33	6.27298	1463.67	6.28	0.15
7	111.69	117.7	70.63	66	64.06	dicLab1_genemodels_DLAgn_00196080_1	| collagen type i alpha 1 | COL1A1 | - range=LG8:21426354-21445521 5'pad=0 3'pad=0 strand=+ repeatMasking=none	2	99	VGPPGPSGNPGPPGPAGPGGK	Oxidation(P)@4; Oxidation(P)@13			0.000893705	1781.87	891.943	1781.87	891.942	2	2.1.1.91.41	6.49097	30453.5	6.65	0.22
7	111.69	117.7	70.63	66	64.06	dicLab1_genemodels_DLAgn_00196080_1	| collagen type i alpha 1 | COL1A1 | - range=LG8:21426354-21445521 5'pad=0 3'pad=0 strand=+ repeatMasking=none	1.88606	99	GASGLPGLR	Oxidation(P)@6			0.000994424	842.462	422.238	842.461	422.238	2	1.1.1.123.2	8.66968	61572.9	8.87	0.22
7	111.69	117.7	70.63	66	64.06	dicLab1_genemodels_DLAgn_00196080_1	| collagen type i alpha 1 | COL1A1 | - range=LG8:21426354-21445521 5'pad=0 3'pad=0 strand=+ repeatMasking=none	1.85387	99	MGPAGAAGQDGRPGPPGAVGAR	Oxidation(P)@16			0.00170162	1961.95	654.991	1961.95	654.99	3	1.1.1.86.27	6.01147	32202	6.04	0.14
7	111.69	117.7	70.63	66	64.06	dicLab1_genemodels_DLAgn_00196080_1	| collagen type i alpha 1 | COL1A1 | - range=LG8:21426354-21445521 5'pad=0 3'pad=0 strand=+ repeatMasking=none	1.76955	99	GFPGSDGSAGPK	Oxidation(P)@3			-0.00102207	1091.49	546.751	1091.49	546.751	2	1.1.1.68.19	4.69667	22038.5	4.79	0.14
7	111.69	117.7	70.63	66	64.06	dicLab1_genemodels_DLAgn_00196080_1	| collagen type i alpha 1 | COL1A1 | - range=LG8:21426354-21445521 5'pad=0 3'pad=0 strand=+ repeatMasking=none	1.74473	99	GNTGEAGAPGAK	Oxidation(P)@9			-0.000371258	1044.48	523.249	1044.48	523.249	2	1.1.1.12.12	0.656283	4.01673
7	111.69	117.7	70.63	66	64.06	dicLab1_genemodels_DLAgn_00196080_1	| collagen type i alpha 1 | COL1A1 | - range=LG8:21426354-21445521 5'pad=0 3'pad=0 strand=+ repeatMasking=none	1.18046	94.96	FTYSVLEDGCTSHTGTWGK	Propionamide(C)@10			0.00492599	2158.97	720.663	2158.96	720.662	3	1.1.1.289.9	20.7568	293.25	20.65	0.15
7	111.69	117.7	70.63	66	64.06	dicLab1_genemodels_DLAgn_00196080_1	| collagen type i alpha 1 | COL1A1 | - range=LG8:21426354-21445521 5'pad=0 3'pad=0 strand=+ repeatMasking=none	0.696804	99	GVMGPTGLAGAPGKDGDVGAPGPSGPAGPAGER	Oxidation(P)@12; Oxidation(P)@21		missed K-D@14	0.00480419	2888.38	963.8	2888.37	963.798	3	1.1.1.205.25	14.6711	7424.54	14.68	0.22
7	111.69	117.7	70.63	66	64.06	dicLab1_genemodels_DLAgn_00196080_1	| collagen type i alpha 1 | COL1A1 | - range=LG8:21426354-21445521 5'pad=0 3'pad=0 strand=+ repeatMasking=none	0.610834	99	GEQGPAGGPGFQGLPGPQGATGEAGK	Oxidation(P)@9; Oxidation(P)@15			-0.000417836	2353.09	785.372	2353.09	785.372	3	1.1.1.193.31	13.7981	82444.3	13.67	0.36
7	111.69	117.7	70.63	66	64.06	dicLab1_genemodels_DLAgn_00196080_1	| collagen type i alpha 1 | COL1A1 | - range=LG8:21426354-21445521 5'pad=0 3'pad=0 strand=+ repeatMasking=none	0.605548	99	GAPGVVGPK	Oxidation(P)@3			0.000231368	796.445	399.23	796.444	399.229	2	2.1.1.61.10	4.26645	9747.06	4.3	0.22
7	111.69	117.7	70.63	66	64.06	dicLab1_genemodels_DLAgn_00196080_1	| collagen type i alpha 1 | COL1A1 | - range=LG8:21426354-21445521 5'pad=0 3'pad=0 strand=+ repeatMasking=none	0.486782	99	GSPGADGSPGSSGLPGPQGIAGQR	Oxidation(P)@9; Oxidation(P)@15			9.30896e-06	2138	713.674	2138	713.674	3	1.1.1.144.22	10.2283	23275	10.46	0.22
7	111.69	117.7	70.63	66	64.06	dicLab1_genemodels_DLAgn_00196080_1	| collagen type i alpha 1 | COL1A1 | - range=LG8:21426354-21445521 5'pad=0 3'pad=0 strand=+ repeatMasking=none	0.280669	99	GEAGPPGPAGF	Oxidation(P)@6		cleaved F-A@C-term	0.000450542	971.435	486.725	971.435	486.725	2	1.1.1.188.7	13.3991	1508.6	13.45	0.22
7	111.69	117.7	70.63	66	64.06	dicLab1_genemodels_DLAgn_00196080_1	| collagen type i alpha 1 | COL1A1 | - range=LG8:21426354-21445521 5'pad=0 3'pad=0 strand=+ repeatMasking=none	0.180456	98.26	GSPGSAGNEGAK	Oxidation(P)@3			-0.0109547	1046.45	524.233	1046.46	524.239	2	2.1.1.4.5	0.1526	90.6371
7	111.69	117.7	70.63	66	64.06	dicLab1_genemodels_DLAgn_00196080_1	| collagen type i alpha 1 | COL1A1 | - range=LG8:21426354-21445521 5'pad=0 3'pad=0 strand=+ repeatMasking=none	0.143876	99	QMSGGYDDKSPVMPVPGPMGPMGPR	Gln->pyro-Glu@N-term		cleaved P-Q@N-term; missed K-S@9	-0.00235445	2570.14	857.721	2570.14	857.721	3	2.1.1.432.28	31.3434	3124.34	31.35	0.22
7	111.69	117.7	70.63	66	64.06	dicLab1_genemodels_DLAgn_00196080_1	| collagen type i alpha 1 | COL1A1 | - range=LG8:21426354-21445521 5'pad=0 3'pad=0 strand=+ repeatMasking=none	0.0381045	99	GNDGAAGAAGPPGPTGPAGPPGFPGGPGSK	Oxidation(P)@21; Oxidation(P)@24; Oxidation(P)@27			-0.00210048	2517.15	840.057	2517.15	840.058	3	1.1.1.179.40	12.7743	9623.55	12.87	0.22
7	111.69	117.7	70.63	66	64.06	dicLab1_genemodels_DLAgn_00196080_1	| collagen type i alpha 1 | COL1A1 | - range=LG8:21426354-21445521 5'pad=0 3'pad=0 strand=+ repeatMasking=none	0.0195421	99	GDSGPAGPKGESGAPGENGTPGAMGPR	Oxidation(P)@8; Oxidation(P)@15; Oxidation(P)@21		missed K-G@9	-0.0113673	2455.06	819.359	2455.07	819.363	3	1.1.1.72.19	5.00777	8708.2	4.88	0.14
7	111.69	117.7	70.63	66	64.06	dicLab1_genemodels_DLAgn_00196080_1	| collagen type i alpha 1 | COL1A1 | - range=LG8:21426354-21445521 5'pad=0 3'pad=0 strand=+ repeatMasking=none	0.0195421	99	GNPGAAGVAGAPGFPGPR	Oxidation(P)@3; Oxidation(P)@12; Oxidation(P)@17			-0.0100681	1596.75	799.385	1596.76	799.39	2	1.1.1.187.19	13.3553	682.82	13.45	0.29
7	111.69	117.7	70.63	66	64.06	dicLab1_genemodels_DLAgn_00196080_1	| collagen type i alpha 1 | COL1A1 | - range=LG8:21426354-21445521 5'pad=0 3'pad=0 strand=+ repeatMasking=none	0.00877392	99	GEAGDNGAKGDAGPPGAAGPTGAPGPQGPVGNTGAK	Deamidated(N)@6; Oxidation(P)@20; Oxidation(P)@24		missed K-G@9	0.0112385	3087.43	1030.15	3087.41	1030.14	3	1.1.1.94.38	6.60918	50.2248
7	111.69	117.7	70.63	66	64.06	dicLab1_genemodels_DLAgn_00196080_1	| collagen type i alpha 1 | COL1A1 | - range=LG8:21426354-21445521 5'pad=0 3'pad=0 strand=+ repeatMasking=none	0.0070049	99	GDAGPPGAAGPTGAPGPQGPVGN	Oxidation(P)@5; Oxidation(P)@15		cleaved N-T@C-term	0.00590643	1929.89	965.951	1929.88	965.948	2	1.1.1.125.29	8.85978	104.486
7	111.69	117.7	70.63	66	64.06	dicLab1_genemodels_DLAgn_00196080_1	| collagen type i alpha 1 | COL1A1 | - range=LG8:21426354-21445521 5'pad=0 3'pad=0 strand=+ repeatMasking=none	0.00348833	99	EPGAAGPVGPSGAR	Propionamide@N-term		cleaved G-E@N-term	-0.000948172	1292.65	647.33	1292.65	647.331	2	2.1.1.101.36	7.2129	3135.74	7.3	0.22
7	111.69	117.7	70.63	66	64.06	dicLab1_genemodels_DLAgn_00196080_1	| collagen type i alpha 1 | COL1A1 | - range=LG8:21426354-21445521 5'pad=0 3'pad=0 strand=+ repeatMasking=none	0.00130484	99	GDAGAPGTPGAQGPPGLQGMPGER	Oxidation(P)@6; Oxidation(P)@9; Oxidation(P)@15; Oxidation(P)@21			0.00175202	2238	747.007	2238	747.006	3	2.1.1.151.40	10.8422	27224.1	10.94	0.22
7	111.69	117.7	70.63	66	64.06	dicLab1_genemodels_DLAgn_00196080_1	| collagen type i alpha 1 | COL1A1 | - range=LG8:21426354-21445521 5'pad=0 3'pad=0 strand=+ repeatMasking=none	0.000869459	99	AGPPGATGFPGAAGR	Oxidation(P)@4; Oxidation(P)@10		cleaved P-A@N-term	-0.00299735	1314.63	658.322	1314.63	658.323	2	1.1.1.105.23	7.38572	527.64	7.41	0.15
7	111.69	117.7	70.63	66	64.06	dicLab1_genemodels_DLAgn_00196080_1	| collagen type i alpha 1 | COL1A1 | - range=LG8:21426354-21445521 5'pad=0 3'pad=0 strand=+ repeatMasking=none	0.000869459	99	GEAGPPGPAGFAGPPGNDGQPGAKGEAGDNGAK	Oxidation(P)@6; Oxidation(P)@14; Oxidation(P)@15; Oxidation(P)@21		missed K-G@24	0.0020473	2965.31	989.444	2965.31	989.443	3	1.1.1.110.31	7.7719	1270.46	7.77	0.14
7	111.69	117.7	70.63	66	64.06	dicLab1_genemodels_DLAgn_00196080_1	| collagen type i alpha 1 | COL1A1 | - range=LG8:21426354-21445521 5'pad=0 3'pad=0 strand=+ repeatMasking=none	0.000434512	99	AGPPGAAGPTGAPGPQGPVGNTGAK	Oxidation(P)@4; Oxidation(P)@13		cleaved D-A@N-term	-0.0138029	2115.02	706.014	2115.03	706.019	3	1.1.1.101.24	7.10537	783.89	7.04	0.14
7	111.69	117.7	70.63	66	64.06	dicLab1_genemodels_DLAgn_00196080_1	| collagen type i alpha 1 | COL1A1 | - range=LG8:21426354-21445521 5'pad=0 3'pad=0 strand=+ repeatMasking=none	0.000434512	99	PGPPGAVGAR	Formyl@N-term; Oxidation(P)@3; Oxidation(P)@4		cleaved R-P@N-term	0.00508499	937.467	469.741	937.462	469.738	2	1.1.1.73.5	5.0413	446.12	5.08	0.22
8	109.84	109.91	40.65	38.47	33.72	dicLab1_genemodels_DLAgn_00135370_1	| filamin-a isoform 2 | FLNA | - range=LG22-25:24489629-24531954 5'pad=0 3'pad=0 strand=+ repeatMasking=none	2	99	AEAGVPAEFSIWTR				-0.000908606	1532.76	767.388	1532.76	767.388	2	1.1.1.433.9	31.2726	1555.87	31.16	0.22
8	109.84	109.91	40.65	38.47	33.72	dicLab1_genemodels_DLAgn_00135370_1	| filamin-a isoform 2 | FLNA | - range=LG22-25:24489629-24531954 5'pad=0 3'pad=0 strand=+ repeatMasking=none	2	99	AGVAPLQVR				-0.000458122	909.539	455.777	909.54	455.777	2	2.1.1.162.4	11.6088	1122	11.67	0.22
8	109.84	109.91	40.65	38.47	33.72	dicLab1_genemodels_DLAgn_00135370_1	| filamin-a isoform 2 | FLNA | - range=LG22-25:24489629-24531954 5'pad=0 3'pad=0 strand=+ repeatMasking=none	2	99	AHGPGLQSSGLAVGKPTEFTVDAK				-0.00141981	2366.22	592.563	2366.22	592.563	4	1.1.1.257.13	18.4253	2237.1	18.53	0.15
8	109.84	109.91	40.65	38.47	33.72	dicLab1_genemodels_DLAgn_00135370_1	| filamin-a isoform 2 | FLNA | - range=LG22-25:24489629-24531954 5'pad=0 3'pad=0 strand=+ repeatMasking=none	2	99	ALGALVDSCAPGLCPDWDQWDQTKPVDNAR	Propionamide(C)@9; Propionamide(C)@14			-0.00387753	3382.57	1128.53	3382.57	1128.53	3	1.1.1.463.18	33.4841	13.4733
8	109.84	109.91	40.65	38.47	33.72	dicLab1_genemodels_DLAgn_00135370_1	| filamin-a isoform 2 | FLNA | - range=LG22-25:24489629-24531954 5'pad=0 3'pad=0 strand=+ repeatMasking=none	2	99	ANIPQAFTVDASK				0.00340563	1360.7	681.358	1360.7	681.357	2	1.1.1.250.28	17.9235	1666.84	18.02	0.22
8	109.84	109.91	40.65	38.47	33.72	dicLab1_genemodels_DLAgn_00135370_1	| filamin-a isoform 2 | FLNA | - range=LG22-25:24489629-24531954 5'pad=0 3'pad=0 strand=+ repeatMasking=none	2	99	ANLDCNFSGPTK	Propionamide(C)@5			-0.00356714	1336.6	669.31	1336.61	669.311	2	1.1.1.138.26	9.79362	582.64	9.75	0.22
8	109.84	109.91	40.65	38.47	33.72	dicLab1_genemodels_DLAgn_00135370_1	| filamin-a isoform 2 | FLNA | - range=LG22-25:24489629-24531954 5'pad=0 3'pad=0 strand=+ repeatMasking=none	2	99	ASGPGLNTTGVPASLPVEFTIDAK				-0.00884105	2341.21	781.41	2341.22	781.413	3	1.1.1.500.10	36.1694	650.71	36.2	0.15
8	109.84	109.91	40.65	38.47	33.72	dicLab1_genemodels_DLAgn_00135370_1	| filamin-a isoform 2 | FLNA | - range=LG22-25:24489629-24531954 5'pad=0 3'pad=0 strand=+ repeatMasking=none	2	99	AWGPGLEGGVVGK				-0.0014842	1225.64	613.829	1225.65	613.83	2	1.1.1.264.19	18.9455	2128.56	18.98	0.22
8	109.84	109.91	40.65	38.47	33.72	dicLab1_genemodels_DLAgn_00135370_1	| filamin-a isoform 2 | FLNA | - range=LG22-25:24489629-24531954 5'pad=0 3'pad=0 strand=+ repeatMasking=none	2	99	AYGPGVEPIGNVVMK				0.00227401	1529.79	765.904	1529.79	765.903	2	1.1.1.322.22	23.173	1762.68	23.12	0.29
8	109.84	109.91	40.65	38.47	33.72	dicLab1_genemodels_DLAgn_00135370_1	| filamin-a isoform 2 | FLNA | - range=LG22-25:24489629-24531954 5'pad=0 3'pad=0 strand=+ repeatMasking=none	2	99	CAPGVVGPAEADIDFDIIR	Propionamide(C)@1			0.000131093	2028	1015.01	2028	1015.01	2	1.1.1.488.16	35.3104	371.24	35.33	0.22
8	109.84	109.91	40.65	38.47	33.72	dicLab1_genemodels_DLAgn_00135370_1	| filamin-a isoform 2 | FLNA | - range=LG22-25:24489629-24531954 5'pad=0 3'pad=0 strand=+ repeatMasking=none	2	99	CTYKPTQEGQHIIYVTFAGGQISK	Propionamide(C)@1			-0.00180258	2739.37	685.849	2739.37	685.85	4	2.1.1.323.24	23.3702	406.3	23.33	0.22
8	109.84	109.91	40.65	38.47	33.72	dicLab1_genemodels_DLAgn_00135370_1	| filamin-a isoform 2 | FLNA | - range=LG22-25:24489629-24531954 5'pad=0 3'pad=0 strand=+ repeatMasking=none	2	99	DAGYGGLSLSIEGPSK				0.00285206	1549.77	775.89	1549.76	775.888	2	1.1.1.336.23	24.2042	337.15	24.3	0.37
8	109.84	109.91	40.65	38.47	33.72	dicLab1_genemodels_DLAgn_00135370_1	| filamin-a isoform 2 | FLNA | - range=LG22-25:24489629-24531954 5'pad=0 3'pad=0 strand=+ repeatMasking=none	2	99	DNHDGTYLVSYVPDMTGR				0.00499588	2038.91	680.644	2038.91	680.642	3	1.1.1.363.12	26.1619	920.46	26.13	0.22
8	109.84	109.91	40.65	38.47	33.72	dicLab1_genemodels_DLAgn_00135370_1	| filamin-a isoform 2 | FLNA | - range=LG22-25:24489629-24531954 5'pad=0 3'pad=0 strand=+ repeatMasking=none	2	99	EAGAGGLSIAVEGPSK				-0.00365299	1441.74	721.876	1441.74	721.878	2	2.1.1.232.41	16.7503	998.7	16.83	0.22
8	109.84	109.91	40.65	38.47	33.72	dicLab1_genemodels_DLAgn_00135370_1	| filamin-a isoform 2 | FLNA | - range=LG22-25:24489629-24531954 5'pad=0 3'pad=0 strand=+ repeatMasking=none	2	99	EGPYSINVLYADEEIPR				-0.00519895	1963.95	982.981	1963.95	982.984	2	2.1.1.434.31	31.4895	26.2354
8	109.84	109.91	40.65	38.47	33.72	dicLab1_genemodels_DLAgn_00135370_1	| filamin-a isoform 2 | FLNA | - range=LG22-25:24489629-24531954 5'pad=0 3'pad=0 strand=+ repeatMasking=none	2	99	ENGLYLIDVK				-0.00678595	1162.62	582.316	1162.62	582.319	2	2.1.1.352.12	25.4794	785.18	25.52	0.51
8	109.84	109.91	40.65	38.47	33.72	dicLab1_genemodels_DLAgn_00135370_1	| filamin-a isoform 2 | FLNA | - range=LG22-25:24489629-24531954 5'pad=0 3'pad=0 strand=+ repeatMasking=none	2	99	EVGPYQVDLTYDGVPIPGSPFTPTAYPTSDPSK				0.0496477	3494.73	1165.92	3494.68	1165.9	3	1.1.1.560.17	40.5694	203.74	40.59	0.15
8	109.84	109.91	40.65	38.47	33.72	dicLab1_genemodels_DLAgn_00135370_1	| filamin-a isoform 2 | FLNA | - range=LG22-25:24489629-24531954 5'pad=0 3'pad=0 strand=+ repeatMasking=none	2	99	FNDEHIPDSPFIVPVASPSDDAR				-0.00275155	2524.18	842.402	2524.19	842.403	3	2.1.1.424.26	30.7526	27.0832
8	109.84	109.91	40.65	38.47	33.72	dicLab1_genemodels_DLAgn_00135370_1	| filamin-a isoform 2 | FLNA | - range=LG22-25:24489629-24531954 5'pad=0 3'pad=0 strand=+ repeatMasking=none	2	99	GAGTGGLGLAMEGPSEAK				0.00645063	1601.78	801.896	1601.77	801.893	2	1.1.1.247.29	17.7149	467.93	17.66	0.15
8	109.84	109.91	40.65	38.47	33.72	dicLab1_genemodels_DLAgn_00135370_1	| filamin-a isoform 2 | FLNA | - range=LG22-25:24489629-24531954 5'pad=0 3'pad=0 strand=+ repeatMasking=none	2	99	GVVEPVEVVDNGDQTHTVNYVPTR				-0.00194338	2623.29	875.436	2623.29	875.437	3	1.1.1.290.16	20.8541	1132.62	21	0.22
8	109.84	109.91	40.65	38.47	33.72	dicLab1_genemodels_DLAgn_00135370_1	| filamin-a isoform 2 | FLNA | - range=LG22-25:24489629-24531954 5'pad=0 3'pad=0 strand=+ repeatMasking=none	2	99	HIPSSPISVMISQSEIGDASR				-0.00411893	2210.1	737.706	2210.1	737.707	3	1.1.1.408.15	29.4608	498.02	29.33	0.95
8	109.84	109.91	40.65	38.47	33.72	dicLab1_genemodels_DLAgn_00135370_1	| filamin-a isoform 2 | FLNA | - range=LG22-25:24489629-24531954 5'pad=0 3'pad=0 strand=+ repeatMasking=none	2	99	HTAMVSWGGVNIPDSPFR				-0.0012736	1969.95	657.656	1969.95	657.656	3	1.1.1.437.9	31.5591	734.33	31.54	0.15
8	109.84	109.91	40.65	38.47	33.72	dicLab1_genemodels_DLAgn_00135370_1	| filamin-a isoform 2 | FLNA | - range=LG22-25:24489629-24531954 5'pad=0 3'pad=0 strand=+ repeatMasking=none	2	99	IAVTEGCDPAR	Propionamide(C)@7			0.00194297	1201.58	601.796	1201.58	601.795	2	1.1.1.99.15	6.94182	573.71	6.98	0.36
8	109.84	109.91	40.65	38.47	33.72	dicLab1_genemodels_DLAgn_00135370_1	| filamin-a isoform 2 | FLNA | - range=LG22-25:24489629-24531954 5'pad=0 3'pad=0 strand=+ repeatMasking=none	2	99	IGNLQTDLSDGLR	Deamidated(Q)@5			0.0131263	1401.72	701.869	1401.71	701.862	2	2.1.1.298.17	21.5584	994.23	21.36	0.15
8	109.84	109.91	40.65	38.47	33.72	dicLab1_genemodels_DLAgn_00135370_1	| filamin-a isoform 2 | FLNA | - range=LG22-25:24489629-24531954 5'pad=0 3'pad=0 strand=+ repeatMasking=none	2	99	IVAQDGEGTPVDVQVK				0.00114711	1653.86	827.937	1653.86	827.936	2	1.1.1.186.22	13.2854	528.89	13.27	0.14
8	109.84	109.91	40.65	38.47	33.72	dicLab1_genemodels_DLAgn_00135370_1	| filamin-a isoform 2 | FLNA | - range=LG22-25:24489629-24531954 5'pad=0 3'pad=0 strand=+ repeatMasking=none	2	99	LIGLLEVLSQK				-0.000446802	1211.75	606.881	1211.75	606.882	2	1.1.1.560.3	40.5217	1950.96	40.65	0.22
8	109.84	109.91	40.65	38.47	33.72	dicLab1_genemodels_DLAgn_00135370_1	| filamin-a isoform 2 | FLNA | - range=LG22-25:24489629-24531954 5'pad=0 3'pad=0 strand=+ repeatMasking=none	2	99	LLGWIQNK				-3.94806e-05	970.56	486.287	970.56	486.287	2	2.1.1.299.4	21.6021	1667.31	21.51	0.29
8	109.84	109.91	40.65	38.47	33.72	dicLab1_genemodels_DLAgn_00135370_1	| filamin-a isoform 2 | FLNA | - range=LG22-25:24489629-24531954 5'pad=0 3'pad=0 strand=+ repeatMasking=none	2	99	LNVEPAVDASGVR				-0.00455008	1325.69	663.852	1325.69	663.854	2	2.1.1.205.34	14.7764	802.57	14.72	0.22
8	109.84	109.91	40.65	38.47	33.72	dicLab1_genemodels_DLAgn_00135370_1	| filamin-a isoform 2 | FLNA | - range=LG22-25:24489629-24531954 5'pad=0 3'pad=0 strand=+ repeatMasking=none	2	99	LTVASLQESGLK				-0.00637829	1244.69	623.353	1244.7	623.356	2	2.1.1.260.27	18.783	627.22	18.8	0.22
8	109.84	109.91	40.65	38.47	33.72	dicLab1_genemodels_DLAgn_00135370_1	| filamin-a isoform 2 | FLNA | - range=LG22-25:24489629-24531954 5'pad=0 3'pad=0 strand=+ repeatMasking=none	2	99	LVSSHSMHETSSVMVDPVTR				-0.0113614	2198.03	550.516	2198.05	550.519	4	1.1.1.166.17	11.8105	236.18	11.86	0.15
8	109.84	109.91	40.65	38.47	33.72	dicLab1_genemodels_DLAgn_00135370_1	| filamin-a isoform 2 | FLNA | - range=LG22-25:24489629-24531954 5'pad=0 3'pad=0 strand=+ repeatMasking=none	2	99	LYNVSYQLK				-0.00712216	1126.6	564.305	1126.6	564.308	2	2.1.1.226.17	16.2911	1277.71	16.4	0.22
8	109.84	109.91	40.65	38.47	33.72	dicLab1_genemodels_DLAgn_00135370_1	| filamin-a isoform 2 | FLNA | - range=LG22-25:24489629-24531954 5'pad=0 3'pad=0 strand=+ repeatMasking=none	2	99	NMLLVGVDGPK				0.000807502	1141.62	571.816	1141.62	571.816	2	2.1.1.311.12	22.4778	905.5	22.59	0.22
8	109.84	109.91	40.65	38.47	33.72	dicLab1_genemodels_DLAgn_00135370_1	| filamin-a isoform 2 | FLNA | - range=LG22-25:24489629-24531954 5'pad=0 3'pad=0 strand=+ repeatMasking=none	2	99	QMQLENVSVALEFLDKENIK			missed K-E@16	-0.0162349	2347.19	783.405	2347.21	783.41	3	1.1.1.562.11	40.6959	358.69	40.64	0.37
8	109.84	109.91	40.65	38.47	33.72	dicLab1_genemodels_DLAgn_00135370_1	| filamin-a isoform 2 | FLNA | - range=LG22-25:24489629-24531954 5'pad=0 3'pad=0 strand=+ repeatMasking=none	2	99	SADFVVEAVGDNVGTLGFSVEGPSQAK				0.000251496	2679.3	894.108	2679.3	894.108	3	1.1.1.516.14	37.3415	525.39	37.36	0.29
8	109.84	109.91	40.65	38.47	33.72	dicLab1_genemodels_DLAgn_00135370_1	| filamin-a isoform 2 | FLNA | - range=LG22-25:24489629-24531954 5'pad=0 3'pad=0 strand=+ repeatMasking=none	2	99	SPFEVEIGMAQGDSSK				0.00141597	1680.77	841.391	1680.77	841.391	2	1.1.1.326.20	23.4711	338.12	23.48	0.15
8	109.84	109.91	40.65	38.47	33.72	dicLab1_genemodels_DLAgn_00135370_1	| filamin-a isoform 2 | FLNA | - range=LG22-25:24489629-24531954 5'pad=0 3'pad=0 strand=+ repeatMasking=none	2	99	SPFNVAVAPTLDLSK				3.37219e-05	1557.84	779.927	1557.84	779.927	2	1.1.1.429.17	30.9902	2416.7	31.01	0.22
8	109.84	109.91	40.65	38.47	33.72	dicLab1_genemodels_DLAgn_00135370_1	| filamin-a isoform 2 | FLNA | - range=LG22-25:24489629-24531954 5'pad=0 3'pad=0 strand=+ repeatMasking=none	2	99	SPFTVTVGEACNPSLCR	Propionamide(C)@11; Propionamide(C)@16			0.00429568	1921.91	641.643	1921.9	641.641	3	1.1.1.320.16	23.0203	763	23.11	0.15
8	109.84	109.91	40.65	38.47	33.72	dicLab1_genemodels_DLAgn_00135370_1	| filamin-a isoform 2 | FLNA | - range=LG22-25:24489629-24531954 5'pad=0 3'pad=0 strand=+ repeatMasking=none	2	99	TFEPAEFIIDTR				0.0066164	1437.72	719.868	1437.71	719.864	2	2.1.1.460.20	33.3625	879.19	33.39	0.51
8	109.84	109.91	40.65	38.47	33.72	dicLab1_genemodels_DLAgn_00135370_1	| filamin-a isoform 2 | FLNA | - range=LG22-25:24489629-24531954 5'pad=0 3'pad=0 strand=+ repeatMasking=none	2	99	TLISNPSGSR				-0.00393881	1030.54	516.276	1030.54	516.278	2	2.1.1.92.30	6.5415	510.89	6.5	0.36
8	109.84	109.91	40.65	38.47	33.72	dicLab1_genemodels_DLAgn_00135370_1	| filamin-a isoform 2 | FLNA | - range=LG22-25:24489629-24531954 5'pad=0 3'pad=0 strand=+ repeatMasking=none	2	99	TYSVFYIPK				0.00014256	1116.59	559.3	1116.59	559.3	2	2.1.1.361.10	26.1347	1407.38	25.96	0.29
8	109.84	109.91	40.65	38.47	33.72	dicLab1_genemodels_DLAgn_00135370_1	| filamin-a isoform 2 | FLNA | - range=LG22-25:24489629-24531954 5'pad=0 3'pad=0 strand=+ repeatMasking=none	2	99	VGSAADIPLDIGELDISQLTASLTTPSGR				0.00224295	2896.51	966.509	2896.5	966.508	3	1.1.1.665.40	48.2281	639.75	48.12	0.15
8	109.84	109.91	40.65	38.47	33.72	dicLab1_genemodels_DLAgn_00135370_1	| filamin-a isoform 2 | FLNA | - range=LG22-25:24489629-24531954 5'pad=0 3'pad=0 strand=+ repeatMasking=none	2	99	VNQPASFAVSLNGAK				0.00757762	1501.8	751.905	1501.79	751.902	2	1.1.1.268.27	19.2508	489.12	19.34	0.15
8	109.84	109.91	40.65	38.47	33.72	dicLab1_genemodels_DLAgn_00135370_1	| filamin-a isoform 2 | FLNA | - range=LG22-25:24489629-24531954 5'pad=0 3'pad=0 strand=+ repeatMasking=none	2	99	VPCEEILVK	Propionamide(C)@3			-0.00368427	1099.59	550.803	1099.59	550.805	2	2.1.1.210.26	15.1288	99.7325
8	109.84	109.91	40.65	38.47	33.72	dicLab1_genemodels_DLAgn_00135370_1	| filamin-a isoform 2 | FLNA | - range=LG22-25:24489629-24531954 5'pad=0 3'pad=0 strand=+ repeatMasking=none	2	99	VTVLFAGQHISK				-0.000584022	1298.73	433.919	1298.73	433.919	3	2.1.1.226.3	16.273	518.89	16.33	0.22
8	109.84	109.91	40.65	38.47	33.72	dicLab1_genemodels_DLAgn_00135370_1	| filamin-a isoform 2 | FLNA | - range=LG22-25:24489629-24531954 5'pad=0 3'pad=0 strand=+ repeatMasking=none	2	99	VTYTPMAPGNYLISIK				-0.00165454	1766.93	884.47	1766.93	884.471	2	2.1.1.455.28	33.016	905.34	33.09	0.22
8	109.84	109.91	40.65	38.47	33.72	dicLab1_genemodels_DLAgn_00135370_1	| filamin-a isoform 2 | FLNA | - range=LG22-25:24489629-24531954 5'pad=0 3'pad=0 strand=+ repeatMasking=none	2	99	YGGDEIPYSPYR				0.00594604	1415.64	708.828	1415.64	708.825	2	2.1.1.237.37	17.1098	606.63	17.07	0.22
8	109.84	109.91	40.65	38.47	33.72	dicLab1_genemodels_DLAgn_00135370_1	| filamin-a isoform 2 | FLNA | - range=LG22-25:24489629-24531954 5'pad=0 3'pad=0 strand=+ repeatMasking=none	2	99	YGGPYHIVGSPFK				0.00826851	1420.72	474.581	1420.71	474.579	3	2.1.1.262.6	18.9021	1027.24	19.02	0.22
8	109.84	109.91	40.65	38.47	33.72	dicLab1_genemodels_DLAgn_00135370_1	| filamin-a isoform 2 | FLNA | - range=LG22-25:24489629-24531954 5'pad=0 3'pad=0 strand=+ repeatMasking=none	2	99	YGGQDVPNFPAR				-0.000786442	1319.63	660.82	1319.63	660.82	2	2.1.1.199.35	14.3402	1055.45	14.3	0.22
[truncated: 5,092 more rows]
