# Supplementary material for: Proteome dataset of sea bass (Dicentrarchus labrax) skin-scales exposed to fluoxetine and estradiol
Source: Data Brief. 2022 Feb 16;41:107971. doi: 10.1016/j.dib.2022.107971 (PMC8889360; doi:10.1016/j.dib.2022.107971)
Supplement: Supplementary file 1 [file mmc1.zip › 1_DIB (2)/Suppl Table_4_Swath quantification_all 715 prot.xlsx]

## Sheet: Table of captions
Supplementary table 4 - Excel folder description	Worksheet Description
Proteins_I total	List of quantified proteins with quantitative values after normalization (quantitative values multiplied by 10.000), with statistical analysis and indication of differentially expressed proteins that have significantly altered levels between the treatments, E2 or FLX and the control)
Proteins	List of all the quantified proteins with quantitative values prior to normalization
Peptides	List of all the peptides used for protein quantification with their respective intensity values
FDR_analysed	FDR analysis of all the transitions used for protein quantification.
Area - ions	List of all the transitions monitored with their respective intensity values
Area - proteins	List of all quantified proteins from the SWATH plug-in peakview. The sum of the intensity of all proteins per sample is depicted and was used to normalize the protein values in "Proteins_I total"

## Sheet: Proteins_ITotal
Relative levels obtained by SWATH for each protein extracted from the scales of control, estradiol and fluoxetine exposed sea bass. The results are shown are multiplied by 10,000.																Decreased levels
Coefficents of variation (%CV) ≤ 30 are shaded in blue.																Increased levels
Statistical analyses between treated and control groups are presented with the p-value obtained by the Mann-Whitney (MW) pairwise test (columns AM-AO)
Fold-changes in protein levels were calculated based on the medians between the treatments and the control group.
Fold-changes of proteins that had decreased expression are shaded in green and those with increased expression are shaded in red.
The TOP 5 proteins (highest fold change) that changed for each treatment compared to the control are highlighted in blue; * in column A indicates proteins in the top 5 of both treatments
	Protein Name		Number of Peptides	Control group											Estradiol (E2) group											Fluoxetine (FLX) group											Estradiol (E2) effects		Fluoxetine (FLX) effects
Nr	Protein (predicted from sea bass genome)	Description		C_1	C_2	C_3	C_4	C_5	C_6	C_7	Median	Average	SD	%CV	E2_1	E2_2	E2_3	E2_4	E2_5	E2_6	E2_7	Median	Average	SD	%CV	FLX_1	FLX_2	FLX_3	FLX_4	FLX_5	FLX_6	FLX_7	Median	Average	SD	%CV	E2/C (fold change, median)	p-value MW C vs E2	FLX/C (fold change, median)	p-value MW C vs FLX	Diferential	Match to zebrafish Ensembl proteins
1	DLAgn_00028880	phosphatidylinositol transfer protein alpha isoform-like | PITPNA | - range=LG13:5716445-5727166 5'pad=0 3'pad=0 strand=+ repeatMasking=none	1	0.727894	0.0626688	0.168317	0.458374	0.0559234	0.033834	0.474228	0.168317	0.283034	0.270986	95.7432	0.566269	0.927371	0.411205	0.477959	0.793484	0.502453	0.707121	0.566269	0.626552	0.188122	30.0249	0.503147	0.0914516	0.518235	0.317514	0.157079	0.544447	0.638178	0.503147	0.395722	0.209404	52.9171	3.36429	0.026	2.98928	0.259	yes	ENSDARP00000057696
2*	DLAgn_00106960	60s ribosomal protein l36a | RPL36A | - range=LG2:3104533-3105092 5'pad=0 3'pad=0 strand=+ repeatMasking=none	1	0.556771	0.0446539	0.0361254	0.213468	0.366974	0.275774	0.210948	0.213468	0.24353	0.182086	74.7692	0.429867	0.569967	0.383304	0.401075	0.380232	0.49686	0.58197	0.429867	0.463325	0.0864833	18.6658	0.479977	0.606346	0.572884	0.429305	0.393567	1.03084	0.285091	0.479977	0.542573	0.241054	44.4279	2.01373	0.011	2.24847	0.011	yes	ENSDARP00000148871
3	DLAgn_00124810	60s ribosomal protein l35 | RPL35 | - range=LG20:27283945-27286784 5'pad=0 3'pad=0 strand=- repeatMasking=none	2	3.52125	0.287573	0.462732	1.9595	2.71882	1.75231	2.45308	1.9595	1.87932	1.17564	62.5567	3.03682	3.52817	3.45963	3.40789	3.33068	3.68536	3.66989	3.45963	3.44549	0.222311	6.45222	3.22761	3.01059	3.42983	2.63362	3.05165	5.55354	2.65095	3.05165	3.3654	1.00676	29.915	1.76556	0.007	1.55736	0.038	yes	ENSDARP00000018594
4	DLAgn_00042840	t-complex protein 1 subunit theta | CCT8 | - range=LG14:15134961-15142027 5'pad=0 3'pad=0 strand=- repeatMasking=none	2	1.40483	1.47154	1.06932	1.05597	0.750326	0.989246	1.57496	1.06932	1.18802	0.299922	25.2455	1.79892	2.04885	1.83188	1.48711	1.2132	1.28771	1.89247	1.79892	1.65145	0.321894	19.4916	1.35072	1.49921	1.20175	0.905063	1.27164	1.13013	1.39613	1.27164	1.25066	0.195681	15.6462	1.6823	0.026	1.1892	0.805	yes	ENSDARP00000003468
5	DLAgn_00102070	plasma retinol-binding protein 1 | RETB1 | - range=LG1B:7840719-7842695 5'pad=0 3'pad=0 strand=+ repeatMasking=none	1	0.499389	0.128735	0.157855	0.635431	0.585735	0.961951	0.787752	0.585735	0.536693	0.307508	57.2969	0.911569	0.971519	1.05292	0.834611	0.881033	0.937576	0.698076	0.911569	0.898186	0.112123	12.4833	0.605403	0.416276	0.536441	0.526759	0.597585	0.0156739	0.749621	0.536441	0.492537	0.233159	47.3384	1.55628	0.017	0.915843	0.71	yes	ENSDARP00000141692
6	DLAgn_00065020	14-3-3 protein beta alpha-2 | 143B2 | - range=LG16:21392483-21399502 5'pad=0 3'pad=0 strand=- repeatMasking=none	3	3.56134	2.34069	1.95131	3.30361	3.15301	1.40458	4.59903	3.15301	2.90194	1.08013	37.221	5.41734	6.19092	4.887	1.42315	3.90295	4.1634	5.8125	4.887	4.54247	1.60714	35.3802	4.53187	5.35885	4.56793	2.31691	4.11278	4.93519	5.46259	4.56793	4.46945	1.06211	23.7638	1.54995	0.038	1.44875	0.038	yes	ENSDARP00000155510
7	DLAgn_00200870	fatty acid binding protein h8-isoform | - | - range=LG9:12719772-12723200 5'pad=0 3'pad=0 strand=- repeatMasking=none	1	1.96312	0.980501	1.60146	1.08656	0.468928	1.1454	1.23517	1.1454	1.21159	0.472991	39.0388	1.64269	2.0623	1.39455	1.76538	2.06599	1.55976	2.08007	1.76538	1.79582	0.278665	15.5174	1.99688	2.10342	2.07685	1.64607	1.92928	4.57771	1.32495	1.99688	2.23645	1.06894	47.7963	1.54128	0.017	1.74339	0.007	yes	ENSDARP00000039143
8	DLAgn_00059640	ribosomal protein s9 | RPS9 | - range=LG16:8724564-8725913 5'pad=0 3'pad=0 strand=+ repeatMasking=none	4	4.34315	3.40838	3.03747	3.79089	4.60875	3.72141	5.51126	3.79089	4.06019	0.831134	20.4703	5.31047	6.82935	5.98203	5.71758	5.80342	4.72425	7.04568	5.80342	5.91611	0.81176	13.7212	5.04744	6.27198	4.90008	3.67892	5.77026	2.55221	5.53032	5.04744	4.8216	1.29221	26.8005	1.53089	0.002	1.33147	0.209	yes	ENSDARP00000147936
9	DLAgn_00053640	60s ribosomal protein l8 | RPL8 | - range=LG15:19083529-19086264 5'pad=0 3'pad=0 strand=- repeatMasking=none	1	5.32229	1.25244	1.22422	3.60551	4.96821	4.17181	3.6008	3.60551	3.44933	1.64122	47.581	5.10928	5.58421	5.01021	5.45813	5.27603	6.05152	6.27782	5.45813	5.53817	0.474438	8.56669	4.38646	4.30502	5.13171	4.22304	4.26701	5.04614	3.55059	4.30502	4.41571	0.537103	12.1635	1.51383	0.004	1.19401	0.259	yes	ENSDARP00000005651
10	DLAgn_00004750	cold-inducible rna-binding protein | CIRBP | - range=LG10:10373099-10375639 5'pad=0 3'pad=0 strand=+ repeatMasking=none	1	0.798268	0.461185	0.533974	0.452568	0.694302	0.497504	0.43521	0.497504	0.553287	0.139017	25.1257	0.599493	0.749664	0.555312	0.682881	0.844843	0.879205	0.778514	0.749664	0.72713	0.121039	16.6461	0.701347	0.978706	0.96145	0.860016	0.729479	1.99722	0.635899	0.860016	0.980588	0.466956	47.62	1.50685	0.038	1.72866	0.007	yes	ENSDARP00000096178
11	DLAgn_00143470	y-box-binding protein 2-a | YBX2-A | - range=LG3:10217323-10220252 5'pad=0 3'pad=0 strand=+ repeatMasking=none	1	0.882801	0.706232	0.519558	0.631899	0.86688	0.263254	0.794846	0.706232	0.666496	0.219995	33.0076	1.06066	1.06544	0.988316	1.06914	1.06047	0.854601	0.924357	1.06047	1.00328	0.0849727	8.46947	0.792464	0.804282	0.808821	0.755692	0.068719	0.716679	0.704484	0.755692	0.664449	0.265937	40.0237	1.50159	0.002	1.07003	1	yes	ENSDARP00000135135
12	DLAgn_00111290	60s ribosomal protein l26 | RL26 | - range=LG2:12718730-12721837 5'pad=0 3'pad=0 strand=- repeatMasking=none	2	5.06221	0.928123	1.1165	3.45242	4.41296	1.95992	4.1823	3.45242	3.01635	1.67191	55.4284	5.15219	6.94913	5.39205	3.31262	4.96698	4.09525	6.50848	5.15219	5.19667	1.26805	24.4011	3.80898	3.31789	3.21856	2.36905	3.34815	4.83117	3.68855	3.34815	3.51176	0.743478	21.1711	1.49234	0.038	0.969796	0.902	yes	ENSDARP00000130503
13	DLAgn_00135360	qm-like protein | RPL10 | - range=LG22-25:24457624-24461593 5'pad=0 3'pad=0 strand=- repeatMasking=none	3	3.83871	0.628858	0.313329	2.51576	2.8518	3.452	3.8325	2.8518	2.49042	1.46515	58.8316	3.55659	5.48301	4.88573	3.39498	4.24823	3.1251	4.91861	4.24823	4.23032	0.898709	21.2445	2.73855	2.72042	3.41113	2.12238	2.28527	2.8256	2.70916	2.72042	2.6875	0.413929	15.402	1.48967	0.038	0.953931	0.62	yes	ENSDARP00000145934
14	DLAgn_00142830	60s ribosomal protein l34 | RPL34 | - range=LG3:7416258-7418579 5'pad=0 3'pad=0 strand=- repeatMasking=none	2	6.3365	0.346127	0.310274	4.44067	5.64712	0.849463	4.37756	4.37756	3.18682	2.60675	81.7979	5.31888	6.2424	6.51433	7.82719	6.08626	8.02584	7.12546	6.51433	6.73434	0.977176	14.5104	6.27588	6.74631	5.88783	5.71005	6.38313	3.77708	5.59505	5.88783	5.76791	0.966504	16.7566	1.48812	0.007	1.345	0.053	yes	ENSDARP00000155419
15	DLAgn_00254870	h1 histone | - | - range=UN:77618397-77619011 5'pad=0 3'pad=0 strand=- repeatMasking=none	2	13.6712	3.2666	4.10341	8.99694	9.37244	10.7837	13.1377	9.37244	9.04744	4.06395	44.9183	14.0395	16.3745	13.9404	12.3777	12.007	13.73	14.3627	13.9404	13.8331	1.42926	10.3322	13.528	12.6528	12.6492	10.7601	13.5601	15.607	13.8566	13.528	13.2306	1.47261	11.1304	1.48738	0.007	1.44338	0.053	yes	ENSDARP00000142564
16	DLAgn_00120540	60s ribosomal protein l6 | RPL6 | - range=LG20:14201976-14205039 5'pad=0 3'pad=0 strand=+ repeatMasking=none	2	1.54256	0.623517	1.02195	1.37085	1.4508	2.23223	1.98426	1.4508	1.46088	0.544308	37.2589	2.15312	3.80229	2.62075	1.49692	2.10645	1.4985	3.06097	2.15312	2.39129	0.839334	35.0997	1.52074	1.44374	1.12324	0.899042	1.85626	2.57347	1.91881	1.52074	1.61933	0.557026	34.3986	1.48409	0.038	1.04821	0.805	yes	ENSDARP00000091899
17	DLAgn_00092990	protein transport protein sec61 subunit alpha-like 1-like | SEC61A1 | - range=LG1A:15751462-15756948 5'pad=0 3'pad=0 strand=- repeatMasking=none	1	1.54014	0.595078	0.468746	1.16412	1.41053	0.906126	1.05852	1.05852	1.02047	0.396384	38.8434	1.54139	1.64011	1.71201	1.36734	1.55241	1.50467	1.60022	1.55241	1.55974	0.109336	7.00989	1.63812	1.44666	1.73202	1.64972	1.35761	2.75522	1.04156	1.63812	1.66013	0.536143	32.2953	1.46659	0.004	1.54756	0.026	yes	ENSDARP00000033318
18	DLAgn_00192770	60s ribosomal protein l3 | RL3 | - range=LG8:13565503-13568930 5'pad=0 3'pad=0 strand=- repeatMasking=none	4	4.97278	2.87587	3.11131	2.65503	3.24064	3.64579	3.33385	3.24064	3.40504	0.761211	22.3554	4.74679	6.0927	4.80755	3.94731	4.23694	3.89415	5.62717	4.74679	4.76466	0.838064	17.5892	3.83536	3.86168	4.01296	2.60807	3.67444	4.33811	3.47072	3.83536	3.68591	0.546768	14.834	1.46477	0.011	1.18352	0.209	yes	ENSDARP00000003700
19	DLAgn_00042130	lipocalin precursor | - | - range=LG14:14183308-14184736 5'pad=0 3'pad=0 strand=+ repeatMasking=none	1	0.323572	0.291904	0.0813336	0.346813	0.611907	0.39766	0.34664	0.34664	0.342833	0.15641	45.6227	0.372106	0.392355	0.354192	0.854538	0.504655	0.79805	0.654141	0.504655	0.561434	0.208605	37.1558	0.604154	0.46316	0.589207	0.719897	0.535888	1.10171	0.628821	0.604154	0.663262	0.208914	31.4979	1.45585	0.026	1.74288	0.007	yes	ENSDARP00000037484
20	DLAgn_00166080	lactate dehydrogenase-a | - | EC:1.1.1.27 range=LG6:5717592-5721790 5'pad=0 3'pad=0 strand=+ repeatMasking=none	2	1.03375	0.756247	0.396036	1.52079	1.25181	1.28724	1.34641	1.25181	1.08461	0.389946	35.9526	1.56302	1.45641	1.29921	2.21464	1.81296	2.51694	1.9858	1.81296	1.83557	0.435272	23.7132	1.6973	1.31395	1.48046	1.51853	1.84416	1.57062	1.56005	1.56005	1.56929	0.16718	10.6532	1.44827	0.004	1.24623	0.007	yes	ENSDARP00000137433
21	DLAgn_00178380	phosphoglycerate mutase 1 | PGAM1 | EC:3.1.3.13 EC:5.4.2.1 EC:5.4.2.4 range=LG7:10375134-10377888 5'pad=0 3'pad=0 strand=- repeatMasking=none	2	1.48643	0.325374	0.402559	1.02292	0.950282	0.828951	1.28025	0.950282	0.899538	0.425992	47.3567	1.43055	1.66351	1.1342	1.37573	1.20503	1.36518	1.80159	1.37573	1.42511	0.237239	16.647	1.39691	1.27337	1.54269	0.780134	1.15471	0.229508	1.16986	1.16986	1.07817	0.443244	41.1108	1.44771	0.026	1.23106	0.535	yes	ENSDARP00000006201
22	DLAgn_00024790	polypyrimidine tract-binding protein 1-like | PTBP1 | - range=LG12:17421966-17434568 5'pad=0 3'pad=0 strand=+ repeatMasking=none	1	1.07694	0.472682	0.0851833	0.802364	0.62962	0.121024	0.677654	0.62962	0.55221	0.358239	64.8737	0.81352	1.03262	0.909069	0.837373	0.933007	1.04489	0.844892	0.909069	0.916481	0.0933525	10.186	0.759728	0.821465	0.925453	0.742973	0.840848	1.54255	0.897215	0.840848	0.93289	0.276874	29.6791	1.44384	0.026	1.33548	0.038	yes	ENSDARP00000011705
23	DLAgn_00182300	40s ribosomal protein s6 | - | - range=LG7:19507895-19512152 5'pad=0 3'pad=0 strand=- repeatMasking=none	3	4.21377	1.33656	1.72529	3.33981	3.93147	2.54864	3.50384	3.33981	2.94277	1.10173	37.4387	4.77845	5.53161	4.18385	4.62063	5.05549	3.86898	6.57123	4.77845	4.94432	0.901023	18.2234	3.93139	4.23663	2.96598	2.46395	3.97115	9.34065	4.36033	3.97115	4.46715	2.25887	50.5662	1.43076	0.004	1.18903	0.128	yes	ENSDARP00000011148
24	DLAgn_00137910	actin-related protein 2 3 complex subunit 2-like | ARPC2 | - range=LG24:5176701-5186178 5'pad=0 3'pad=0 strand=- repeatMasking=none	6	10.4574	3.09876	2.48007	6.14941	5.7515	6.90649	8.5291	6.14941	6.1961	2.81981	45.5095	9.90896	11.8628	8.69047	7.49533	8.74077	6.6437	10.491	8.74077	9.119	1.78535	19.5784	6.31534	7.57911	6.58917	4.49528	7.02799	6.65814	5.63368	6.58917	6.32839	1.00611	15.8984	1.4214	0.038	1.07151	0.902	yes	ENSDARP00000090576
25	DLAgn_00090700	60s acidic ribosomal protein p0 | RPLP0 | - range=LG1A:11465272-11467596 5'pad=0 3'pad=0 strand=+ repeatMasking=none	8	22.4965	11.0883	11.1704	16.9788	17.2386	24.8506	19.2144	17.2386	17.5768	5.21867	29.6906	24.921	26.4002	24.5185	21.4557	21.4632	19.578	24.4249	24.4249	23.2516	2.43588	10.4762	22.2744	19.7094	19.3594	16.3364	18.2561	16.0881	21.5782	19.3594	19.086	2.38317	12.4865	1.41687	0.038	1.12302	0.71	yes	ENSDARP00000067953
26	DLAgn_00104860	26s proteasome non-atpase regulatory subunit 11 | PSMD11 | - range=LG1B:14989976-14996039 5'pad=0 3'pad=0 strand=- repeatMasking=none	1	0.707596	0.514744	0.379009	0.494642	0.550817	0.0451068	0.603641	0.514744	0.470794	0.213019	45.2467	0.748125	0.793823	0.747196	0.587649	0.603129	0.613607	0.728727	0.728727	0.688894	0.0844378	12.257	0.653294	0.685858	0.590046	0.430353	0.604643	0.93827	0.686361	0.653294	0.655546	0.152424	23.2515	1.41571	0.011	1.26916	0.097	yes	ENSDARP00000020942
27	DLAgn_00042740	60s ribosomal protein l23a | RL23A | - range=LG14:15072238-15074487 5'pad=0 3'pad=0 strand=- repeatMasking=none	3	5.88197	0.541887	0.376139	3.93617	4.59091	4.25614	5.17089	4.25614	3.5363	2.19535	62.0805	6.03253	6.02303	5.85536	4.40518	5.35914	5.05826	6.62565	5.85536	5.62274	0.736962	13.1068	5.45672	5.53656	4.60998	4.03006	5.1146	10.1818	4.93891	5.1146	5.69552	2.04416	35.8906	1.37574	0.026	1.2017	0.128	yes	ENSDARP00000006624
28	DLAgn_00204670	adenylate kinase mitochondrial-like | AK2 | EC:2.7.4.3 range=LG9:21346493-21354812 5'pad=0 3'pad=0 strand=+ repeatMasking=none	1	2.38095	0.477198	0.586589	1.40403	1.5821	1.61947	1.74354	1.5821	1.39913	0.667685	47.7216	2.24286	2.39161	2.1691	2.13727	1.92909	1.90761	2.38969	2.1691	2.16675	0.196029	9.04714	1.93508	2.11301	2.08969	1.65715	2.08939	3.35623	1.84671	2.08939	2.15532	0.554459	25.7251	1.37103	0.011	1.32064	0.026	yes	ENSDARP00000010686
29	DLAgn_00140540	eukaryotic translation initiation factor isoform 1b | EIF4A1 | - range=LG3:37749-45525 5'pad=0 3'pad=0 strand=+ repeatMasking=none	9	19.0211	15.2224	10.9352	13.4087	15.0359	16.6317	16.2648	15.2224	15.2171	2.55628	16.7987	20.6326	23.4225	21.1924	17.3915	16.4182	14.5023	23.388	20.6326	19.5639	3.50096	17.895	16.1181	16.3107	15.0557	9.76399	14.5269	7.01391	16.629	15.0557	13.6312	3.74002	27.4372	1.35541	0.038	0.989043	0.535	yes	ENSDARP00000151794
30	DLAgn_00059760	60s ribosomal protein l18 | RPL18 | - range=LG16:8845705-8850487 5'pad=0 3'pad=0 strand=- repeatMasking=none	4	10.6123	1.04437	1.99808	6.54698	8.27152	7.00149	7.6774	7.00149	6.16459	3.43833	55.7755	9.37658	10.7251	9.68251	8.73569	8.39828	8.94166	10.9558	9.37658	9.54508	0.98015	10.2686	9.30305	8.64289	9.73493	6.81256	8.0081	12.231	7.1867	8.64289	8.8456	1.82978	20.6857	1.33923	0.011	1.23444	0.128	yes	ENSDARP00000043172
31	DLAgn_00168650	60s ribosomal protein l4-a | RPL4 | - range=LG6:12209010-12212705 5'pad=0 3'pad=0 strand=- repeatMasking=none	10	23.8842	15.6428	12.4369	19.1696	21.4036	18.0501	21.1817	19.1696	18.8241	3.86117	20.5118	25.335	26.0992	26.7311	20.6248	21.8045	21.0876	26.1599	25.335	23.9774	2.67715	11.1653	24.283	20.9904	20.1298	17.1866	20.4025	23.2823	21.7827	20.9904	21.151	2.31287	10.935	1.32162	0.026	1.09498	0.318	yes	ENSDARP00000060362
32	DLAgn_00218850	60s ribosomal protein l18a | RPL18A | - range=UN:16053856-16057588 5'pad=0 3'pad=0 strand=- repeatMasking=none	4	8.51015	1.55658	1.2733	6.61132	8.33368	6.73022	6.30262	6.61132	5.61684	2.99453	53.3135	8.296	8.19562	7.97187	9.42407	8.74476	8.9276	8.73542	8.73542	8.61362	0.4958	5.75601	8.58403	8.27758	8.27117	7.70538	7.29856	11.3591	7.46475	8.27117	8.42294	1.3777	16.3565	1.32128	0.017	1.25106	0.073	yes	ENSDARP00000038658
33	DLAgn_00255730	eukaryotic translation initiation factor 5a-1 | EIF5A | - range=UN:78732901-78734969 5'pad=0 3'pad=0 strand=+ repeatMasking=none	1	0.714612	0.0859598	0.0718961	0.479015	0.561307	0.507979	0.523065	0.507979	0.420548	0.245413	58.3557	0.603252	0.827382	0.664597	0.579547	0.758447	0.600377	0.764115	0.664597	0.685388	0.0977288	14.2589	0.573621	0.585051	0.630159	0.131112	0.578351	0.451449	0.739157	0.578351	0.526986	0.194194	36.8499	1.30832	0.007	1.13853	0.209	yes	ENSDARP00000027654
34	DLAgn_00144780	actin-related protein 2-like | ACTR2 | - range=LG3:13103725-13109214 5'pad=0 3'pad=0 strand=+ repeatMasking=none	1	0.435822	0.40789	0.307061	0.392883	0.411931	0.372748	0.46552	0.40789	0.399122	0.0503426	12.6133	0.616357	0.441613	0.518367	0.543235	0.426364	0.563076	0.533271	0.533271	0.520326	0.066796	12.8373	0.557192	0.561748	0.497137	0.510119	0.514823	0.90052	0.41667	0.514823	0.565458	0.155339	27.4713	1.30739	0.004	1.26216	0.002	yes	ENSDARP00000024096
35	DLAgn_00146830	actin-related protein 2 3 complex subunit 5 | ARPC5 | - range=LG4:7526322-7529145 5'pad=0 3'pad=0 strand=- repeatMasking=none	1	2.41513	0.273183	0.305745	1.80411	1.93618	1.72203	2.00975	1.80411	1.49516	0.852497	57.017	2.34791	2.54748	2.40342	2.39728	2.32933	2.20897	2.21644	2.34791	2.35012	0.11708	4.9819	2.20214	2.589	2.15421	2.1226	2.34091	3.22808	2.1402	2.20214	2.39673	0.401841	16.7662	1.30142	0.017	1.22062	0.011	yes	ENSDARP00000025370
36	DLAgn_00064320	eukaryotic translation initiation factor 3 subunit 6 | EIF3EA | - range=LG16:18991489-19018264 5'pad=0 3'pad=0 strand=- repeatMasking=none	2	1.1451	0.941035	0.271	0.819175	0.854623	0.880312	1.00922	0.880312	0.845781	0.276203	32.6566	1.23485	1.11619	0.896879	1.13908	1.14302	1.06904	1.3427	1.13908	1.13453	0.138198	12.181	1.03692	1.12576	0.709023	1.01614	0.986089	0.814672	0.983195	0.986089	0.953114	0.142327	14.9328	1.29395	0.026	1.12016	0.535	yes	ENSDARP00000064208
37	DLAgn_00075780	60s ribosomal protein l7 | RL7 | - range=LG18-21:7255843-7259711 5'pad=0 3'pad=0 strand=+ repeatMasking=none	5	12.2074	3.89847	4.07526	8.62054	9.48189	11.2999	9.17136	9.17136	8.39354	3.25797	38.8153	10.784	12.9918	13.1481	11.171	12.0528	10.5922	11.8551	11.8551	11.7993	1.01582	8.6092	9.72315	9.12361	9.56125	6.59578	7.86182	9.00314	8.94277	9.00314	8.68736	1.09909	12.6516	1.29263	0.038	0.981658	0.902	yes	ENSDARP00000018980
38	DLAgn_00220070	histone -like | - | - range=UN:17712752-17713369 5'pad=0 3'pad=0 strand=+ repeatMasking=none	2	5.10916	1.20793	1.42929	3.2578	3.61358	3.89617	4.51242	3.61358	3.28948	1.47615	44.8748	5.13927	5.54741	4.64961	4.57755	3.63354	4.98732	4.22787	4.64961	4.68037	0.628317	13.4245	5.25724	4.73352	4.65561	4.01195	4.39722	6.18464	4.49534	4.65561	4.81936	0.710048	14.7332	1.2867	0.038	1.28836	0.038	yes	ENSDARP00000109050
39	DLAgn_00171740	60s ribosomal protein l27a | RL27A | - range=LG6:19634201-19637868 5'pad=0 3'pad=0 strand=+ repeatMasking=none	1	5.9875	0.520848	0.94643	5.09151	5.23647	5.14286	5.27772	5.14286	4.02905	2.2742	56.4452	5.76521	6.27611	6.85236	7.83571	6.60895	7.32453	6.59309	6.60895	6.75085	0.678017	10.0434	6.81987	6.28543	6.23787	6.28921	6.22753	4.67613	6.35408	6.28543	6.12716	0.672119	10.9695	1.28507	0.001	1.22217	0.011	yes	Non signif. Hit
40	DLAgn_00014500	glutathione transferase omega-1 | GSTO1 | EC:2.5.1.18 range=LG11:12706363-12708901 5'pad=0 3'pad=0 strand=- repeatMasking=none	2	1.8571	0.410072	1.39205	1.5735	1.6755	1.21325	1.70637	1.5735	1.40398	0.487098	34.6942	2.12783	2.0217	2.18647	1.926	1.95185	1.75112	2.15998	2.0217	2.01785	0.155286	7.6956	1.90831	2.04108	1.58352	1.77661	0.800008	2.18163	1.59788	1.77661	1.69843	0.45305	26.6746	1.28484	0.001	1.12908	0.165	yes	ENSDARP00000032411
41	DLAgn_00078090	retinol dehydrogenase 12 | RDH12 | - range=LG18-21:13137911-13142370 5'pad=0 3'pad=0 strand=+ repeatMasking=none	2	1.41361	0.765017	0.525228	1.11926	1.11513	1.23554	1.37649	1.11926	1.07861	0.324846	30.117	1.43184	1.20655	1.22072	1.47383	1.26614	1.49847	1.44112	1.43184	1.36267	0.126213	9.26222	1.39054	1.29725	1.1645	0.890687	1.35555	1.02423	1.17797	1.17797	1.18582	0.181138	15.2754	1.27928	0.038	1.05246	0.71	yes	ENSDARP00000149230
42	DLAgn_00009160	eukaryotic translation initiation factor 3 subunit f | EIF3F | - range=LG10:20747427-20750748 5'pad=0 3'pad=0 strand=- repeatMasking=none	3	1.74154	0.151153	0.482547	2.34354	2.59362	2.30153	2.50198	2.30153	1.73085	1.0078	58.2256	3.23688	2.92986	3.12829	2.56823	2.8271	2.64513	3.06627	2.92986	2.91454	0.249335	8.55486	2.40448	2.50197	2.02888	2.22	2.39073	1.95102	2.65925	2.39073	2.30805	0.255031	11.0497	1.273	0.001	1.03876	0.456	yes	ENSDARP00000127037
43	DLAgn_00082910	60s ribosomal protein l28 | RL28 | - range=LG19:9694669-9696341 5'pad=0 3'pad=0 strand=+ repeatMasking=none	2	5.98004	0.907887	1.3956	4.90214	6.22368	5.3378	4.35806	4.90214	4.15789	2.15122	51.7384	4.77046	5.87194	6.18358	6.76165	6.20129	7.43064	6.96975	6.20129	6.31276	0.864573	13.6956	5.19636	4.98213	6.48859	5.13759	5.05378	3.62664	4.92934	5.05378	5.05921	0.83098	16.4251	1.26502	0.038	1.03093	0.62	yes	ENSDARP00000145056
44	DLAgn_00177820	type i cytoskeletal 13-like | S8 | - range=LG7:9648587-9651614 5'pad=0 3'pad=0 strand=- repeatMasking=none	5	4.03769	3.95818	1.58989	4.09676	3.98261	3.68186	3.74634	3.95818	3.58476	0.892568	24.899	5.40238	4.99963	5.30251	4.72806	5.42981	4.84776	3.8725	4.99963	4.94038	0.544926	11.03	4.89563	4.86245	5.13965	5.25918	3.18121	6.81692	3.87318	4.89563	4.86117	1.14459	23.5455	1.26311	0.007	1.23684	0.073	yes	ENSDARP00000034077
45	DLAgn_00192430	cytolysin src-1-like | APNL | - range=LG8:12806840-12808502 5'pad=0 3'pad=0 strand=- repeatMasking=none	7	13.1564	1.34275	2.46226	11.4835	13.7138	12.6221	11.3659	11.4835	9.44951	5.23356	55.3844	11.5549	13.6389	11.5435	14.4209	15.1732	18.396	17.6643	14.4209	14.6274	2.69857	18.4488	12.116	10.7407	14.3722	11.9978	10.3968	10.6595	10.9678	10.9678	11.6072	1.38921	11.9685	1.2558	0.026	0.955092	0.902	yes	ENSDARP00000144180
46	DLAgn_00189110	small ubiquitin-related modifier 2-like | SUMO2 | - range=LG8:6345295-6350851 5'pad=0 3'pad=0 strand=- repeatMasking=none	1	0.578601	0.0714971	0.0400936	0.404408	0.529192	0.486172	0.438899	0.438899	0.364123	0.218321	59.9579	0.550498	0.538249	0.456604	0.616808	0.627737	0.665806	0.519666	0.550498	0.56791	0.0724032	12.7491	0.668732	0.659926	0.474173	0.403117	0.689845	0.984431	0.63805	0.659926	0.645468	0.185178	28.689	1.25427	0.026	1.50359	0.038	yes	ENSDARP00000131145
47	DLAgn_00080470	60s ribosomal protein l17 | RPL17 | - range=LG19:3719360-3722269 5'pad=0 3'pad=0 strand=- repeatMasking=none	2	1.75249	0.170216	0.150696	1.25495	1.49223	1.37058	1.53388	1.37058	1.10358	0.662149	60.0003	1.6645	2.02519	2.08318	1.7131	1.57003	1.53948	1.81561	1.7131	1.77301	0.213196	12.0245	1.61298	1.30121	1.24413	1.10812	1.23914	2.61668	1.37881	1.30121	1.50015	0.516565	34.4341	1.24992	0.007	0.949392	0.902	yes	ENSDARP00000119756
48	DLAgn_00161320	proteasome subunit alpha type-4-like | PSMA4 | EC:3.4.25.0 range=LG5:23251658-23254115 5'pad=0 3'pad=0 strand=- repeatMasking=none	3	4.57565	1.07681	0.851005	3.31797	3.27846	3.95219	3.9189	3.31797	2.99586	1.45654	48.6185	4.63305	4.41178	3.88916	4.12372	3.99168	3.9904	4.44859	4.12372	4.21263	0.283677	6.73396	4.13591	3.67082	3.72945	3.35823	3.63568	3.58467	3.65925	3.65925	3.682	0.232871	6.32456	1.24284	0.038	1.10286	0.535	yes	ENSDARP00000067511
49	DLAgn_00082840	60s ribosomal protein l7a | RL7A | - range=LG19:9519287-9521611 5'pad=0 3'pad=0 strand=- repeatMasking=none	3	10.4385	1.87365	2.60845	8.17741	8.81482	9.15906	9.87616	8.81482	7.27829	3.52278	48.4012	11.1177	11.7119	11.5473	9.72438	9.34555	8.74284	10.8462	10.8462	10.4337	1.15887	11.107	10.2913	10.3391	8.84774	5.86862	9.21405	15.3374	9.75344	9.75344	9.95023	2.82089	28.35	1.23045	0.038	1.10648	0.209	yes	ENSDARP00000151111
50	DLAgn_00171690	proteasome subunit alpha type-1-like | PSMA1 | EC:3.4.25.0 range=LG6:19571950-19576269 5'pad=0 3'pad=0 strand=+ repeatMasking=none	3	4.70764	1.28925	1.06933	3.60881	3.74916	3.5756	3.98305	3.60881	3.1404	1.39414	44.3936	4.84631	4.81895	4.76387	4.43035	4.38838	4.36342	4.26846	4.43035	4.55425	0.245037	5.3804	4.20488	4.44406	4.22494	3.47302	4.12254	5.60251	4.09861	4.20488	4.31008	0.643843	14.9381	1.22765	0.007	1.16517	0.073	yes	ENSDARP00000134179
51	DLAgn_00092740	40s ribosomal protein s26 | RPS26 | - range=LG1A:15440573-15442333 5'pad=0 3'pad=0 strand=- repeatMasking=none	2	5.48239	0.560983	0.964905	4.41772	5.53731	6.06433	4.6205	4.6205	3.94973	2.25103	56.9919	5.48731	5.69383	5.7374	6.07703	5.64547	5.56271	5.49738	5.64547	5.67159	0.202506	3.57053	5.9319	6.1189	5.77003	5.30105	5.97785	9.4936	5.44197	5.9319	6.29076	1.44254	22.9311	1.22183	0.038	1.28382	0.053	yes	ENSDARP00000105770
52	DLAgn_00026990	vacuolar protein sorting-associated protein 29 | VPS29 | EC:3.1.3.3 range=LG12:22059741-22065051 5'pad=0 3'pad=0 strand=- repeatMasking=none	1	0.665122	0.233784	0.113233	0.631067	0.630775	0.376863	0.543368	0.543368	0.456316	0.218209	47.8197	0.803547	0.588294	0.621037	0.663441	0.654054	0.672556	0.718382	0.663441	0.674473	0.0700152	10.3807	0.772789	0.54193	0.638973	0.664955	0.586595	0.0582535	0.535858	0.586595	0.542765	0.228699	42.1359	1.22098	0.038	1.07955	0.62	yes	ENSDARP00000092020
53	DLAgn_00192810	60s ribosomal protein l27 | RPL27 | - range=LG8:13601355-13603664 5'pad=0 3'pad=0 strand=+ repeatMasking=none	2	3.45345	0.320881	0.519618	2.80777	3.2338	2.65497	3.2901	2.80777	2.3258	1.3322	57.2794	3.40272	3.48235	4.04333	3.59837	3.36288	3.1498	3.42587	3.42587	3.49505	0.277317	7.93458	3.41783	2.85845	2.9245	2.68927	2.88614	0.0769109	3.30997	2.88614	2.59472	1.14022	43.9438	1.22014	0.017	1.02791	0.805	yes	ENSDARP00000018737
54	DLAgn_00183480	40s ribosomal protein s3a | RS3A | - range=LG7:22796246-22800116 5'pad=0 3'pad=0 strand=+ repeatMasking=none	9	29.6091	9.65047	9.0628	23.0248	26.4214	22.1227	22.895	22.895	20.398	7.9711	39.0778	28.942	29.5942	27.2386	27.5629	27.7674	27.3176	30.9522	27.7674	28.4821	1.40285	4.92535	29.0219	29.4638	26.6386	25.7073	26.1267	27.793	24.8532	26.6386	27.0863	1.72765	6.37829	1.21282	0.017	1.16351	0.073	yes	ENSDARP00000148857
55	DLAgn_00131480	60s ribosomal protein l10a | - | - range=LG22-25:13509185-13511266 5'pad=0 3'pad=0 strand=+ repeatMasking=none	4	9.49921	1.62013	2.06574	8.20323	9.40123	8.23858	8.37014	8.23858	6.77118	3.41063	50.3698	10.3257	9.38455	9.92398	9.98369	9.72781	10.6141	9.99351	9.98369	9.99333	0.396192	3.96457	9.05933	8.50286	9.21459	8.55713	7.99165	8.7555	7.95876	8.55713	8.57712	0.483353	5.63538	1.21182	0.002	1.03867	0.62	yes	ENSDARP00000062982
56	DLAgn_00177840	type i cytoskeletal 13-like | K13 | - range=LG7:9668670-9670855 5'pad=0 3'pad=0 strand=- repeatMasking=none	14	118.956	95.6218	57.261	140.147	129.551	139.302	82.5032	118.956	109.049	31.5378	28.9208	161.316	174.889	178.549	143.825	137.32	128.447	120.913	143.825	149.323	22.6159	15.1456	123.912	129.407	127.053	117.201	79.8637	127.793	118.122	123.912	117.622	17.3059	14.7132	1.20906	0.038	1.04166	0.902	yes	ENSDARP00000000221
57	DLAgn_00052470	60s ribosomal protein l24 | RPL24 | - range=LG15:16293533-16297205 5'pad=0 3'pad=0 strand=- repeatMasking=none	4	12.6832	1.95366	1.86471	10.8247	11.7662	9.74277	12.4777	10.8247	8.75899	4.78452	54.6241	12.908	13.0643	14.0979	13.7345	13.0817	12.8651	13.9387	13.0817	13.3843	0.521146	3.89371	12.736	11.6254	10.0979	10.5206	11.0161	4.86049	12.2676	11.0161	10.4463	2.63323	25.2072	1.20851	0.001	1.01768	0.71	yes	ENSDARP00000135555
58	DLAgn_00254410	60s ribosomal protein l35a | RPL35A | - range=UN:76881371-76883579 5'pad=0 3'pad=0 strand=+ repeatMasking=none	2	5.01789	0.885068	0.406777	4.53462	5.53677	4.68014	3.59708	4.53462	3.52262	2.05456	58.3248	5.27741	5.20831	5.46051	5.80375	5.68676	5.2985	5.59221	5.46051	5.47535	0.226638	4.13924	4.98387	3.85847	5.33484	5.33135	5.03191	8.42857	5.27147	5.27147	5.46293	1.40564	25.7306	1.20418	0.007	1.1625	0.073	yes	ENSDARP00000141977
59	DLAgn_00204550	60s ribosomal protein l11 | RL11 | - range=LG9:21179891-21183030 5'pad=0 3'pad=0 strand=+ repeatMasking=none	5	11.1779	0.890537	1.88879	9.58098	10.506	9.19324	10.3142	9.58098	7.65025	4.33385	56.6498	11.8111	11.3662	11.5134	11.1055	11.9842	10.4824	11.5763	11.5134	11.4056	0.497317	4.3603	10.3139	10.1076	9.58392	8.8584	9.53264	12.5833	9.91325	9.91325	10.1276	1.18125	11.6636	1.20169	0.004	1.03468	0.71	yes	ENSDARP00000063869
60	DLAgn_00197450	40s ribosomal protein s18 | - | - range=LG9:1919736-1924214 5'pad=0 3'pad=0 strand=+ repeatMasking=none	3	6.83831	0.552927	1.00942	6.38059	7.41664	6.15329	7.00556	6.38059	5.05096	2.94847	58.3745	7.13795	8.44063	8.35847	7.66263	6.98386	6.80257	8.38574	7.66263	7.68169	0.717117	9.3354	6.74013	5.7926	5.3112	4.2277	5.87974	4.63509	5.89242	5.7926	5.49698	0.848933	15.4436	1.20093	0.017	0.907846	0.318	yes	ENSDARP00000133054
61	DLAgn_00077970	inositol monophosphatase | IMPA1 | - range=LG18-21:12716441-12718961 5'pad=0 3'pad=0 strand=- repeatMasking=none	10	95.0711	20.2897	20.4812	72.6419	69.4103	78.9528	80.6131	72.6419	62.4943	29.8819	47.8154	87.0644	97.7905	82.2773	87.1521	84.3856	78.5134	116.833	87.0644	90.5738	13.0271	14.3829	86.7595	79.1844	77.3831	60.8053	78.155	46.2525	82.4386	78.155	72.9969	14.2979	19.587	1.19854	0.026	1.07589	0.62	yes	ENSDARP00000018348
62	DLAgn_00192250	40s ribosomal protein s11 | - | - range=LG8:12479774-12481688 5'pad=0 3'pad=0 strand=- repeatMasking=none	2	6.77685	0.503784	0.77144	5.8312	6.37674	5.40792	6.58092	5.8312	4.60698	2.7515	59.7247	7.01934	7.16618	7.57711	6.74867	6.9793	5.89772	6.32833	6.9793	6.81667	0.556104	8.15801	7.03877	6.33604	5.93153	6.37261	6.25155	4.88349	7.40486	6.33604	6.31698	0.807844	12.7885	1.19689	0.026	1.08658	0.383	yes	ENSDARP00000069513
63	DLAgn_00205240	phosphate carrier mitochondrial precursor | SLC25A3 | - range=LGx:1047379-1052889 5'pad=0 3'pad=0 strand=+ repeatMasking=none	4	6.89586	2.52096	2.50415	5.91448	7.24985	6.22595	6.79646	6.22595	5.44396	2.05012	37.6585	7.5836	7.41316	7.45463	7.29758	7.12275	7.30289	7.75255	7.41316	7.41817	0.206413	2.78253	7.04759	6.09905	5.06169	5.67464	6.04864	6.69343	5.99195	6.04864	6.08814	0.648389	10.65	1.19069	0.001	0.97152	0.902	yes	ENSDARP00000033622
64	DLAgn_00198950	60s ribosomal protein l14 | RPL14 | - range=LG9:7913982-7916761 5'pad=0 3'pad=0 strand=+ repeatMasking=none	3	8.81614	0.560814	1.90252	7.89275	8.07725	8.26339	7.12779	7.89275	6.09152	3.3798	55.4837	8.73188	10.0197	9.99715	7.89069	8.28124	9.362	9.46615	9.362	9.10698	0.828803	9.10075	6.79741	6.56575	6.33479	6.09823	5.66693	2.06731	7.56843	6.33479	5.87126	1.77945	30.3077	1.18615	0.017	0.802609	0.259	yes	ENSDARP00000140879
65	DLAgn_00186660	mitogen-activated protein kinase 3 | MAPK3 | EC:2.7.11.24 EC:2.7.10.0 range=LG8:1371631-1379479 5'pad=0 3'pad=0 strand=- repeatMasking=none	3	6.1012	4.65358	3.64569	4.47158	4.75019	4.33105	4.99782	4.65358	4.7073	0.747911	15.8883	5.62771	6.37963	5.21996	5.60245	4.91395	5.49167	5.50498	5.50498	5.53434	0.449867	8.12865	5.44523	5.83478	5.30108	4.81668	4.67866	4.77021	4.76975	4.81668	5.08806	0.442368	8.69425	1.18295	0.026	1.03505	0.128	yes	ENSDARP00000094521
66	DLAgn_00042820	fructose-bisphosphate aldolase c | ALDOC | EC:4.1.2.13 range=LG14:15114542-15117376 5'pad=0 3'pad=0 strand=- repeatMasking=none	6	7.07712	6.28945	3.08728	7.28912	4.94424	4.33507	6.62602	6.28945	5.66404	1.57471	27.8018	7.59284	6.50962	6.38076	7.26665	7.4946	8.39338	7.43752	7.43752	7.29648	0.684194	9.37704	7.21652	7.18911	6.52682	7.12869	7.23079	8.12998	7.63694	7.21652	7.29412	0.492166	6.74743	1.18254	0.026	1.1474	0.026	yes	ENSDARP00000024492
67	DLAgn_00108720	gtp-binding nuclear protein ran | RAN1 | - range=LG2:7558089-7560033 5'pad=0 3'pad=0 strand=- repeatMasking=none	5	12.3523	2.84428	3.19495	9.68114	10.6857	11.5676	9.98336	9.98336	8.61562	3.92981	45.6126	12.8139	11.6124	10.8945	11.8085	11.605	11.7896	11.9343	11.7896	11.7797	0.568121	4.82286	10.2711	9.63047	9.02212	8.98456	9.19126	13.8914	7.7219	9.19126	9.81612	1.95566	19.923	1.18093	0.026	0.920658	0.71	yes	ENSDARP00000108629
68	DLAgn_00045540	gtp-binding protein sar1a | SAR1A | - range=LG14:22391867-22396465 5'pad=0 3'pad=0 strand=- repeatMasking=none	1	1.46636	0.222002	0.206696	1.27301	1.29258	1.40457	1.43615	1.29258	1.04305	0.570551	54.7001	1.54826	1.6909	1.52594	1.51026	1.33056	1.35547	1.6055	1.52594	1.50956	0.128865	8.5366	1.37361	1.02946	1.24108	0.871742	1.01773	0.0560755	1.40225	1.02946	0.998849	0.459732	46.0262	1.18054	0.017	0.796437	0.318	yes	ENSDARP00000136017
69	DLAgn_00189410	40s ribosomal protein s2 | RPS2 | - range=LG8:6985467-6987658 5'pad=0 3'pad=0 strand=+ repeatMasking=none	10	31.6939	7.67661	7.31806	26.1308	29.7305	26.9483	26.9753	26.9483	22.3534	10.327	46.1989	33.3949	34.3869	33.826	28.8764	30.965	30.3736	31.7918	31.7918	31.9449	2.01961	6.32217	29.3632	27.1101	24.1817	22.9661	23.2224	28.3849	24.9886	24.9886	25.7453	2.55036	9.90614	1.17973	0.007	0.92728	0.902	yes	ENSDARP00000101605
70	DLAgn_00139580	60s ribosomal protein l31 | - | - range=LG24:10993106-10995387 5'pad=0 3'pad=0 strand=+ repeatMasking=none	2	4.26993	0.197608	0.413976	3.82946	4.39074	1.93719	4.0937	3.82946	2.73323	1.85308	67.7981	4.30437	4.51284	4.7997	4.70273	4.74367	4.39028	4.35101	4.51284	4.54351	0.204007	4.49008	4.89282	4.54299	4.59121	4.82317	4.33937	6.86561	3.99115	4.59121	4.86376	0.933052	19.1838	1.17846	0.004	1.19892	0.007	yes	ENSDARP00000123730
71	DLAgn_00209730	mitochondrial atp synthase subunit gamma | ATP5C1 | - range=LGx:15444603-15448478 5'pad=0 3'pad=0 strand=+ repeatMasking=none	3	4.74564	1.58453	1.41575	4.011	4.02568	3.66785	4.09438	4.011	3.36355	1.3136	39.0541	4.58306	4.70942	4.5279	4.93132	5.04215	4.53679	4.86704	4.70942	4.74253	0.206492	4.35405	4.98178	4.70952	4.42429	4.5677	4.29823	5.25343	4.46832	4.5677	4.6719	0.338835	7.25261	1.17413	0.007	1.13879	0.011	yes	ENSDARP00000066929
72	DLAgn_00023060	60s ribosomal protein l13a | - | - range=LG12:13331419-13335730 5'pad=0 3'pad=0 strand=+ repeatMasking=none	1	3.66289	0.630556	0.656244	2.83007	2.86803	3.06454	3.05139	2.86803	2.39482	1.22721	51.2444	3.30239	3.81509	3.66465	3.35872	2.95123	3.10438	3.73311	3.35872	3.41851	0.329375	9.63503	3.56661	3.01528	3.23215	2.61532	2.89744	5.80447	3.30442	3.23215	3.49081	1.06498	30.5081	1.17109	0.017	1.12696	0.209	yes	ENSDARP00000154097
73	DLAgn_00130840	proliferation-associated protein 2g4-like | PA2G4A | - range=LG22-25:12447849-12452612 5'pad=0 3'pad=0 strand=- repeatMasking=none	4	3.17028	3.00612	2.91971	2.33512	2.54161	2.60243	3.17481	2.91971	2.82144	0.329927	11.6936	3.27945	3.50609	3.42282	3.39817	2.80205	2.70697	3.60653	3.39817	3.24601	0.351382	10.825	3.06034	3.34585	3.03573	2.33205	2.93845	4.10726	2.65766	3.03573	3.06819	0.560528	18.269	1.16387	0.038	1.03974	0.456	yes	ENSDARP00000057822
74	DLAgn_00135020	syndecan binding protein | SDCBP | - range=LG22-25:23251926-23262842 5'pad=0 3'pad=0 strand=+ repeatMasking=none	1	1.01657	0.382716	0.516846	0.939644	0.933915	0.994854	0.936751	0.936751	0.817327	0.255996	31.3211	1.12519	1.08493	1.00532	1.02251	1.12761	1.17172	0.955961	1.08493	1.07046	0.0778649	7.27395	0.903614	0.69848	0.859635	0.981016	1.05274	0.555435	0.860766	0.860766	0.844526	0.168754	19.9821	1.15819	0.004	0.918885	0.805	yes	ENSDARP00000147374
75	DLAgn_00054840	60 kda heat shock mitochondrial-like | HSPD1 | - range=LG15:23048450-23051998 5'pad=0 3'pad=0 strand=+ repeatMasking=none	4	2.66876	2.3344	2.55033	1.84709	2.18437	2.21007	2.09107	2.21007	2.26944	0.27795	12.2475	2.78914	2.42329	2.51957	2.55905	2.28813	2.70239	2.68507	2.55905	2.56666	0.174333	6.79222	1.91959	2.58337	2.45284	1.6493	2.12995	2.96994	1.40534	2.12995	2.15862	0.549243	25.4442	1.1579	0.038	0.963749	0.71	yes	ENSDARP00000107955
76	DLAgn_00074240	40s ribosomal protein s20 | RS20 | - range=LG18-21:2400415-2402383 5'pad=0 3'pad=0 strand=+ repeatMasking=none	1	1.56281	0.343253	0.412872	1.58023	1.85439	1.57845	1.25854	1.56281	1.22722	0.605458	49.3357	1.62121	1.7169	1.80623	2.39786	2.04912	2.19691	1.78475	1.80623	1.939	0.28312	14.6013	1.86342	1.70372	1.94575	2.1259	1.74339	1.91508	1.42565	1.86342	1.81756	0.221799	12.2031	1.15576	0.007	1.19236	0.017	yes	Non signif. Hit
77	DLAgn_00060190	s100-a1 | S10A1 | - range=LG16:9510959-9511432 5'pad=0 3'pad=0 strand=- repeatMasking=none	2	2.31308	0.477778	0.292624	2.04888	2.46808	2.46878	2.57134	2.31308	1.8058	0.986068	54.6057	2.46349	2.67058	3.34201	3.42327	3.17771	2.44583	2.54382	2.67058	2.86667	0.431053	15.0367	3.30321	3.1654	2.6226	2.74486	3.10788	1.96333	2.98936	2.98936	2.84238	0.454487	15.9897	1.15455	0.026	1.29237	0.011	yes	ENSDARP00000054468
78	DLAgn_00030490	40s ribosomal protein s25-like | RPS25 | - range=LG13:10400544-10402590 5'pad=0 3'pad=0 strand=+ repeatMasking=none	4	16.8949	3.36308	4.19947	16.975	21.2237	17.8779	17.7021	16.975	14.0337	7.15709	50.9992	18.8782	18.3991	19.6266	22.889	19.5804	19.6001	17.3337	19.5804	19.4724	1.72261	8.84639	20.3416	21.1814	17.8	20.461	19.1414	22.7291	18.7593	20.3416	20.0591	1.64647	8.20808	1.15348	0.038	1.19832	0.026	yes	ENSDARP00000124711
79	DLAgn_00213460	proteasome subunit alpha type-7 | PSMA8 | EC:3.4.25.0 range=UN:5546314-5548579 5'pad=0 3'pad=0 strand=- repeatMasking=none	3	4.99759	0.835154	1.05729	3.73085	4.0189	4.62923	4.20256	4.0189	3.35308	1.69564	50.5697	4.84456	5.02461	4.62981	4.63429	4.78389	4.31529	4.59037	4.63429	4.68897	0.224248	4.78245	4.47901	3.83765	4.07481	3.81847	4.14012	4.30822	4.34325	4.14012	4.14307	0.252823	6.10231	1.15312	0.038	1.03016	0.62	yes	ENSDARP00000006445
80	DLAgn_00037540	40s ribosomal protein s4 | RPS4X | - range=LG14:1793783-1799936 5'pad=0 3'pad=0 strand=- repeatMasking=none	9	31.8185	8.14319	8.10561	29.0286	33.2922	22.3437	28.2012	28.2012	22.9904	10.7245	46.6477	34.4827	32.0259	35.6752	29.7163	31.4241	31.9453	35.6477	32.0259	32.9882	2.29825	6.9669	28.3311	27.1469	25.9974	22.8834	23.4685	22.9115	26.2855	25.9974	25.2892	2.19676	8.68657	1.13562	0.017	0.921852	0.805	yes	ENSDARP00000108089
81	DLAgn_00162480	60s ribosomal protein l12 | RPL12 | - range=LG5:27269294-27272703 5'pad=0 3'pad=0 strand=+ repeatMasking=none	4	9.62916	0.874213	0.719471	8.92957	9.80685	9.02601	9.22009	9.02601	6.88648	4.17189	60.5808	10.3489	9.63597	10.563	10.8346	10.2203	9.45397	9.59666	10.2203	10.0933	0.534809	5.29863	9.77225	9.70746	8.73989	9.08292	9.12546	10.2137	8.73651	9.12546	9.33973	0.565921	6.05928	1.13232	0.011	1.01102	0.456	yes	ENSDARP00000009096
82	DLAgn_00131870	atp synthase subunit mitochondrial precursor | ATP5F1 | - range=LG22-25:14089827-14093652 5'pad=0 3'pad=0 strand=- repeatMasking=none	3	3.0435	0.625857	0.35716	3.15871	2.91018	3.04469	3.30897	3.0435	2.34987	1.2777	54.3732	3.6875	3.14196	3.56309	4.11472	3.44014	3.16301	2.9973	3.44014	3.44396	0.385805	11.2024	3.7649	3.15639	3.02412	4.18803	3.39778	3.47613	2.6384	3.39778	3.37796	0.506165	14.9843	1.13032	0.026	1.11641	0.097	yes	ENSDARP00000002747
83	DLAgn_00046000	protein pof1b-like | POF1B | - range=LG14:24508636-24536792 5'pad=0 3'pad=0 strand=+ repeatMasking=none	6	10.3002	9.25606	9.52567	8.29847	7.83512	9.12795	9.63946	9.25606	9.14043	0.833553	9.11941	10.5741	11.1678	10.1607	9.71123	10.3654	9.26652	10.9021	10.3654	10.3068	0.661917	6.42212	10.8375	9.52711	8.77723	7.60055	9.83877	6.53163	10.5336	9.52711	9.09235	1.56797	17.2449	1.11985	0.011	1.02928	0.805	yes	ENSDARP00000124164
84	DLAgn_00109930	guanine nucleotide-binding protein subunit beta-2-like 1 | RACK1 | - range=LG2:9825486-9832877 5'pad=0 3'pad=0 strand=+ repeatMasking=none	11	37.1078	11.3138	9.81348	33.4457	37.8901	35.9538	34.0684	34.0684	28.5133	12.3683	43.3772	40.1006	37.9075	37.8517	38.0309	37.6059	35.0833	39.5261	37.9075	38.0151	1.60383	4.21893	39.1623	34.6103	33.7549	33.1719	31.5936	13.7393	36.5276	33.7549	31.7943	8.33052	26.2013	1.11269	0.011	0.9908	1	yes	ENSDARP00000061000
85	DLAgn_00065750	rrna 2 -o-methyltransferase fibrillarin-like | FBL | EC:2.1.1.0 range=LG16:25533452-25541735 5'pad=0 3'pad=0 strand=+ repeatMasking=none	2	3.8564	1.9703	1.33571	3.33097	3.40878	3.27722	3.67895	3.33097	2.97976	0.946498	31.7642	3.54863	3.50357	3.67631	4.21144	3.70521	3.86903	3.77631	3.70521	3.75579	0.236737	6.30327	3.76691	3.75761	3.20989	3.23796	3.74524	2.66578	3.88008	3.74524	3.46621	0.444028	12.8102	1.11235	0.038	1.12437	0.456	yes	ENSDARP00000070509
86	DLAgn_00076250	60s ribosomal protein l21 | RPL21 | - range=LG18-21:8448546-8452116 5'pad=0 3'pad=0 strand=- repeatMasking=none	1	2.88777	0.231193	0.339836	2.37787	2.58044	2.61468	2.64612	2.58044	1.95399	1.14987	58.8471	2.80671	3.0789	3.27667	2.65744	2.71307	2.93315	2.8702	2.8702	2.90516	0.215318	7.41156	2.43326	1.87229	2.11464	1.73897	2.12624	0.0818701	2.7828	2.11464	1.87858	0.865067	46.0489	1.11229	0.007	0.819489	0.383	yes	ENSDARP00000144531
87	DLAgn_00246500	lactoylglutathione lyase | GLO1 | EC:4.4.1.5 range=UN:64319211-64321652 5'pad=0 3'pad=0 strand=- repeatMasking=none	2	1.344	0.478824	0.238705	0.324679	1.46762	1.569	1.34105	1.34105	0.966267	0.588269	60.8806	1.48247	1.80576	1.40653	1.38038	1.37778	1.9278	1.58748	1.48247	1.56689	0.220277	14.0582	1.48437	1.6538	1.58726	1.42749	1.39815	1.54498	1.43202	1.48437	1.50401	0.0945833	6.28874	1.10545	0.026	1.10687	0.038	yes	ENSDARP00000090756
88	DLAgn_00193750	prohibitin | PHB | - range=LG8:15765590-15768457 5'pad=0 3'pad=0 strand=- repeatMasking=none	2	1.54629	0.374248	0.401267	1.51251	1.52007	1.42964	1.68453	1.51251	1.20979	0.566671	46.8403	1.78677	1.61883	1.67135	1.66588	1.6079	1.71004	1.91898	1.67135	1.71139	0.10934	6.38895	1.53118	1.49889	1.2824	0.535639	1.57235	0.741347	1.57863	1.49889	1.24863	0.432626	34.6479	1.10502	0.007	0.990991	0.902	yes	ENSDARP00000074525
89	DLAgn_00110150	atp synthase subunit mitochondrial precursor | ATP5O | - range=LG2:10203295-10206014 5'pad=0 3'pad=0 strand=- repeatMasking=none	6	7.12507	0.486301	1.69937	7.42492	7.44456	7.19353	8.22582	7.19353	5.65708	3.15792	55.8225	7.74738	7.17703	7.92537	8.7171	8.70541	8.4562	7.63089	7.92537	8.05134	0.589409	7.32063	8.41173	7.25166	7.62304	8.01935	7.76884	5.7139	7.98761	7.76884	7.53945	0.881956	11.6979	1.10174	0.026	1.07998	0.128	yes	ENSDARP00000003389
90	DLAgn_00158490	lysine--trna ligase-like isoform x1 | KARS | EC:6.1.1.6 range=LG5:14802413-14808448 5'pad=0 3'pad=0 strand=- repeatMasking=none	1	1.29171	1.31784	1.6149	1.05716	1.15296	1.10863	1.06643	1.15296	1.22995	0.198732	16.1578	0.0952318	0.268155	1.00622	0.953805	1.03644	1.09142	1.30727	1.00622	0.82265	0.454662	55.268	0.742346	0.557085	0.600748	0.40529	0.609435	0.0180956	1.07885	0.600748	0.573122	0.322222	56.2223	0.872732	0.026	0.52105	0.002	yes	ENSDARP00000136176
91	DLAgn_00187660	beta-actin | ACTBA | - range=LG8:3827903-3829953 5'pad=0 3'pad=0 strand=+ repeatMasking=none	2	6.46842	7.2592	4.47736	6.41599	6.10203	11.4144	9.65566	6.46842	7.39901	2.35534	31.8332	6.22663	5.55522	5.24493	5.16077	5.5056	5.7177	4.96469	5.5056	5.48222	0.416922	7.60498	7.84246	6.15431	5.61816	6.16349	5.89575	1.55021	7.04938	6.15431	5.75339	2.00325	34.8186	0.85115	0.038	0.951439	0.259	yes	ENSDARP00000147775
92	DLAgn_00001820	collagen alpha-1 chain-like | COL6A1 | - range=LG10:5638180-5657803 5'pad=0 3'pad=0 strand=+ repeatMasking=none	13	87.7857	122.794	141.874	80.2074	81.4588	96.7222	85.0222	87.7857	99.4092	23.7709	23.9122	86.6458	88.8652	79.24	74.4188	67.3576	69.2389	73.8422	74.4188	77.0869	8.25262	10.7056	87.696	79.539	69.6477	69.2733	72.2563	62.3897	77.4985	72.2563	74.0429	8.26246	11.159	0.847733	0.026	0.823099	0.004	yes	ENSDARP00000103794
93	DLAgn_00164640	dihydrolipoyl mitochondrial | DLD | EC:1.8.1.4 range=LG6:1097785-1104975 5'pad=0 3'pad=0 strand=- repeatMasking=none	4	3.58485	4.96445	3.21903	3.58699	3.62299	5.86766	3.75304	3.62299	4.08557	0.959427	23.4833	3.44148	3.96289	3.49644	2.94024	3.05176	2.78896	2.82248	3.05176	3.21489	0.433507	13.4843	3.48245	2.79722	3.04123	2.78404	2.89092	2.13425	3.40806	2.89092	2.93402	0.450867	15.3668	0.842332	0.026	0.797937	0.002	yes	ENSDARP00000017217
94	DLAgn_00130090	biglycan precursor | BGN | - range=LG22-25:11002849-11009009 5'pad=0 3'pad=0 strand=- repeatMasking=none	4	7.17406	15.6206	12.0147	11.3657	9.9799	10.4087	11.9906	11.3657	11.222	2.55532	22.7705	9.62478	7.86168	11.9515	9.2061	9.55529	6.48742	6.94968	9.2061	8.80521	1.87081	21.2466	9.79616	12.632	11.9917	12.9207	9.81643	8.74672	9.28696	9.81643	10.7415	1.71901	16.0034	0.809988	0.038	0.863687	0.71	yes	ENSDARP00000049835
95	DLAgn_00138560	warm-temperature-acclimation-related 65-kda protein | WAP65-2 | - range=LG24:6866206-6870583 5'pad=0 3'pad=0 strand=+ repeatMasking=none	12	34.4428	43.3651	41.439	28.4832	28.5014	27.5042	40.2891	34.4428	34.8607	6.83704	19.6125	27.6502	30.7893	27.0725	29.8563	21.6104	27.4232	20.7449	27.4232	26.4496	3.85525	14.5759	26.3594	28.0705	27.5114	27.5323	25.336	16.7695	33.343	27.5114	26.4174	4.95633	18.7616	0.796195	0.026	0.798755	0.017	yes	ENSDARP00000111337
96	DLAgn_00260200	phosphoglucose isomerase-1 | GPIA | EC:5.3.1.9 range=UN:85995256-86012277 5'pad=0 3'pad=0 strand=- repeatMasking=none	1	1.14345	1.3943	1.42729	1.02563	0.887676	1.13789	1.12619	1.13789	1.1632	0.191655	16.4765	0.969137	0.96585	0.903269	0.600612	0.763981	0.901088	0.930454	0.903269	0.862056	0.134233	15.5713	0.765957	0.601434	0.551379	0.40319	0.501072	0.0147574	0.667515	0.551379	0.500758	0.243773	48.6809	0.793811	0.011	0.484563	0.001	yes	ENSDARP00000009909
97	DLAgn_00246350	collagen alpha-6 chain | COL6A6 | - range=UN:64078326-64083321 5'pad=0 3'pad=0 strand=+ repeatMasking=none	5	12.4696	16.0694	21.22	11.2389	10.3318	11.1616	14.0442	12.4696	13.7908	3.82064	27.7043	12.2734	11.3596	7.79451	9.03107	9.85405	7.26476	10.161	9.85405	9.67691	1.80822	18.6859	11.5666	9.77268	9.93376	8.91953	10.5763	8.78665	11.5081	9.93376	10.1519	1.12508	11.0824	0.790247	0.017	0.796639	0.026	yes	ENSDARP00000128796
98	DLAgn_00234850	collagen alpha-4 chain-like | - | - range=UN:43349986-43353590 5'pad=0 3'pad=0 strand=+ repeatMasking=none	5	11.753	16.4493	22.9508	12.4442	11.3154	14.5962	13.0435	13.0435	14.6504	4.06411	27.7407	12.711	12.2185	8.62728	10.0443	10.0399	8.01554	9.55631	10.0399	10.1733	1.73608	17.0651	15.602	13.3632	12.7039	10.6806	11.9536	10.6542	11.6679	11.9536	12.375	1.73242	13.9993	0.769728	0.011	0.916439	0.259	yes	ENSDARP00000128796
99	DLAgn_00208610	lumican precursor | LUM | - range=LGx:12441621-12444264 5'pad=0 3'pad=0 strand=+ repeatMasking=none	7	54.5245	76.5187	83.3986	81.3284	67.7713	75.0944	69.8387	75.0944	72.6392	9.76413	13.4419	56.956	48.4154	59.8421	75.5436	57.1939	63.1101	49.2929	57.1939	58.622	9.16512	15.6343	67.256	70.5961	58.8049	72.4966	72.1914	53.4068	70.7415	70.5961	66.499	7.4648	11.2254	0.761627	0.038	0.940099	0.209	yes	ENSDARP00000146992
100	DLAgn_00066250	collagen alpha-1 chain-like | COL10A1 | - range=LG17:1713668-1718580 5'pad=0 3'pad=0 strand=+ repeatMasking=none	7	80.9928	113.824	106.779	110.518	120.333	93.0837	99.3483	106.779	103.554	13.4303	12.9693	92.432	69.466	105.857	106.126	76.9315	72.2589	81.2043	81.2043	86.3252	15.3157	17.7419	109.648	110.575	106.965	133.717	90.1924	86.7128	111.974	109.648	107.112	15.5582	14.5251	0.760487	0.038	1.02687	0.805	yes	ENSDARP00000130066
101	DLAgn_00223780	complement component c3 | C3-1 | - range=UN:25172767-25176517 5'pad=0 3'pad=0 strand=- repeatMasking=none	4	6.64144	11.0283	9.73401	7.06793	8.47199	13.7516	7.31319	8.47199	9.14407	2.56597	28.0616	6.3858	6.87832	8.1255	6.4668	5.96898	4.9831	4.7106	6.3858	6.21702	1.15642	18.6009	8.66028	7.38372	6.51292	7.63472	5.8387	2.01739	7.93055	7.38372	6.56833	2.20909	33.6324	0.753755	0.007	0.871545	0.165	yes	ENSDARP00000117916
102	DLAgn_00104330	collagen type i alpha 3 chain | COL1A1B | - range=LG1B:13633966-13651221 5'pad=0 3'pad=0 strand=- repeatMasking=none	14	466.398	754.098	1013	622.923	667.949	574.881	526.392	622.923	660.806	181.42	27.4543	429.309	337.812	458.807	666.554	575.812	501.681	462.88	462.88	490.408	105.849	21.5838	547.629	555.834	695.108	734.639	669.167	933.093	670.854	670.854	686.618	129.166	18.812	0.743078	0.038	1.07695	0.535	yes	ENSDARP00000003038
103	DLAgn_00145840	complement factor h-like | CFH | - range=LG4:3780208-3788036 5'pad=0 3'pad=0 strand=+ repeatMasking=none	1	0.692163	1.27256	1.02101	0.757125	0.922629	0.708242	0.645728	0.757125	0.859922	0.226476	26.3368	0.675508	0.538707	0.64526	0.574558	0.557751	0.532992	0.392232	0.557751	0.559573	0.0914295	16.3392	0.877494	0.740446	0.608803	0.718196	0.604172	0.219772	0.894192	0.718196	0.666154	0.227772	34.1922	0.73667	0.001	0.948584	0.209	yes	ENSDARP00000134443
104	DLAgn_00196080	collagen type i alpha 1 | COL1A1 | - range=LG8:21426354-21445521 5'pad=0 3'pad=0 strand=+ repeatMasking=none	15	379.058	643.145	792.64	562.243	561.351	547.841	481.738	561.351	566.859	128.921	22.7431	372.612	289.984	408.886	548.79	500.261	421.337	378.633	408.886	417.215	85.5965	20.5162	472.939	466.975	542.768	582.414	549.278	815.739	598.326	549.278	575.491	117.146	20.3558	0.728396	0.026	0.978493	1	yes	ENSDARP00000003177
105	DLAgn_00213680	complement component c3 | C3-1 | - range=UN:5861392-5862084 5'pad=0 3'pad=0 strand=- repeatMasking=none	1	0.542298	0.902713	0.626384	0.55011	0.584709	0.552156	0.592082	0.584709	0.621493	0.127477	20.5113	0.520019	0.558963	0.581772	0.423214	0.012155	0.409173	0.327998	0.423214	0.404756	0.195272	48.2444	0.559272	0.557823	0.516173	0.516647	0.386325	0.0307514	0.599038	0.516647	0.45229	0.197647	43.6992	0.723804	0.017	0.883597	0.097	yes	ENSDARP00000136143
106	DLAgn_00258520	collagen alpha-6 chain-like | COL6A6 | - range=UN:83056395-83064463 5'pad=0 3'pad=0 strand=- repeatMasking=none	3	12.581	19.5683	32.0144	16.2072	13.6846	20.1742	17.3938	17.3938	18.8033	6.46326	34.3729	14.8517	12.7935	10.4815	12.5645	11.1215	8.82138	12.4866	12.4866	11.8744	1.93168	16.2676	21.2762	18.0864	17.6924	15.0176	15.4233	7.92658	14.784	15.4233	15.7438	4.13427	26.2597	0.717878	0.004	0.886711	0.62	yes	ENSDARP00000103549
107	DLAgn_00146040	kininogen 1 | KNG1 | - range=LG4:4453673-4461225 5'pad=0 3'pad=0 strand=+ repeatMasking=none	1	2.39831	4.86515	4.30243	3.61958	2.96341	5.61271	3.58254	3.61958	3.90631	1.10591	28.311	2.79736	3.04959	3.06083	2.09323	2.09535	2.59613	2.27495	2.59613	2.56678	0.420887	16.3975	2.52649	2.00572	2.05525	1.78392	1.70466	0.0976678	2.78342	2.00572	1.85102	0.865202	46.7419	0.717247	0.017	0.554131	0.002	yes	ENSDARP00000148925
108	DLAgn_00178630	complement component c3 | C3-1 | - range=LG7:10705232-10728698 5'pad=0 3'pad=0 strand=+ repeatMasking=none	2	0.857836	1.0583	1.16378	0.685763	0.868614	1.41509	0.810285	0.868614	0.979953	0.24897	25.4064	0.768966	0.841967	0.862226	0.368394	0.27339	0.499612	0.573079	0.573079	0.598233	0.233437	39.021	0.381045	0.627355	0.502054	0.585921	0.516013	0.58902	0.733012	0.585921	0.56206	0.110508	19.6612	0.659763	0.017	0.674547	0.001	yes	ENSDARP00000136143
109	DLAgn_00262880	biotinidase precursor | BTD | EC:3.5.1.0 range=UN:90539467-90541624 5'pad=0 3'pad=0 strand=+ repeatMasking=none	1	0.523472	1.01488	0.801394	0.513324	0.776866	0.812213	0.645336	0.776866	0.726784	0.178842	24.6073	0.634995	0.320888	0.469263	0.526135	0.385186	0.46146	0.308571	0.46146	0.443785	0.116279	26.2016	0.531884	0.482672	0.483862	0.522364	0.666206	0.0579665	0.238446	0.483862	0.4262	0.206309	48.4066	0.594001	0.007	0.622838	0.017	yes	ENSDARP00000132804
110	DLAgn_00246360	collagen alpha-6 chain | COL6A5 | - range=UN:64083432-64083830 5'pad=0 3'pad=0 strand=+ repeatMasking=none	4	3.09981	8.78396	13.791	7.77396	6.04318	6.44951	7.91279	7.77396	7.69346	3.26078	42.3838	6.29188	5.88982	3.82782	2.47446	2.42052	3.33297	5.27718	3.82782	4.21638	1.60334	38.0265	9.00699	7.38306	6.00828	5.87691	7.44025	4.00601	6.27944	6.27944	6.57156	1.57118	23.9088	0.49239	0.017	0.807753	0.383	yes	ENSDARP00000128796
111	DLAgn_00263320	complement component c3 | C3-1 | - range=UN:91151712-91154180 5'pad=0 3'pad=0 strand=- repeatMasking=none	1	2.34966	1.31196	0.969725	0.777854	1.01026	0.525136	1.9736	1.01026	1.27403	0.660431	51.8381	2.72758	2.2873	2.25278	1.68494	1.59329	1.31882	1.23292	1.68494	1.87109	0.559251	29.8891	2.48746	2.31234	2.14182	2.17277	1.76074	1.34273	2.09188	2.14182	2.04425	0.380596	18.6179	1.66783	0.097	2.12007	0.038	yes	ENSDARP00000069952
112	DLAgn_00243890	pyruvate dehydrogenase e1 component subunit mitochondrial-like | PDHB | EC:1.2.4.1 range=UN:60010096-60011080 5'pad=0 3'pad=0 strand=- repeatMasking=none	1	0.450535	0.175669	0.0994764	0.0720823	0.377719	0.313004	0.51942	0.313004	0.286844	0.174842	60.9537	0.500132	0.402731	0.511119	0.444488	0.425957	0.44684	0.479306	0.44684	0.458653	0.0396572	8.64644	0.521948	0.502702	0.466481	0.489524	0.445858	0.862449	0.447858	0.489524	0.533831	0.147609	27.6508	1.42758	0.097	1.56395	0.026	yes	ENSDARP00000002122
113	DLAgn_00130860	adp-ribosylation factor 3 | ARF3 | - range=LG22-25:12473018-12474134 5'pad=0 3'pad=0 strand=- repeatMasking=none	1	1.24295	0.184264	0.135565	0.125504	1.12446	0.788617	0.990204	0.788617	0.655937	0.494647	75.4107	1.09695	1.14789	0.990054	1.17836	1.10034	1.31633	0.129899	1.10034	0.99426	0.393735	39.6008	1.24905	1.37258	1.19276	1.11369	1.16969	1.78005	0.921567	1.19276	1.25705	0.268268	21.341	1.39527	0.259	1.51247	0.026	yes	ENSDARP00000137953
114	DLAgn_00029690	transgelin | TAGLN | - range=LG13:7984948-7986813 5'pad=0 3'pad=0 strand=+ repeatMasking=none	1	0.59284	0.037204	0.197197	0.795964	0.80398	0.796377	0.638486	0.638486	0.551721	0.311657	56.4881	0.762215	0.68417	1.10401	0.868784	0.0472427	0.629754	0.641793	0.68417	0.676853	0.323135	47.7408	1.07509	1.01049	0.781292	0.921293	0.819928	1.07925	0.809159	0.921293	0.928072	0.12825	13.819	1.07155	0.535	1.44293	0.004	yes	ENSDARP00000066773
115	DLAgn_00144500	thioredoxin-like isoform x2 | - | - range=LG3:12654687-12658104 5'pad=0 3'pad=0 strand=+ repeatMasking=none	4	6.96933	0.504677	0.564544	4.93008	3.89241	5.56578	5.80131	4.93008	4.03259	2.56262	63.5478	5.16993	5.39149	4.52073	5.99534	5.86648	5.68124	5.66506	5.66506	5.47004	0.502193	9.1808	7.38934	7.0005	6.18571	5.47386	7.16717	7.31547	5.85286	7.0005	6.62641	0.775695	11.7061	1.14908	0.318	1.41996	0.011	yes	ENSDARP00000064788
116	DLAgn_00023820	collagen alpha-1 chain-like | COL10A1 | - range=LG12:15713837-15717669 5'pad=0 3'pad=0 strand=+ repeatMasking=none	3	3.3474	4.18828	2.12148	3.12939	4.96384	3.45319	4.52606	3.45319	3.67566	0.958863	26.0868	5.09735	3.08885	5.00684	4.33015	3.6376	3.32639	3.0385	3.6376	3.93224	0.878873	22.3505	5.48329	4.87928	4.09538	5.1237	4.71483	5.47701	4.23535	4.87928	4.8584	0.55302	11.3828	1.0534	0.805	1.41298	0.026	yes	ENSDARP00000085454
117	DLAgn_00219680	ribosomal protein l23 | RPL23 | - range=UN:17105584-17111094 5'pad=0 3'pad=0 strand=- repeatMasking=none	3	3.70364	0.725038	0.702644	3.57194	4.31072	4.26278	3.23634	3.57194	2.93044	1.56045	53.2498	2.83871	3.26471	3.59868	4.35895	4.1919	4.31249	3.60531	3.60531	3.73868	0.576106	15.4094	5.06139	4.7548	5.03093	5.16336	4.63962	8.43002	4.23962	5.03093	5.33139	1.40213	26.2996	1.00934	0.383	1.40846	0.002	yes	ENSDARP00000069977
118	DLAgn_00202780	40s ribosomal protein s27 | RPS27 | - range=LG9:17165378-17167135 5'pad=0 3'pad=0 strand=- repeatMasking=none	1	1.4135	0.0979787	0.358625	1.62308	1.52099	1.46593	1.35587	1.4135	1.11943	0.619078	55.3032	1.43793	1.35133	1.54249	1.65615	1.53535	1.26507	1.33417	1.43793	1.44607	0.138881	9.60404	1.98788	2.00955	1.66709	2.0065	1.74961	2.44929	1.95411	1.98788	1.97486	0.249449	12.6312	1.01729	0.62	1.40636	0.001	yes	ENSDARP00000072300
119	DLAgn_00120550	dynein light chain cytoplasmic | DYL1 | - range=LG20:14205934-14207157 5'pad=0 3'pad=0 strand=- repeatMasking=none	1	2.093	0.247215	0.377105	1.74092	1.97346	1.53246	1.6118	1.6118	1.36799	0.747863	54.6686	1.71721	2.13636	1.88377	2.01257	2.14409	1.85463	2.06267	2.01257	1.97305	0.159669	8.0925	2.37875	2.22034	2.25305	2.12298	2.156	2.39955	0.172359	2.22034	1.95758	0.794021	40.5614	1.24865	0.053	1.37755	0.026	yes	ENSDARP00000092617
120	DLAgn_00058020	14 kda apolipoprotein | APO14KDA | - range=LG16:6607826-6608898 5'pad=0 3'pad=0 strand=- repeatMasking=none	6	25.7512	3.57295	5.07913	29.5846	31.8268	29.416	23.888	25.7512	21.3027	11.8967	55.8462	19.3623	18.8086	27.0508	31.7047	24.0905	28.3788	16.6388	24.0905	23.7192	5.62653	23.7214	36.5731	31.9694	30.3851	32.8755	37.1781	37.5579	35.4013	35.4013	34.5629	2.81604	8.14759	0.935509	0.902	1.37474	0.001	yes	ENSDARP00000120304
121	DLAgn_00128230	poly -binding protein 2-like | PCBP2 | - range=LG22-25:6533415-6537736 5'pad=0 3'pad=0 strand=+ repeatMasking=none	2	0.570482	0.244334	0.196496	0.442188	0.51387	0.578813	0.505433	0.505433	0.435945	0.154651	35.475	0.656361	0.549853	0.549118	0.286271	0.542368	0.466866	0.624525	0.549118	0.525052	0.121815	23.2006	0.365008	0.688413	0.593756	0.704654	0.698944	1.08981	0.613786	0.688413	0.679195	0.216031	31.8069	1.08643	0.259	1.36203	0.011	yes	ENSDARP00000134105
122	DLAgn_00122160	h2a histone family member v variant 1 | H2AFV | - range=LG20:18195896-18197782 5'pad=0 3'pad=0 strand=- repeatMasking=none	1	2.17066	0.204146	0.367937	2.36941	2.37576	1.97751	2.21993	2.17066	1.66933	0.955597	57.2442	2.24402	2.15346	2.01143	2.5822	2.60106	2.37087	1.72119	2.24402	2.2406	0.31451	14.0368	3.03909	2.78418	2.34815	2.7795	3.06191	5.24206	2.94572	2.94572	3.17152	0.944222	29.772	1.0338	0.318	1.35706	0.002	yes	ENSDARP00000090434
123	DLAgn_00125920	adenosine deaminase | ADA | EC:3.5.4.4 range=LG22-25:2081113-2097346 5'pad=0 3'pad=0 strand=- repeatMasking=none	4	3.23614	3.57618	1.80474	1.80529	2.55265	2.79325	3.40568	2.79325	2.73913	0.727415	26.5564	3.98826	3.83575	2.65036	3.17884	4.17028	3.04667	3.2142	3.2142	3.44062	0.560943	16.3035	4.61539	3.55567	3.21616	4.64201	3.75791	5.97232	2.65722	3.75791	4.05953	1.10526	27.2263	1.1507	0.165	1.34535	0.038	yes	ENSDARP00000005284
124	DLAgn_00197840	protein s100-a13-like | S10AE | - range=LG9:3288013-3295404 5'pad=0 3'pad=0 strand=- repeatMasking=none	1	2.81064	0.356306	0.477449	2.42253	2.43157	2.59919	2.74866	2.43157	1.97805	1.07688	54.4413	2.05727	2.28702	2.34713	2.40794	2.59477	2.07785	2.14086	2.28702	2.27326	0.195585	8.60372	3.56561	3.56799	2.88186	2.88149	3.58626	2.40394	3.26207	3.26207	3.16417	0.456349	14.4224	0.940552	0.318	1.34155	0.011	yes	ENSDARP00000117991
125	DLAgn_00007640	peptidyl-prolyl cis-trans isomerase fkbp1a-like | FKB1B | EC:5.2.1.8 range=LG10:17112531-17114629 5'pad=0 3'pad=0 strand=+ repeatMasking=none	1	0.641836	0.201315	0.0858585	0.764466	0.640943	0.605756	0.75359	0.640943	0.527681	0.271041	51.3646	0.593283	0.502334	0.630654	0.634336	0.808371	0.777252	0.50485	0.630654	0.635868	0.12013	18.8922	0.936066	0.817545	0.818901	0.862093	0.85224	0.772301	0.884669	0.85224	0.849116	0.0529351	6.23414	0.983947	0.902	1.32967	0.001	yes	ENSDARP00000119718
126	DLAgn_00189730	ras-related c3 botulinum toxin substrate 1-like | RAC1 | - range=LG8:7618646-7624518 5'pad=0 3'pad=0 strand=+ repeatMasking=none	2	2.62631	0.464704	0.520123	2.06628	2.02801	1.7634	2.36528	2.02801	1.69059	0.862543	51.0203	2.56615	1.93645	2.02229	2.45157	2.57651	2.84573	2.55102	2.55102	2.42139	0.325894	13.459	2.86396	2.6804	2.62532	2.69014	2.87536	4.90914	2.37888	2.69014	3.00331	0.85665	28.5235	1.25789	0.128	1.32649	0.002	yes	ENSDARP00000096950
127	DLAgn_00229010	60s ribosomal protein l36 | RL6 | - range=UN:33719378-33721526 5'pad=0 3'pad=0 strand=+ repeatMasking=none	3	4.00899	0.219704	0.297229	3.36395	3.53246	3.13346	3.60441	3.36395	2.59432	1.61762	62.3524	3.18769	3.65957	4.23378	3.53376	2.89663	2.90136	3.92667	3.53376	3.47707	0.510453	14.6806	4.49292	4.82728	3.89247	3.48016	4.46045	6.02797	3.92889	4.46045	4.44431	0.83237	18.7289	1.05048	0.456	1.32596	0.011	yes	ENSDARP00000138386
128	DLAgn_00262320	proteasome beta type 8 | PSMB8 | EC:3.4.25.0 range=UN:89503537-89506476 5'pad=0 3'pad=0 strand=+ repeatMasking=none	1	0.671165	0.219364	0.178793	0.541982	0.5183	0.529556	0.0359068	0.5183	0.385009	0.237002	61.5576	0.575192	0.523973	0.390526	0.65053	0.519965	0.657637	0.481114	0.523973	0.542705	0.0946142	17.4338	0.870021	0.777294	0.622285	0.668131	0.742212	0.257814	0.604654	0.668131	0.648916	0.195819	30.1764	1.01095	0.383	1.28908	0.026	yes	ENSDARP00000095608
129	DLAgn_00040780	charged multivesicular body protein 1b | CHMP1B | - range=LG14:11989342-11992098 5'pad=0 3'pad=0 strand=+ repeatMasking=none	1	0.491904	0.225333	0.179009	0.37116	0.410845	0.279563	0.371409	0.37116	0.332746	0.10985	33.0132	0.361802	0.0837656	0.402698	0.451714	0.477336	0.478715	0.489875	0.451714	0.392272	0.143748	36.645	0.392289	0.478311	0.534216	0.468426	0.49273	1.03531	0.334464	0.478311	0.533678	0.231052	43.2944	1.21703	0.383	1.28869	0.038	yes	ENSDARP00000141620
130	DLAgn_00175170	malate cytoplasmic | MDH1A | EC:1.1.1.37 range=LG7:2499292-2507474 5'pad=0 3'pad=0 strand=+ repeatMasking=none	8	16.0805	10.331	6.71259	18.9936	17.0537	16.0027	20.6241	16.0805	15.114	4.90509	32.4539	21.1194	20.8535	18.4037	18.4274	19.2942	17.3005	17.8705	18.4274	19.0385	1.46352	7.68715	20.4519	21.2902	17.8867	18.4351	19.4251	21.7438	20.6929	20.4519	19.9894	1.45111	7.2594	1.14595	0.053	1.27185	0.017	yes	ENSDARP00000023121
131	DLAgn_00121980	phosphatidylethanolamine-binding protein 1 | PEBP1 | - range=LG20:17559166-17561461 5'pad=0 3'pad=0 strand=+ repeatMasking=none	2	3.2628	0.49319	0.593568	2.63118	2.56243	2.31842	3.0609	2.56243	2.13178	1.13013	53.0136	2.48309	2.74878	2.3689	2.94869	3.21717	3.17352	2.89114	2.89114	2.83304	0.322806	11.3943	3.1091	3.25525	3.38298	2.94246	3.7413	4.63991	2.5096	3.25525	3.36866	0.677619	20.1154	1.12828	0.318	1.27038	0.038	yes	ENSDARP00000061652
132	DLAgn_00158470	60s ribosomal protein l13 | RPL13 | - range=LG5:14785812-14790421 5'pad=0 3'pad=0 strand=- repeatMasking=none	2	3.39355	1.02575	0.162718	2.45711	2.78863	2.46426	2.81337	2.46426	2.15791	1.14019	52.8376	3.08947	3.33191	2.99049	3.07742	3.11822	2.50029	3.32152	3.08947	3.06133	0.278384	9.09354	3.39631	3.52667	2.90332	2.52679	3.1297	5.98616	2.95381	3.1297	3.48897	1.14965	32.9511	1.25371	0.053	1.27003	0.017	yes	ENSDARP00000144370
133	DLAgn_00263040	s-formylglutathione hydrolase | ESD | EC:3.1.1.56 EC:3.1.1.1 EC:3.1.2.12 range=UN:90669691-90673497 5'pad=0 3'pad=0 strand=- repeatMasking=none	1	0.508821	0.0214956	0.146425	0.441866	0.443625	0.368616	0.493543	0.441866	0.346341	0.188257	54.3559	0.486023	0.38146	0.436691	0.486974	0.374764	0.440312	0.430747	0.436691	0.433853	0.0444215	10.2388	0.559626	0.536114	0.468335	0.572086	0.5738	0.76535	0.510147	0.559626	0.569351	0.0942969	16.5622	0.988289	1	1.26651	0.002	yes	ENSDARP00000116143
134	DLAgn_00163940	fumarylacetoacetase | FAH | EC:3.7.1.2 range=LG5:32035304-32051263 5'pad=0 3'pad=0 strand=- repeatMasking=none	1	0.384376	0.329439	0.201135	0.356794	0.336661	0.0621518	0.366834	0.336661	0.291056	0.11748	40.3632	0.502569	0.479883	0.329206	0.383442	0.373975	0.344453	0.449269	0.383442	0.408971	0.0680863	16.6482	0.425093	0.481266	0.421239	0.423299	0.383753	0.639998	0.293968	0.423299	0.438374	0.105693	24.1102	1.13895	0.073	1.25734	0.017	yes	ENSDARP00000149145
135	DLAgn_00099730	nhp2-like protein 1 | NH2L1 | - range=LG1B:4127739-4128754 5'pad=0 3'pad=0 strand=- repeatMasking=none	1	1.32267	0.0593167	0.224601	1.60255	1.75132	1.4924	1.53021	1.4924	1.14044	0.695619	60.9957	1.4348	1.39554	1.44207	2.01859	1.63804	1.68756	1.20113	1.44207	1.54539	0.2635	17.0507	1.93081	2.05293	1.71251	1.87514	1.99743	1.07881	1.87398	1.87514	1.7888	0.331178	18.5139	0.966274	0.535	1.25646	0.017	yes	ENSDARP00000038446
136	DLAgn_00036040	claudin-like protein zf-a89 | CLDNA | - range=LG13:25853629-25854252 5'pad=0 3'pad=0 strand=+ repeatMasking=none	2	2.21184	0.919337	1.25931	1.87414	2.02464	2.28668	2.19083	2.02464	1.82383	0.529012	29.0056	1.89872	1.92379	1.8066	1.86631	2.13367	1.51274	1.81731	1.86631	1.85131	0.184948	9.99013	2.44235	2.85446	1.95481	2.0331	2.54059	2.71398	2.64226	2.54059	2.45451	0.340926	13.8898	0.921799	0.456	1.25484	0.026	yes	ENSDARP00000092862
137	DLAgn_00016980	ribosomal protein s27a | RPS27A | - range=LG11:22097714-22100695 5'pad=0 3'pad=0 strand=- repeatMasking=none	2	12.0273	5.65631	7.2446	10.5777	10.8155	10.9342	13.02	10.8155	10.0394	2.63156	26.2124	13.3965	12.82	12.9709	12.8461	12.2799	10.6298	12.2522	12.82	12.4565	0.898319	7.21164	13.7035	13.4348	11.4588	11.0848	12.8064	18.735	14.0259	13.4348	13.607	2.52084	18.526	1.18534	0.053	1.24218	0.011	yes	ENSDARP00000152279
138	DLAgn_00015560	protein kinase c inhibitor aswz variant 5 | HINT1 | - range=LG11:15884370-15886424 5'pad=0 3'pad=0 strand=- repeatMasking=none	1	0.738136	0.0793545	0.0553263	0.632901	0.693965	0.683878	0.569325	0.632901	0.493269	0.295796	59.9664	0.607209	0.587519	0.526097	0.661947	0.782251	0.803	0.555901	0.607209	0.646275	0.108694	16.8186	0.897134	0.765843	0.783778	0.849521	0.749314	1.61728	0.680593	0.783778	0.906209	0.321229	35.4476	0.959406	0.71	1.23839	0.004	yes	ENSDARP00000155631
139	DLAgn_00001880	60s ribosomal protein l37a | RL37A | - range=LG10:5695508-5697463 5'pad=0 3'pad=0 strand=+ repeatMasking=none	2	1.56693	0.292147	0.303029	1.47896	1.88403	1.46765	1.55288	1.47896	1.2208	0.645786	52.8984	1.62365	0.995022	1.93293	1.48268	2.19361	1.96118	1.82564	1.82564	1.71639	0.393716	22.9387	1.81181	1.76803	1.90242	2.04707	2.13644	1.23404	1.70168	1.81181	1.80021	0.293219	16.288	1.2344	0.073	1.22505	0.038	yes	ENSDARP00000149337
140	DLAgn_00029710	apolipoprotein a-i | - | - range=LG13:8023660-8024790 5'pad=0 3'pad=0 strand=- repeatMasking=none	14	131.415	34.2887	26.1206	157.956	164.171	168.321	166.797	157.956	121.296	63.5019	52.353	147.012	133.973	165.794	160.233	153.004	142.627	110.792	147.012	144.776	18.3921	12.7038	216.581	187.22	149.319	181.411	194.546	159.909	212.368	187.22	185.908	25.0075	13.4515	0.930719	0.902	1.18527	0.026	yes	ENSDARP00000155136
141	DLAgn_00159060	sorbitol dehydrogenase | SORD | EC:1.1.1.14 range=LG5:16538369-16542057 5'pad=0 3'pad=0 strand=- repeatMasking=none	5	5.73979	3.69432	2.18857	5.29522	5.04997	3.88664	5.75339	5.04997	4.51541	1.31715	29.1701	4.78343	5.10038	2.9077	6.03013	5.14316	6.78941	5.57499	5.14316	5.18989	1.21082	23.3304	6.84999	5.96656	6.02543	5.62031	5.97048	6.55513	5.64924	5.97048	6.09102	0.455062	7.47104	1.01845	0.456	1.18228	0.007	yes	ENSDARP00000069904
142	DLAgn_00173790	coactosin-like protein | COTL1 | - range=LG6:25934024-25944068 5'pad=0 3'pad=0 strand=+ repeatMasking=none	2	1.93134	0.403722	0.462709	1.95587	1.57971	2.24377	2.09915	1.93134	1.52518	0.773063	50.6866	2.09935	2.2878	2.04508	2.13722	2.15805	1.30952	1.82343	2.09935	1.98006	0.327542	16.542	2.91541	2.78511	2.28274	2.02284	2.24945	2.61359	2.18792	2.28274	2.43672	0.335105	13.7523	1.08699	0.209	1.18195	0.004	yes	ENSDARP00000037758
143	DLAgn_00067980	ubiquitin-like protein fubi | FAU | - range=LG17:7488408-7489605 5'pad=0 3'pad=0 strand=+ repeatMasking=none	1	1.35768	0.0912443	0.64867	1.84061	1.89755	1.71822	1.61895	1.61895	1.31042	0.684817	52.2595	1.50172	1.49246	1.54941	1.99366	1.92142	1.67628	1.45239	1.54941	1.65533	0.21918	13.2408	1.83788	1.87986	1.50486	1.86121	1.94325	2.56215	1.97237	1.87986	1.93737	0.315616	16.291	0.957041	0.535	1.16115	0.038	yes	ENSDARP00000141629
144	DLAgn_00107910	lastin gtpase 3 | ATL3 | - range=LG2:5684634-5690895 5'pad=0 3'pad=0 strand=+ repeatMasking=none	6	6.10436	8.62991	8.87636	5.50502	5.46163	5.74214	6.24833	6.10436	6.65253	1.46533	22.0267	7.1767	6.77167	6.5079	5.63428	5.84208	6.6992	6.62736	6.62736	6.4656	0.54187	8.38082	6.24112	5.45937	5.19484	4.21338	5.49339	4.95986	5.62447	5.45937	5.31235	0.627192	11.8063	1.08568	0.535	0.894339	0.026	yes	ENSDARP00000012931
145	DLAgn_00065800	dehyde mitochondrial | ALDH2.2 | EC:1.2.1.3 range=LG16:25639720-25665750 5'pad=0 3'pad=0 strand=+ repeatMasking=none	4	3.89684	5.22427	4.1468	4.56314	4.08719	4.69928	3.96278	4.1468	4.36861	0.482181	11.0374	4.4963	4.84216	3.76653	4.64253	4.14654	4.27929	5.27563	4.4963	4.49271	0.491642	10.9431	4.27885	3.70061	3.35756	3.63431	3.8436	2.66569	4.15344	3.70061	3.66201	0.538912	14.7163	1.08428	0.62	0.892402	0.038	yes	ENSDARP00000143945
146	DLAgn_00106440	stidyl-trna synthetase | HARS | EC:6.1.1.21 range=LG2:815988-827300 5'pad=0 3'pad=0 strand=- repeatMasking=none	1	0.892908	1.08074	1.11406	0.792537	0.841923	0.832041	0.80115	0.841923	0.907909	0.1338	14.7372	0.893706	0.954526	0.938749	0.926341	0.841638	0.764184	1.04908	0.926341	0.909746	0.090019	9.89495	0.728354	0.970041	0.704769	0.708141	0.76466	0.593484	0.778538	0.728354	0.749712	0.114171	15.2287	1.10027	0.71	0.865108	0.011	yes	ENSDARP00000123163
147	DLAgn_00126850	tochondrial citrate synthase precursor | CS | EC:2.3.3.1 range=LG22-25:4048640-4059344 5'pad=0 3'pad=0 strand=+ repeatMasking=none	5	10.4652	9.87779	5.03248	9.82982	10.3804	11.1948	9.43476	9.87779	9.45932	2.03232	21.4848	10.9381	11.1556	11.9396	9.99255	9.44064	9.45936	10.7247	10.7247	10.5215	0.931308	8.85148	8.40034	9.04523	7.4165	8.48401	7.83251	8.51288	8.61289	8.48401	8.32919	0.537847	6.45737	1.08573	0.318	0.858897	0.026	yes	ENSDARP00000135698
148	DLAgn_00240780	llagen alpha-4 chain-like | COL6A4 | - range=UN:54893414-54896032 5'pad=0 3'pad=0 strand=- repeatMasking=none	4	12.7565	16.2255	11.112	8.14649	10.9043	16.115	12.1783	12.1783	12.4912	2.90238	23.2354	11.3666	13.8483	13.522	10.2421	8.81473	6.7318	9.64868	10.2421	10.5963	2.54495	24.0173	10.6223	10.419	10.446	8.54513	9.95126	8.84596	10.6114	10.419	9.92017	0.870047	8.77049	0.841015	0.318	0.855539	0.026	yes	ENSDARP00000128796
149	DLAgn_00153160	toplasmic fmr1-interacting protein 1 homolog | CYFIP1 | - range=LG4:22161699-22185586 5'pad=0 3'pad=0 strand=+ repeatMasking=none	1	0.457519	0.437475	0.804527	0.3733	0.348225	0.404273	0.401556	0.404273	0.460982	0.155851	33.8085	0.369557	0.382154	0.352389	0.413064	0.327591	0.0916473	0.466688	0.369557	0.343299	0.119687	34.8637	0.359127	0.345841	0.31791	0.29838	0.348629	0.106959	0.393375	0.345841	0.310032	0.0944855	30.4761	0.914126	0.209	0.855464	0.007	yes	ENSDARP00000065126
150	DLAgn_00144650	agulation factor xiii a chain | F13A1 | EC:2.3.2.13 range=LG3:12921010-12929525 5'pad=0 3'pad=0 strand=+ repeatMasking=none	5	11.2501	15.9422	12.1298	5.89779	10.5109	9.89417	10.918	10.918	10.9347	2.9787	27.2408	14.1746	9.59301	9.19033	9.13377	9.43547	7.63566	9.45847	9.43547	9.80304	2.03834	20.7929	9.85358	10.3868	9.2013	8.55194	7.68671	6.55396	9.59129	9.2013	8.83222	1.33874	15.1575	0.864213	0.128	0.842765	0.038	yes	ENSDARP00000093311
151	DLAgn_00096250	akophilin-1-like | PKP1 | - range=LG1A:23381469-23390369 5'pad=0 3'pad=0 strand=+ repeatMasking=none	3	5.39262	6.68376	7.64176	4.92425	4.80629	7.36476	5.10654	5.39262	5.98857	1.20927	20.1929	5.28611	6.38189	5.25965	4.09181	4.30374	4.44886	4.97289	4.97289	4.96356	0.781417	15.7431	4.62409	5.64924	5.03389	3.59236	4.51391	2.26338	4.09866	4.51391	4.25365	1.09422	25.7243	0.922165	0.128	0.837054	0.017	yes	ENSDARP00000069093
152	DLAgn_00071500	complex protein 1 subunit alpha-like | TCP1 | - range=LG17:16312903-16317972 5'pad=0 3'pad=0 strand=+ repeatMasking=none	5	4.39232	4.94877	5.7399	3.04175	3.623	4.20391	4.0767	4.20391	4.28948	0.875841	20.4184	4.46338	5.01025	5.27284	4.56864	4.26889	3.98107	4.96919	4.56864	4.64775	0.457113	9.83515	3.71037	3.91829	3.0357	2.8767	3.47218	3.47011	3.42891	3.47011	3.41604	0.36071	10.5593	1.08676	0.259	0.825447	0.026	yes	ENSDARP00000104575
153	DLAgn_00176720	tenin delta-1-like | CTNND1 | - range=LG7:6730471-6748454 5'pad=0 3'pad=0 strand=+ repeatMasking=none	2	1.51875	1.79497	2.13588	1.48256	1.423	1.97604	1.56881	1.56881	1.7	0.273643	16.0966	1.66885	1.8123	1.5004	1.1567	1.0481	1.68879	1.53938	1.53938	1.48779	0.284092	19.095	1.54414	1.24544	1.27972	0.953016	1.3182	0.29329	1.51492	1.27972	1.1641	0.43091	37.0165	0.981239	0.456	0.815726	0.011	yes	ENSDARP00000140042
154	DLAgn_00204020	obable atp-dependent rna helicase ddx6-like | DDX6 | - range=LG9:20344912-20348897 5'pad=0 3'pad=0 strand=- repeatMasking=none	1	1.48736	1.67923	1.34683	1.29648	1.38497	2.70904	1.47917	1.47917	1.62615	0.493492	30.3472	1.61878	1.50772	1.50951	1.5009	1.30718	1.42792	1.47717	1.5009	1.47846	0.0947854	6.4111	1.38943	1.29467	1.09574	1.0709	1.20224	0.282259	1.36234	1.20224	1.09965	0.380898	34.6381	1.01469	0.805	0.812782	0.011	yes	ENSDARP00000102837
155	DLAgn_00174660	complex protein 1 subunit delta | CCT4 | - range=LG7:1495621-1500732 5'pad=0 3'pad=0 strand=- repeatMasking=none	4	3.80428	4.45046	4.96218	3.45683	3.60381	4.1381	3.78834	3.80428	4.02914	0.528667	13.1211	4.67731	4.21331	4.52849	4.27201	3.48186	3.63434	4.12404	4.21331	4.13305	0.438025	10.5981	3.57081	3.09859	3.06639	2.66813	2.97122	2.31391	3.60122	3.06639	3.04147	0.460268	15.1331	1.10752	0.62	0.806036	0.002	yes	ENSDARP00000025466
156	DLAgn_00199130	rosine--trna cytoplasmic-like | YARS | EC:6.1.1.1 range=LG9:8282935-8286232 5'pad=0 3'pad=0 strand=+ repeatMasking=none	2	1.19744	1.49253	1.68799	1.17661	1.36838	1.85554	1.36549	1.36838	1.44914	0.250079	17.2571	1.37503	1.3883	1.25582	0.936655	0.983649	0.731874	1.60265	1.25582	1.182	0.306694	25.9471	1.10933	1.09976	1.0087	1.01439	1.26867	0.881446	1.26146	1.09976	1.09197	0.139992	12.8202	0.917741	0.259	0.803693	0.007	yes	ENSDARP00000155586
157	DLAgn_00210180	aperonin containing subunit 2 | CCT2 | - range=LGx:17562977-17570867 5'pad=0 3'pad=0 strand=- repeatMasking=none	7	6.02628	7.67159	6.50129	5.50167	5.97653	7.7881	5.99944	6.02628	6.49498	0.892311	13.7385	6.5645	6.65786	7.25761	5.9475	5.98507	5.61147	6.73468	6.5645	6.3941	0.568554	8.89186	5.56576	4.9269	4.54332	4.84232	4.43458	4.70804	5.66841	4.84232	4.95562	0.48249	9.73623	1.08931	1	0.803534	0.002	yes	ENSDARP00000136096
158	DLAgn_00204270	ectin-like isoform x1 | PLECA | - range=LG9:20729790-20771885 5'pad=0 3'pad=0 strand=- repeatMasking=none	4	3.84281	5.8826	6.86744	3.90672	3.53023	6.42857	4.40144	4.40144	4.97997	1.37581	27.6269	4.45884	4.92066	5.02168	3.37264	3.37865	3.80699	4.80438	4.45884	4.25198	0.721279	16.9634	4.44599	3.68379	3.35504	2.87442	3.47786	1.03188	4.06716	3.47786	3.27659	1.11096	33.906	1.01304	0.383	0.790165	0.038	yes	ENSDARP00000145064
159	DLAgn_00097520	lamin-b isoform x3 | FLNB | - range=LG1A:26654363-26722988 5'pad=0 3'pad=0 strand=+ repeatMasking=none	9	3.59719	7.63893	8.1968	6.00626	5.53778	7.66347	5.40652	6.00626	6.29242	1.63401	25.968	5.79408	5.3366	5.83609	5.25751	5.28116	5.52256	4.6189	5.3366	5.37813	0.409409	7.61249	4.73733	4.24009	4.61467	4.84373	5.37034	3.35842	5.61224	4.73733	4.6824	0.74387	15.8865	0.888507	0.128	0.788733	0.038	yes	ENSDARP00000024947
160	DLAgn_00025820	pha-actinin-1 isoform 1 | ACTN1 | - range=LG12:19512543-19568965 5'pad=0 3'pad=0 strand=+ repeatMasking=none	2	1.61234	1.84647	2.42546	1.43767	1.52547	2.03133	1.69536	1.69536	1.7963	0.341464	19.0093	1.70865	1.69877	1.60898	0.770859	1.09222	1.42009	1.79882	1.60898	1.44263	0.379802	26.3271	1.33454	1.28836	1.37976	0.829826	1.33256	0.886103	1.63066	1.33256	1.24026	0.284452	22.9349	0.94905	0.209	0.786001	0.004	yes	ENSDARP00000090990
161	DLAgn_00239820	utamate dehydrogenase | GLUD1 | EC:1.4.1.0 range=UN:51836975-51853084 5'pad=0 3'pad=0 strand=+ repeatMasking=none	2	1.28098	1.36798	1.81913	1.18829	1.07748	1.98339	1.315	1.315	1.43318	0.336542	23.4822	1.61465	1.37293	1.36711	0.952709	1.08879	1.15233	1.41146	1.36711	1.28	0.225638	17.628	1.26092	1.07117	0.902969	1.03041	0.863438	1.32404	0.992495	1.03041	1.06363	0.172649	16.232	1.03963	0.71	0.783579	0.017	yes	ENSDARP00000139005
162	DLAgn_00093030	llagen alpha-1 chain | COL7A1 | - range=LG1A:15839038-15889675 5'pad=0 3'pad=0 strand=- repeatMasking=none	6	2.85925	5.97957	5.43176	4.21797	3.5684	4.41921	3.84508	4.21797	4.33161	1.075	24.8176	5.00447	4.0477	4.97051	2.58136	2.98103	3.03788	3.27742	3.27742	3.70005	0.985053	26.6227	3.47332	3.28386	3.25495	3.0673	3.50055	1.48423	3.98348	3.28386	3.14967	0.788742	25.0421	0.777014	0.318	0.77854	0.038	yes	ENSDARP00000029446
163	DLAgn_00169150	akophilin-3-like isoform x3 | PKP3 | - range=LG6:13011145-13028691 5'pad=0 3'pad=0 strand=+ repeatMasking=none	9	11.2388	16.4947	15.0673	12.976	12.8603	12.1423	11.9546	12.8603	13.2477	1.87117	14.1245	13.5594	13.6862	14.0471	8.43517	12.9484	14.325	14.4729	13.6862	13.0677	2.10608	16.1166	10.7746	11.145	10.0011	9.75602	8.33026	8.59704	11.96	10.0011	10.0806	1.32432	13.1374	1.06422	0.62	0.777672	0.002	yes	ENSDARP00000145683
164	DLAgn_00260990	otein transport protein sec23a-like | SEC23A | - range=UN:87122293-87122675 5'pad=0 3'pad=0 strand=+ repeatMasking=none	1	0.320368	0.47009	0.560863	0.412179	0.488843	0.760625	0.390795	0.47009	0.486252	0.143313	29.473	0.449264	0.450184	0.543117	0.375351	0.019247	0.0187322	0.479435	0.449264	0.333618	0.220544	66.1066	0.441067	0.374194	0.254038	0.364532	0.300206	0.0514115	0.466738	0.364532	0.321741	0.140221	43.5818	0.955696	0.318	0.775452	0.038	yes	ENSDARP00000134628
165	DLAgn_00070720	at shock protein 90 | HSP90BA | - range=LG17:14714568-14720466 5'pad=0 3'pad=0 strand=+ repeatMasking=none	7	14.4858	15.2791	18.7667	9.64799	12.7205	11.5273	12.2097	12.7205	13.5196	2.96857	21.9575	17.014	18.702	16.0203	11.6833	9.44159	9.35685	17.8442	16.0203	14.2946	4.02387	28.1496	11.5386	12.3181	11.1755	5.49614	9.13755	9.70273	9.85728	9.85728	9.88942	2.24257	22.6764	1.2594	0.902	0.774912	0.038	yes	ENSDARP00000137112
166	DLAgn_00238290	n willebrand factor a domain-containing protein 5a-like | VWA5A | - range=UN:49501618-49505455 5'pad=0 3'pad=0 strand=- repeatMasking=none	2	1.13879	1.03375	1.68162	1.08568	0.93832	0.958576	0.865641	1.03375	1.10034	0.272472	24.7625	1.47414	0.922949	0.352259	0.599737	0.651762	0.828117	1.10523	0.828117	0.847742	0.367454	43.345	0.799535	1.05808	0.91159	0.753587	0.273633	0.0764772	0.885678	0.799535	0.679797	0.36239	53.3086	0.801079	0.128	0.77343	0.017	yes	ENSDARP00000127559
167	DLAgn_00092280	tended synaptotagmin-1-like | ESYT1 | - range=LG1A:14774915-14793043 5'pad=0 3'pad=0 strand=- repeatMasking=none	1	0.362583	0.541673	0.457402	0.364855	0.327824	0.329712	0.365353	0.364855	0.392772	0.0785132	19.9895	0.311349	0.337551	0.408877	0.334014	0.283957	0.378456	0.351582	0.337551	0.343684	0.0413636	12.0354	0.338874	0.28055	0.328735	0.204625	0.266942	0.0329368	0.347012	0.28055	0.257096	0.110719	43.0652	0.925166	0.318	0.768937	0.011	yes	ENSDARP00000115119
168	DLAgn_00069410	hydrolipoyllysine-residue succinyltransferase component of 2-oxoglutarate dehydrogenase mitochond range=LG17:10959266-10967412 5'pad=0 3'pad=0 strand=+ repeatMasking=none	2	1.58226	1.47837	1.33454	1.23031	1.24351	1.40086	1.65734	1.40086	1.41817	0.163727	11.5449	1.49167	1.72544	1.47239	1.40869	1.34293	1.3358	1.5476	1.47239	1.47493	0.135088	9.15897	1.33102	1.09726	1.06401	0.981357	1.10611	0.652115	1.07177	1.07177	1.04338	0.203199	19.4751	1.05106	0.456	0.765081	0.002	yes	ENSDARP00000153225
169	DLAgn_00134720	ryl-trna synthetase | SARS | EC:6.1.1.11 range=LG22-25:22260371-22270904 5'pad=0 3'pad=0 strand=- repeatMasking=none	1	0.5501	0.644435	0.901411	0.490722	0.64961	0.893092	0.64623	0.64623	0.682228	0.158338	23.2089	0.761634	0.92826	0.866934	0.352562	0.278763	0.448995	1.08622	0.761634	0.674767	0.313485	46.4583	0.485808	0.532911	0.512771	0.310847	0.371296	0.0394198	0.527012	0.485808	0.397152	0.17917	45.1137	1.17858	1	0.751757	0.004	yes	ENSDARP00000015775
170	DLAgn_00074830	ioredoxin domain-containing protein 5-like | TXNDC5 | - range=LG18-21:3905909-3912504 5'pad=0 3'pad=0 strand=- repeatMasking=none	2	2.50933	3.07681	1.87429	2.30257	2.32681	2.28071	2.63821	2.32681	2.42982	0.371034	15.27	3.10801	3.08648	3.80543	2.6461	2.30581	1.95357	2.49062	2.6461	2.77086	0.613997	22.1591	2.26546	1.76158	1.74014	1.52472	1.54146	0.966464	2.28649	1.74014	1.72662	0.457909	26.5206	1.13722	0.209	0.747865	0.004	yes	ENSDARP00000116609
171	DLAgn_00039510	athrin heavy chain 1-like | CLTC | - range=LG14:8314317-8335290 5'pad=0 3'pad=0 strand=- repeatMasking=none	11	12.1805	14.0266	17.8815	9.23337	9.7435	13.0157	11.9158	12.1805	12.571	2.89349	23.0172	13.8613	13.0096	13.1089	8.76939	7.88604	9.452	11.2773	11.2773	11.0521	2.37345	21.4751	11.6503	7.99646	10.1494	6.79031	9.09839	4.60045	10.1603	9.09839	8.63509	2.381	27.5736	0.925847	0.383	0.746962	0.017	yes	ENSDARP00000119038
172	DLAgn_00179920	osin-9-like | MYH9 | - range=LG7:13732066-13752243 5'pad=0 3'pad=0 strand=- repeatMasking=none	6	6.56597	7.77966	8.23674	4.67755	4.86518	6.34603	6.29236	6.34603	6.39478	1.33175	20.8256	7.88973	8.02939	7.22608	4.73007	3.53435	3.7075	7.1553	7.1553	6.03892	1.97757	32.747	5.63733	6.0776	5.58203	2.8496	4.25335	2.19951	4.68248	4.68248	4.46884	1.47516	33.0099	1.12752	0.902	0.73786	0.026	yes	ENSDARP00000124366
173	DLAgn_00020750	1-tetrahydrofolate cytoplasmic | MTHFD1 | EC:1.5.1.5 EC:3.5.4.9 EC:6.3.4.3 range=LG12:8937103-8947600 5'pad=0 3'pad=0 strand=+ repeatMasking=none	1	0.682913	0.87796	0.9442	0.502287	0.650677	0.604451	0.688284	0.682913	0.707253	0.153849	21.7531	0.98773	0.820109	0.663555	0.710656	0.611072	0.731786	0.847229	0.731786	0.767448	0.127414	16.6023	0.538857	0.502901	0.642147	0.402333	0.550924	0.0891456	0.48952	0.502901	0.459404	0.178527	38.8606	1.07157	0.383	0.736405	0.011	yes	ENSDARP00000020770
174	DLAgn_00235460	llagen alpha-6 chain | COL6A6 | - range=UN:44295665-44307665 5'pad=0 3'pad=0 strand=+ repeatMasking=none	14	40.2574	51.2604	46.7551	25.5937	31.0195	44.1993	38.0709	40.2574	39.5938	8.95251	22.6109	37.1532	43.6194	44.2339	32.8876	29.0571	24.635	31.3462	32.8876	34.7046	7.35015	21.1792	31.5728	32.0845	29.5925	25.3971	28.3582	23.3287	31.7562	29.5925	28.87	3.40389	11.7904	0.816934	0.318	0.735082	0.038	yes	ENSDARP00000128796
175	DLAgn_00040050	ress-induced-phosphoprotein 1 | STIP1 | - range=LG14:9659505-9666167 5'pad=0 3'pad=0 strand=+ repeatMasking=none	4	3.18475	3.7124	5.09089	2.63828	3.09353	4.37124	2.36572	3.18475	3.49383	0.968552	27.7218	3.26966	3.17095	3.25895	2.96922	2.44085	3.14792	3.29952	3.17095	3.07958	0.302723	9.83001	2.51973	2.45043	1.87242	2.32579	2.22191	2.22371	2.6906	2.32579	2.32923	0.262333	11.2627	0.995667	0.71	0.730289	0.007	yes	ENSDARP00000100503
176	DLAgn_00176320	otein disulfide-isomerase-like | P4HB | EC:5.3.4.1 EC:1.14.11.2 range=LG7:5503128-5514951 5'pad=0 3'pad=0 strand=- repeatMasking=none	5	6.93322	8.74922	8.55993	7.81385	6.23045	8.0996	7.31788	7.81385	7.67202	0.903792	11.7804	7.80532	7.99444	8.79212	6.42669	6.30043	6.18507	7.99811	7.80532	7.35745	1.03547	14.0737	6.44608	6.04979	5.76681	3.65859	4.37497	5.58877	5.693	5.693	5.36829	0.987312	18.3916	0.998908	0.62	0.728578	0.001	yes	ENSDARP00000136475
177	DLAgn_00036170	hinoderm microtubule-associated 2 isoform 1 | EML2 | - range=LG13:26049506-26074582 5'pad=0 3'pad=0 strand=+ repeatMasking=none	10	14.8205	18.1871	18.0985	13.3063	11.257	8.73009	14.1734	14.1734	14.0818	3.43421	24.3875	13.0017	13.1493	10.3073	12.3786	12.0456	12.7343	12.0601	12.3786	12.2396	0.955339	7.80533	12.2769	10.4244	10.1895	9.65094	10.3093	3.21735	12.6059	10.3093	9.8106	3.11346	31.7356	0.873367	0.165	0.727368	0.038	yes	ENSDARP00000146589
178	DLAgn_00049680	pha 8 like 2 | TUBA8L2 | - range=LG15:10495770-10499693 5'pad=0 3'pad=0 strand=- repeatMasking=none	1	1.18403	1.73329	2.05474	1.51476	1.56869	2.91963	1.52197	1.56869	1.7853	0.564653	31.6279	1.40468	1.73345	1.47222	0.016242	0.865567	1.48012	1.61934	1.47222	1.22737	0.600384	48.9161	1.2883	1.09535	1.34442	0.73907	1.133	0.0241106	1.43831	1.133	1.00894	0.489988	48.5647	0.938505	0.128	0.722261	0.004	yes	ENSDARP00000040203
179	DLAgn_00065010	lyadenylate-binding protein 1-like | PABPC1 | - range=LG16:21383586-21389168 5'pad=0 3'pad=0 strand=- repeatMasking=none	5	9.52185	9.62704	9.99972	8.5048	9.76659	9.25242	9.20233	9.52185	9.41068	0.486808	5.17293	10.8001	10.0556	9.96817	9.58235	8.43309	9.52103	10.6091	9.96817	9.85279	0.787684	7.99453	8.34796	6.79785	6.49716	6.83561	8.18283	4.39625	8.2203	6.83561	7.03971	1.40205	19.9163	1.04687	0.259	0.717887	0.001	yes	ENSDARP00000124828
180	DLAgn_00036530	lpain isoform cra_a | CAPN3 | - range=LG13:26896372-26913326 5'pad=0 3'pad=0 strand=+ repeatMasking=none	3	1.36379	1.84398	2.13903	1.09975	1.62602	2.06548	1.42005	1.62602	1.65116	0.384607	23.2932	1.61713	1.619	1.03131	0.923828	0.817237	0.854994	1.51488	1.03131	1.19691	0.369439	30.866	1.26084	1.38227	1.13843	0.908754	0.790872	0.17518	1.24873	1.13843	0.986439	0.413581	41.9267	0.634253	0.053	0.700133	0.011	yes	ENSDARP00000140129
181	DLAgn_00074190	ukocyte elastase inhibitor | - | - range=LG18-21:2279996-2287305 5'pad=0 3'pad=0 strand=+ repeatMasking=none	4	2.71481	2.19894	1.42144	2.35129	1.84034	3.10052	2.1047	2.19894	2.24743	0.551922	24.5579	2.75786	2.78529	2.53002	2.47815	2.17465	2.10279	3.32491	2.53002	2.59338	0.414794	15.9943	1.27559	1.85572	1.4522	1.41743	2.07765	1.53562	1.94714	1.53562	1.65162	0.305494	18.4966	1.15057	0.259	0.698349	0.038	yes	ENSDARP00000050643
182	DLAgn_00148060	cleolin-like isoform 1 | NCL | - range=LG4:10848907-10856539 5'pad=0 3'pad=0 strand=+ repeatMasking=none	3	3.95905	4.52676	4.29107	2.36972	3.72225	2.91639	3.35859	3.72225	3.59198	0.76584	21.3208	4.42822	4.09641	4.11965	3.33507	2.34182	2.35991	4.41491	4.09641	3.58514	0.917964	25.6047	2.69645	2.88559	3.05791	1.35955	2.15655	0.965029	2.58742	2.58742	2.24407	0.798164	35.5677	1.10052	1	0.695121	0.011	yes	ENSDARP00000109546
183	DLAgn_00023380	toplasmic dynein 1 heavy chain 1 | DYNC1H1 | EC:3.6.1.3 range=LG12:14472247-14499376 5'pad=0 3'pad=0 strand=+ repeatMasking=none	3	1.63948	2.5862	2.98417	1.61076	1.26338	1.846	1.81426	1.81426	1.96346	0.603489	30.7359	1.86831	2.2327	2.04003	1.12194	1.31255	1.39085	1.90514	1.86831	1.69593	0.418235	24.6611	1.44581	1.38867	1.0509	0.866658	1.26017	0.461436	1.50671	1.26017	1.14005	0.375804	32.9639	1.02979	0.805	0.694591	0.004	yes	ENSDARP00000138059
184	DLAgn_00133930	lichyl-diphosphooligosaccharide--protein glycosyltransferase 48 kda subunit-like | DDOST | EC:2.4 range=LG22-25:19401069-19405928 5'pad=0 3'pad=0 strand=+ repeatMasking=none	2	1.51591	2.74973	2.09932	2.13163	2.03684	3.77351	2.34829	2.13163	2.37932	0.71699	30.1342	3.14782	3.59405	3.31002	1.23551	1.13193	2.23798	3.10033	3.10033	2.53681	1.01348	39.951	1.63575	1.47356	1.76919	0.805735	1.19792	0.150944	2.03657	1.47356	1.29567	0.642967	49.6244	1.45444	0.71	0.691282	0.004	yes	ENSDARP00000105892
185	DLAgn_00116200	tin binding 1c | CORO1C | - range=LG20:3782866-3816037 5'pad=0 3'pad=0 strand=- repeatMasking=none	6	9.80062	12.02	12.6221	8.54979	8.91582	11.672	9.06087	9.80062	10.3773	1.68103	16.1991	9.3897	8.91495	9.05832	8.33651	8.7407	9.35307	10.4935	9.05832	9.18382	0.68173	7.42317	7.77891	6.48213	7.18422	5.97968	6.75355	4.6484	8.38594	6.75355	6.74469	1.2251	18.1639	0.92426	0.209	0.689094	0.001	yes	ENSDARP00000153466
186	DLAgn_00174810	inopeptidase puromycin sensitive | NPEPPS | EC:3.4.11.0 range=LG7:1676500-1695708 5'pad=0 3'pad=0 strand=- repeatMasking=none	1	0.697796	0.771989	0.970242	0.626403	0.56302	1.18984	0.708609	0.708609	0.7897	0.218363	27.6514	0.728603	0.762335	0.646174	0.483686	0.576683	0.603168	0.633961	0.633961	0.633516	0.0934488	14.7508	0.495181	0.487743	0.499351	0.276455	0.453915	0.0715944	0.616128	0.487743	0.414338	0.181623	43.8345	0.894656	0.209	0.688311	0.001	yes	ENSDARP00000148578
187	DLAgn_00219870	r and pyd domains-containing protein 12-like | - | - range=UN:17380066-17392773 5'pad=0 3'pad=0 strand=+ repeatMasking=none	2	3.21142	2.9785	3.43847	2.27861	1.63335	2.94648	3.06828	2.9785	2.79359	0.623809	22.33	3.03608	3.38076	2.61606	1.98803	2.32108	2.38288	2.84721	2.61606	2.65316	0.472719	17.8172	2.90045	2.49919	2.56869	1.5601	2.03701	0.324204	2.04982	2.04982	1.99135	0.855233	42.9473	0.878313	0.535	0.688207	0.038	yes	ENSDARP00000131551
188	DLAgn_00263490	oglutarate (alpha-ketoglutarate) dehydrogenase | OGDH | EC:1.2.4.2 range=UN:91384766-91404230 5'pad=0 3'pad=0 strand=- repeatMasking=none	3	2.67548	3.29209	3.63777	2.28258	2.59228	2.23747	2.80214	2.67548	2.78855	0.514119	18.4368	2.72373	2.69316	2.28362	2.40224	2.76197	2.59519	2.94131	2.69316	2.62875	0.223668	8.50856	2.1292	1.75753	1.89915	1.73916	1.98109	0.974669	1.79155	1.79155	1.75319	0.370228	21.1174	1.00661	1	0.669616	0.001	yes	ENSDARP00000121989
189	DLAgn_00185740	vel protein vertebrate complement component 3 | C3 | - range=LG7:28437053-28461665 5'pad=0 3'pad=0 strand=+ repeatMasking=none	1	0.306559	0.0271474	0.3223	0.257667	0.256795	0.417772	0.284931	0.284931	0.267596	0.1193	44.5821	0.211519	0.153509	0.236134	0.228861	0.182878	0.177063	0.268249	0.211519	0.208316	0.0396355	19.0266	0.21516	0.188731	0.170004	0.218847	0.0344677	0.029078	0.236953	0.188731	0.156177	0.0877017	56.1552	0.74235	0.053	0.662373	0.026	yes	ENSDARP00000137422
190	DLAgn_00208240	atomer subunit gamma-2 | COPG2 | - range=LGx:10990310-10998059 5'pad=0 3'pad=0 strand=+ repeatMasking=none	1	0.344245	0.419271	0.558685	0.286128	0.345219	0.644658	0.470398	0.419271	0.438372	0.12854	29.3222	0.609648	0.673445	0.607589	0.197779	0.202492	0.29655	0.470827	0.470827	0.436904	0.203267	46.5244	0.424512	0.352882	0.338117	0.128281	0.276072	0.0132726	0.0568447	0.276072	0.22714	0.160203	70.5304	1.12297	1	0.658457	0.038	yes	ENSDARP00000043659
191	DLAgn_00007420	mentin | VIM | - range=LG10:16581478-16587493 5'pad=0 3'pad=0 strand=- repeatMasking=none	1	1.5637	1.99874	0.983682	1.16431	1.11359	1.89899	1.31014	1.31014	1.43331	0.396965	27.6957	0.777442	1.09715	0.85587	1.1991	1.33089	1.51308	1.30252	1.1991	1.15372	0.264017	22.884	1.39338	0.861343	1.09364	0.762309	0.660444	0.133331	1.12454	0.861343	0.861283	0.405477	47.0782	0.915249	0.259	0.657445	0.026	yes	ENSDARP00000088880
192	DLAgn_00162440	s gtpase-activating-like protein iqgap1-like | IQGAP1 | - range=LG5:27192178-27194192 5'pad=0 3'pad=0 strand=- repeatMasking=none	1	0.942351	1.26711	1.70169	0.927063	0.965805	1.06076	1.06008	1.06008	1.13212	0.276476	24.4211	1.22542	1.16286	1.00613	0.83381	0.92021	0.89222	1.14799	1.00613	1.02695	0.152641	14.8635	0.91109	0.697924	0.646611	0.601597	0.696656	0.100762	0.888275	0.696656	0.648988	0.268771	41.4139	0.949104	0.456	0.65717	0.001	yes	ENSDARP00000098704
193	DLAgn_00168200	nexin a2 | ANXA2A | - range=LG6:11554091-11558777 5'pad=0 3'pad=0 strand=+ repeatMasking=none	5	3.75212	2.44899	1.47309	3.51466	3.6841	4.82251	3.82952	3.6841	3.36071	1.08263	32.2142	4.58808	5.36265	6.6535	2.67624	3.2288	3.01277	4.54929	4.54929	4.2959	1.42912	33.267	3.21477	2.72033	2.39489	1.99759	1.37372	1.38689	3.08174	2.39489	2.30999	0.754556	32.6649	1.23484	0.383	0.65006	0.038	yes	ENSDARP00000011243
194	DLAgn_00095390	rine mitochondrial-like | SHMT2 | EC:2.1.1.0 EC:2.1.2.1 range=LG1A:20836572-20857357 5'pad=0 3'pad=0 strand=+ repeatMasking=none	1	1.1878	1.33106	0.807805	0.906837	1.38767	1.25825	0.924874	1.1878	1.1149	0.231192	20.7366	1.23729	1.14294	1.28368	1.13394	1.08491	1.13785	1.49505	1.14294	1.21652	0.140396	11.5408	0.882032	0.695359	0.841692	0.731131	0.771651	0.101394	0.940533	0.771651	0.709113	0.281348	39.6761	0.962238	0.71	0.649648	0.011	yes	ENSDARP00000132340
195	DLAgn_00169580	lfide:quinone mitochondrial | SQRDL | - range=LG6:13543359-13549420 5'pad=0 3'pad=0 strand=+ repeatMasking=none	1	0.862524	0.854214	0.572306	0.831227	0.586302	1.10456	0.662591	0.831227	0.78196	0.189162	24.1908	0.809832	0.769331	0.551005	0.80266	0.705928	1.02167	0.875493	0.80266	0.790846	0.144996	18.3343	0.721711	0.472187	0.505913	0.502972	0.562234	0.0213302	0.666182	0.505913	0.493218	0.2274	46.1054	0.965633	1	0.608634	0.017	yes	ENSDARP00000117779
196	DLAgn_00221440	paragine synthetase | ASNS | EC:6.3.5.4 range=UN:20004732-20026436 5'pad=0 3'pad=0 strand=- repeatMasking=none	1	0.80151	0.618703	0.881975	0.417386	0.563338	1.0194	0.529527	0.618703	0.690263	0.215634	31.2394	0.575024	0.67084	0.550575	0.424547	0.46776	0.520216	0.866708	0.550575	0.582239	0.148125	25.4406	0.401593	0.376458	0.36122	0.210768	0.427918	0.0413184	0.456838	0.376458	0.325159	0.147944	45.4988	0.889886	0.383	0.608464	0.002	yes	ENSDARP00000107713
197	DLAgn_00124710	bulin beta-1 chain-like | TUBB4B | - range=LG20:26610751-26613143 5'pad=0 3'pad=0 strand=- repeatMasking=none	2	3.74378	4.86357	4.65384	3.2677	3.17631	6.56175	3.76508	3.76508	4.29029	1.18894	27.7123	4.39601	3.6994	4.50718	2.44733	2.70632	2.74371	3.41239	3.41239	3.41605	0.829192	24.2734	2.95456	2.27885	2.51266	1.65942	2.07468	0.1757	2.7159	2.27885	2.05311	0.930428	45.318	0.906326	0.128	0.605258	0.001	yes	ENSDARP00000137515
198	DLAgn_00197550	xitoxin and tetrodotoxin-binding protein 1-like | - | - range=LG9:2400213-2402149 5'pad=0 3'pad=0 strand=+ repeatMasking=none	2	4.89073	4.36452	2.94065	3.45012	4.81083	3.32346	3.99201	3.99201	3.96747	0.75924	19.1366	4.34916	4.97211	4.50591	3.00683	2.59107	4.05615	4.56125	4.34916	4.00607	0.876757	21.8857	1.95752	2.37504	2.27894	2.68901	3.59516	1.45892	3.45078	2.37504	2.54363	0.771188	30.3185	1.08947	0.902	0.594949	0.017	yes	Non signif. Hit
199	DLAgn_00109950	terogeneous nuclear ribonucleoprotein a b | HNRNPAB | - range=LG2:9839584-9841563 5'pad=0 3'pad=0 strand=+ repeatMasking=none	4	5.76574	4.70725	3.62117	5.54435	6.10182	7.64734	4.37905	5.54435	5.39525	1.31555	24.3835	6.29435	6.48057	5.73047	1.92956	5.00444	5.67591	5.921	5.73047	5.2909	1.55678	29.4237	3.7207	3.22444	2.96736	2.9122	3.26083	4.92111	3.77069	3.26083	3.53962	0.694369	19.6171	1.03357	0.71	0.588135	0.011	yes	ENSDARP00000124217
200	DLAgn_00210110	llin-associated nedd8-dissociated protein 1-like | CAND1 | - range=LGx:17444142-17456555 5'pad=0 3'pad=0 strand=- repeatMasking=none	2	1.2366	1.48496	1.88698	0.850401	0.984263	0.785937	1.19501	1.19501	1.20345	0.386143	32.0863	1.42218	1.45219	1.36296	0.770097	0.614238	0.671599	1.43158	1.36296	1.10355	0.394793	35.7749	0.962895	0.962196	0.22978	0.561513	0.794896	0.702509	0.188882	0.702509	0.628953	0.319652	50.8229	1.14054	0.62	0.58787	0.011	yes	ENSDARP00000011017
201	DLAgn_00045930	terogeneous nuclear ribonucleoprotein a b | HNRNPAB | - range=LG14:24419861-24424491 5'pad=0 3'pad=0 strand=- repeatMasking=none	2	4.57936	3.98584	2.80629	4.61394	4.8525	6.81205	4.18339	4.57936	4.54762	1.20461	26.4887	4.71956	4.89879	4.40303	3.34616	4.04335	4.62421	4.98215	4.62421	4.43104	0.573167	12.9353	3.10389	2.88919	1.90763	2.08771	2.578	2.20014	3.36046	2.578	2.58958	0.550344	21.2523	1.00979	0.71	0.562961	0.004	yes	ENSDARP00000124217
202	DLAgn_00106140	ress-70 mitochondrial | HSPA9 | EC:3.6.1.3 range=LG2:123850-136459 5'pad=0 3'pad=0 strand=- repeatMasking=none	1	0.740411	0.851847	0.990216	0.669014	0.634029	1.26062	0.666601	0.740411	0.830392	0.227533	27.4007	0.759909	0.713782	0.691279	0.619615	0.582394	0.62855	0.881112	0.691279	0.696663	0.101634	14.5887	0.544204	0.0315429	0.415079	0.425152	0.405942	0.0424845	0.626673	0.415079	0.355868	0.232026	65.1999	0.933642	0.259	0.560606	0.001	yes	ENSDARP00000150302
203	DLAgn_00248260	mplement component c3 | C3-1 | - range=UN:67157311-67174469 5'pad=0 3'pad=0 strand=- repeatMasking=none	3	5.93067	11.04	7.60568	6.65605	7.95558	9.0033	6.64016	7.60568	7.83306	1.73916	22.2028	7.30712	6.75298	7.60822	4.32533	5.55738	4.54618	3.95352	5.55738	5.72153	1.50672	26.3342	5.36313	4.50743	4.18013	3.94991	3.59789	3.00413	5.87623	4.18013	4.35412	0.995527	22.864	0.730688	0.073	0.549607	0.001	yes	ENSDARP00000052687
204	DLAgn_00094320	r dna-binding protein 43 | TARDBP | - range=LG1A:18073444-18075743 5'pad=0 3'pad=0 strand=- repeatMasking=none	1	0.486357	0.361289	0.307751	0.568256	0.589033	1.03303	0.611108	0.568256	0.56526	0.23651	41.841	0.634498	0.552667	0.549368	0.523828	0.602104	0.607175	0.584514	0.584514	0.579165	0.0388443	6.70695	0.46384	0.0294871	0.320249	0.00997161	0.290564	0.0185925	0.448206	0.290564	0.225844	0.203018	89.8929	1.02861	0.62	0.511326	0.011	yes	ENSDARP00000128116
205	DLAgn_00149100	brillin-2 | FBN2 | - range=LG4:13844056-13901815 5'pad=0 3'pad=0 strand=- repeatMasking=none	1	0.0767439	0.547166	0.510672	0.227194	0.312881	0.592186	0.366399	0.366399	0.376177	0.187058	49.726	0.38058	0.442686	0.419421	0.0121458	0.0310797	0.256366	0.455801	0.38058	0.28544	0.191914	67.2344	0.273023	0.200972	0.25554	0.18386	0.146682	0.0288844	0.160218	0.18386	0.178454	0.080762	45.2564	1.0387	0.456	0.501801	0.038	yes	ENSDARP00000134527
206	DLAgn_00097850	otein-glutamine gamma-glutamyltransferase 5 | TGM5 | EC:2.3.2.13 range=LG1A:27581528-27595315 5'pad=0 3'pad=0 strand=+ repeatMasking=none	5	5.31827	3.9083	3.24699	3.1073	4.43757	5.47726	2.69593	3.9083	4.02737	1.09387	27.1608	5.83499	4.00596	2.84889	2.23033	2.28171	3.82067	2.56315	2.84889	3.36939	1.29676	38.4865	3.60558	1.77536	1.08281	3.00313	3.44867	1.33895	1.94804	1.94804	2.31465	1.02642	44.3444	0.728934	0.259	0.498437	0.026	yes	ENSDARP00000099554
207	DLAgn_00188260	p-dependent rna helicase ddx39 | DDX39B | - range=LG8:4786101-4790178 5'pad=0 3'pad=0 strand=+ repeatMasking=none	1	2.44496	2.19767	1.87417	1.42038	1.56618	1.21929	1.77117	1.77117	1.78483	0.431053	24.151	2.3533	2.95352	2.30411	1.22936	1.44475	1.71832	2.33345	2.30411	2.04811	0.605945	29.5855	1.22685	0.898435	0.674349	0.404754	0.812171	0.0182818	1.47234	0.812171	0.78674	0.487501	61.9646	1.3009	0.456	0.458552	0.004	yes	ENSDARP00000010925
208	DLAgn_00204500	ongation factor 1-alpha-like | EEF1A | - range=LG9:21150983-21169456 5'pad=0 3'pad=0 strand=+ repeatMasking=none	6	30.3451	29.5185	23.1831	28.7897	30.5029	39.9323	27.6872	29.5185	29.9941	5.04212	16.8104	33.2625	31.7086	31.6621	23.8543	28.4281	31.6547	36.347	31.6621	30.9882	3.93175	12.6879	17.8534	13.3162	17.8827	10.5138	12.7629	9.47387	19.7065	13.3162	14.5013	3.98677	27.4924	1.07262	0.318	0.451115	0.001	yes	ENSDARP00000156411
209	DLAgn_00087390	mplement component c6 | C6 | - range=LG19:22470844-22484116 5'pad=0 3'pad=0 strand=- repeatMasking=none	1	0.4336	0.766248	0.666122	0.485961	0.398919	0.808399	0.603326	0.603326	0.594653	0.161441	27.1488	0.446038	0.477867	0.506968	0.426784	0.386859	0.423113	0.378515	0.426784	0.435163	0.0462881	10.6369	0.443248	0.252644	0.117657	0.243759	0.257099	0.011214	0.472681	0.252644	0.2569	0.163925	63.8088	0.707386	0.053	0.418753	0.007	yes	ENSDARP00000140200
210	DLAgn_00032670	utral amino acid transporter b -like | SLC1A5 | - range=LG13:17303341-17309913 5'pad=0 3'pad=0 strand=- repeatMasking=none	1	0.321749	0.347841	0.418249	0.246163	0.212236	0.410213	0.0308276	0.321749	0.283897	0.135481	47.722	0.382094	0.379774	0.0231594	0.245966	0.0129827	0.0201706	0.0346	0.0346	0.156964	0.173479	110.521	0.227705	0.00865638	0.156544	0.108069	0.0131337	0.0215345	0.184929	0.108069	0.102939	0.090157	87.5831	0.107537	0.165	0.33588	0.011	yes	ENSDARP00000151147
211	DLAgn_00029900	n willebrand factor a domain-containing protein 5a-like | VWA5A | - range=LG13:8714631-8939763 5'pad=0 3'pad=0 strand=- repeatMasking=none	1	1.04115	1.22435	1.66992	0.862946	0.939431	1.327	0.777772	1.04115	1.12037	0.310422	27.7072	1.26637	1.21537	0.836046	0.588769	0.808421	1.02585	1.22871	1.02585	0.995647	0.259124	26.0257	0.490267	0.340792	0.43726	0.263214	0.298329	0.0340474	0.644695	0.340792	0.358372	0.193113	53.8862	0.985305	0.535	0.327323	0.001	yes	ENSDARP00000127559
212	DLAgn_00130600	terogeneous nuclear ribonucleoprotein a1 | HNRNPA1 | - range=LG22-25:11990135-11992540 5'pad=0 3'pad=0 strand=- repeatMasking=none	1	1.37416	0.990761	0.625482	1.32585	1.31521	1.34675	1.04594	1.31521	1.14631	0.2764	24.1123	1.54779	1.31145	1.44939	0.840396	1.1609	1.6256	1.54921	1.44939	1.35496	0.277309	20.4662	0.552765	0.248168	0.382667	0.211431	0.050187	0.0125557	0.699292	0.248168	0.308152	0.253395	82.2305	1.10202	0.209	0.188691	0.001	yes	ENSDARP00000119517
213	DLAgn_00149280	f0556 protein c19orf10 homolog | C28H19ORF10 | - range=LG4:14336572-14342331 5'pad=0 3'pad=0 strand=- repeatMasking=none	1	29.5576	54.7739	63.6016	41.4877	28.8922	63.1267	31.1649	41.4877	44.6578	15.6577	35.0615	37.8044	38.2048	49.9032	0.0258028	26.992	30.5508	35.1149	35.1149	31.228	15.5337	49.7429	17.0583	7.00466	12.9704	3.41631	4.70494	0.474942	20.3178	7.00466	9.42105	7.45916	79.1755	0.846393	0.259	0.168837	0.001	yes	ENSDARP00000096934
214	DLAgn_00192610	ras-related protein rab-5c | RAB5C | - range=LG8:13239344-13242533 5'pad=0 3'pad=0 strand=+ repeatMasking=none	1	0.780059	0.0966239	0.0138742	0.0107582	0.357526	0.376942	0.760259	0.357526	0.342292	0.328099	95.8537	0.835138	0.72128	0.674346	0.649679	0.692305	0.532468	0.540371	0.674346	0.663655	0.105092	15.8354	0.751121	0.73557	0.550733	0.630407	0.75448	0.825984	0.807292	0.751121	0.722227	0.0982309	13.6011	1.88614	0.128	2.10088	0.073	no	ENSDARP00000156922
215	DLAgn_00266690	hemoglobin beta chain | - | - range=UN:96187373-96188046 5'pad=0 3'pad=0 strand=- repeatMasking=none	3	2.58591	0.449839	0.869654	3.13149	2.34416	5.70202	4.32486	2.58591	2.77256	1.84186	66.4316	1.65524	14.5524	9.61647	2.82583	4.5948	2.29555	4.98022	4.5948	5.78865	4.6833	80.9049	0.998195	3.6375	2.8627	5.04143	1.24327	5.13247	7.13516	3.6375	3.72153	2.22444	59.7721	1.77686	0.259	1.40666	0.383	no	ENSDARP00000092488
216	DLAgn_00094370	abhydrolase domain-containing protein 14b | ABHD14B | - range=LG1A:18129702-18134903 5'pad=0 3'pad=0 strand=+ repeatMasking=none	1	0.441846	0.0625051	0.102239	0.211275	0.371355	0.0802097	0.46886	0.211275	0.248327	0.176412	71.0403	0.479444	0.388317	0.438155	0.312824	0.28143	0.273378	0.374015	0.374015	0.363938	0.0787052	21.626	0.295339	0.54308	0.46446	0.395716	0.355654	0.673878	0.312839	0.395716	0.434424	0.136551	31.4327	1.77027	0.259	1.87299	0.128	no	ENSDARP00000135162
217	DLAgn_00029470	proteasome subunit alpha type-6 | PSMA6B | EC:3.4.25.0 range=LG13:7690001-7694305 5'pad=0 3'pad=0 strand=- repeatMasking=none	2	1.23629	0.252333	0.114311	1.11361	0.0340339	0.625347	1.13811	0.625347	0.644863	0.519915	80.624	1.29998	0.624799	0.510525	1.24717	0.605983	1.21704	1.04431	1.04431	0.935688	0.343223	36.6814	1.32571	1.17666	0.54771	0.581519	1.41533	1.56382	1.30314	1.30314	1.13055	0.404137	35.7468	1.66997	0.318	2.08386	0.053	no	ENSDARP00000064461
218	DLAgn_00060950	transport protein sec61 subunit beta | SC61B | - range=LG16:10553258-10558142 5'pad=0 3'pad=0 strand=- repeatMasking=none	1	0.121613	0.0207486	0.0709927	0.0375232	0.0528328	0.0588566	0.107957	0.0588566	0.0672177	0.0364024	54.1559	0.0841225	0.0951287	0.129746	0.0450589	0.182974	0.0441397	0.115697	0.0951287	0.0995524	0.0490395	49.26	0.122769	0.138748	0.189137	0.132334	0.0983419	0.117174	0.0258399	0.122769	0.117763	0.0493278	41.8873	1.61628	0.259	2.0859	0.053	no	ENSDARP00000059012
219	DLAgn_00070580	cytosolic 5 -nucleotidase 1b-like | NT5C1B | EC:3.1.3.5 range=LG17:14152151-14167818 5'pad=0 3'pad=0 strand=- repeatMasking=none	1	1.11196	0.473875	0.63748	0.431894	0.445945	0.577693	0.652496	0.577693	0.618763	0.2353	38.0274	1.0681	1.27249	0.923336	0.615855	0.608628	0.655159	1.50222	0.923336	0.949399	0.350887	36.9588	0.427874	0.791303	0.701793	0.275857	0.515013	0.053028	0.793225	0.515013	0.508299	0.278845	54.8585	1.59832	0.053	0.891499	0.71	no	ENSDARP00000039965
220	DLAgn_00266680	alpha hemoglobin a | HBAA1 | - range=UN:96184580-96185290 5'pad=0 3'pad=0 strand=+ repeatMasking=none	7	12.9759	3.33364	2.87977	22.4935	15.9081	29.5875	20.661	15.9081	15.4056	9.89756	64.2463	6.58382	60.76	44.7118	19.1405	25.3543	14.1464	25.6893	25.3543	28.0551	18.681	66.5868	7.02085	23.9496	24.0878	43.787	10.344	42.2535	39.5089	24.0878	27.2788	15.0819	55.2878	1.59379	0.209	1.51418	0.128	no	ENSDARP00000100779
221	DLAgn_00058050	apolipoprotein a-iv-like | APOA4B | - range=LG16:6628376-6629760 5'pad=0 3'pad=0 strand=- repeatMasking=none	1	0.708158	0.0551879	0.0553025	0.507198	0.490676	0.429858	0.683988	0.490676	0.418624	0.268173	64.0605	0.0784325	0.821458	1.2016	0.673646	0.975159	0.769724	0.648663	0.769724	0.738383	0.34792	47.1192	0.485015	0.472071	0.445693	0.638619	0.407112	0.495384	0.630981	0.485015	0.510696	0.0896043	17.5455	1.5687	0.053	0.988463	1	no	ENSDARP00000093966
222	DLAgn_00153880	60s ribosomal protein l5 | - | - range=LG4:24309868-24315011 5'pad=0 3'pad=0 strand=+ repeatMasking=none	1	1.1127	0.586902	0.388291	0.7935	1.00646	0.800146	0.991111	0.800146	0.811301	0.255275	31.4649	1.25505	1.68008	1.34066	1.09272	0.91474	0.780739	1.62815	1.25505	1.24173	0.33987	27.3706	0.907012	1.26959	0.967897	0.765248	1.00785	1.57982	1.09874	1.00785	1.08516	0.268542	24.7467	1.56853	0.053	1.25959	0.165	no	ENSDARP00000006085
223	DLAgn_00022640	14-3-3 protein beta alpha | 1433B | - range=LG12:12165836-12172955 5'pad=0 3'pad=0 strand=+ repeatMasking=none	6	32.5046	8.06244	7.83704	16.4652	14.7997	20.8966	21.0116	16.4652	17.3682	8.56043	49.2881	25.7961	38.1887	31.3815	19.5623	21.4281	14.6053	26.1733	25.7961	25.305	7.81452	30.8813	25.218	29.0067	22.7527	13.7559	21.7719	33.5989	23.8392	23.8392	24.2776	6.1865	25.4823	1.5667	0.128	1.44785	0.073	no	ENSDARP00000153509
224	DLAgn_00206140	fish-egg lectin | FEL | - range=LGx:3708085-3709575 5'pad=0 3'pad=0 strand=+ repeatMasking=none	3	11.1849	0.473884	1.10891	2.6032	1.83674	0.986539	2.32298	1.83674	2.93102	3.71796	126.849	3.28723	3.31724	1.64775	3.1822	2.50487	2.87487	0.9342	2.87487	2.53548	0.918586	36.2293	5.57832	5.86909	4.99153	3.09064	2.08115	2.95136	4.11294	4.11294	4.09643	1.44476	35.2687	1.5652	0.318	2.23926	0.053	no	ENSDARP00000089804
225	DLAgn_00241630	complement c1q tumor necrosis factor-related protein 3-like | C1QL4L | - range=UN:56279612-56280630 5'pad=0 3'pad=0 strand=+ repeatMasking=none	1	0.571677	0.138208	0.0727506	0.420285	0.772404	0.748478	0.429436	0.429436	0.450463	0.273458	60.706	0.667904	0.740457	0.668474	0.750586	0.700726	0.521669	0.403412	0.668474	0.636176	0.127457	20.0348	0.645408	0.996693	0.858636	0.681735	0.399574	0.54876	0.668395	0.668395	0.6856	0.195441	28.5065	1.55663	0.383	1.55645	0.209	no	ENSDARP00000035119
226	DLAgn_00122430	mitogen-activated protein kinase 1 | MAPK1 | EC:2.7.11.24 EC:2.7.11.23 EC:2.7.10.0 range=LG20:19059338-19079010 5'pad=0 3'pad=0 strand=+ repeatMasking=none	1	0.61634	0.0299434	0.0246725	0.330782	0.348155	0.455663	0.499688	0.348155	0.329321	0.227362	69.0399	0.532002	0.669351	0.590281	0.571758	0.363599	0.441885	0.512127	0.532002	0.525858	0.100377	19.0882	0.426524	0.479211	0.440275	0.31511	0.413573	0.0968368	0.485286	0.426524	0.379545	0.136774	36.0364	1.52806	0.073	1.2251	0.902	no	ENSDARP00000134234
227	DLAgn_00209650	nadh-ubiquinone oxidoreductase variant 1 | NDUFA12 | EC:1.6.5.3 range=LGx:15351735-15353060 5'pad=0 3'pad=0 strand=- repeatMasking=none	1	0.410513	0.0308196	0.0663793	0.588064	0.498032	0.318385	0.321814	0.321814	0.319144	0.208045	65.1884	0.552385	0.555668	0.48502	0.25985	0.351833	0.541573	0.484322	0.48502	0.461522	0.113507	24.594	0.207894	0.129191	0.173292	0.0433293	0.0652095	0.0175266	0.306598	0.129191	0.13472	0.10274	76.2618	1.50714	0.259	0.401447	0.073	no	ENSDARP00000145509
228	DLAgn_00122720	annexin a3 | ANXA3 | - range=LG20:20225164-20233994 5'pad=0 3'pad=0 strand=- repeatMasking=none	1	0.613442	0.408749	0.363289	0.0280889	0.427794	0.083784	0.651194	0.408749	0.368049	0.238753	64.8698	0.639279	1.0357	0.608356	0.0270767	0.397126	0.44744	0.829066	0.608356	0.56915	0.32402	56.9305	0.511925	0.611705	0.585052	0.306718	0.032774	0.192858	0.637033	0.511925	0.411152	0.235715	57.3303	1.48834	0.318	1.25242	0.902	no	ENSDARP00000144140
229	DLAgn_00038890	calpain small subunit 1 | CAPNS1B | - range=LG14:6295602-6299994 5'pad=0 3'pad=0 strand=+ repeatMasking=none	3	3.01847	0.907788	1.59924	4.3775	4.78882	3.4203	5.45077	3.4203	3.36613	1.66742	49.5353	5.045	5.25114	4.83732	3.15725	4.98552	5.36177	5.15052	5.045	4.82693	0.756239	15.6671	5.74815	4.47038	3.8979	3.67712	4.31848	1.08707	4.97561	4.31848	4.02496	1.46776	36.4666	1.47502	0.073	1.2626	0.456	no	ENSDARP00000020352
230	DLAgn_00179310	sialic acid synthase | NANS | EC:2.5.1.56 EC:2.5.1.57 EC:2.7.7.43 range=LG7:11942815-11943659 5'pad=0 3'pad=0 strand=- repeatMasking=none	2	1.99164	0.898308	1.03442	0.990879	1.13594	1.57699	2.03646	1.13594	1.38066	0.484128	35.0649	1.73256	1.66741	1.27012	1.36386	2.03929	1.39137	1.99672	1.66741	1.63733	0.308446	18.8383	1.88151	1.89071	1.62929	0.982205	2.20364	1.20276	2.19491	1.88151	1.71215	0.471583	27.5434	1.46787	0.209	1.65636	0.259	no	ENSDARP00000067085
231	DLAgn_00192830	branched-chain-amino-acid cytosolic-like | BCAT2 | EC:2.6.1.42 range=LG8:13614180-13625191 5'pad=0 3'pad=0 strand=- repeatMasking=none	2	0.0458423	1.18707	0.283719	1.59001	0.594494	1.20963	2.61149	1.18707	1.07461	0.873013	81.2401	2.17402	1.73528	1.88348	1.79118	1.50993	1.57093	1.67235	1.73528	1.76245	0.221423	12.5633	2.43153	1.26084	1.52088	1.81218	1.83078	1.63286	2.28766	1.81218	1.82525	0.41429	22.6978	1.46182	0.053	1.5266	0.053	no	ENSDARP00000122776
232	DLAgn_00057220	protein mitochondrial-like | ETHE1 | - range=LG16:4137938-4141881 5'pad=0 3'pad=0 strand=- repeatMasking=none	1	0.0118248	0.168286	0.221287	0.603862	0.384955	0.859832	0.718285	0.384955	0.424047	0.31273	73.7488	0.616136	0.406954	0.383599	0.628499	0.595017	0.524532	0.560967	0.560967	0.530815	0.0990845	18.6665	0.653704	0.534086	0.480844	0.533887	0.68104	0.31521	0.658872	0.534086	0.551092	0.129224	23.4487	1.45723	0.62	1.3874	0.535	no	ENSDARP00000043402
233	DLAgn_00202140	60s acidic ribosomal protein p1-like | RPLP1 | - range=LG9:15995477-15997843 5'pad=0 3'pad=0 strand=+ repeatMasking=none	1	1.03873	0.788257	0.655084	0.994203	1.26508	2.26933	1.35583	1.03873	1.19522	0.533332	44.6221	1.37249	1.51004	1.64349	1.49471	1.76473	1.16986	1.55966	1.51004	1.50214	0.191302	12.7353	1.55405	1.37837	1.18867	1.22701	1.68471	0.404693	1.5735	1.37837	1.28729	0.430436	33.4375	1.45373	0.053	1.32697	0.383	no	ENSDARP00000033600
234	DLAgn_00115690	annexin a1 | ANXA1 | - range=LG20:2719417-2725479 5'pad=0 3'pad=0 strand=- repeatMasking=none	8	7.4598	7.78881	7.43816	6.15135	10.2148	6.94131	7.26886	7.43816	7.60902	1.2623	16.5895	10.6592	13.7413	13.0899	6.93073	5.8808	6.25723	11.6945	10.6592	9.75053	3.33696	34.2234	11.3258	9.65474	8.86296	4.50265	9.08875	4.88195	7.1049	8.86296	7.9174	2.53102	31.9679	1.43305	0.535	1.19155	0.805	no	ENSDARP00000028837
235	DLAgn_00072370	ribosomal protein s7 | RPS7 | - range=LG17:18567575-18572231 5'pad=0 3'pad=0 strand=- repeatMasking=none	3	6.19118	0.532276	1.39132	5.0759	5.42793	9.08079	5.44645	5.42793	4.73512	2.9141	61.5423	7.77595	9.58046	8.41831	3.45207	5.53759	5.03165	9.2201	7.77595	7.0023	2.33817	33.3914	2.97218	2.06059	2.58233	0.9183	1.95958	0.100332	3.64313	2.06059	2.03378	1.20832	59.4127	1.43258	0.209	0.379628	0.097	no	ENSDARP00000150273
236	DLAgn_00137150	glycerol-3-phosphate dehydrogenase | GPD1L | EC:1.1.1.8 range=LG24:2901343-2906221 5'pad=0 3'pad=0 strand=- repeatMasking=none	5	6.89297	2.81367	2.65232	4.24749	4.58032	6.14985	6.48795	4.58032	4.83208	1.72994	35.8011	6.79423	7.63593	6.53523	4.95078	5.33526	4.79187	7.29338	6.53523	6.19095	1.15567	18.6671	6.40924	6.38362	5.50255	4.11735	5.33858	8.95957	5.76089	5.76089	6.0674	1.49043	24.5646	1.42681	0.097	1.25775	0.456	no	ENSDARP00000113739
237	DLAgn_00022420	tripeptidyl-peptidase 1 precursor | TPP1 | EC:3.4.21.0 range=LG12:11738367-11744040 5'pad=0 3'pad=0 strand=+ repeatMasking=none	1	0.415057	0.717373	0.42749	0.412407	0.540774	0.890922	0.430267	0.430267	0.547756	0.187429	34.2176	0.600384	0.565142	0.603113	0.60194	0.511749	0.615457	0.394168	0.600384	0.555993	0.0796518	14.326	0.680917	0.54971	0.516804	0.535487	0.441079	0.0178501	0.52047	0.52047	0.466045	0.210171	45.0968	1.39538	0.62	1.20965	0.902	no	ENSDARP00000124672
238	DLAgn_00193000	serine threonine-protein phosphatase pp1-alpha catalytic subunit-like | PPP1CAA | EC:3.1.3.16 range=LG8:14086784-14094092 5'pad=0 3'pad=0 strand=- repeatMasking=none	1	0.491174	0.216947	0.0459622	0.690976	0.71253	0.508912	0.765629	0.508912	0.490304	0.270175	55.1036	0.820228	0.561747	0.732674	0.657525	0.708121	0.940489	0.686171	0.708121	0.729565	0.12139	16.6387	0.52686	0.42518	0.6164	0.497924	0.712503	0.0482026	0.813831	0.52686	0.520129	0.246578	47.4072	1.39144	0.128	1.03527	0.902	no	ENSDARP00000002360
239	DLAgn_00171010	malate dehydrogenase | MDH | - range=LG6:17349722-17362298 5'pad=0 3'pad=0 strand=- repeatMasking=none	2	2.69137	1.87884	1.13838	1.74402	2.0627	0.432894	2.3421	1.87884	1.75576	0.759363	43.2499	2.22853	2.61356	1.82173	2.13984	2.83153	2.57605	3.15557	2.57605	2.48097	0.450792	18.17	2.7377	2.23695	1.99356	1.93905	1.91014	2.27901	2.9097	2.23695	2.28659	0.396368	17.3345	1.37109	0.073	1.19061	0.165	no	Non signif. Hit
240	DLAgn_00118110	pdz and lim domain protein 2 | PDLIM2 | - range=LG20:8005638-8032904 5'pad=0 3'pad=0 strand=- repeatMasking=none	1	0.497115	0.0601053	0.103505	0.294905	0.304425	0.400399	0.0590517	0.294905	0.245644	0.17441	71.0013	0.420944	0.403618	0.382437	0.306221	0.450385	0.338901	0.422688	0.403618	0.389314	0.0508949	13.073	0.325945	0.482378	0.449762	0.0152198	0.395784	0.282493	0.397557	0.395784	0.335591	0.156841	46.7357	1.36864	0.073	1.34207	0.535	no	ENSDARP00000109858
241	DLAgn_00011740	sorting nexin-5-like | SNX5 | - range=LG11:6354424-6361052 5'pad=0 3'pad=0 strand=+ repeatMasking=none	1	0.628516	0.468697	0.418202	0.391026	0.324567	0.401338	0.487381	0.418202	0.445675	0.0966733	21.6914	0.583855	0.584477	0.576344	0.0255678	0.465176	0.360015	0.570453	0.570453	0.45227	0.206118	45.5741	0.527221	0.575312	0.0180284	0.429286	0.564243	0.824718	0.527736	0.527736	0.495221	0.242861	49.0409	1.36406	0.62	1.26192	0.209	no	ENSDARP00000018231
242	DLAgn_00137270	methyltransferase ddb_g0268948-like | YH09 | EC:2.1.1.0 range=LG24:3354868-3358764 5'pad=0 3'pad=0 strand=- repeatMasking=none	1	0.581705	0.413218	0.0959135	0.174612	0.190616	0.277938	0.264751	0.264751	0.285536	0.164205	57.5075	0.312244	0.361004	0.278063	0.341419	0.373144	0.373446	0.381934	0.361004	0.345894	0.0382584	11.0607	0.387187	0.439651	0.351975	0.323933	0.302863	0.554121	0.243126	0.351975	0.371837	0.101714	27.3546	1.36356	0.209	1.32946	0.209	no	ENSDARP00000120471
243	DLAgn_00221410	pyruvate dehydrogenase e1 component subunit mitochondrial | PDHB | EC:1.2.4.1 range=UN:19952682-19954131 5'pad=0 3'pad=0 strand=+ repeatMasking=none	2	2.27365	0.953227	0.715559	1.81976	1.59514	1.3159	2.2512	1.59514	1.56063	0.605061	38.7702	2.50347	2.39937	2.18774	2.09974	2.12463	1.92902	2.16816	2.16816	2.20173	0.192418	8.73939	2.28551	2.21288	1.77877	1.87284	2.06032	3.32914	2.07694	2.07694	2.23091	0.51557	23.1103	1.35923	0.073	1.30205	0.097	no	ENSDARP00000002122
244	DLAgn_00171290	peptidyl-prolyl cis-trans isomerase b precursor | PPIB | EC:5.2.1.8 range=LG6:18436363-18440079 5'pad=0 3'pad=0 strand=+ repeatMasking=none	5	14.9189	1.53416	1.40356	11.528	17.049	13.1735	15.2967	13.1735	10.7005	6.53807	61.1004	19.5457	19.2873	23.2254	14.3651	13.1994	10.6593	17.8996	17.8996	16.8831	4.33537	25.6787	16.8777	14.1162	13.3106	10.8349	10.0227	13.4389	12.959	13.3106	13.08	2.23907	17.1183	1.35876	0.097	1.01041	1	no	ENSDARP00000069300
245	DLAgn_00080910	peptidyl-prolyl cis-trans isomerase-like | PPIAB | EC:5.2.1.8 range=LG19:4576681-4580776 5'pad=0 3'pad=0 strand=- repeatMasking=none	3	2.84306	0.656282	0.941145	7.28956	3.06998	4.32657	5.74669	3.06998	3.55333	2.42634	68.2835	4.15795	2.62549	2.48457	6.69251	4.46723	8.04917	2.78432	4.15795	4.46589	2.16152	48.4006	6.01424	2.88312	3.07173	4.29006	7.11294	3.76425	5.35188	4.29006	4.64117	1.5783	34.0065	1.35439	0.71	1.39742	0.383	no	ENSDARP00000134856
246	DLAgn_00044800	sorting nexin 12 | SNX12 | - range=LG14:18930889-18935923 5'pad=0 3'pad=0 strand=- repeatMasking=none	1	1.04106	0.216312	0.200689	0.649612	0.658799	0.73216	0.961686	0.658799	0.637189	0.328055	51.4848	0.776116	0.897772	0.820206	0.903971	0.935064	0.881401	0.879202	0.881401	0.870533	0.05426	6.23297	0.893878	1.02769	0.834813	0.720895	0.91723	1.88393	0.924102	0.91723	1.02893	0.388437	37.7514	1.33789	0.209	1.39227	0.128	no	ENSDARP00000122910
247	DLAgn_00213330	type i cytoskeletal 13-like | CKI | - range=UN:5052415-5066288 5'pad=0 3'pad=0 strand=- repeatMasking=none	1	2.27903	2.01782	1.37255	0.795821	1.61311	1.94137	3.12345	1.94137	1.87759	0.733971	39.0911	2.9744	1.02047	3.05893	1.76006	2.58057	2.83651	2.02363	2.58057	2.32208	0.752667	32.4135	1.05524	1.69918	1.714	1.56612	2.88448	4.66512	2.04299	1.714	2.23245	1.20844	54.1306	1.32925	0.318	0.882882	0.805	no	ENSDARP00000000221
248	DLAgn_00151000	elongation factor 2-like | EEF2 | - range=LG4:18052282-18059139 5'pad=0 3'pad=0 strand=- repeatMasking=none	12	34.0894	44.0122	57.2089	35.1295	38.369	27.2019	33.9215	35.1295	38.5618	9.6594	25.0492	46.2833	46.3072	48.9504	32.8171	36.2579	35.8866	48.1528	46.2833	42.0936	6.80287	16.1613	35.8185	34.3733	33.3154	27.3608	31.3939	28.2922	31.7435	31.7435	31.7568	3.08849	9.72545	1.31751	0.318	0.903615	0.128	no	ENSDARP00000131100
249	DLAgn_00179320	sialic acid synthase | NANS | - range=LG7:11960068-11960788 5'pad=0 3'pad=0 strand=- repeatMasking=none	3	6.84163	2.23116	4.77399	3.77658	3.80798	5.3789	7.5977	4.77399	4.91542	1.86496	37.941	6.63404	6.26433	4.88848	4.70375	6.44704	5.23859	6.70227	6.26433	5.83979	0.864168	14.7979	6.75773	6.4906	5.02918	4.26179	7.65905	7.1661	7.76199	6.75773	6.44663	1.32911	20.6171	1.31218	0.456	1.41553	0.128	no	ENSDARP00000067085
250	DLAgn_00004250	integrin alpha-6 isoform 1 | ITGA6 | - range=LG10:9365098-9381843 5'pad=0 3'pad=0 strand=+ repeatMasking=none	3	1.50123	1.99483	2.61372	1.28501	1.61734	1.21096	1.81142	1.61734	1.71922	0.481207	27.9899	2.05567	2.18039	1.81848	2.59764	1.8595	2.11522	2.25479	2.11522	2.12596	0.262247	12.3355	2.28721	1.9256	1.90848	2.15047	2.05876	2.22188	1.74385	2.05876	2.04232	0.193566	9.47772	1.30784	0.053	1.27293	0.097	no	ENSDARP00000076590
251	DLAgn_00218680	tripartite motif-containing protein 16-like | - | - range=UN:15741828-15743324 5'pad=0 3'pad=0 strand=+ repeatMasking=none	1	1.45961	1.15713	1.07548	0.675721	0.892365	0.0373379	0.665176	0.892365	0.851832	0.455252	53.4438	0.909315	1.1585	0.821006	1.32195	1.13303	1.6864	1.22747	1.1585	1.17967	0.283918	24.0676	1.05999	1.26156	1.91733	1.38021	1.41831	1.40065	1.0062	1.38021	1.34918	0.300035	22.2383	1.29824	0.128	1.54668	0.073	no	ENSDARP00000056163
252	DLAgn_00207680	aldose reductase | ALDR | EC:1.1.1.21 range=LGx:9055819-9060145 5'pad=0 3'pad=0 strand=+ repeatMasking=none	2	1.57152	0.875313	0.383144	1.05851	0.805038	1.47466	1.25059	1.05851	1.05982	0.413757	39.0401	1.36859	1.50974	1.06957	1.2953	1.44033	1.50091	1.02676	1.36859	1.31589	0.197805	15.0321	1.61848	1.5827	1.32074	0.408	1.52547	1.86197	1.43012	1.52547	1.3925	0.465677	33.4419	1.29294	0.259	1.44115	0.097	no	ENSDARP00000067039
253	DLAgn_00198010	ribosomal protein l15 | RPL15 | - range=LG9:3958272-3960891 5'pad=0 3'pad=0 strand=- repeatMasking=none	2	3.0273	0.211991	0.888022	1.99353	2.73226	2.25814	2.84205	2.25814	1.99333	1.06462	53.409	2.9167	3.17593	3.08651	2.7456	1.09145	2.11176	3.32227	2.9167	2.63575	0.787054	29.8608	1.37662	1.19117	2.565	1.90228	2.5745	1.17363	2.70008	1.90228	1.92618	0.687567	35.6959	1.29164	0.128	0.842408	0.62	no	ENSDARP00000037569
254	DLAgn_00130140	transforming isoform x1 | RHOA | - range=LG22-25:11062610-11065033 5'pad=0 3'pad=0 strand=- repeatMasking=none	1	0.173942	0.128909	0.059693	0.125859	0.122547	0.0546373	0.168855	0.125859	0.119206	0.0471196	39.5278	0.191719	0.00948047	0.161978	0.185167	0.145589	0.103171	0.204007	0.161978	0.143016	0.0678897	47.4701	0.174957	0.167276	0.172538	0.0965517	0.152658	0.24805	0.166047	0.167276	0.168297	0.0443866	26.374	1.28698	0.318	1.32908	0.128	no	ENSDARP00000151463
255	DLAgn_00129430	60s ribosomal protein l32 | RPL32 | - range=LG22-25:8908461-8911412 5'pad=0 3'pad=0 strand=- repeatMasking=none	1	0.860076	0.202455	0.220267	0.588108	0.759504	0.918272	0.840269	0.759504	0.626993	0.302597	48.2615	1.43897	1.0405	0.975939	0.779051	0.746373	0.717672	1.09724	0.975939	0.970819	0.255362	26.3038	0.762538	0.580469	0.673026	0.439532	0.624652	0.108489	0.711101	0.624652	0.557115	0.223436	40.106	1.28497	0.097	0.822447	0.383	no	ENSDARP00000150269
256	DLAgn_00085030	annexin a4 | ANXA4 | - range=LG19:14731052-14738070 5'pad=0 3'pad=0 strand=- repeatMasking=none	5	5.58063	3.87532	3.16314	3.22711	4.0324	4.69643	4.63526	4.0324	4.1729	0.865253	20.735	5.13655	6.81183	5.44917	3.86057	3.97011	4.43731	5.83212	5.13655	5.0711	1.06738	21.0483	5.55461	4.94314	4.37807	2.97519	4.21144	4.5455	5.32173	4.5455	4.56138	0.854662	18.7369	1.27382	0.209	1.12724	0.535	no	ENSDARP00000117628
257	DLAgn_00209380	nadh-cytochrome b5 reductase 3 | CYB5R3 | - range=LGx:14664111-14669403 5'pad=0 3'pad=0 strand=+ repeatMasking=none	2	1.99435	1.08936	0.906945	1.61965	1.56039	2.0401	2.31687	1.61965	1.64681	0.514911	31.2672	2.06062	2.41488	2.25453	2.28798	1.80698	1.8016	2.00406	2.06062	2.09009	0.239214	11.4452	2.16454	1.75428	1.85739	1.57235	1.9546	2.48739	2.03033	1.9546	1.97441	0.296259	15.0049	1.27226	0.097	1.20681	0.318	no	ENSDARP00000014732
258	DLAgn_00113290	casein kinase i isoform alpha-like | CSNK1A1 | EC:2.7.11.0 range=LG2:20467480-20500954 5'pad=0 3'pad=0 strand=+ repeatMasking=none	2	1.85822	0.530362	0.55446	1.57981	1.38338	1.2925	1.72896	1.38338	1.27538	0.536168	42.0397	1.52683	1.75097	1.65034	2.05883	1.42376	1.8207	1.88026	1.75097	1.73024	0.216325	12.5026	1.83926	1.79666	1.46096	1.41143	1.69435	0.078235	1.73038	1.69435	1.43018	0.617874	43.2025	1.26572	0.073	1.22479	0.456	no	ENSDARP00000130178
259	DLAgn_00012790	adenosine kinase-like | ADKA | EC:2.7.1.20 EC:2.7.1.0 range=LG11:9079127-9087873 5'pad=0 3'pad=0 strand=- repeatMasking=none	1	0.710126	0.576402	0.412749	0.534302	0.680302	0.585542	0.511432	0.576402	0.572979	0.101205	17.6629	0.777069	0.748423	0.811562	0.627021	0.673761	0.485561	0.728151	0.728151	0.693078	0.110443	15.9352	0.868937	0.670759	0.51871	0.530911	0.608537	0.842385	0.739945	0.670759	0.682883	0.140852	20.6261	1.26327	0.073	1.1637	0.209	no	ENSDARP00000057604
260	DLAgn_00028850	14-3-3 protein epsilon | YWHAE1 | - range=LG13:5605136-5614183 5'pad=0 3'pad=0 strand=+ repeatMasking=none	2	2.77252	0.946467	0.815769	1.9188	2.01859	2.92672	2.69078	2.01859	2.01281	0.861288	42.7904	2.63328	3.44947	2.53486	2.12764	2.20599	1.58608	3.01759	2.53486	2.50784	0.61214	24.409	2.00848	2.37971	2.13134	0.720593	1.81548	0.919942	3.08613	2.00848	1.86595	0.821873	44.0458	1.25576	0.383	0.994991	0.71	no	ENSDARP00000157541
261	DLAgn_00148370	26s proteasome non-atpase regulatory subunit 1-like | PSMD1 | - range=LG4:11850546-11889462 5'pad=0 3'pad=0 strand=- repeatMasking=none	1	0.523104	0.446442	0.780251	0.0412969	0.437155	0.213492	0.396501	0.437155	0.405463	0.233288	57.5362	0.548164	0.792084	0.627821	0.347606	0.305619	0.356496	0.636657	0.548164	0.51635	0.183655	35.568	0.327321	0.346866	0.34119	0.191279	0.230801	0.0426129	0.0527976	0.230801	0.218981	0.130803	59.7327	1.25394	0.456	0.527961	0.097	no	ENSDARP00000006823
262	DLAgn_00025600	glycogen liver form isoform x1 | PYGL | - range=LG12:19161441-19173805 5'pad=0 3'pad=0 strand=+ repeatMasking=none	11	22.3452	35.8443	30.3547	18.2112	18.5398	21.9171	24.2764	22.3452	24.4984	6.44732	26.3173	28.0131	28.054	30.0662	21.6883	17.5159	18.8404	28.8625	28.0131	24.7201	5.21797	21.1082	20.9186	25.2498	21.7168	11.4719	21.7192	16.122	22.6226	21.7168	19.9744	4.63589	23.2091	1.25365	1	0.971878	0.259	no	ENSDARP00000123720
263	DLAgn_00176040	type i cytoskeletal 13-like | KRT17 | - range=LG7:5178409-5182132 5'pad=0 3'pad=0 strand=- repeatMasking=none	15	346.885	244.982	183.062	230.921	259.542	283.943	227.561	244.982	253.842	51.4779	20.2795	246.928	321.194	251.579	247.683	307.059	318.325	322.326	307.059	287.871	36.9724	12.8434	226.493	312.264	323.876	252.27	266.42	375.581	208.532	266.42	280.777	59.1914	21.0813	1.2534	0.165	1.08751	0.535	no	ENSDARP00000096586
264	DLAgn_00124720	golgi-associated plant pathogenesis-related protein 1 | GLIPR2 | - range=LG20:26625713-26627518 5'pad=0 3'pad=0 strand=- repeatMasking=none	1	2.48068	0.605315	0.131335	0.961921	1.17536	1.36022	2.50544	1.17536	1.31718	0.896926	68.0943	1.47286	1.33867	0.869572	1.87052	2.59077	3.17082	0.954889	1.47286	1.75259	0.855713	48.8257	1.70358	2.0022	2.07854	1.29614	1.8821	0.310357	2.71301	1.8821	1.71228	0.751346	43.88	1.25312	0.383	1.60131	0.383	no	ENSDARP00000139543
265	DLAgn_00167900	isocitrate dehydrogenase | IDH2 | EC:1.1.1.42 range=LG6:10844570-10856198 5'pad=0 3'pad=0 strand=- repeatMasking=none	1	0.0602544	0.628279	0.371046	0.540321	0.546197	1.01712	0.0276061	0.540321	0.455833	0.343302	75.3133	0.676347	0.833633	0.800215	0.0765719	0.0741402	0.35754	0.75154	0.676347	0.509998	0.335672	65.8182	0.429587	0.215609	0.349546	0.0980189	0.170082	0.0201309	0.301921	0.215609	0.226413	0.144031	63.6143	1.25175	0.535	0.399038	0.165	no	ENSDARP00000153736
266	DLAgn_00205250	lactate dehydrogenase b | - | EC:1.1.1.27 range=LGx:1076515-1081760 5'pad=0 3'pad=0 strand=+ repeatMasking=none	4	7.49077	4.19779	1.70582	6.70702	8.60789	4.90175	6.1123	6.1123	5.67476	2.29817	40.4981	7.64274	7.85186	8.00722	7.98892	6.6324	6.55436	4.41146	7.64274	7.01271	1.30156	18.56	9.33744	6.83445	7.46698	6.36369	4.96692	6.57677	6.2742	6.57677	6.83149	1.33882	19.5977	1.25039	0.259	1.07599	0.383	no	ENSDARP00000156680
267	DLAgn_00205940	26s protease regulatory subunit 7 | PSMC2 | EC:3.6.1.3 range=LGx:3093694-3097824 5'pad=0 3'pad=0 strand=- repeatMasking=none	2	2.36529	1.86868	1.67695	1.5967	1.66972	1.77516	2.01542	1.77516	1.85256	0.266271	14.3731	2.21669	2.68273	2.40568	1.94195	1.94532	1.75052	2.49041	2.21669	2.20476	0.339919	15.4176	1.68041	1.95924	1.72234	1.38517	1.75114	1.79439	1.75414	1.75114	1.72098	0.172522	10.0247	1.24872	0.053	0.986471	0.71	no	ENSDARP00000011083
268	DLAgn_00215290	unconventional myosin-ie-like | MYO1E.2 | - range=UN:8431479-8441831 5'pad=0 3'pad=0 strand=+ repeatMasking=none	1	0.360684	0.384677	0.398917	0.238581	0.273343	0.286456	0.0455776	0.286456	0.284034	0.121278	42.6984	0.365494	0.357352	0.371425	0.321255	0.0293047	0.318675	0.379526	0.357352	0.306147	0.124376	40.6262	0.28794	0.385057	0.331633	0.458752	0.317518	0.392921	0.414176	0.385057	0.369714	0.0599169	16.2063	1.24749	0.805	1.34421	0.097	no	ENSDARP00000044970
269	DLAgn_00140020	atp-dependent rna helicase an3-like isoform x3 | PL10 | - range=LG24:12156702-12169923 5'pad=0 3'pad=0 strand=+ repeatMasking=none	1	0.90023	0.765055	1.10551	0.72072	0.0597587	0.642928	0.977575	0.765055	0.738825	0.338835	45.8613	1.00623	0.944683	0.991986	0.952622	0.720728	0.717084	1.01672	0.952622	0.907151	0.13126	14.4695	0.762743	0.740528	0.636072	0.565104	0.793534	0.126505	0.920716	0.740528	0.649315	0.256983	39.5775	1.24517	0.318	0.967941	0.456	no	ENSDARP00000002260
270	DLAgn_00199270	glutathione s-transferase | - | EC:2.5.1.18 range=LG9:8463374-8466149 5'pad=0 3'pad=0 strand=+ repeatMasking=none	7	13.5701	4.70564	3.23667	11.7698	15.4101	11.7643	17.1626	11.7698	11.0885	5.24472	47.2989	17.8654	12.8458	12.1043	14.5994	16.954	18.4131	12.9219	14.5994	15.1006	2.61764	17.3347	14.9399	18.2687	16.8313	16.8345	14.9426	20.8237	12.8794	16.8313	16.5029	2.58238	15.6481	1.24042	0.128	1.43004	0.053	no	ENSDARP00000062517
271	DLAgn_00108580	elongation factor 1-gamma | EEF1G | - range=LG2:7310268-7316445 5'pad=0 3'pad=0 strand=- repeatMasking=none	7	13.857	14.1073	8.03457	12.554	13.9849	11.6385	12.6745	12.6745	12.4073	2.1325	17.1875	15.902	15.7036	16.9034	13.5423	13.992	11.053	15.9355	15.7036	14.7188	1.99888	13.5804	13.0925	12.3169	11.0876	10.9953	11.3286	6.81276	12.0662	11.3286	11.1	2.03421	18.3263	1.23899	0.073	0.893807	0.097	no	ENSDARP00000072983
272	DLAgn_00037370	n-acylneuraminate cytidylyltransferase | CMASA | EC:2.7.7.43 range=LG14:1250675-1257062 5'pad=0 3'pad=0 strand=- repeatMasking=none	1	0.406379	0.46024	0.741852	0.28297	0.390433	0.341407	0.686925	0.406379	0.472887	0.174591	36.9202	0.592291	0.503061	0.357172	0.332596	0.402546	0.527612	0.704649	0.503061	0.488561	0.134273	27.4835	0.495113	0.521243	0.398892	0.275591	0.630907	1.12312	0.844404	0.521243	0.612753	0.287546	46.9269	1.23791	0.805	1.28265	0.383	no	ENSDARP00000134059
273	DLAgn_00169960	glucose-regulated protein 94 | HSP90B1 | - range=LG6:14501769-14510074 5'pad=0 3'pad=0 strand=- repeatMasking=none	1	1.57443	1.78021	1.95504	1.09751	1.31404	1.28191	1.65405	1.57443	1.52246	0.304264	19.9851	2.14078	2.46205	2.11997	1.26138	0.840796	0.888483	1.94451	1.94451	1.66543	0.657264	39.4653	1.61822	1.87702	1.46482	0.806687	1.16532	0.847724	1.26396	1.26396	1.29196	0.393334	30.4447	1.23505	0.71	0.8028	0.259	no	ENSDARP00000013441
274	DLAgn_00220850	inter-alpha-trypsin inhibitor heavy chain h3-like | ITIH3 | - range=UN:19279057-19285627 5'pad=0 3'pad=0 strand=+ repeatMasking=none	1	0.331447	0.597985	0.438335	0.317304	0.403795	0.0859924	0.264888	0.331447	0.348535	0.158396	45.4462	0.40804	0.405274	0.479178	0.467482	0.451846	0.390888	0.101473	0.40804	0.386312	0.13006	33.6671	0.135312	0.548802	0.484294	0.493011	0.379546	0.45735	0.396729	0.45735	0.413578	0.135638	32.7963	1.23109	0.318	1.37986	0.318	no	ENSDARP00000142629
275	DLAgn_00136920	tubulin alpha-1c chain-like | TUBA8L2 | - range=LG24:2125901-2132077 5'pad=0 3'pad=0 strand=- repeatMasking=none	1	4.04482	3.36456	3.06615	2.05405	2.19347	3.04676	2.27708	3.04676	2.86384	0.726782	25.3779	4.12054	4.05971	4.39141	2.65896	3.61787	2.15284	3.74896	3.74896	3.53575	0.82483	23.3283	2.54533	2.88536	2.43171	2.93587	2.35647	4.62704	2.4941	2.54533	2.89655	0.794706	27.4363	1.23047	0.128	0.835421	1	no	ENSDARP00000040203
276	DLAgn_00181620	60s ribosomal protein l9 | RPL9 | - range=LG7:17562824-17566271 5'pad=0 3'pad=0 strand=- repeatMasking=none	3	4.84313	1.09666	1.01677	4.15351	4.56819	5.72929	3.91722	4.15351	3.61782	1.84215	50.9188	5.37577	5.38642	5.10369	4.01847	4.5334	4.51001	5.2985	5.10369	4.88946	0.536356	10.9696	3.71493	2.61185	3.23812	2.43567	2.57195	1.78095	3.6386	2.61185	2.85601	0.703436	24.63	1.22876	0.209	0.62883	0.209	no	ENSDARP00000155951
277	DLAgn_00116680	clustered mitochondria protein homolog isoform x1 | CLUH | - range=LG20:4427956-4440039 5'pad=0 3'pad=0 strand=+ repeatMasking=none	1	0.499615	0.285503	0.99382	0.489133	0.608719	0.251844	0.430843	0.489133	0.508497	0.247542	48.6812	0.575232	0.681592	0.538273	0.599336	0.694542	0.441881	0.813291	0.599336	0.620592	0.120793	19.4642	0.520912	0.611419	0.455145	0.44757	0.0625128	0.778266	0.275537	0.455145	0.450195	0.230745	51.2545	1.2253	0.165	0.930515	1	no	ENSDARP00000122535
278	DLAgn_00027380	calpain small subunit 1-like | CAPNS1B | - range=LG13:809709-811580 5'pad=0 3'pad=0 strand=- repeatMasking=none	2	4.14101	1.83228	1.70828	3.04005	3.35063	4.41335	4.5009	3.35063	3.28379	1.16512	35.4811	4.10406	5.35725	3.71726	3.58999	3.59457	4.1527	5.93386	4.10406	4.34996	0.92837	21.3421	4.29428	4.01203	3.56908	2.69592	4.70097	3.10156	4.05253	4.01203	3.7752	0.697688	18.4808	1.22486	0.209	1.1974	0.62	no	ENSDARP00000144680
279	DLAgn_00003960	gamma-interferon-inducible lysosomal thiol reductase precursor | IFI30 | - range=LG10:8839114-8843090 5'pad=0 3'pad=0 strand=+ repeatMasking=none	1	0.414164	0.0754193	0.0588077	0.285698	0.266413	0.57531	0.528915	0.285698	0.314961	0.203964	64.7584	0.387113	0.349612	0.315846	0.452463	0.324046	0.379014	0.344269	0.349612	0.364623	0.0467155	12.812	0.0458927	0.535494	0.337437	0.471626	0.385216	0.0198293	0.471102	0.385216	0.3238	0.208947	64.5298	1.22371	0.62	1.34833	1	no	ENSDARP00000153401
280	DLAgn_00074200	leukocyte elastase inhibitor | - | - range=LG18-21:2297613-2304865 5'pad=0 3'pad=0 strand=+ repeatMasking=none	1	1.01651	0.885066	0.759198	0.806806	0.894077	1.22167	1.22112	0.894077	0.972064	0.188229	19.3638	1.15817	1.23878	1.27831	1.06327	0.948554	0.838825	1.09358	1.09358	1.0885	0.156018	14.3333	0.863416	0.798176	1.04752	0.493785	0.710863	0.230302	1.0382	0.798176	0.740323	0.295344	39.894	1.22314	0.209	0.892737	0.165	no	ENSDARP00000050643
281	DLAgn_00055780	cathepsin k precursor | CATK | - range=LG16:455323-468679 5'pad=0 3'pad=0 strand=+ repeatMasking=none	1	0.668953	0.302252	0.107143	0.562014	0.749756	0.975715	0.578486	0.578486	0.563474	0.286494	50.8441	0.781221	0.704123	0.766719	0.757762	0.580918	0.705198	0.685087	0.705198	0.711575	0.0681833	9.58202	0.79873	0.589788	0.66652	0.514655	0.588559	0.135152	0.575599	0.588559	0.552715	0.205128	37.1128	1.21904	0.128	1.01741	1	no	ENSDARP00000150578
282	DLAgn_00132820	nuclease-sensitive element-binding protein 1 | FRUYP1 | - range=LG22-25:16598546-16602997 5'pad=0 3'pad=0 strand=- repeatMasking=none	2	1.17573	1.07173	0.735383	0.665663	0.930273	0.78783	0.969777	0.930273	0.905199	0.185163	20.4555	1.21255	1.09576	0.853053	1.13455	1.15236	0.897946	1.13041	1.13041	1.06809	0.136763	12.8044	1.00912	0.966226	0.859535	0.919453	0.990857	1.90894	0.56156	0.966226	1.03081	0.416189	40.3748	1.21514	0.128	1.03865	0.805	no	ENSDARP00000135135
283	DLAgn_00058440	sodium potassium-transporting atpase subunit alpha-3-like | ATP1A3B | EC:3.6.3.9 range=LG16:7307746-7316034 5'pad=0 3'pad=0 strand=- repeatMasking=none	4	3.50264	4.03951	5.8446	2.81323	2.96067	2.27948	2.60311	2.96067	3.43475	1.2121	35.2892	3.86754	4.19387	3.59623	3.49498	3.34471	3.17555	4.36016	3.59623	3.71901	0.439569	11.8195	3.69487	3.38962	2.93395	2.29721	3.25833	3.05517	3.77133	3.25833	3.20007	0.502903	15.7154	1.21467	0.259	1.10054	0.902	no	ENSDARP00000150536
284	DLAgn_00192310	adp-ribosylation factor 1 | ARF1L | - range=LG8:12556247-12557240 5'pad=0 3'pad=0 strand=+ repeatMasking=none	1	1.83375	0.149231	0.281363	1.61092	1.62521	1.65477	1.58852	1.61092	1.24911	0.711828	56.9868	2.02461	1.95582	1.57545	1.05913	1.51684	2.16315	1.96302	1.95582	1.75115	0.386428	22.0671	0.803012	0.410672	0.432336	0.248978	0.620861	0.0270306	1.22512	0.432336	0.538287	0.39184	72.7938	1.2141	0.259	0.268378	0.097	no	ENSDARP00000015805
285	DLAgn_00105520	cytolysin src-1-like | APNL | - range=LG1B:16322026-16322960 5'pad=0 3'pad=0 strand=- repeatMasking=none	3	7.72631	0.732251	0.555744	6.87409	7.3193	9.27859	7.56284	7.3193	5.7213	3.54781	62.0105	9.42317	7.54985	6.31822	5.62961	8.88316	10.2639	10.9352	8.88316	8.42902	1.99615	23.6818	6.87054	5.56671	4.61547	5.07902	7.34632	4.5432	7.03761	5.56671	5.86555	1.19692	20.4059	1.21366	0.209	0.760551	0.383	no	ENSDARP00000144180
286	DLAgn_00002690	natural killer cell enhancement factor | NKEF | EC:1.11.1.15 range=LG10:7077833-7080942 5'pad=0 3'pad=0 strand=- repeatMasking=none	4	6.68574	2.12771	2.19424	4.20941	6.13545	5.09309	5.31583	5.09309	4.53735	1.80224	39.7201	4.98809	6.16407	4.6577	6.18081	6.3056	6.87242	6.18351	6.18081	5.90746	0.786721	13.3174	5.60891	6.73997	6.18649	5.44332	5.38181	8.34541	4.82692	5.60891	6.07612	1.17359	19.3148	1.21357	0.128	1.10128	0.097	no	ENSDARP00000076104
287	DLAgn_00101910	26s protease regulatory subunit 8 | PSMC5 | EC:3.6.1.3 range=LG1B:7187041-7190863 5'pad=0 3'pad=0 strand=+ repeatMasking=none	1	0.466942	0.0639359	0.106656	0.358461	0.385743	0.303754	0.467164	0.358461	0.307522	0.162946	52.9868	0.049723	0.411024	0.435059	0.434523	0.0990511	0.465873	0.441258	0.434523	0.333787	0.178493	53.4752	0.373088	0.484246	0.456293	0.428245	0.390471	0.406291	0.43759	0.428245	0.425175	0.0385038	9.05599	1.21219	0.902	1.19468	0.165	no	ENSDARP00000096969
288	DLAgn_00183600	ubiquitin carboxyl-terminal hydrolase isozyme l1 | UCHL1 | EC:3.1.2.15 range=LG7:23219842-23224549 5'pad=0 3'pad=0 strand=- repeatMasking=none	1	0.522722	0.173541	0.137921	0.193917	0.437864	0.474776	0.417207	0.417207	0.33685	0.161712	48.0073	0.50466	0.418903	0.306042	0.98693	0.505645	0.563071	0.410836	0.50466	0.528013	0.219008	41.4778	0.606935	0.456811	0.476893	0.420336	0.618312	0.61372	0.436646	0.476893	0.518522	0.090114	17.379	1.20961	0.165	1.14306	0.053	no	ENSDARP00000034536
289	DLAgn_00238660	small nuclear ribonucleoprotein-associated protein b | SNRPB | - range=UN:50030006-50032550 5'pad=0 3'pad=0 strand=- repeatMasking=none	1	1.45475	0.315053	0.0247016	1.52799	1.77352	1.97211	1.29059	1.45475	1.1941	0.738238	61.8237	1.63743	1.78047	1.7593	1.14754	1.42845	1.80302	1.77706	1.7593	1.61904	0.246145	15.2031	0.809514	0.56968	0.740094	0.419783	0.524579	0.043694	1.05776	0.56968	0.595015	0.321833	54.0881	1.20935	0.318	0.3916	0.165	no	ENSDARP00000023337
290	DLAgn_00171610	40s ribosomal protein s13 | RPS13 | - range=LG6:19158580-19162501 5'pad=0 3'pad=0 strand=+ repeatMasking=none	3	7.86389	0.4788	0.907563	5.83735	6.72097	9.34726	7.53827	6.72097	5.52773	3.47482	62.8615	7.98111	9.08838	9.25462	8.08659	6.98446	6.76597	8.58194	8.08659	8.10615	0.964401	11.8971	8.03571	6.70191	6.73341	4.49388	6.26916	1.5145	7.26119	6.70191	5.85854	2.20173	37.5816	1.20319	0.097	0.997164	1	no	ENSDARP00000151050
291	DLAgn_00026250	papilin- partial | PAPLN | EC:3.4.24.0 range=LG12:20098388-20120652 5'pad=0 3'pad=0 strand=- repeatMasking=none	10	9.7628	18.552	12.7943	14.537	10.0101	12.3964	12.4359	12.4359	12.9269	2.98031	23.055	17.0856	9.2242	14.9582	16.1789	15.3396	10.7664	7.64744	14.9582	13.0286	3.74157	28.7181	14.0088	14.8408	16.5713	13.5901	13.7241	15.7393	11.4493	14.0088	14.2748	1.66157	11.6399	1.20283	0.902	1.12648	0.209	no	ENSDARP00000129699
292	DLAgn_00157000	26s protease regulatory subunit 6a-like | PSMC3 | EC:3.6.1.15 range=LG5:10655549-10657545 5'pad=0 3'pad=0 strand=- repeatMasking=none	1	1.54242	1.32219	1.22624	0.926679	1.17849	1.47196	1.07782	1.22624	1.2494	0.215965	17.2855	1.47298	1.89998	1.58962	1.38614	1.06353	1.04647	1.64812	1.47298	1.44384	0.310312	21.4922	1.28083	1.43831	1.12895	0.84704	1.17294	0.715423	1.51017	1.17294	1.15624	0.29192	25.2474	1.20121	0.259	0.956533	0.535	no	ENSDARP00000136258
293	DLAgn_00056230	septin 7 | SEPT7 | - range=LG16:2049833-2062616 5'pad=0 3'pad=0 strand=- repeatMasking=none	1	1.61478	1.35344	1.09357	1.06734	1.18701	1.10671	1.37409	1.18701	1.2567	0.20049	15.9536	1.52408	1.42583	1.44952	1.4223	1.2785	1.20491	1.51214	1.42583	1.40247	0.118578	8.45498	1.45852	1.43867	1.1496	1.04685	1.20905	1.93619	1.30981	1.30981	1.3641	0.293089	21.4859	1.2012	0.097	1.10346	0.535	no	ENSDARP00000075208
294	DLAgn_00090220	interferon inducible mx protein | - | - range=LG1A:10402603-10407028 5'pad=0 3'pad=0 strand=- repeatMasking=none	2	1.24018	1.24403	1.33874	0.568459	1.22517	3.66645	1.24567	1.24403	1.5041	0.9883	65.7071	1.65048	1.49336	1.62928	0.504534	0.807915	0.697313	1.57744	1.49336	1.19433	0.500934	41.9426	1.02684	0.718802	1.19858	0.656015	0.779719	0.868904	1.5081	0.868904	0.96528	0.303587	31.4507	1.20042	0.902	0.698459	0.128	no	ENSDARP00000094364
295	DLAgn_00176150	proteasome subunit beta type-3 | PSMB3 | EC:3.4.25.0 range=LG7:5331057-5333909 5'pad=0 3'pad=0 strand=- repeatMasking=none	2	1.59678	0.410945	0.176146	1.21206	1.39947	1.60321	1.66908	1.39947	1.15253	0.610342	52.9567	1.84607	1.53846	1.67954	1.36255	1.73163	1.55792	1.89922	1.67954	1.65934	0.187542	11.3022	1.62698	1.6826	1.34674	0.814727	0.792375	0.664491	1.47402	1.34674	1.20027	0.430734	35.8863	1.20013	0.073	0.962316	0.902	no	ENSDARP00000013624
296	DLAgn_00113100	transmembrane emp24 domain-containing protein 9 precursor | TMED9 | - range=LG2:19774291-19777216 5'pad=0 3'pad=0 strand=- repeatMasking=none	1	1.12376	0.092022	0.224078	0.830394	0.856331	1.72143	0.736485	0.830394	0.797785	0.54694	68.5574	1.02055	1.02887	0.992917	0.635784	0.931095	0.827729	0.994884	0.992917	0.918833	0.142767	15.5378	0.568907	0.356178	0.370346	0.243975	0.229917	0.054089	0.583043	0.356178	0.343779	0.189576	55.1448	1.19572	0.535	0.428926	0.128	no	ENSDARP00000004205
297	DLAgn_00016170	actin-related protein 2-a | ACTR2B | - range=LG11:18217147-18229767 5'pad=0 3'pad=0 strand=- repeatMasking=none	2	2.94696	1.98755	1.09095	2.40779	1.76868	2.12806	2.62934	2.12806	2.13705	0.60883	28.4893	2.56585	2.69969	2.30876	0.722232	2.56914	2.17531	2.54362	2.54362	2.22637	0.686687	30.8433	2.92284	2.88889	2.3108	2.10767	2.63187	2.33635	2.21155	2.33635	2.48714	0.328115	13.1925	1.19528	0.62	1.09788	0.318	no	ENSDARP00000068783
298	DLAgn_00094330	guanine nucleotide-binding protein g g g subunit beta-1-like | GNB1A | - range=LG1A:18079960-18083842 5'pad=0 3'pad=0 strand=- repeatMasking=none	4	7.82507	3.8785	3.01501	6.1261	6.26419	5.65321	6.90035	6.1261	5.66606	1.68215	29.6882	7.7488	7.35484	6.52984	6.62254	7.31549	7.79409	7.1448	7.31549	7.21577	0.495869	6.87201	7.20477	6.23576	6.02374	5.62841	5.87757	6.9551	6.27564	6.23576	6.31443	0.571085	9.04413	1.19415	0.053	1.0179	0.62	no	ENSDARP00000111963
299	DLAgn_00192710	atp-citrate synthase-like | ACLY | EC:2.3.3.8 EC:6.2.1.5 range=LG8:13437523-13452765 5'pad=0 3'pad=0 strand=+ repeatMasking=none	2	2.93524	2.54037	3.13388	2.30721	2.42802	2.44829	2.32	2.44829	2.58757	0.320573	12.3889	2.9233	3.0758	2.60899	2.89069	2.91385	2.96915	2.92674	2.9233	2.90122	0.142535	4.91295	3.3157	2.7161	2.81616	2.34753	2.68224	2.29311	2.33845	2.68224	2.64418	0.363285	13.739	1.19402	0.128	1.09556	0.902	no	ENSDARP00000131909
300	DLAgn_00217020	histone h2a-like | - | - range=UN:10726821-10727228 5'pad=0 3'pad=0 strand=- repeatMasking=none	3	26.0039	4.65112	6.30528	41.794	34.7876	4.8065	35.8549	26.0039	22.029	16.3617	74.2733	35.3972	27.4581	30.7362	7.93239	35.7704	45.8144	29.1915	30.7362	30.3286	11.5931	38.2251	43.4938	37.9931	40.9647	41.6393	39.396	5.69314	38.6582	39.396	35.4054	13.2364	37.3851	1.18198	0.383	1.515	0.073	no	ENSDARP00000104399
301	DLAgn_00202730	s100-a1 | S10A1 | - range=LG9:17105411-17105835 5'pad=0 3'pad=0 strand=+ repeatMasking=none	2	2.612	1.38226	0.812086	2.74711	2.36366	4.55923	2.94643	2.612	2.48897	1.19927	48.1834	2.96544	3.63698	4.4901	3.08271	3.11954	2.44516	2.71095	3.08271	3.20727	0.675664	21.0667	4.72527	3.1328	2.40626	3.43048	2.76261	2.15736	3.94047	3.1328	3.22218	0.897903	27.8663	1.18021	0.128	1.19939	0.209	no	ENSDARP00000054468
302	DLAgn_00116740	transitional endoplasmic reticulum atpase | VCP | EC:3.6.1.3 range=LG20:4473423-4481976 5'pad=0 3'pad=0 strand=+ repeatMasking=none	8	6.27545	6.07417	9.25989	4.55975	4.82598	5.06111	6.29403	6.07417	6.05005	1.587	26.2311	7.16881	7.85573	7.62257	5.11682	4.93323	4.73648	7.93142	7.16881	6.48072	1.47591	22.7738	6.16433	6.72226	4.22678	3.91136	5.46821	6.32757	6.60737	6.16433	5.63256	1.14523	20.3323	1.18021	0.535	1.01484	1	no	ENSDARP00000012048
303	DLAgn_00035760	26s proteasome non-atpase regulatory subunit 8 | PSD8 | - range=LG13:25498071-25501169 5'pad=0 3'pad=0 strand=- repeatMasking=none	2	1.8157	0.339125	0.3498	1.6305	1.98107	1.66912	1.78789	1.66912	1.3676	0.707991	51.7687	1.99156	2.05825	1.96853	2.12154	1.57406	1.8026	1.6619	1.96853	1.88263	0.207166	11.004	1.89035	1.71459	1.58696	1.39412	1.75307	0.925482	1.86982	1.71459	1.59063	0.33926	21.3287	1.17938	0.128	1.02724	0.902	no	ENSDARP00000025160
304	DLAgn_00245820	serine threonine-protein phosphatase 2a catalytic subunit beta isoform-like | PPP2CB | - range=UN:63274898-63284409 5'pad=0 3'pad=0 strand=+ repeatMasking=none	4	3.4673	1.5925	1.65258	2.53125	2.9882	2.8087	3.71045	2.8087	2.67871	0.821947	30.6844	3.43208	3.34925	3.31227	2.12411	2.99913	3.20859	3.5914	3.31227	3.14526	0.4863	15.4613	3.37677	2.9408	2.65655	2.66009	3.08399	1.2058	3.7192	2.9408	2.80617	0.802021	28.5806	1.17929	0.318	1.04703	0.805	no	ENSDARP00000157451
305	DLAgn_00014180	annexin a11-like | ANXA11A | - range=LG11:11622615-11629384 5'pad=0 3'pad=0 strand=+ repeatMasking=none	4	4.10675	3.08282	1.71499	3.05667	2.72786	3.34353	3.70249	3.08282	3.10502	0.76317	24.5786	3.63187	4.01871	3.65641	3.56954	3.2728	3.226	3.63672	3.63187	3.57315	0.265733	7.43693	3.91405	3.7493	3.47458	2.49248	3.60038	1.4936	3.94634	3.60038	3.23868	0.913437	28.204	1.1781	0.259	1.16788	0.62	no	ENSDARP00000057947
306	DLAgn_00105510	cytolysin src-1-like | APNL | - range=LG1B:16320487-16321207 5'pad=0 3'pad=0 strand=- repeatMasking=none	6	9.05069	1.63396	1.95939	8.08553	8.87348	16.4302	9.99833	8.87348	8.00452	5.06543	63.2822	10.4504	8.21443	8.09444	7.54131	10.8133	13.0424	11.8572	10.4504	10.0019	2.09898	20.9858	10.3466	6.08361	5.68477	6.22131	8.99414	1.82572	11.3205	6.22131	7.21095	3.25271	45.1079	1.17771	0.383	0.701113	0.902	no	ENSDARP00000106897
307	DLAgn_00183610	annexin a5 | ANXA5 | - range=LG7:23230892-23241514 5'pad=0 3'pad=0 strand=+ repeatMasking=none	5	5.21641	1.55218	1.5362	4.29437	3.04648	5.36572	5.47103	4.29437	3.7832	1.74345	46.0841	5.47808	6.02006	5.98766	4.28649	4.35847	3.49869	5.05579	5.05579	4.95503	0.949393	19.1602	5.0177	4.68826	4.16414	2.97647	3.89108	2.75629	4.8771	4.16414	4.05301	0.902984	22.2794	1.17731	0.209	0.969675	0.805	no	ENSDARP00000006207
308	DLAgn_00203190	ribosomal protein s5 | RS5 | - range=LG9:18223016-18226308 5'pad=0 3'pad=0 strand=+ repeatMasking=none	4	7.19675	0.881691	0.549946	5.98526	6.25369	9.61209	7.52697	6.25369	5.42948	3.42776	63.1324	8.2356	7.57615	8.14588	6.40961	6.1351	5.70953	7.35404	7.35404	7.08084	1.0011	14.1381	6.80528	6.80567	5.69676	5.97608	6.5488	4.92359	7.3815	6.5488	6.30538	0.827212	13.1191	1.17595	0.383	1.04719	0.902	no	ENSDARP00000123493
309	DLAgn_00028660	coatomer subunit delta | ARCN1 | - range=LG13:5253483-5262016 5'pad=0 3'pad=0 strand=- repeatMasking=none	4	1.30418	1.54945	0.983966	1.4023	1.79451	1.96865	1.69292	1.54945	1.52799	0.330334	21.6188	2.14248	1.82136	2.13552	1.01244	1.23944	1.51031	1.90814	1.82136	1.68139	0.440062	26.1726	1.71559	1.35631	1.26028	1.09139	1.59253	0.763542	1.5412	1.35631	1.33155	0.328012	24.6338	1.17549	0.456	0.875352	0.318	no	ENSDARP00000011311
310	DLAgn_00047710	alpha 1c | TUBA1C | - range=LG15:2686433-2688006 5'pad=0 3'pad=0 strand=- repeatMasking=none	1	2.7926	2.74289	2.68104	2.38829	2.3565	0.210838	2.08507	2.38829	2.17961	0.904094	41.4797	2.89063	3.05728	2.79738	2.82989	2.43652	2.07573	2.4486	2.79738	2.648	0.340038	12.8413	2.52411	2.73279	2.27209	2.12739	2.10227	4.371	2.12835	2.27209	2.60829	0.812447	31.1487	1.17129	0.128	0.951344	1	no	ENSDARP00000072006
311	DLAgn_00001390	proteasome subunit beta type-5 precursor | PSMB5 | EC:3.4.25.0 range=LG10:5185391-5192235 5'pad=0 3'pad=0 strand=- repeatMasking=none	1	0.201899	0.462571	0.0202	0.173175	0.220412	0.223341	0.20259	0.20259	0.214884	0.130008	60.5014	0.218609	0.23716	0.312121	0.232197	0.268834	0.191226	0.301546	0.23716	0.25167	0.0442959	17.6008	0.350139	0.239253	0.218516	0.292203	0.251877	0.332621	0.213205	0.251877	0.271116	0.0547387	20.1901	1.17064	0.165	1.24329	0.097	no	ENSDARP00000144871
312	DLAgn_00217440	mhc class ii antigen alpha chain | - | - range=UN:11206825-11211913 5'pad=0 3'pad=0 strand=- repeatMasking=none	1	0.347845	0.150625	0.295603	0.429504	0.0519137	1.04603	0.532824	0.347845	0.407764	0.324658	79.6191	0.539607	0.513303	0.405317	0.0390049	0.0333296	0.389913	0.465218	0.405317	0.340813	0.214846	63.0394	0.60932	0.066719	0.264208	0.375633	0.473908	0.29485	0.679661	0.375633	0.3949	0.211531	53.5656	1.16522	1	1.07988	0.902	no	ENSDARP00000136215
313	DLAgn_00104210	ribosomal protein l38 | RPL38 | - range=LG1B:12767117-12769301 5'pad=0 3'pad=0 strand=- repeatMasking=none	2	2.15717	0.28402	0.284866	2.37537	2.24259	2.41818	1.57504	2.15717	1.6196	0.953352	58.8633	2.63365	1.13719	2.51127	1.78105	2.2446	2.53746	2.56201	2.51127	2.20103	0.553313	25.1388	1.04881	0.844319	0.790165	0.61135	0.87775	0.227897	1.57571	0.844319	0.853715	0.411184	48.1642	1.16415	0.097	0.3914	0.165	no	ENSDARP00000005837
314	DLAgn_00186780	rho gdp-dissociation inhibitor 1 | ARHGDIA | - range=LG8:1537777-1541288 5'pad=0 3'pad=0 strand=- repeatMasking=none	4	5.46175	0.867149	1.44282	4.15595	3.60928	7.45988	5.50275	4.15595	4.07137	2.34026	57.481	4.83298	6.27172	4.90883	2.65098	4.4683	4.09747	5.57989	4.83298	4.68717	1.1489	24.5117	4.81518	5.09987	4.36866	3.50731	4.9425	6.11452	5.23852	4.9425	4.86951	0.801457	16.4587	1.1629	0.62	1.18926	0.71	no	ENSDARP00000127753
315	DLAgn_00243420	deoxycytidylate deaminase | DCTD | - range=UN:59078691-59094370 5'pad=0 3'pad=0 strand=- repeatMasking=none	1	8.76933	0.600282	1.5598	4.73179	0.190552	9.24747	0.215645	1.5598	3.61641	4.00279	110.684	5.51342	1.81376	3.60209	5.94014	0.250371	0.133374	0.0956391	1.81376	2.4784	2.55082	102.922	8.26064	3.54381	3.0177	2.88195	0.0592398	1.9453	0.3327	2.88195	2.86305	2.73032	95.3642	1.16282	0.62	1.84764	0.902	no	ENSDARP00000053762
316	DLAgn_00121080	phosphoserine aminotransferase 1 | PSAT1 | EC:2.6.1.52 range=LG20:15043307-15049541 5'pad=0 3'pad=0 strand=+ repeatMasking=none	2	1.31931	0.999574	0.539579	1.09551	1.6125	1.22098	1.22682	1.22098	1.1449	0.329531	28.7826	1.43501	1.41862	2.00711	1.22159	0.956786	0.938743	1.73708	1.41862	1.38785	0.39238	28.2725	1.15331	0.875364	0.945655	0.574022	0.913469	0.765326	1.1695	0.913469	0.913806	0.209258	22.8996	1.16186	0.383	0.748141	0.097	no	ENSDARP00000147073
317	DLAgn_00096400	ribosomal protein s10 | RPS10 | - range=LG1A:23847540-23852024 5'pad=0 3'pad=0 strand=- repeatMasking=none	3	10.9302	1.07195	2.17102	13.286	14.8795	25.7385	10.8281	10.9302	11.2722	8.30192	73.6497	12.8547	12.6989	13.7426	9.95104	11.7016	13.5405	12.6125	12.6989	12.4431	1.28559	10.3318	8.49364	6.75107	6.8662	5.32951	5.70831	1.85942	8.66782	6.75107	6.23943	2.30679	36.9712	1.16182	0.71	0.617654	0.165	no	ENSDARP00000134332
318	DLAgn_00148310	profilin-2-like isoform 1 | PFN2L | - range=LG4:11703303-11709963 5'pad=0 3'pad=0 strand=+ repeatMasking=none	2	1.44698	0.213071	0.301741	2.5623	1.65129	1.76941	1.35449	1.44698	1.32847	0.830059	62.4824	1.30098	1.29211	1.68034	1.76578	1.68597	2.00155	1.28101	1.68034	1.57253	0.283803	18.0475	3.04927	1.97031	1.61061	1.95092	1.54293	2.26295	1.406	1.95092	1.97043	0.559859	28.4131	1.16127	0.805	1.34827	0.165	no	ENSDARP00000128438
319	DLAgn_00075560	carboxymethylenebutenolidase homolog | CMBL | - range=LG18-21:6430670-6432038 5'pad=0 3'pad=0 strand=+ repeatMasking=none	1	0.58493	0.129338	0.150916	0.315033	0.31155	0.401857	0.54242	0.315033	0.348006	0.176024	50.5806	0.365837	0.374209	0.291588	0.088532	0.353347	0.439722	0.380324	0.365837	0.327651	0.11409	34.8205	0.522173	0.397583	0.362728	0.435279	0.403722	0.426093	0.582055	0.426093	0.44709	0.0773327	17.2969	1.16126	0.902	1.35253	0.259	no	ENSDARP00000103658
320	DLAgn_00253710	40s ribosomal protein s14 | RPS14 | - range=UN:75754527-75758258 5'pad=0 3'pad=0 strand=- repeatMasking=none	2	3.90556	0.39979	0.400747	3.34876	3.85204	3.26664	3.1319	3.26664	2.61506	1.54035	58.9031	3.78284	4.00532	3.92759	3.65162	3.97156	3.15134	3.19119	3.78284	3.66878	0.360797	9.83426	3.96787	4.12248	3.31482	3.54542	3.53146	7.38256	3.45012	3.54542	4.18782	1.4381	34.3402	1.15802	0.128	1.08534	0.053	no	ENSDARP00000053207
321	DLAgn_00070300	splicing arginine serine-rich 5 | SRSF5 | - range=LG17:13181085-13185583 5'pad=0 3'pad=0 strand=+ repeatMasking=none	1	2.20467	2.42212	2.98087	1.34086	1.90865	1.80887	1.98579	1.98579	2.09312	0.516561	24.679	2.29842	2.37101	2.41091	1.98834	1.42797	1.55203	2.54262	2.29842	2.08447	0.441224	21.1672	1.87338	2.43141	1.93171	1.0911	1.79731	2.05966	1.57917	1.87338	1.82339	0.415595	22.7924	1.15743	0.805	0.943389	0.383	no	ENSDARP00000122656
322	DLAgn_00090420	glutaredoxin-1 | GLRX1 | - range=LG1A:10786707-10788687 5'pad=0 3'pad=0 strand=+ repeatMasking=none	1	0.400018	0.0608292	0.142357	0.383485	0.273592	0.293525	0.399675	0.293525	0.279069	0.133314	47.7709	0.312523	0.312989	0.339528	0.401438	0.364377	0.359378	0.302245	0.339528	0.341783	0.0356659	10.4353	0.430902	0.382257	0.426879	0.47386	0.472299	0.0607161	0.454351	0.430902	0.385895	0.146827	38.0485	1.15673	0.456	1.46803	0.073	no	ENSDARP00000076087
323	DLAgn_00079430	c-type lysozyme | - | EC:3.2.1.17 range=LG19:1195235-1196192 5'pad=0 3'pad=0 strand=+ repeatMasking=none	1	0.700081	0.113756	0.202397	1.54535	1.15616	1.79547	0.840474	0.840474	0.90767	0.636644	70.1405	0.852447	0.971769	1.13674	0.989406	0.884557	1.11202	0.708115	0.971769	0.950723	0.150252	15.804	0.84721	0.818044	1.02124	0.946329	0.683309	0.157798	1.00272	0.84721	0.782379	0.29941	38.2692	1.15622	0.805	1.00802	0.805	no	ENSDARP00000157026
324	DLAgn_00097870	14-3-3 protein beta alpha-2 | 143B2 | - range=LG1A:27613105-27625390 5'pad=0 3'pad=0 strand=- repeatMasking=none	6	11.2032	3.00525	3.1302	10.0175	9.70206	7.7805	11.1188	9.70206	7.99392	3.55117	44.4234	13.2786	12.262	11.4872	6.71625	11.2027	10.7487	10.6728	11.2027	10.9097	2.06264	18.9064	12.8222	11.3184	10.7163	8.75743	9.83024	15.6246	10.7105	10.7163	11.3971	2.24597	19.7065	1.15467	0.073	1.10454	0.097	no	ENSDARP00000027118
325	DLAgn_00156780	saccharopine dehydrogenase-like oxidoreductase-like | SCCPDHB | - range=LG5:10346917-10352822 5'pad=0 3'pad=0 strand=+ repeatMasking=none	1	0.891497	0.846062	0.522701	0.594791	0.67617	0.609208	0.0563396	0.609208	0.599538	0.274764	45.8292	0.703117	0.742374	0.553734	0.683442	0.748797	0.760836	0.619384	0.703117	0.687383	0.0763107	11.1016	0.872947	0.813542	0.618101	0.671546	0.639448	1.27628	0.619442	0.671546	0.78733	0.237765	30.1989	1.15415	0.456	1.10233	0.259	no	ENSDARP00000046801
326	DLAgn_00000430	actin-related protein 2 3 complex subunit 5-like | ARPC5A | - range=LG10:1403614-1407493 5'pad=0 3'pad=0 strand=+ repeatMasking=none	2	12.5206	6.96797	5.74803	10.8597	10.5667	12.4732	10.5585	10.5667	9.95637	2.61729	26.2876	10.5552	12.5407	11.3871	11.3573	12.5352	12.1912	12.2353	12.1912	11.8288	0.746304	6.30919	8.23235	9.33694	10.0956	8.59715	9.27459	2.4981	8.54515	8.59715	8.08284	2.54081	31.4346	1.15374	0.165	0.813611	0.128	no	ENSDARP00000057173
327	DLAgn_00064270	microtubule-actin cross-linking factor isoforms 1 2 3 5-like | - | - range=LG16:18747384-18798872 5'pad=0 3'pad=0 strand=- repeatMasking=none	12	15.9874	21.3326	25.0536	15.6641	14.8991	20.0648	15.8986	15.9874	18.4143	3.81793	20.7335	18.486	18.9275	19.4083	16.7689	15.7464	14.8995	18.4444	18.4444	17.5259	1.72776	9.85837	18.5596	18.0438	16.5795	14.1112	17.704	16.0733	16.2403	16.5795	16.7588	1.50379	8.97316	1.15368	0.902	1.03703	1	no	ENSDARP00000155551
328	DLAgn_00208480	4snc-tudor domain protein | SND1 | - range=LGx:11795231-11958733 5'pad=0 3'pad=0 strand=+ repeatMasking=none	4	5.43276	6.46229	7.53343	4.77967	4.85556	4.23716	5.41141	5.41141	5.53033	1.12514	20.345	7.00781	6.23948	7.17122	5.03942	5.67577	4.81221	6.23492	6.23492	6.02583	0.906826	15.049	5.0903	5.24681	4.63556	5.01199	4.2985	8.77676	4.82282	5.01199	5.41182	1.5167	28.0257	1.15218	0.383	0.92619	0.62	no	ENSDARP00000040404
329	DLAgn_00003860	40s ribosomal protein s28 | RPS28 | - range=LG10:8674566-8675448 5'pad=0 3'pad=0 strand=+ repeatMasking=none	1	1.89162	0.0423086	0.0330111	1.9765	1.96496	2.09598	1.87983	1.89162	1.41203	0.941526	66.6788	2.17816	2.33065	2.69605	2.56878	1.80019	1.95431	1.88118	2.17816	2.20133	0.346758	15.7522	2.78578	2.45219	2.11716	2.37339	2.36904	1.31068	0.250752	2.36904	1.95128	0.878415	45.0173	1.15147	0.128	1.25238	0.073	no	ENSDARP00000115796
330	DLAgn_00119890	atp synthase subunit mitochondrial-like isoform 1 | ATP5A1 | - range=LG20:12891617-12895848 5'pad=0 3'pad=0 strand=+ repeatMasking=none	1	0.880335	0.959447	0.735049	0.566188	0.624091	0.619336	0.465944	0.624091	0.692913	0.17591	25.3871	0.613414	0.882045	0.676405	0.718284	0.842203	0.0449452	0.764503	0.718284	0.648828	0.281862	43.4417	0.811711	0.725743	0.785322	0.753666	0.820329	1.96898	0.488209	0.785322	0.907709	0.481482	53.0436	1.15093	0.902	1.25835	0.383	no	ENSDARP00000027947
331	DLAgn_00101360	eukaryotic translation initiation factor 3 subunit c | EIF3C | - range=LG1B:6557124-6565441 5'pad=0 3'pad=0 strand=+ repeatMasking=none	2	1.54753	2.08056	2.46056	1.20206	1.67944	1.34906	1.72153	1.67944	1.7201	0.431216	25.0692	1.94717	1.95716	1.93253	1.51589	1.03943	0.840747	2.1687	1.93253	1.6288	0.512194	31.446	1.6611	1.77429	1.50078	0.928413	1.29734	0.172937	1.01265	1.29734	1.1925	0.548587	46.0031	1.1507	0.902	0.772481	0.097	no	ENSDARP00000011344
332	DLAgn_00091890	cathepsin z precursor | CTSZ | - range=LG1A:14165264-14169044 5'pad=0 3'pad=0 strand=+ repeatMasking=none	1	0.78165	0.13706	0.150559	0.560319	0.481882	0.664947	0.373792	0.481882	0.45003	0.245895	54.6396	0.653647	0.621576	0.564121	0.554298	0.552633	0.418986	0.383591	0.554298	0.53555	0.0995705	18.5922	0.655433	0.600329	0.472495	0.636338	0.488235	1.15752	0.374435	0.600329	0.626397	0.254941	40.6995	1.15028	0.62	1.2458	0.383	no	ENSDARP00000063250
333	DLAgn_00143540	capping protein (actin filament) gelsolin-like | CAPG | - range=LG3:10262818-10268737 5'pad=0 3'pad=0 strand=- repeatMasking=none	4	2.65212	2.07315	1.52053	1.86195	2.17929	1.92066	1.94878	1.94878	2.02235	0.345717	17.0948	2.23712	2.7005	2.05796	2.48217	2.37951	1.79347	2.23891	2.23891	2.26995	0.293378	12.9244	2.2129	2.2984	2.26056	2.06458	1.86578	2.4211	1.9682	2.2129	2.15593	0.196884	9.13222	1.14888	0.165	1.13553	0.259	no	ENSDARP00000153633
334	DLAgn_00131070	myosin light polypeptide 6 | MYL6B | - range=LG22-25:12824294-12830613 5'pad=0 3'pad=0 strand=+ repeatMasking=none	4	7.36529	0.488968	0.606884	6.26803	6.26065	7.00732	6.18672	6.26065	4.88341	2.99397	61.309	6.19926	7.186	7.53845	7.05534	7.2045	7.52038	6.59288	7.186	7.0424	0.488971	6.94324	6.85815	5.75399	5.69812	4.22754	6.2175	6.61497	7.23571	6.2175	6.08657	0.994125	16.3331	1.14781	0.053	0.993109	1	no	ENSDARP00000120093
335	DLAgn_00189490	hydroxyacylglutathione mitochondrial | HAGH | EC:3.1.2.6 range=LG8:7063025-7065694 5'pad=0 3'pad=0 strand=+ repeatMasking=none	1	0.453471	0.222399	0.354554	0.42581	0.493868	0.602646	0.607521	0.453471	0.451467	0.136341	30.1995	0.519915	0.213991	0.458367	0.596146	0.467189	0.66985	0.671984	0.519915	0.51392	0.15881	30.9016	0.466513	0.37123	0.472469	0.380321	0.412411	0.0615134	0.573899	0.412411	0.391194	0.160891	41.1283	1.14652	0.383	0.909453	0.535	no	ENSDARP00000122766
336	DLAgn_00041990	solute carrier family 25 member 5 | SLC25A5 | - range=LG14:13990143-13992233 5'pad=0 3'pad=0 strand=- repeatMasking=none	13	67.9454	23.3797	24.697	63.5375	72.0344	78.2902	60.34	63.5375	55.7463	22.4195	40.217	71.8057	70.91	68.4203	72.7818	76.6601	75.0886	78.3353	72.7818	73.4288	3.45816	4.70954	64.4224	59.3901	60.9153	63.0477	61.356	55.9752	53.5357	60.9153	59.8061	3.86473	6.46211	1.14549	0.053	0.958729	0.535	no	ENSDARP00000096504
337	DLAgn_00152400	multifunctional protein ade2 | PAICS | EC:6.3.2.6 EC:4.1.1.21 EC:5.4.99.18 range=LG4:20781303-20789353 5'pad=0 3'pad=0 strand=- repeatMasking=none	5	6.89305	4.94231	3.41787	5.27577	6.10186	5.95201	4.97756	5.27577	5.36577	1.10684	20.6278	6.03311	6.13137	5.02458	5.77357	5.59952	6.94556	7.07587	6.03311	6.08337	0.728512	11.9755	5.96553	5.20147	3.97936	5.1566	3.51828	6.45643	5.18902	5.18902	5.06667	1.02959	20.3209	1.14355	0.165	0.983558	0.805	no	ENSDARP00000048163
338	DLAgn_00219350	protein fam49b-like | FAM49B | - range=UN:16742305-16748718 5'pad=0 3'pad=0 strand=- repeatMasking=none	1	0.598709	0.277153	0.203049	0.561145	0.507521	0.617698	0.599667	0.561145	0.480706	0.169588	35.2789	0.660215	0.641232	0.509999	0.695071	0.109476	0.68897	0.552055	0.641232	0.551002	0.206756	37.5236	0.611789	0.638982	0.61171	0.473122	0.628046	0.0605391	0.0297074	0.61171	0.436271	0.273033	62.5833	1.14272	0.259	1.09011	0.71	no	ENSDARP00000039716
339	DLAgn_00093500	f-actin-capping protein subunit beta | CAPZB | - range=LG1A:16782387-16795158 5'pad=0 3'pad=0 strand=- repeatMasking=none	6	9.20328	3.74966	2.82074	5.90258	7.40778	7.59206	8.85933	7.40778	6.50506	2.46133	37.8371	8.79937	8.43258	7.71537	8.53226	8.21166	8.40612	8.73005	8.43258	8.40392	0.363112	4.32075	9.43061	9.95787	8.04596	8.34469	8.88476	8.17969	8.31588	8.34469	8.73707	0.720282	8.24398	1.13834	0.209	1.12648	0.053	no	ENSDARP00000140899
340	DLAgn_00055990	f-type lectin | - | - range=LG16:1229916-1231875 5'pad=0 3'pad=0 strand=+ repeatMasking=none	7	10.5317	6.10584	3.80132	8.28776	9.41761	16.9486	9.67781	9.41761	9.25295	4.11547	44.4774	11.6433	11.6401	12.5454	8.21069	10.7148	8.18792	5.56382	10.7148	9.78658	2.52411	25.7915	9.50013	7.1961	7.56536	9.13601	5.09313	4.18966	6.3027	7.1961	6.99758	1.96603	28.0958	1.13774	0.62	0.764111	0.259	no	ENSDARP00000139395
341	DLAgn_00125500	alpha 1c | TUBA1C | - range=LG22-25:552213-554998 5'pad=0 3'pad=0 strand=- repeatMasking=none	1	2.07973	2.23083	2.19617	1.60338	1.7191	1.45362	1.7802	1.7802	1.86615	0.304346	16.3088	2.02414	2.14351	1.91259	2.07213	2.17956	1.9168	1.75789	2.02414	2.00095	0.148208	7.40691	2.04532	2.19082	1.96552	1.75275	1.51445	3.51488	1.59954	1.96552	2.08332	0.676163	32.456	1.13704	0.62	1.1041	1	no	ENSDARP00000156734
342	DLAgn_00036630	heterogeneous nuclear ribonucleoprotein l-like isoform 2 | HNRNPL2 | - range=LG13:27198639-27208600 5'pad=0 3'pad=0 strand=+ repeatMasking=none	1	0.671353	0.721684	0.921343	0.587413	0.656657	0.566475	0.699991	0.671353	0.689274	0.116806	16.9462	0.709452	0.57913	0.87274	0.837455	0.729658	0.763095	0.804133	0.763095	0.756523	0.0972729	12.8579	0.567403	0.517822	0.711124	0.461867	0.619548	0.0349447	0.662598	0.567403	0.510758	0.226232	44.2933	1.13665	0.165	0.845163	0.097	no	ENSDARP00000153944
343	DLAgn_00201770	60s ribosomal protein l30 | RPL30 | - range=LG9:14702473-14704912 5'pad=0 3'pad=0 strand=- repeatMasking=none	6	15.7118	2.34883	2.6391	15.6472	17.9658	17.764	16.9377	15.7118	12.7163	7.041	55.3697	16.3939	16.0749	17.1578	19.8692	18.6156	18.138	17.8505	17.8505	17.7286	1.31613	7.42376	16.8959	15.86	16.4897	17.5231	16.8972	7.65186	16.9704	16.8959	15.4697	3.48453	22.5248	1.13612	0.053	1.07537	0.71	no	ENSDARP00000154812
344	DLAgn_00131200	translocon-associated protein subunit delta precursor | SSRD | - range=LG22-25:13091396-13094085 5'pad=0 3'pad=0 strand=- repeatMasking=none	3	2.15216	1.03443	0.97562	2.1714	2.78853	2.6983	2.41133	2.1714	2.03311	0.742195	36.5054	2.71737	2.50974	2.94622	2.46442	2.30078	1.86218	1.99026	2.46442	2.39871	0.383461	15.9861	2.79069	2.45054	2.24208	2.23374	1.96488	0.464975	2.14731	2.23374	2.04203	0.74255	36.3633	1.13494	0.456	1.02871	1	no	ENSDARP00000047174
345	DLAgn_00011960	calcium uniporter mitochondrial | MCU | - range=LG11:6711077-6760143 5'pad=0 3'pad=0 strand=+ repeatMasking=none	1	0.799914	0.242533	0.189263	0.623814	0.712447	1.16782	0.801908	0.712447	0.648243	0.340725	52.5613	0.959068	1.07747	0.542844	0.616115	0.757479	0.807835	0.889963	0.807835	0.807253	0.187895	23.2759	0.657987	0.587705	0.599461	0.410598	0.436089	0.0182579	0.790828	0.587705	0.500132	0.248756	49.7381	1.13389	0.383	0.82491	0.259	no	ENSDARP00000133611
346	DLAgn_00199740	cytochrome c | - | - range=LG9:10521719-10522891 5'pad=0 3'pad=0 strand=+ repeatMasking=none	1	0.501134	0.0554778	0.0735261	0.669093	0.0385397	1.17519	0.543187	0.501134	0.436593	0.418454	95.8454	0.5314	0.479874	0.654468	0.58012	0.567777	0.595602	0.567495	0.567777	0.568105	0.0539929	9.50403	0.419387	0.302477	0.352264	0.291112	0.336848	0.0130574	0.489552	0.336848	0.314957	0.150071	47.6481	1.13299	0.383	0.672171	0.456	no	ENSDARP00000034555
347	DLAgn_00137850	ribose-phosphate pyrophosphokinase 2 | PRPS2 | EC:2.7.6.1 range=LG24:5071350-5081916 5'pad=0 3'pad=0 strand=- repeatMasking=none	1	0.841217	0.457183	0.0833213	0.746705	0.86493	0.54809	0.864825	0.746705	0.629467	0.289827	46.0432	0.89595	0.822606	0.793378	0.845912	0.778807	0.922568	0.954189	0.845912	0.859058	0.0667085	7.76531	0.811828	0.809779	0.7102	0.837716	0.744775	0.781275	0.757243	0.781275	0.778974	0.0444522	5.70651	1.13286	0.097	1.0463	0.902	no	ENSDARP00000148648
348	DLAgn_00179190	atp synthase subunit mitochondrial | ATP5H | - range=LG7:11756162-11760053 5'pad=0 3'pad=0 strand=- repeatMasking=none	1	0.849199	0.132012	0.109695	0.791988	0.725644	0.887379	0.869364	0.791988	0.623612	0.347707	55.7569	0.753024	0.83436	0.895895	0.651392	0.897063	0.964433	0.905375	0.895895	0.843078	0.107425	12.742	0.525654	0.324416	0.364383	0.384107	0.349251	0.0471337	0.604287	0.364383	0.371319	0.17611	47.4282	1.1312	0.128	0.460087	0.128	no	ENSDARP00000135150
349	DLAgn_00129300	14-3-3 protein beta alpha-2 | 143B2 | - range=LG22-25:8771523-8773391 5'pad=0 3'pad=0 strand=- repeatMasking=none	7	9.0724	3.19691	2.80155	9.52494	8.75643	9.06453	10.6646	9.06453	7.58305	3.19263	42.1022	12.1788	12.7635	11.835	6.98392	9.9286	9.0822	10.2455	10.2455	10.4311	2.01888	19.3544	12.163	11.5441	9.57545	8.14354	9.33643	10.1571	9.86446	9.86446	10.112	1.35924	13.4418	1.13029	0.053	1.08825	0.073	no	ENSDARP00000027118
350	DLAgn_00177880	junction plakoglobin | JUPA | - range=LG7:9732968-9740247 5'pad=0 3'pad=0 strand=+ repeatMasking=none	13	66.4252	81.4347	100.405	57.2056	55.7125	38.5253	56.2379	57.2056	65.1352	20.2082	31.0249	64.6557	70.5496	64.0505	50.5082	57.9001	65.0005	67.7525	64.6557	62.9167	6.70118	10.6509	58.2802	57.1446	57.4799	44.8221	56.6531	39.3072	55.1562	56.6531	52.6919	7.49254	14.2195	1.13023	0.805	0.990343	0.383	no	ENSDARP00000123882
351	DLAgn_00102850	annexin a11-like | ANXA11A | - range=LG1B:9891873-9897228 5'pad=0 3'pad=0 strand=- repeatMasking=none	5	4.22844	3.82539	2.52924	3.23409	3.47394	3.30329	3.35738	3.35738	3.42168	0.526998	15.4017	3.66862	4.26739	3.90501	4.20433	3.79335	3.35532	3.44217	3.79335	3.80517	0.350204	9.20337	3.8946	4.66512	4.3032	3.75572	2.90098	3.12495	4.02245	3.8946	3.80957	0.622539	16.3414	1.12985	0.165	1.16001	0.318	no	ENSDARP00000124670
352	DLAgn_00092930	ras-related protein rab-7a-like | RAB7 | - range=LG1A:15701811-15705225 5'pad=0 3'pad=0 strand=+ repeatMasking=none	2	1.8927	0.396373	0.1998	1.60781	1.71678	2.1812	1.79704	1.71678	1.39881	0.774805	55.3901	2.04996	2.03045	1.93712	0.967026	1.91792	1.6451	2.0088	1.93712	1.79377	0.389328	21.7045	2.07848	0.836756	0.850445	1.34214	1.4903	2.3012	1.78395	1.4903	1.52618	0.568509	37.2504	1.12834	0.209	0.868075	1	no	ENSDARP00000157317
353	DLAgn_00040980	platelet-activating factor acetylhydrolase ib subunit beta-like | PAFAH1B2 | EC:3.1.1.47 EC:2.3.1. range=LG14:12218953-12222482 5'pad=0 3'pad=0 strand=- repeatMasking=none	1	0.612678	0.293966	0.206623	0.470237	0.0217654	0.733838	0.551694	0.470237	0.412972	0.250048	60.5486	0.494116	0.586886	0.430973	0.530562	0.482111	0.592592	0.621219	0.530562	0.534065	0.0692179	12.9606	0.362875	0.288766	0.464609	0.18457	0.288193	0.00677444	0.434645	0.288766	0.290062	0.157087	54.1565	1.12829	0.456	0.614086	0.209	no	ENSDARP00000154325
354	DLAgn_00161590	estradiol 17-beta-dehydrogenase 12-b | HSD17B12B | EC:1.1.1.62 range=LG5:24272359-24287551 5'pad=0 3'pad=0 strand=+ repeatMasking=none	2	3.05497	0.649462	0.985286	2.22591	2.39157	2.50978	3.04989	2.39157	2.12384	0.950938	44.7746	3.00793	2.65706	2.05607	2.45976	2.69547	2.86101	3.17304	2.69547	2.70148	0.369396	13.6739	2.58557	1.78217	1.68957	1.51839	2.36281	0.845021	2.57471	1.78217	1.90832	0.639756	33.5246	1.12707	0.318	0.745188	0.62	no	ENSDARP00000089612
355	DLAgn_00109520	transmembrane protein 109-like | - | - range=LG2:9034348-9037209 5'pad=0 3'pad=0 strand=- repeatMasking=none	2	2.1322	0.801418	0.964757	1.94413	2.47921	4.48244	2.48278	2.1322	2.18385	1.21912	55.8245	2.91072	2.40232	1.9855	1.9845	1.8452	2.40883	2.64384	2.40232	2.31156	0.391125	16.9204	2.1581	1.28163	1.6083	1.09748	1.52965	0.563117	2.14451	1.52965	1.48325	0.56959	38.4014	1.12669	0.71	0.717406	0.318	no	ENSDARP00000137894
356	DLAgn_00219360	prohibitin 2 | PHB2 | - range=UN:16754710-16764374 5'pad=0 3'pad=0 strand=+ repeatMasking=none	1	0.74639	0.0734556	0.191205	0.778514	0.683127	0.602049	0.788413	0.683127	0.551879	0.295484	53.5414	0.765703	0.750016	0.855627	0.928376	0.769296	0.723603	0.824375	0.769296	0.802428	0.0713926	8.89708	0.713334	0.789096	0.669155	0.817138	0.942882	0.747941	0.818378	0.789096	0.785417	0.0885236	11.2709	1.12614	0.053	1.15512	0.053	no	ENSDARP00000151198
357	DLAgn_00088020	laminin subunit beta-3 | LAMB3 | - range=LG1A:2912302-2922767 5'pad=0 3'pad=0 strand=+ repeatMasking=none	1	0.433172	0.596772	0.780888	0.523208	0.516331	0.473876	0.522442	0.522442	0.549527	0.113688	20.6884	0.644253	0.60992	0.548316	0.787547	0.4979	0.488369	0.587325	0.587325	0.594804	0.102274	17.1945	0.42792	0.448467	0.412139	0.54145	0.424931	0.275442	0.565567	0.42792	0.442274	0.0951518	21.5142	1.12419	0.318	0.819076	0.097	no	ENSDARP00000145842
358	DLAgn_00091450	proteasome subunit alpha type-5 | PSMA5 | EC:3.4.25.0 range=LG1A:13254069-13256464 5'pad=0 3'pad=0 strand=+ repeatMasking=none	5	4.69664	0.611683	0.69328	3.66137	4.32281	5.34303	3.91694	3.91694	3.32082	1.90179	57.2688	4.8186	4.59825	4.01637	4.14959	4.3017	4.73236	4.40195	4.40195	4.43126	0.299358	6.7556	4.18373	4.02753	3.29934	3.907	3.47766	5.53967	3.93392	3.93392	4.05269	0.725999	17.914	1.12382	0.259	1.00434	0.902	no	ENSDARP00000154466
359	DLAgn_00209330	40s ribosomal protein s16 | RPS16 | - range=LGx:14337380-14339515 5'pad=0 3'pad=0 strand=- repeatMasking=none	6	26.0431	1.65871	2.58135	25.0994	30.1006	28.9674	24.544	25.0994	19.8564	12.2833	61.8607	27.2874	26.2637	27.654	32.4823	30.0867	31.8653	28.2042	28.2042	29.1205	2.3903	8.2083	29.5702	28.6883	28.3927	29.3589	19.7566	16.6187	27.5862	28.3927	25.7102	5.25826	20.452	1.1237	0.053	1.13121	0.456	no	ENSDARP00000144303
360	DLAgn_00000770	ras-related protein rab-2a | RAB2A | - range=LG10:2223346-2247116 5'pad=0 3'pad=0 strand=- repeatMasking=none	2	2.51125	0.442985	0.375103	2.52148	2.69196	2.39232	2.6284	2.51125	1.93764	1.04867	54.1211	3.10323	2.81829	2.91476	2.5366	2.26939	2.46579	3.00502	2.81829	2.73044	0.309902	11.3499	2.38084	1.96325	1.70957	1.73289	1.9007	0.518198	1.24967	1.73289	1.63644	0.597979	36.5414	1.12226	0.097	0.69005	0.209	no	ENSDARP00000003571
361	DLAgn_00008690	40s ribosomal protein s8 | RPS8 | - range=LG10:19965887-19969136 5'pad=0 3'pad=0 strand=- repeatMasking=none	5	9.22914	1.6769	2.12078	7.58781	8.50904	9.09306	9.13713	8.50904	6.76484	3.3738	49.8726	9.54831	11.2562	10.5252	8.2438	8.41549	7.47841	11.4575	9.54831	9.5607	1.56974	16.4186	7.64369	7.61127	7.07015	6.04214	7.29185	6.14833	9.10749	7.29185	7.27356	1.03591	14.2421	1.12214	0.165	0.856954	0.535	no	ENSDARP00000074464
362	DLAgn_00244040	lamin b1 | LMNB1 | - range=UN:60483986-60487294 5'pad=0 3'pad=0 strand=- repeatMasking=none	1	0.292277	0.395971	0.40018	0.266357	0.215983	0.310064	0.308677	0.308677	0.312787	0.0664942	21.2586	0.34577	0.43667	0.375648	0.0692604	0.346087	0.248062	0.359811	0.346087	0.311616	0.120548	38.685	0.299776	0.337758	0.322683	0.224057	0.231671	0.368982	0.309358	0.309358	0.299184	0.053569	17.905	1.1212	0.71	1.00221	1	no	ENSDARP00000153143
363	DLAgn_00151870	peroxiredoxin 6 | PRDX6 | EC:1.11.1.15 range=LG4:19922340-19927771 5'pad=0 3'pad=0 strand=- repeatMasking=none	4	3.53351	0.685666	0.662304	2.48308	2.60079	1.58564	3.39185	2.48308	2.13469	1.18637	55.5757	2.73057	3.07562	2.3525	2.78165	3.31509	2.70416	2.88814	2.78165	2.83539	0.304108	10.7254	3.24308	3.36954	2.70734	2.36772	3.70341	3.69995	2.68426	3.24308	3.11076	0.52909	17.0084	1.12024	0.318	1.30607	0.128	no	ENSDARP00000149531
364	DLAgn_00069910	ras-related protein rab-10 | RAB10 | - range=LG17:11975874-11989415 5'pad=0 3'pad=0 strand=+ repeatMasking=none	1	2.88817	0.455147	0.609215	2.70785	2.77769	5.83785	2.94129	2.77769	2.60246	1.79304	68.898	3.47947	3.18237	3.11156	2.40577	2.73524	2.97929	3.31191	3.11156	3.02937	0.362969	11.9816	2.1757	1.48683	1.47497	1.07637	1.19236	0.0943668	1.98495	1.47497	1.35508	0.682573	50.3715	1.1202	0.209	0.531007	0.128	no	ENSDARP00000067775
365	DLAgn_00162340	cathepsin d | CTSD | EC:3.4.23.0 range=LG5:27041696-27050335 5'pad=0 3'pad=0 strand=+ repeatMasking=none	2	1.00058	0.684513	0.575656	0.805219	0.643082	1.18341	0.936746	0.805219	0.832743	0.218612	26.252	0.901713	0.470993	0.991299	1.04316	0.770064	0.880468	0.949042	0.901713	0.858105	0.1916	22.3283	1.06299	0.893682	0.896742	0.881431	0.851309	0.67262	0.888127	0.888127	0.878129	0.11389	12.9697	1.11984	0.805	1.10296	0.71	no	ENSDARP00000144921
366	DLAgn_00131850	glutathione s-transferase mu 3 | GSTM | EC:2.5.1.18 range=LG22-25:14075764-14080120 5'pad=0 3'pad=0 strand=+ repeatMasking=none	7	13.1655	2.97872	3.22363	11.2442	10.2399	9.76261	11.5671	10.2399	8.8831	4.09519	46.101	11.2367	13.0225	10.4782	11.4614	10.7648	11.6265	13.4135	11.4614	11.7148	1.10513	9.43364	13.881	13.5699	11.7407	9.89357	11.3779	6.30999	11.3886	11.3886	11.1659	2.54213	22.7668	1.11929	0.165	1.11218	0.209	no	ENSDARP00000049792
367	DLAgn_00069990	trifunctional enzyme subunit mitochondrial | HADHB | EC:1.1.1.211 EC:2.3.1.16 range=LG17:12285738-12291833 5'pad=0 3'pad=0 strand=- repeatMasking=none	2	2.1504	2.16321	0.645706	1.42061	1.94327	1.80055	2.18082	1.94327	1.75779	0.560375	31.8794	1.55337	2.26519	2.20476	2.17256	1.5109	1.55534	2.62017	2.17256	1.98318	0.439902	22.1816	2.0127	1.77942	1.94151	0.669443	1.72742	0.245577	2.12218	1.77942	1.49975	0.734631	48.9836	1.11799	0.318	0.91568	0.318	no	ENSDARP00000151192
368	DLAgn_00074690	proteasome activator complex subunit 1 | PSME1 | - range=LG18-21:3742477-3747686 5'pad=0 3'pad=0 strand=- repeatMasking=none	7	12.4	3.15403	3.05138	10.0704	10.4943	13.3512	11.9042	10.4943	9.20365	4.31233	46.8546	12.6456	11.9465	10.2351	10.2827	10.964	11.7665	11.7097	11.7097	11.3643	0.900639	7.92517	11.5741	10.9675	9.25444	9.14524	10.6307	7.10015	10.4704	10.4704	9.87751	1.50685	15.2554	1.11581	0.62	0.997726	0.71	no	ENSDARP00000012691
369	DLAgn_00196650	tryptase-2 precursor | TRYPTASE-1 | EC:3.4.21.0 range=LG8:22769298-22772292 5'pad=0 3'pad=0 strand=- repeatMasking=none	3	8.40352	1.442	0.767835	4.63657	4.39271	3.91184	1.70089	3.91184	3.60791	2.6191	72.5934	3.51419	5.31115	4.36009	4.97229	3.75914	2.98443	4.36744	4.36009	4.18125	0.819002	19.5875	5.03639	2.75207	2.76593	3.7368	3.00804	3.83211	2.23566	3.00804	3.33814	0.938288	28.1081	1.11459	0.62	0.768958	1	no	ENSDARP00000118878
370	DLAgn_00050690	d-3-phosphoglycerate dehydrogenase | PHGDH | EC:1.1.1.95 range=LG15:12732279-12739816 5'pad=0 3'pad=0 strand=+ repeatMasking=none	2	1.7367	1.87495	1.97773	1.47602	1.73508	1.60093	1.70453	1.73508	1.72942	0.16546	9.5674	2.14322	1.92963	2.75527	1.40686	1.26462	1.32557	2.09022	1.92963	1.84505	0.545196	29.5491	1.6976	1.73246	1.41362	1.98515	1.43959	0.925195	1.10877	1.43959	1.47177	0.369109	25.0793	1.11213	0.805	0.829699	0.128	no	ENSDARP00000020860
371	DLAgn_00204530	elongation factor 1-alpha | EEF1A1L1 | - range=LG9:21155532-21162720 5'pad=0 3'pad=0 strand=+ repeatMasking=none	2	2.44181	3.05563	1.38808	2.75987	3.10914	5.78634	2.90023	2.90023	3.06302	1.33718	43.6558	3.29477	3.32102	3.51976	3.22425	2.95389	2.01056	2.283	3.22425	2.94389	0.57497	19.5309	3.93452	2.27947	2.46063	2.22178	2.18426	0.0965227	2.73089	2.27947	2.27258	1.13674	50.0199	1.11172	0.535	0.785962	0.165	no	ENSDARP00000131316
372	DLAgn_00069090	40s ribosomal protein s12 | RPS12 | - range=LG17:10127085-10130201 5'pad=0 3'pad=0 strand=- repeatMasking=none	3	7.04301	0.802455	0.80002	7.79587	8.7133	7.53832	7.35961	7.35961	5.7218	3.40104	59.4401	6.90786	7.10027	8.17843	9.90778	8.82195	8.93581	7.48688	8.17843	8.19128	1.09789	13.4032	8.07716	8.06685	8.49177	8.32743	8.7727	5.92359	8.04003	8.07716	7.95708	0.936012	11.7633	1.11126	0.165	1.0975	0.073	no	ENSDARP00000152860
373	DLAgn_00044180	chaperonin containing subunit 6a (zeta 1) | CCT6A | - range=LG14:17993238-18000173 5'pad=0 3'pad=0 strand=- repeatMasking=none	1	1.42858	2.01912	2.24937	1.41141	1.59243	1.46571	1.35402	1.46571	1.64581	0.347901	21.1386	1.454	1.41609	1.62844	2.39217	1.3537	2.05117	1.83422	1.62844	1.73283	0.382764	22.089	1.49203	1.35481	1.49644	1.60839	1.4846	2.40531	1.45691	1.49203	1.61407	0.35672	22.1006	1.11102	0.71	1.01796	0.71	no	ENSDARP00000136804
374	DLAgn_00102400	peptidyl-prolyl cis-trans isomerase fkbp10-like | FKBP10 | EC:5.2.1.8 range=LG1B:8725337-8731468 5'pad=0 3'pad=0 strand=+ repeatMasking=none	3	4.92777	5.63376	7.46155	4.07174	7.09826	2.74435	4.59487	4.92777	5.2189	1.66569	31.9165	6.62921	7.00548	8.84877	5.47062	3.57878	2.9584	4.79002	5.47062	5.61161	2.05444	36.6106	6.41357	6.01132	4.50825	4.97954	3.3261	6.58177	4.05913	4.97954	5.12567	1.24779	24.3439	1.11016	0.902	1.0105	0.902	no	ENSDARP00000066366
375	DLAgn_00259240	hydroxysteroid dehydrogenase-like protein 2 | HSDL2 | - range=UN:84324556-84325583 5'pad=0 3'pad=0 strand=+ repeatMasking=none	1	0.572258	0.357801	0.218698	0.518153	0.569038	0.60297	0.689862	0.569038	0.504111	0.161349	32.0066	0.674472	0.631433	0.632876	0.516622	0.566062	0.549012	0.687451	0.631433	0.608275	0.0651751	10.7147	0.616035	0.599413	0.547054	0.563718	0.604525	0.577347	0.528365	0.577347	0.576637	0.0322009	5.58426	1.10965	0.383	1.0146	0.456	no	ENSDARP00000129592
376	DLAgn_00014140	40s ribosomal protein s24 | - | - range=LG11:11444026-11447084 5'pad=0 3'pad=0 strand=+ repeatMasking=none	1	2.14512	0.0261809	0.345322	1.98511	2.13794	4.14852	2.24083	2.13794	1.86129	1.36709	73.4488	2.49949	2.63349	2.47648	1.80128	2.03056	2.26916	2.3707	2.3707	2.29731	0.29137	12.6831	2.08625	1.79073	1.1344	1.55916	1.65157	0.232133	2.35116	1.65157	1.54363	0.696058	45.0923	1.10887	0.209	0.772503	0.456	no	ENSDARP00000091586
377	DLAgn_00182150	succinyl- ligase | SUCLG1 | EC:2.3.3.8 EC:6.2.1.5 range=LG7:19295013-19315314 5'pad=0 3'pad=0 strand=- repeatMasking=none	1	0.802931	0.179693	0.21516	0.741427	0.921802	0.024207	0.901734	0.741427	0.540993	0.384644	71.0996	0.821787	0.661075	0.822253	0.840131	0.902108	0.704652	0.775212	0.821787	0.789603	0.082921	10.5016	0.896328	0.815904	0.673536	0.806038	0.752533	0.083712	0.626258	0.752533	0.664901	0.271817	40.8809	1.10839	0.456	1.01498	0.902	no	ENSDARP00000069096
378	DLAgn_00107690	ras-related protein rab-6a-like isoform 2 | RAB6A | - range=LG2:5314441-5319958 5'pad=0 3'pad=0 strand=+ repeatMasking=none	1	0.702458	0.207576	0.0313144	0.823961	0.813231	0.767439	0.800353	0.767439	0.592333	0.329467	55.6218	0.776973	0.728164	0.789699	0.849817	0.953837	0.999751	0.878724	0.849817	0.853852	0.0981	11.4891	0.83256	0.777257	0.716746	0.810104	0.840374	0.111828	0.850793	0.810104	0.705666	0.265866	37.6759	1.10734	0.073	1.05559	0.259	no	ENSDARP00000045554
379	DLAgn_00063750	malate mitochondrial-like | MDH2 | EC:1.1.1.37 range=LG16:16832569-16833582 5'pad=0 3'pad=0 strand=+ repeatMasking=none	9	24.2438	12.4401	8.27732	22.8031	23.0943	25.9842	25.3449	23.0943	20.3125	6.99655	34.4445	25.5503	25.023	23.6095	26.4029	25.8726	24.2993	26.8022	25.5503	25.3657	1.13793	4.48608	25.5701	21.9726	21.416	22.1532	21.4692	19.0654	25.1459	21.9726	22.3989	2.26521	10.113	1.10635	0.053	0.95143	0.71	no	ENSDARP00000063661
380	DLAgn_00063910	glyceraldehyde-3-phosphate dehydrogenase | GAPDHS | EC:1.2.1.12 range=LG16:17367340-17371041 5'pad=0 3'pad=0 strand=- repeatMasking=none	12	94.6471	81.094	51.7748	92.1548	92.5166	92.1986	89.3803	92.1548	84.8238	15.2245	17.9484	102.399	101.788	84.2226	89.6427	91.6341	128.86	113.33	101.788	101.696	15.4142	15.157	96.7703	75.6448	85.5407	83.6901	75.5322	80.7621	81.7858	81.7858	82.818	7.21886	8.71654	1.10453	0.165	0.887482	0.318	no	ENSDARP00000144134
381	DLAgn_00195320	protein arginine methyltransferase 1 | PRMT1 | - range=LG8:18937587-18944051 5'pad=0 3'pad=0 strand=+ repeatMasking=none	2	1.64344	1.34534	0.817868	1.4737	1.6268	1.39804	1.50756	1.4737	1.40182	0.279745	19.9559	1.57817	1.76339	1.73938	1.46711	1.6248	1.47808	1.80153	1.6248	1.63607	0.136168	8.32289	1.53932	1.19687	1.21471	1.23766	1.20694	0.397161	1.68844	1.21471	1.21159	0.408047	33.6788	1.10253	0.097	0.824262	0.318	no	ENSDARP00000010384
382	DLAgn_00232130	beta-centractin isoform 1 | ACTR1B | - range=UN:39060009-39061187 5'pad=0 3'pad=0 strand=+ repeatMasking=none	1	1.20808	1.05335	0.685246	1.02341	1.28657	0.740682	1.38785	1.05335	1.05503	0.265946	25.2075	0.897677	1.01776	1.21509	1.35864	1.2002	1.15864	0.953778	1.15864	1.11454	0.16392	14.7074	1.40997	1.30355	1.08971	1.24594	1.01218	0.739329	1.28907	1.24594	1.15568	0.227583	19.6926	1.09996	1	1.18283	0.456	no	ENSDARP00000015781
383	DLAgn_00012680	glutathione s-transferase | - | EC:2.5.1.18 range=LG11:8998370-9000232 5'pad=0 3'pad=0 strand=+ repeatMasking=none	8	44.1394	4.17039	5.4341	32.3098	41.1716	39.761	35.4633	35.4633	28.9214	16.9199	58.5031	37.7723	42.7227	39.8649	38.9007	36.8547	34.8629	45.806	38.9007	39.5406	3.69952	9.35625	42.6266	39.0948	38.1011	30.4967	37.2095	19.2157	34.6299	37.2095	34.4821	7.71487	22.3736	1.09693	0.318	1.04924	1	no	ENSDARP00000153877
384	DLAgn_00087170	delta-aminolevulinic acid dehydratase | ALAD | EC:4.2.1.24 range=LG19:21879720-21885859 5'pad=0 3'pad=0 strand=+ repeatMasking=none	1	0.622077	0.498488	0.383851	0.590523	0.465874	0.48823	0.681616	0.498488	0.532951	0.102694	19.269	0.542164	0.633098	0.546581	0.553732	0.573469	0.0891578	0.499123	0.546581	0.491046	0.181741	37.0109	0.538443	0.417188	0.502205	0.0566877	0.105618	0.069208	0.0366975	0.105618	0.246578	0.227697	92.3427	1.09648	0.902	0.211878	0.053	no	ENSDARP00000145269
385	DLAgn_00011750	ribosome-binding protein 1-like | RRBP1 | - range=LG11:6368971-6379294 5'pad=0 3'pad=0 strand=+ repeatMasking=none	2	1.68008	2.33285	1.47461	0.8221	1.33035	1.81765	1.9941	1.68008	1.63596	0.48831	29.8485	1.91593	2.37278	3.00154	1.2007	1.40522	1.11758	1.84053	1.84053	1.83633	0.678028	36.9231	2.16806	2.07693	1.77739	1.75632	1.64001	2.4833	1.93734	1.93734	1.97705	0.290547	14.696	1.0955	0.71	1.15312	0.209	no	ENSDARP00000118039
386	DLAgn_00058740	triosephosphate isomerase b | TPISB | EC:5.3.1.1 EC:2.7.11.0 range=LG16:7729674-7733178 5'pad=0 3'pad=0 strand=+ repeatMasking=none	10	26.2087	3.47729	5.37816	21.7949	25.2352	21.1604	24.5624	21.7949	18.2596	9.63443	52.7637	22.6994	22.7475	19.1148	26.027	23.8611	24.7984	31.57	23.8611	24.4026	3.83105	15.6993	34.1215	24.2004	23.6494	24.8382	27.8126	28.7417	22.6995	24.8382	26.5805	3.98768	15.0023	1.0948	0.383	1.13963	0.097	no	ENSDARP00000134103
387	DLAgn_00175750	high mobility group protein b2 | HMGB2 | - range=LG7:3522435-3523734 5'pad=0 3'pad=0 strand=- repeatMasking=none	4	4.16492	4.87633	5.96886	2.86792	4.64241	4.92561	5.33275	4.87633	4.68268	0.977787	20.8809	5.68941	5.62517	5.33262	3.75905	3.07633	4.16198	5.52184	5.33262	4.73806	1.05763	22.3221	4.96553	5.10364	4.6843	3.28297	4.19661	3.10025	4.264	4.264	4.22819	0.783803	18.5376	1.09357	0.902	0.874429	0.535	no	ENSDARP00000047158
388	DLAgn_00168100	electron transfer flavoprotein subunit mitochondrial precursor | ETFA | - range=LG6:11154659-11161297 5'pad=0 3'pad=0 strand=+ repeatMasking=none	1	0.0327413	0.108963	0.184499	0.853197	0.996268	1.84944	0.912615	0.853197	0.705389	0.650353	92.1978	1.22973	0.719904	1.0915	0.917283	0.82484	0.932648	1.05629	0.932648	0.967457	0.171957	17.7742	1.03545	0.821352	0.825737	0.887662	0.874094	0.82803	0.130584	0.82803	0.771843	0.292427	37.8868	1.09312	0.259	0.970502	1	no	ENSDARP00000140482
389	DLAgn_00073340	proteasome ( macropain) 26s 6 | PSMC6 | EC:3.6.1.15 range=LG17:21378390-21387491 5'pad=0 3'pad=0 strand=+ repeatMasking=none	1	0.661911	0.598875	0.303336	0.558171	0.682902	1.12719	0.566233	0.598875	0.64266	0.247251	38.4731	0.756276	0.678513	0.732107	0.649632	0.653976	0.653915	0.654591	0.654591	0.682716	0.0436067	6.38724	0.610963	0.55956	0.554977	0.605308	0.535958	0.382227	0.602332	0.55956	0.550189	0.079556	14.4597	1.09303	0.318	0.934353	0.383	no	ENSDARP00000144666
390	DLAgn_00216010	tubulin alpha-1a chain | TUBA8L3 | - range=UN:9412632-9414395 5'pad=0 3'pad=0 strand=+ repeatMasking=none	2	3.55536	4.48243	4.02288	2.78268	3.46662	3.83563	3.24306	3.55536	3.62695	0.551235	15.1983	3.91516	3.87908	4.63661	4.05297	3.67862	2.92211	3.22936	3.87908	3.75913	0.560176	14.9018	4.26489	3.6007	3.30777	3.27801	3.21188	0.319171	2.69135	3.27801	2.95339	1.25463	42.481	1.09105	0.62	0.921991	0.259	no	ENSDARP00000093490
391	DLAgn_00157810	mx protein | - | - range=LG5:13080696-13083174 5'pad=0 3'pad=0 strand=- repeatMasking=none	1	0.929813	0.815052	1.085	0.488179	1.01864	0.824698	1.06705	0.929813	0.889775	0.207703	23.3434	1.35868	1.01416	1.13193	0.565545	0.580042	0.669095	1.08184	1.01416	0.91447	0.309937	33.8925	0.775695	0.902018	0.6403	0.765708	0.811694	0.94197	0.694934	0.775695	0.790331	0.106736	13.5052	1.09071	0.805	0.834248	0.128	no	ENSDARP00000094364
392	DLAgn_00064060	proteasome subunit alpha type-2-like | PSMA2 | EC:3.4.25.0 range=LG16:17572338-17576561 5'pad=0 3'pad=0 strand=+ repeatMasking=none	4	3.25465	0.693844	0.34794	2.96964	3.13675	3.6354	3.31127	3.13675	2.4785	1.35604	54.7123	3.72919	3.52442	3.55204	2.78256	3.19774	3.41992	3.1224	3.41992	3.33261	0.320098	9.60501	2.84275	2.30402	2.47531	2.07378	2.45297	0.710148	2.83607	2.45297	2.24215	0.729324	32.5279	1.09027	0.259	0.782009	0.209	no	ENSDARP00000058679
393	DLAgn_00203250	sperm acrosome membrane-associated protein 4 | SPACA4 | - range=LG9:18278738-18290359 5'pad=0 3'pad=0 strand=- repeatMasking=none	3	21.9146	13.6079	10.5913	19.2294	19.9506	25.7574	17.2074	19.2294	18.3227	5.08095	27.7304	20.9638	22.4644	17.7229	17.3226	21.2505	23.9774	19.9308	20.9638	20.5189	2.41036	11.747	17.5028	16.2209	14.7681	15.1035	14.745	17.1356	13.9094	15.1035	15.6265	1.34705	8.62031	1.09019	0.383	0.785438	0.259	no	ENSDARP00000155960
394	DLAgn_00195510	actin-related protein 2 3 complex subunit 1a-like | ARPC1A | - range=LG8:19775711-19785224 5'pad=0 3'pad=0 strand=+ repeatMasking=none	5	10.7617	7.46632	3.75216	9.81929	9.75413	8.89221	11.2606	9.75413	8.81519	2.55337	28.9656	10.6444	10.1694	9.93662	11.745	10.2886	10.6262	10.7566	10.6262	10.5953	0.586027	5.53103	9.97145	8.85165	9.36188	8.76338	9.69533	5.11008	10.3293	9.36188	8.86901	1.75189	19.7529	1.0894	0.128	0.959787	0.71	no	ENSDARP00000123754
395	DLAgn_00149740	ras-related protein rab-8a-like | RAB8A | - range=LG4:15556731-15561339 5'pad=0 3'pad=0 strand=- repeatMasking=none	1	0.438811	0.0328244	0.0343598	0.514609	0.492639	0.996215	0.474563	0.474563	0.426289	0.328616	77.0875	0.595581	0.522608	0.477371	0.2333	0.433445	0.564477	0.516701	0.516701	0.477641	0.120176	25.1604	0.428593	0.353247	0.407624	0.41747	0.442217	0.0950768	0.463861	0.41747	0.372584	0.127112	34.1162	1.08879	0.383	0.879694	0.318	no	ENSDARP00000149394
396	DLAgn_00014270	voltage-dependent anion-selective channel protein 2 | VDAC2 | - range=LG11:12104375-12108880 5'pad=0 3'pad=0 strand=- repeatMasking=none	6	17.6346	8.34315	4.55952	15.8923	17.145	16.7393	17.4723	16.7393	13.9695	5.2814	37.8067	18.1596	17.2936	16.0733	20.013	21.5196	16.8293	19.5176	18.1596	18.4866	1.94477	10.5199	18.966	16.7037	13.8301	17.9953	20.0242	18.1375	17.7629	17.9953	17.6314	1.96736	11.1583	1.08485	0.053	1.07503	0.053	no	ENSDARP00000014456
397	DLAgn_00125280	3-hydroxyacyl- dehydrogenase type-2 | HSD17B10 | EC:1.1.1.201 EC:1.1.1.239 EC:1.1.1.159 EC:1.1.1 range=LG22-25:167157-170642 5'pad=0 3'pad=0 strand=- repeatMasking=none	1	0.476082	0.226149	0.0565881	0.732779	0.563477	0.933057	0.838819	0.563477	0.546707	0.320796	58.6779	0.611127	0.629056	0.564098	0.77426	0.714319	0.561266	0.610392	0.611127	0.637788	0.0788512	12.3632	0.755836	0.769846	0.648504	0.675311	0.840327	0.66225	0.809193	0.755836	0.737324	0.0758792	10.2912	1.08456	0.71	1.34138	0.318	no	ENSDARP00000017597
398	DLAgn_00160320	cell surface a33 antigen-like | GPA33 | - range=LG5:20453021-20464043 5'pad=0 3'pad=0 strand=- repeatMasking=none	2	1.63909	1.10159	0.965168	1.90163	1.34895	2.9929	2.14632	1.63909	1.72795	0.698927	40.4483	1.63975	1.90213	1.44534	2.00762	1.77662	1.79085	1.47286	1.77662	1.71931	0.210981	12.2713	1.73304	1.76173	1.54718	1.35896	1.39191	0.183202	1.43071	1.43071	1.34382	0.536133	39.8961	1.08391	0.71	0.872864	0.62	no	ENSDARP00000138102
399	DLAgn_00156990	proteasome subunit beta type-1-a | PSMB1 | EC:3.4.25.0 range=LG5:10650675-10653224 5'pad=0 3'pad=0 strand=+ repeatMasking=none	5	5.32966	1.31755	0.782453	4.01006	4.1955	4.95151	5.50085	4.1955	3.7268	1.91442	51.3689	5.46174	5.15209	4.69083	4.19715	4.5451	4.38082	3.88852	4.5451	4.61661	0.543641	11.7758	5.44613	5.8468	4.39568	4.5675	5.57038	6.04937	4.73928	5.44613	5.23074	0.657035	12.5611	1.08333	0.62	1.29809	0.073	no	ENSDARP00000011778
400	DLAgn_00070100	c6orf115 | CF115 | - range=LG17:12610306-12611563 5'pad=0 3'pad=0 strand=- repeatMasking=none	1	0.804519	0.02819	0.075938	0.801995	0.788109	1.10268	0.776422	0.788109	0.625407	0.408027	65.2417	1.05285	0.836303	1.16285	0.853366	0.991908	0.843241	0.604183	0.853366	0.906386	0.181465	20.0207	0.798505	0.827247	0.736583	0.652784	0.800336	0.0538391	0.819985	0.798505	0.669897	0.27842	41.5616	1.0828	0.073	1.01319	1	no	ENSDARP00000127389
401	DLAgn_00089780	actin-related protein 2 3 complex subunit 4 | ARPC4 | - range=LG1A:9033976-9036274 5'pad=0 3'pad=0 strand=+ repeatMasking=none	4	12.4361	3.64111	5.73566	11.0566	10.3281	11.8642	12.8548	11.0566	9.70237	3.57733	36.8706	12.2394	12.6089	11.9882	11.2565	11.9711	9.39167	11.8906	11.9711	11.6209	1.0639	9.15506	11.7524	9.69191	9.79066	8.06277	10.4564	4.86467	11.4965	9.79066	9.44503	2.36734	25.0644	1.08271	0.383	0.885501	0.456	no	ENSDARP00000025212
402	DLAgn_00000220	biliverdin reductase a | BLVRA | EC:1.3.1.24 range=LG10:675003-680450 5'pad=0 3'pad=0 strand=+ repeatMasking=none	4	5.55761	2.37171	2.0124	3.86984	4.38334	2.82901	4.81858	3.86984	3.69179	1.32717	35.9492	4.26152	4.28318	3.32548	3.58647	3.61783	4.1878	4.22675	4.1878	3.927	0.402078	10.2388	4.72563	4.85403	5.07392	3.54215	3.81069	5.69946	3.97751	4.72563	4.5262	0.775151	17.1259	1.08216	1	1.22114	0.259	no	ENSDARP00000078125
403	DLAgn_00083000	atp synthase subunit mitochondrial-like isoform 1 | ATP5A1 | - range=LG19:9806157-9810960 5'pad=0 3'pad=0 strand=+ repeatMasking=none	1	1.46369	2.08964	1.51385	1.38982	1.43392	2.97714	1.81304	1.51385	1.81159	0.572424	31.5979	1.72737	1.55216	1.90111	1.73179	1.52461	1.63678	1.57982	1.63678	1.66481	0.132031	7.93073	1.94827	1.69803	1.53946	1.75367	1.71247	2.38208	1.86034	1.75367	1.84205	0.270848	14.7036	1.0812	0.62	1.15842	0.383	no	ENSDARP00000027947
404	DLAgn_00188310	40s ribosomal protein sa | RSSA | - range=LG8:4864104-4866035 5'pad=0 3'pad=0 strand=+ repeatMasking=none	7	19.0504	19.9784	14.0093	17.6913	21.067	22.3733	19.1381	19.1381	19.044	2.68444	14.096	22.0074	20.6708	21.8835	18.9138	17.6476	19.407	20.7979	20.6708	20.1897	1.6061	7.95502	20.3598	18.8494	18.0722	17.6568	18.7528	5.59194	18.9993	18.7528	16.8975	5.05684	29.9266	1.08008	0.62	0.979868	0.209	no	ENSDARP00000155439
405	DLAgn_00058350	glycogen synthase kinase 3 alpha | GSK3AB | EC:2.7.11.0 EC:2.7.11.26 EC:2.7.10.0 range=LG16:7118145-7133537 5'pad=0 3'pad=0 strand=- repeatMasking=none	1	0.380769	0.389682	0.222314	0.351581	0.351017	0.69076	0.391124	0.380769	0.396749	0.142208	35.8432	0.410888	0.357392	0.42718	0.451134	0.383801	0.455617	0.381276	0.410888	0.409613	0.0372981	9.1057	0.436332	0.331147	0.334508	0.395449	0.368904	0.0222171	0.425181	0.368904	0.330534	0.141958	42.9482	1.0791	0.209	0.968841	0.902	no	ENSDARP00000011670
406	DLAgn_00010150	tumor-associated calcium signal transducer 2 precursor | EPCAM | - range=LG11:1628498-1630663 5'pad=0 3'pad=0 strand=- repeatMasking=none	3	3.5266	3.19935	2.1043	3.20029	3.11267	3.78475	3.80066	3.20029	3.24695	0.577659	17.7908	3.25626	3.45233	2.95183	3.15556	3.52607	3.61328	3.47671	3.45233	3.34743	0.235207	7.02649	3.24612	3.07581	2.57956	2.80399	2.93282	2.52277	3.57328	2.93282	2.96205	0.372455	12.5742	1.07876	1	0.916423	0.209	no	ENSDARP00000146900
407	DLAgn_00238690	proteasome subunit alpha type-3 | PSA3 | EC:3.4.25.0 range=UN:50058015-50061992 5'pad=0 3'pad=0 strand=- repeatMasking=none	1	0.84895	0.653742	0.62332	0.472983	0.585884	0.698827	0.713649	0.653742	0.656765	0.11681	17.7857	0.776296	0.766097	0.69255	0.705066	0.683539	0.576875	0.937444	0.705066	0.733981	0.111054	15.1304	0.927904	0.809717	0.689738	0.482502	0.589588	0.474974	0.617012	0.617012	0.655919	0.167083	25.4732	1.07851	0.318	0.943815	0.902	no	ENSDARP00000108560
408	DLAgn_00098210	integrin beta-4-like | ITGB4 | - range=LG1B:330179-349112 5'pad=0 3'pad=0 strand=+ repeatMasking=none	7	6.56502	8.83764	10.0316	7.35442	6.43805	8.94501	6.94569	7.35442	7.87392	1.39272	17.6877	7.73268	8.63519	7.927	8.17961	7.23438	7.41821	8.95777	7.927	8.01212	0.626293	7.81683	7.3458	7.098	6.49921	6.02486	6.96286	4.59975	5.99276	6.49921	6.36046	0.934962	14.6996	1.07785	0.62	0.883714	0.073	no	ENSDARP00000031533
409	DLAgn_00162230	ras gtpase-activating-like protein iqgap1 | IQGAP1 | - range=LG5:26725382-26766351 5'pad=0 3'pad=0 strand=- repeatMasking=none	1	0.508772	0.578396	0.944656	0.455623	0.0685478	0.0300162	0.521018	0.508772	0.443861	0.313934	70.728	0.617855	0.561681	0.626325	0.490362	0.447173	0.458686	0.548248	0.548248	0.535761	0.0725932	13.5495	0.676693	0.622985	0.621406	0.433798	0.533058	0.523824	0.626805	0.621406	0.576938	0.0834375	14.4621	1.07759	0.535	1.22138	0.165	no	ENSDARP00000098704
410	DLAgn_00123220	protein-lysine 6-oxidase-like | LOX | EC:1.4.3.0 range=LG20:21468161-21472169 5'pad=0 3'pad=0 strand=- repeatMasking=none	5	9.61168	4.66669	4.36578	12.2193	11.1213	10.1535	13.9028	10.1535	9.43444	3.64094	38.592	8.0956	6.66533	10.1568	14.8063	12.7521	13.1768	10.9396	10.9396	10.9418	2.89287	26.4387	8.67383	12.9817	10.279	15.6924	16.7089	9.96668	12.025	12.025	12.3325	3.00436	24.3613	1.07742	0.456	1.18432	0.259	no	ENSDARP00000014541
411	DLAgn_00155080	lactoylglutathione lyase | GLO1 | EC:4.4.1.5 range=LG5:3415421-3421198 5'pad=0 3'pad=0 strand=- repeatMasking=none	1	0.670988	0.148276	0.089352	0.758385	0.872397	0.634397	0.720216	0.670988	0.556287	0.308599	55.4748	0.723745	0.618726	0.722869	0.721994	0.745887	0.738702	0.714355	0.722869	0.712325	0.0426657	5.98964	0.807806	0.668086	0.711646	0.757401	0.816515	0.0940815	0.828091	0.757401	0.669089	0.260289	38.902	1.07732	0.456	1.12878	0.456	no	ENSDARP00000090756
412	DLAgn_00229740	glycine--trna ligase | GARS | EC:6.1.1.14 range=UN:34887243-34890186 5'pad=0 3'pad=0 strand=- repeatMasking=none	1	1.29732	1.3776	1.43643	0.871481	1.14972	0.533806	0.770786	1.14972	1.06245	0.342286	32.2167	1.23629	1.24579	1.33311	1.14544	0.965061	1.20687	1.33304	1.23629	1.20937	0.126779	10.4831	1.16692	1.16043	0.827825	0.984247	0.905006	1.44021	1.11781	1.11781	1.08606	0.20344	18.7319	1.0753	0.71	0.972247	0.902	no	ENSDARP00000076519
413	DLAgn_00157580	cytochrome c oxidase subunit 4 isoform mitochondrial precursor | - | EC:1.9.3.1 range=LG5:12626478-12628136 5'pad=0 3'pad=0 strand=+ repeatMasking=none	1	1.13401	0.0646341	0.141766	1.37684	1.34351	1.26271	1.40998	1.26271	0.961921	0.593912	61.7423	1.38515	1.2769	1.30991	1.63463	1.46014	1.35777	1.16287	1.35777	1.36962	0.149282	10.8994	1.40299	1.52165	1.12669	1.60452	1.56097	1.02318	1.65614	1.52165	1.41373	0.246147	17.4111	1.07529	0.165	1.20507	0.097	no	ENSDARP00000154832
414	DLAgn_00178690	camp-dependent protein kinase catalytic subunit alpha-like | PRKACA | EC:2.7.11.11 EC:2.7.10.0 range=LG7:10764539-10776931 5'pad=0 3'pad=0 strand=+ repeatMasking=none	1	0.0321895	0.590206	0.0450355	0.636521	0.566112	0.86523	0.675097	0.590206	0.487199	0.321427	65.9744	0.658969	0.691113	0.672861	0.0838516	0.0389927	0.634619	0.52462	0.634619	0.472147	0.285972	60.5686	0.680154	0.549826	0.45658	0.368243	0.457896	0.0215081	0.597462	0.457896	0.447381	0.214098	47.8559	1.07525	1	0.775823	0.456	no	ENSDARP00000002825
415	DLAgn_00049240	translationally-controlled tumor protein | TPT1 | - range=LG15:8378901-8381974 5'pad=0 3'pad=0 strand=- repeatMasking=none	1	0.59368	0.0463723	0.0516078	0.546666	0.588933	0.920105	0.74879	0.588933	0.499451	0.332686	66.6104	0.633226	0.928556	0.865334	0.63036	0.624132	0.527137	0.746713	0.633226	0.707923	0.145064	20.4915	0.720037	0.630034	0.0357868	0.477148	0.592555	0.362622	0.732561	0.592555	0.507249	0.245797	48.4569	1.07521	0.209	1.00615	0.902	no	ENSDARP00000092887
416	DLAgn_00230270	gelsolin-like isoform x1 | GSN | - range=UN:35516550-35539155 5'pad=0 3'pad=0 strand=- repeatMasking=none	2	1.62938	1.30065	1.73637	0.926503	0.6649	1.22803	1.31239	1.30065	1.25689	0.372847	29.6643	1.40407	1.7879	0.716787	1.24111	1.39716	1.18441	1.93773	1.39716	1.38131	0.403259	29.194	1.66406	1.46738	1.2681	1.06471	1.2064	1.48919	0.778776	1.2681	1.27695	0.297053	23.2628	1.0742	0.535	0.974975	1	no	ENSDARP00000044077
417	DLAgn_00200550	protein ndrg1 | NDRG1A | - range=LG9:11938085-11950286 5'pad=0 3'pad=0 strand=+ repeatMasking=none	2	2.71766	2.78774	1.8767	2.37485	2.4189	2.22845	2.49424	2.4189	2.41408	0.306324	12.6891	2.90559	2.62771	2.24443	2.69847	2.56347	2.59686	2.46848	2.59686	2.58643	0.203154	7.85461	2.81939	2.6884	2.42834	2.35305	2.58112	2.51188	2.55107	2.55107	2.56189	0.156391	6.10452	1.07357	0.318	1.05464	0.318	no	ENSDARP00000044837
418	DLAgn_00120580	voltage-dependent anion channel 3 | VDAC3 | - range=LG20:14219513-14228374 5'pad=0 3'pad=0 strand=+ repeatMasking=none	2	1.39841	0.686012	0.358783	1.53344	1.22766	1.47106	1.6371	1.39841	1.1875	0.480725	40.4823	1.67736	1.27741	1.48804	1.64226	1.65277	1.50128	1.38886	1.50128	1.51828	0.149855	9.87002	1.69452	1.4883	1.27777	1.54917	1.46924	1.1722	1.45401	1.46924	1.4436	0.172254	11.9323	1.07356	0.128	1.05065	0.456	no	ENSDARP00000121437
419	DLAgn_00093110	glutathione peroxidase | GPX1 | EC:1.11.1.9 range=LG1A:16087693-16088794 5'pad=0 3'pad=0 strand=- repeatMasking=none	1	1.22882	0.240887	0.130585	1.05053	1.15106	1.39757	1.30484	1.15106	0.929187	0.520539	56.0209	1.259	1.22813	1.2354	1.41381	1.23556	1.23788	0.921473	1.23556	1.21875	0.14666	12.0336	1.0228	0.926194	0.985336	0.774805	0.276982	0.275327	1.58818	0.926194	0.835662	0.458569	54.8749	1.07341	0.318	0.804643	0.535	no	ENSDARP00000011398
420	DLAgn_00036540	alpha-actinin-4 isoform 1 | ACTN4 | - range=LG13:26918241-26967752 5'pad=0 3'pad=0 strand=+ repeatMasking=none	11	11.0771	9.47314	14.002	7.16675	8.16077	7.38633	11.1505	9.47314	9.7738	2.47185	25.2906	10.6093	11.2624	10.1656	7.59155	7.52829	7.77598	11.5479	10.1656	9.4973	1.80165	18.9701	9.17935	10.2275	9.07702	5.68373	9.11518	13.0896	10.0349	9.17935	9.48676	2.18682	23.0513	1.0731	0.902	0.968987	0.902	no	ENSDARP00000150996
421	DLAgn_00177160	peroxiredoxin 2 | PRDX1 | EC:1.11.1.15 range=LG7:8502532-8505465 5'pad=0 3'pad=0 strand=- repeatMasking=none	2	8.21062	1.37519	1.34313	6.88138	6.84219	5.75137	7.43725	6.84219	5.40587	2.8608	52.9201	7.86922	7.18993	7.19447	8.3492	8.39781	7.3309	7.32042	7.3309	7.66456	0.536079	6.99425	8.67915	8.39765	6.80302	7.02596	7.66913	5.42312	7.84464	7.66913	7.4061	1.10346	14.8994	1.07143	0.053	1.12086	0.165	no	ENSDARP00000040396
422	DLAgn_00040680	moesin | MSN | - range=LG14:11784852-11799844 5'pad=0 3'pad=0 strand=+ repeatMasking=none	2	3.76833	2.94948	4.46945	2.56816	2.85678	3.53969	3.8185	3.53969	3.42434	0.665821	19.4438	3.78012	4.41968	3.95493	2.70844	2.4297	2.55139	3.88746	3.78012	3.39025	0.803015	23.6861	3.15751	3.1057	2.74943	1.55122	2.51109	0.182826	3.21186	2.74943	2.3528	1.117	47.4751	1.06793	1	0.776742	0.073	no	ENSDARP00000017246
423	DLAgn_00216550	methionine adenosyltransferase 2 subunit beta-like | MAT2B | EC:1.1.1.133 range=UN:10165690-10177854 5'pad=0 3'pad=0 strand=- repeatMasking=none	1	0.270935	0.0668675	0.0588987	0.522685	0.631214	0.618614	0.725444	0.522685	0.413523	0.278365	67.3156	0.557694	0.508759	0.435108	0.629234	0.531763	0.643702	0.575138	0.557694	0.554486	0.0716961	12.9302	0.689051	0.667159	0.582595	0.574666	0.670046	0.491979	0.61874	0.61874	0.613462	0.0695732	11.3411	1.06698	0.62	1.18377	0.259	no	ENSDARP00000016566
424	DLAgn_00195470	fructose-bisphosphate aldolase a | ALDOAA | EC:4.1.2.13 range=LG8:19714728-19722784 5'pad=0 3'pad=0 strand=+ repeatMasking=none	2	3.36827	3.23672	2.14429	2.98682	3.00586	1.46361	2.96219	2.98682	2.73825	0.683914	24.9763	3.18579	3.25115	2.97245	3.37225	3.17646	3.15465	3.34888	3.18579	3.20881	0.134475	4.19081	3.35472	3.39878	3.47248	3.36932	3.06135	3.32565	2.65729	3.35472	3.23423	0.285105	8.81523	1.06662	0.128	1.12318	0.053	no	ENSDARP00000119413
425	DLAgn_00157870	aspartate mitochondrial-like | GOT2A | EC:2.6.1.1 EC:2.6.1.5 EC:2.6.1.57 EC:2.6.1.9 range=LG5:13140101-13148782 5'pad=0 3'pad=0 strand=- repeatMasking=none	10	12.2521	8.34956	4.95828	11.4267	10.987	11.92	12.3972	11.4267	10.3273	2.73581	26.4911	11.8194	12.1867	12.1875	13.0841	11.7975	11.2726	12.6271	12.1867	12.1393	0.592382	4.87988	13.0222	12.0466	10.7755	10.7977	11.6835	9.85407	11.1227	11.1227	11.3289	1.02584	9.05508	1.06651	0.209	0.9734	1	no	ENSDARP00000149137
426	DLAgn_00038620	heat shock cognate 70 | HSP70 | - range=LG14:4335515-4339144 5'pad=0 3'pad=0 strand=- repeatMasking=none	3	12.6074	13.5879	17.7773	11.0977	11.0729	6.82984	11.1035	11.1035	12.0109	3.30341	27.5033	12.4979	13.038	12.5987	11.5229	11.1023	11.0141	11.8374	11.8374	11.9445	0.784675	6.56937	11.6169	10.9165	9.98262	9.49763	9.53754	13.1193	10.9123	10.9123	10.7975	1.29296	11.9746	1.0661	1	0.982785	0.209	no	ENSDARP00000150450
427	DLAgn_00108560	neuroblast differentiation-associated protein ahnak | AHNAK | - range=LG2:7277562-7284688 5'pad=0 3'pad=0 strand=- repeatMasking=none	12	19.7152	20.9162	22.2061	14.0802	16.1198	14.9242	18.1369	18.1369	18.0141	3.09611	17.1872	19.3354	24.5259	20.5265	16.1641	13.2973	13.4542	23.6051	19.3354	18.7012	4.56216	24.395	16.595	21.7378	18.7478	13.7685	16.9864	25.3051	14.5461	16.9864	18.241	4.08911	22.4172	1.06608	0.902	0.936567	1	no	ENSDARP00000082917
428	DLAgn_00194050	splicing factor u2af 65 kda subunit-like isoform 1 | U2AF2 | - range=LG8:16373063-16384008 5'pad=0 3'pad=0 strand=- repeatMasking=none	1	0.725241	0.832842	0.9176	0.542155	0.775573	0.674776	0.849945	0.775573	0.759733	0.125435	16.5104	0.136966	0.881934	0.825033	0.829145	0.720348	0.596496	0.831197	0.825033	0.688731	0.261365	37.9487	0.860753	0.839701	0.649485	0.530404	0.816098	0.481323	0.792381	0.792381	0.710021	0.155886	21.9551	1.06377	0.71	1.02167	0.62	no	ENSDARP00000023679
429	DLAgn_00040230	adenylosuccinate synthetase isozyme 2-like | ADSS | EC:6.3.4.4 range=LG14:9940466-9948839 5'pad=0 3'pad=0 strand=- repeatMasking=none	1	0.0622624	0.248679	0.0363665	0.262521	0.268135	0.0365866	0.31485	0.248679	0.175629	0.1241	70.6606	0.332191	0.0348861	0.264424	0.261286	0.261721	0.336784	0.265099	0.264424	0.250913	0.101041	40.2694	0.0307442	0.242702	0.25473	0.234339	0.257974	0.181427	0.260025	0.242702	0.208849	0.0830726	39.7764	1.06331	0.383	0.975965	0.71	no	ENSDARP00000118803
430	DLAgn_00240420	nucleoside diphosphate kinase | NM23 | EC:2.7.4.6 range=UN:54098253-54105067 5'pad=0 3'pad=0 strand=+ repeatMasking=none	7	16.1766	1.00469	2.55784	14.6538	16.8947	13.6009	14.3452	14.3452	11.3191	6.62463	58.526	13.5542	15.5462	15.2493	18.1505	16.1542	14.6963	13.9522	15.2493	15.329	1.5352	10.015	16.6031	15.4811	15.1042	14.2079	15.6659	14.303	17.0184	15.4811	15.4834	1.06516	6.87941	1.06302	0.383	1.07919	0.259	no	ENSDARP00000134958
431	DLAgn_00172120	f-actin-capping protein subunit alpha-2 | CAPZA2 | - range=LG6:21021085-21038390 5'pad=0 3'pad=0 strand=+ repeatMasking=none	1	0.839518	0.655068	0.392978	0.825718	0.701916	0.674661	1.00147	0.701916	0.727332	0.190547	26.1981	0.877664	0.745854	0.729121	0.832578	0.832734	0.621835	0.705927	0.745854	0.763673	0.0889522	11.6479	1.08283	0.985609	0.705906	0.82044	0.805461	1.18726	0.932278	0.932278	0.931397	0.168501	18.0912	1.0626	0.62	1.32819	0.097	no	ENSDARP00000072971
432	DLAgn_00185530	arf-gap with dual ph domain-containing protein 1-like | ADAP1 | - range=LG7:27671169-27689009 5'pad=0 3'pad=0 strand=+ repeatMasking=none	2	1.0483	0.672508	0.334569	0.848446	0.970641	0.764897	0.763748	0.764897	0.771873	0.232023	30.0597	0.781841	1.03274	0.885521	0.434895	0.276979	0.812641	1.10473	0.812641	0.761335	0.3031	39.8117	0.964105	0.878505	0.564282	0.916055	0.881979	0.292484	0.371237	0.878505	0.695521	0.281023	40.4047	1.06242	0.805	1.14853	0.805	no	ENSDARP00000125714
433	DLAgn_00097780	s-adenosylhomocysteine hydrolase | AHCY | EC:3.3.1.1 range=LG1A:27448508-27458681 5'pad=0 3'pad=0 strand=- repeatMasking=none	11	38.8765	44.1013	25.2929	32.8051	32.1686	35.0719	33.44	33.44	34.5366	5.85746	16.9601	37.0083	35.4614	29.3531	36.2447	32.705	37.19	31.6127	35.4614	34.2251	3.02809	8.84757	35.7355	33.4307	30.6051	30.5404	32.0505	34.0882	32.6992	32.6992	32.7357	1.8771	5.7341	1.06045	1	0.977847	0.383	no	ENSDARP00000002844
434	DLAgn_00134670	keratin 18 | KRT18 | - range=LG22-25:22159781-22165472 5'pad=0 3'pad=0 strand=+ repeatMasking=none	12	20.5576	23.8983	12.2842	20.132	22.0387	22.2258	19.494	20.5576	20.0901	3.74987	18.6653	21.7981	22.1175	22.0354	23.1067	18.16	18.3567	19.7247	21.7981	20.757	1.98586	9.5672	24.662	22.5312	21.7603	21.1973	18.5543	16.8658	19.464	21.1973	20.7193	2.62209	12.6553	1.06034	0.902	1.03111	1	no	ENSDARP00000148009
435	DLAgn_00006120	desmocollin-2 isoform x1 | DSC2 | - range=LG10:13648811-13655914 5'pad=0 3'pad=0 strand=- repeatMasking=none	1	1.39575	1.49667	1.92628	1.02638	0.167129	1.16656	1.18952	1.18952	1.19547	0.54035	45.1998	1.22581	1.48785	1.26095	1.21587	1.30665	1.41657	0.396102	1.26095	1.18712	0.363056	30.583	1.25164	1.5434	1.53731	1.1892	1.21864	0	1.18273	1.21864	1.13185	0.52323	46.228	1.06005	0.805	1.02448	0.902	no	ENSDARP00000090832
436	DLAgn_00073570	collagen alpha-1 chain-like | COL12A1 | - range=LG17:22046848-22185018 5'pad=0 3'pad=0 strand=+ repeatMasking=none	1	0.687861	0.771738	0.063982	0.77991	0.721122	0.771102	0.717958	0.721122	0.64481	0.258425	40.0777	0.918563	0.99041	0.880354	0.629836	0.764351	0.123377	0.738356	0.764351	0.720749	0.290015	40.2379	0.830702	0.721808	0.636044	0.595779	0.634947	0.277867	0.177363	0.634947	0.553501	0.237296	42.8718	1.05995	0.456	0.880498	0.318	no	ENSDARP00000009356
437	DLAgn_00202270	cytosolic nonspecific dipeptidase | CNDP2 | EC:3.4.13.0 EC:3.4.13.0 range=LG9:16340838-16348010 5'pad=0 3'pad=0 strand=- repeatMasking=none	2	2.35189	2.52764	2.1964	1.37386	1.76072	1.96585	2.06366	2.06366	2.03429	0.384511	18.9015	2.36837	2.3357	2.18601	1.92105	1.98052	1.80941	2.56299	2.18601	2.16629	0.273652	12.6322	2.50796	2.37037	2.01623	1.46029	2.58378	2.91926	2.17507	2.37037	2.29042	0.467763	20.4225	1.05929	0.62	1.14862	0.259	no	ENSDARP00000033632
438	DLAgn_00244810	elongation factor 1-beta | EEF1B2 | EC:5.3.3.5 range=UN:61816971-61822896 5'pad=0 3'pad=0 strand=- repeatMasking=none	1	3.11458	2.30045	2.49934	1.81206	2.32718	2.24825	2.22213	2.30045	2.36057	0.392674	16.6347	3.62499	3.66902	0.109063	2.43666	2.21829	2.16268	3.09525	2.43666	2.47371	1.21761	49.222	2.63434	2.87434	2.70133	1.82982	2.59584	4.48776	2.10681	2.63434	2.74718	0.850016	30.9414	1.05921	0.805	1.14514	0.318	no	ENSDARP00000065372
439	DLAgn_00085790	protein ambp-like | AMBP | - range=LG19:16120658-16125368 5'pad=0 3'pad=0 strand=+ repeatMasking=none	1	0.578811	0.132986	0.194374	0.932742	0.868605	0.704537	0.642027	0.642027	0.579154	0.309732	53.48	0.679308	0.636691	0.611565	1.04107	0.787498	0.892638	0.664925	0.679308	0.7591	0.158185	20.8385	0.629681	0.813529	0.850339	0.991363	0.894237	0.79536	0.73579	0.813529	0.815757	0.115205	14.1224	1.05807	0.383	1.26713	0.165	no	ENSDARP00000151142
440	DLAgn_00045470	voltage-dependent anion-selective channel protein 1 | VDAC1 | - range=LG14:22021979-22028626 5'pad=0 3'pad=0 strand=- repeatMasking=none	4	6.43669	2.07318	1.94232	5.6311	6.034	5.99271	6.71079	5.99271	4.9744	2.05568	41.3252	6.69202	6.22185	5.94035	7.38098	6.33699	5.39539	6.70361	6.33699	6.3816	0.631615	9.89744	7.00599	6.63336	6.02537	6.66978	7.15214	4.80449	6.56086	6.63336	6.40742	0.792849	12.3739	1.05745	0.259	1.10691	0.097	no	ENSDARP00000066372
441	DLAgn_00153350	sodium potassium-transporting atpase subunit beta-233 | AT233 | EC:3.6.3.9 range=LG4:22596463-22604515 5'pad=0 3'pad=0 strand=- repeatMasking=none	2	2.86214	3.10787	3.06343	2.92577	2.82593	2.35327	3.02419	2.92577	2.88037	0.25467	8.84157	2.90507	3.1277	2.85594	3.16742	3.08604	3.21619	2.91275	3.08604	3.03873	0.144542	4.75666	3.25813	2.82535	2.43978	2.67873	3.12562	1.81185	2.88188	2.82535	2.71734	0.482412	17.7531	1.05478	0.209	0.965677	0.62	no	ENSDARP00000003281
442	DLAgn_00213670	t-complex protein 1 subunit gamma | CCT3 | - range=UN:5845059-5845722 5'pad=0 3'pad=0 strand=- repeatMasking=none	2	1.91496	2.26002	2.71229	1.69475	1.91143	1.61588	1.92643	1.91496	2.00511	0.373274	18.6161	2.20878	2.0197	1.91335	2.04785	1.8449	1.75422	2.12125	2.0197	1.98715	0.159053	8.00407	2.03058	1.74529	1.65742	1.6425	1.85652	2.31234	1.95259	1.85652	1.88532	0.237806	12.6136	1.0547	0.805	0.969483	0.805	no	ENSDARP00000004738
443	DLAgn_00138380	atp synthase subunit mitochondrial-like | ATP5B | - range=LG24:6556723-6560115 5'pad=0 3'pad=0 strand=- repeatMasking=none	13	56.9114	70.3866	47.1172	54.137	52.1572	64.3338	57.4839	56.9114	57.5039	7.75424	13.4847	64.1856	62.6486	59.9754	55.213	55.6725	58.9808	63.1208	59.9754	59.971	3.58121	5.97158	55.3242	53.2305	47.9032	45.9822	49.3656	56.0682	50.0487	50.0487	51.1318	3.82064	7.47213	1.05384	0.456	0.879415	0.097	no	ENSDARP00000060309
444	DLAgn_00015780	polyribonucleotide nucleotidyltransferase mitochondrial | PNPT1 | EC:2.7.7.8 range=LG11:16490842-16500056 5'pad=0 3'pad=0 strand=- repeatMasking=none	1	0.416617	0.109311	0.501793	0.295154	0.342429	0.398934	0.245205	0.342429	0.32992	0.128472	38.9402	0.342685	0.381854	0.468354	0.407491	0.28605	0.360855	0.337473	0.360855	0.369252	0.0579526	15.6946	0.33008	0.31525	0.268556	0.282978	0.269298	0.312874	0.445394	0.312874	0.317776	0.0611717	19.25	1.05381	0.71	0.913691	0.71	no	Non signif. Hit
445	DLAgn_00117230	hyaluronan and proteoglycan link protein 1-like | HAPLN1 | - range=LG20:5232968-5240002 5'pad=0 3'pad=0 strand=- repeatMasking=none	3	3.21026	2.93007	1.65003	2.31614	1.99416	1.86674	1.42591	1.99416	2.19905	0.661088	30.0625	2.57603	2.20143	2.2817	2.10118	2.08952	1.25721	1.47814	2.10118	1.99789	0.464405	23.2448	2.34358	2.65666	2.13231	2.36272	1.17041	1.20975	1.55514	2.13231	1.91865	0.600364	31.2909	1.05367	0.805	1.06927	0.62	no	ENSDARP00000109404
446	DLAgn_00088930	dolichyl-diphosphooligosaccharide--protein glycosyltransferase subunit 2-like | RPN2 | EC:2.4.1.119 range=LG1A:6215661-6222751 5'pad=0 3'pad=0 strand=+ repeatMasking=none	6	5.37754	5.73684	7.14719	4.07509	4.94921	2.77646	4.69202	4.94921	4.96491	1.3653	27.499	5.7605	5.27558	5.71103	4.75635	4.96009	4.52138	5.21372	5.21372	5.17124	0.463742	8.96771	5.04972	4.30093	3.9781	3.51885	3.85348	2.94946	4.54965	3.9781	4.0286	0.688712	17.0956	1.05344	0.71	0.803784	0.128	no	ENSDARP00000146466
447	DLAgn_00011760	cofilin-2-like | - | - range=LG11:6382197-6384237 5'pad=0 3'pad=0 strand=- repeatMasking=none	6	38.7502	3.33819	4.23962	35.4801	37.5143	52.8817	37.0131	37.0131	29.8882	18.7536	62.7458	43.1563	41.8977	38.9636	29.6018	37.5128	39.4923	37.7871	38.9636	38.3445	4.37637	11.4133	33.3169	28.4811	22.2174	23.1385	27.0633	16.5926	35.3173	27.0633	26.5896	6.53451	24.5754	1.0527	0.209	0.73118	0.209	no	ENSDARP00000023177
448	DLAgn_00134660	keratin 8 | KRT8 | - range=LG22-25:22115513-22120492 5'pad=0 3'pad=0 strand=- repeatMasking=none	12	35.8562	42.3926	27.4803	34.0811	34.0493	50.5949	39.255	35.8562	37.6728	7.35954	19.5354	40.7961	43.0257	43.262	28.9311	33.7154	32.6596	37.7306	37.7306	37.1601	5.55309	14.9437	43.1473	44.1066	40.2995	35.0095	33.8108	30.1114	37.8927	37.8927	37.7683	5.12235	13.5626	1.05227	1	1.0568	0.902	no	ENSDARP00000075658
449	DLAgn_00027020	creatine testis isozyme | KCRT | EC:2.7.3.2 range=LG12:22134008-22136899 5'pad=0 3'pad=0 strand=- repeatMasking=none	4	3.4844	2.95022	1.8919	3.01514	2.16578	3.17767	3.35646	3.01514	2.86308	0.603953	21.0945	3.17145	2.85868	2.8978	3.45978	3.75842	3.21537	2.88301	3.17145	3.17779	0.337942	10.6345	4.13963	3.17258	2.70703	2.5264	2.86018	3.21792	3.22113	3.17258	3.1207	0.524824	16.8175	1.05184	0.71	1.05222	0.805	no	ENSDARP00000134063
450	DLAgn_00089930	dolichyl-diphosphooligosaccharide--protein glycosyltransferase subunit 1 precursor | RPN1 | EC:2.4. range=LG1A:9221487-9227269 5'pad=0 3'pad=0 strand=+ repeatMasking=none	8	9.74335	12.2407	14.4042	8.4495	9.07069	7.65756	9.57597	9.57597	10.1631	2.35344	23.1566	11.5742	10.071	11.3645	9.91814	8.905	9.3029	10.4937	10.071	10.2328	0.991721	9.69162	10.216	9.40839	8.59037	8.93449	7.88401	9.21799	9.3427	9.21799	9.08486	0.727738	8.01045	1.05169	0.535	0.962618	0.535	no	ENSDARP00000076844
451	DLAgn_00003290	ump-cmp kinase | CMPK1 | EC:2.7.4.14 EC:2.7.4.22 range=LG10:7834105-7837628 5'pad=0 3'pad=0 strand=+ repeatMasking=none	1	0.317187	0.0386841	0.0324728	0.312418	0.295553	0.585656	0.398868	0.312418	0.282977	0.195649	69.1396	0.335408	0.329069	0.284712	0.279055	0.00544904	0.426701	0.328543	0.328543	0.284134	0.132059	46.4776	0.296913	0.20628	0.312091	0.147579	0.0214422	0.00950233	0.248228	0.20628	0.177434	0.123611	69.6657	1.05161	1	0.66027	0.128	no	ENSDARP00000117353
452	DLAgn_00197560	proteasome subunit beta type-4 precursor | PSB4 | EC:3.4.25.0 range=LG9:2403296-2407271 5'pad=0 3'pad=0 strand=+ repeatMasking=none	2	1.16975	0.415801	0.367632	1.11454	1.15639	1.32704	1.40783	1.15639	0.994141	0.424385	42.6886	1.3529	1.33328	1.16654	1.21592	1.11145	1.138	1.23244	1.21592	1.2215	0.0931081	7.62241	1.54535	1.5309	1.07366	1.22958	1.38626	2.14002	1.37528	1.38626	1.46872	0.338914	23.0754	1.05148	0.456	1.19878	0.053	no	ENSDARP00000117990
453	DLAgn_00042160	peroxiredoxin 4 | PRDX4 | EC:1.11.1.15 range=LG14:14199667-14203867 5'pad=0 3'pad=0 strand=- repeatMasking=none	1	1.12723	0.10378	0.70943	0.994402	0.935001	0.985258	1.06979	0.985258	0.846412	0.353093	41.7164	0.989034	1.02827	1.2053	1.22558	1.07264	0.0770601	1.03421	1.03421	0.947443	0.39431	41.6184	1.12857	0.837628	0.911271	0.83732	0.977324	0.217957	0.939836	0.911271	0.8357	0.289826	34.6807	1.04969	0.259	0.924906	0.62	no	ENSDARP00000090833
454	DLAgn_00137410	sodium potassium-transporting atpase alpha-1 subunit | - | EC:3.6.3.9 range=LG24:3792979-3807325 5'pad=0 3'pad=0 strand=+ repeatMasking=none	2	1.59644	0.946489	2.40357	1.2475	1.09053	1.89375	1.6639	1.59644	1.54888	0.504762	32.5888	1.91948	2.17184	1.67527	1.21744	1.23421	1.09938	1.83514	1.67527	1.59325	0.412405	25.8845	1.77787	1.59647	1.62963	0.813604	1.07682	1.62943	1.31311	1.59647	1.40528	0.351762	25.0315	1.04938	0.71	1.00002	0.71	no	ENSDARP00000048827
455	DLAgn_00171510	apoptosis inhibitor 5 | API5 | - range=LG6:19048085-19057720 5'pad=0 3'pad=0 strand=- repeatMasking=none	1	0.49668	0.54234	0.825019	0.122632	0.570392	0.616365	0.540922	0.54234	0.530621	0.209545	39.4905	0.614725	0.569052	0.609817	0.569526	0.515866	0.551013	0.543393	0.569052	0.567627	0.0354645	6.24786	0.606452	0.616339	0.134617	0.474622	0.425953	0.664345	0.595121	0.595121	0.502493	0.182808	36.3802	1.04926	0.71	1.09732	1	no	ENSDARP00000126600
456	DLAgn_00219760	enolase 3-2 | ENO3 | EC:4.2.1.11 range=UN:17249788-17254243 5'pad=0 3'pad=0 strand=- repeatMasking=none	3	2.07659	3.4121	2.59112	2.73998	2.63711	3.5729	3.46811	2.73998	2.92827	0.562776	19.2187	2.90657	3.11581	2.35016	3.07303	2.70161	2.81163	2.87206	2.87206	2.83298	0.256707	9.06137	3.97486	2.91302	2.3706	3.32737	3.00283	2.3147	3.09297	3.00283	2.99948	0.568552	18.955	1.04821	1	1.09593	1	no	ENSDARP00000120742
457	DLAgn_00154370	desmoglein-2 | DSG2 | - range=LG4:26401246-26419819 5'pad=0 3'pad=0 strand=- repeatMasking=none	4	4.32769	3.97428	4.68572	2.98976	2.51639	3.254	3.17819	3.254	3.56086	0.78336	21.9992	3.25559	4.04983	2.48402	2.83216	3.46965	3.40678	3.59823	3.40678	3.29947	0.512841	15.5431	3.70487	3.83067	3.04899	3.15956	3.65833	4.36015	3.01719	3.65833	3.53997	0.492862	13.9228	1.04695	0.805	1.12425	1	no	ENSDARP00000119724
458	DLAgn_00045790	arginine--trna cytoplasmic | RARS | EC:6.1.1.19 range=LG14:23174095-23197494 5'pad=0 3'pad=0 strand=+ repeatMasking=none	3	1.73036	1.91442	1.91867	1.45419	1.41109	1.6787	1.47598	1.6787	1.65477	0.21406	12.9359	1.87013	1.75464	1.13007	1.76538	1.25668	1.53769	1.82382	1.75464	1.5912	0.293363	18.4365	1.50929	1.56009	1.27619	1.29311	1.62584	1.19954	1.57881	1.50929	1.4347	0.172755	12.0412	1.04523	0.902	0.899085	0.128	no	ENSDARP00000107383
459	DLAgn_00040810	plastin-3 isoform 1 | PLS3 | - range=LG14:12010546-12020364 5'pad=0 3'pad=0 strand=- repeatMasking=none	2	2.23245	2.67568	3.17399	1.75036	1.78875	1.06165	2.51456	2.23245	2.17106	0.699549	32.2215	2.51786	2.93598	2.33341	1.48897	1.56168	1.8875	2.51811	2.33341	2.17764	0.542966	24.9337	1.88171	1.80274	1.70714	1.01922	1.41224	0.941956	1.96085	1.70714	1.53227	0.415457	27.1139	1.04522	1	0.764696	0.097	no	ENSDARP00000132035
460	DLAgn_00107920	cofilin-2 | - | - range=LG2:5695595-5701584 5'pad=0 3'pad=0 strand=+ repeatMasking=none	3	6.73023	0.778024	0.963503	5.5014	6.46454	7.74161	6.93249	6.46454	5.01597	2.90854	57.9855	6.75271	7.28281	7.44742	5.61468	6.4745	6.23143	6.80829	6.75271	6.65884	0.625736	9.39708	7.07354	5.29722	5.52128	4.48762	4.24147	2.26899	6.14953	5.29722	5.00566	1.54257	30.8165	1.04458	0.383	0.819426	0.62	no	ENSDARP00000023177
461	DLAgn_00003440	sept2 protein | SEPT2 | - range=LG10:7998534-8005341 5'pad=0 3'pad=0 strand=- repeatMasking=none	1	0.41586	0.525092	0.615314	0.324029	0.481052	0.215893	0.445704	0.445704	0.431849	0.131329	30.4109	0.496581	0.551017	0.437967	0.420289	0.331535	0.483547	0.465407	0.465407	0.455192	0.0690529	15.1701	0.585682	0.659324	0.591632	0.450473	0.330187	0.714511	0.0174635	0.585682	0.478468	0.24084	50.3356	1.04421	0.71	1.31406	0.383	no	ENSDARP00000108257
462	DLAgn_00017470	adenine phosphoribosyltransferase | APRT | EC:2.4.2.7 range=LG11:23827740-23833277 5'pad=0 3'pad=0 strand=- repeatMasking=none	1	0.768603	0.170912	0.187185	0.978359	0.809518	1.64967	0.836763	0.809518	0.771572	0.503622	65.2721	0.950775	0.92095	0.710743	0.740058	0.843879	0.978478	0.845083	0.845083	0.85571	0.102477	11.9757	0.727955	0.420778	0.501484	0.353107	0.479694	0.021903	0.718738	0.479694	0.460523	0.240051	52.1257	1.04393	0.535	0.592568	0.128	no	ENSDARP00000132328
463	DLAgn_00178240	far upstream element-binding protein 2 | KHSRP | - range=LG7:10139716-10147775 5'pad=0 3'pad=0 strand=+ repeatMasking=none	1	0.793902	0.749701	0.939472	0.745959	0.878057	0.799464	0.725273	0.793902	0.804547	0.0779664	9.69072	0.832982	0.87519	0.766449	0.987263	0.0403886	0.63817	0.82707	0.82707	0.709645	0.313506	44.1779	0.629119	0.717508	0.491189	0.692708	0.738958	0.799649	0.780061	0.717508	0.692742	0.105257	15.1943	1.04178	1	0.903774	0.053	no	ENSDARP00000032748
464	DLAgn_00062250	heat shock cognate 71 kda | HSP70-3 | - range=LG16:12618232-12621316 5'pad=0 3'pad=0 strand=- repeatMasking=none	1	3.16553	2.78567	2.79629	0.72647	2.55313	0.137164	0.584843	2.55313	1.8213	1.27717	70.1239	2.65761	2.74058	2.21847	2.57867	2.35486	2.93473	2.7799	2.65761	2.60926	0.249333	9.5557	2.96757	2.99091	2.89696	2.80447	2.97206	1.92474	0.695102	2.89696	2.46454	0.867228	35.1882	1.04092	0.71	1.13467	0.209	no	ENSDARP00000157345
465	DLAgn_00128610	cadherin-like protein 26-like | CDH26 | - range=LG22-25:7537970-7542649 5'pad=0 3'pad=0 strand=- repeatMasking=none	6	7.98345	10.4238	13.7767	7.33673	6.78517	6.78604	6.8698	7.33673	8.56596	2.63534	30.7653	7.3259	8.77195	7.0758	7.29065	7.62825	8.24243	8.15265	7.62825	7.78395	0.619294	7.95604	7.22233	7.99216	6.92084	6.45278	7.67809	4.91403	7.53176	7.22233	6.95886	1.03453	14.8664	1.03973	0.71	0.984407	0.535	no	ENSDARP00000148987
466	DLAgn_00232850	eh domain-containing protein 4 | EHD4 | - range=UN:40231939-40252029 5'pad=0 3'pad=0 strand=- repeatMasking=none	2	1.36014	1.52489	0.901433	1.05006	1.21756	1.56589	1.46474	1.36014	1.29781	0.2517	19.3941	1.31164	1.52224	1.55619	1.41397	1.20081	1.12047	1.55779	1.41397	1.3833	0.17706	12.7998	1.20715	1.52824	1.24485	0.849445	1.18702	0.193831	0.808939	1.18702	1.00278	0.433185	43.1984	1.03958	0.71	0.872723	0.165	no	ENSDARP00000070953
467	DLAgn_00171450	protein disulfide-isomerase a3 | PDIA3 | EC:5.3.4.1 range=LG6:18887081-18893683 5'pad=0 3'pad=0 strand=- repeatMasking=none	10	14.9591	13.0795	15.4896	10.0029	10.491	11.8765	13.5079	13.0795	12.7724	2.10071	16.4473	15.1044	16.6581	13.5613	12.2753	11.164	9.55777	15.0173	13.5613	13.334	2.4886	18.6636	13.5341	14.0023	10.8121	7.36939	12.1345	16.3201	11.8361	12.1345	12.2869	2.80915	22.8629	1.03684	0.62	0.927747	1	no	ENSDARP00000134643
468	DLAgn_00233330	ras-related protein rap-1b-like | RAP1B | - range=UN:41050675-41057794 5'pad=0 3'pad=0 strand=+ repeatMasking=none	3	3.41923	0.563986	0.797912	3.10528	3.0114	4.14835	3.05724	3.05724	2.5862	1.35976	52.5776	3.4628	3.52661	3.134	2.7311	3.0987	3.16811	3.76394	3.16811	3.26932	0.340496	10.4149	2.57407	1.99869	1.90483	1.65048	1.84345	1.08815	2.49269	1.90483	1.93605	0.505119	26.0902	1.03626	0.259	0.623053	0.209	no	ENSDARP00000042249
469	DLAgn_00123820	sarcoplasmic endoplasmic reticulum calcium atpase 2-like | ATP2A2 | EC:3.6.3.8 range=LG20:23760648-23781074 5'pad=0 3'pad=0 strand=+ repeatMasking=none	1	0.355509	0.330206	0.491969	0.0388114	0.057056	0.244805	0.336358	0.330206	0.264959	0.165258	62.3709	0.34209	0.471541	0.384795	0.274882	0.0465446	0.24152	0.350183	0.34209	0.301651	0.134894	44.7185	0.0453916	0.30587	0.330522	0.193602	0.291209	0.618006	0.440057	0.30587	0.317808	0.180607	56.8289	1.03599	0.71	0.926302	0.902	no	ENSDARP00000136537
470	DLAgn_00201910	14-3-3 protein beta alpha-2 | YWHAB | - range=LG9:14864283-14869588 5'pad=0 3'pad=0 strand=+ repeatMasking=none	1	1.0939	0.421537	0.0475729	0.873975	0.847847	1.62525	1.09604	0.873975	0.858018	0.508042	59.2111	1.04464	1.14016	0.904838	0.758409	0.548466	0.482644	1.14598	0.904838	0.860733	0.272684	31.6805	0.748915	0.881315	0.746619	0.517113	0.663112	0.144487	0.8489	0.746619	0.650066	0.253496	38.9954	1.03531	0.902	0.854279	0.318	no	ENSDARP00000155510
471	DLAgn_00093060	guanine nucleotide-binding protein g subunit alpha-2-like | GNAI2 | - range=LG1A:15948884-16006622 5'pad=0 3'pad=0 strand=- repeatMasking=none	1	0.967249	0.822343	0.523005	0.995533	0.838787	0.988092	1.19331	0.967249	0.904046	0.207858	22.9919	0.955529	1.00086	1.07766	1.10805	0.869822	1.03222	0.887586	1.00086	0.990248	0.0909592	9.1855	1.14757	1.07457	1.03699	1.09695	1.17215	0.602989	0.891093	1.07457	1.00319	0.198808	19.8177	1.03475	0.318	1.11095	0.259	no	ENSDARP00000128354
472	DLAgn_00049480	septin 10 | SEPT10 | - range=LG15:9391603-9400318 5'pad=0 3'pad=0 strand=- repeatMasking=none	2	2.72595	3.29502	2.45315	2.2232	2.52055	2.32184	2.86161	2.52055	2.62876	0.367152	13.9667	2.91319	2.6058	2.27287	2.74981	2.58	2.47345	2.64344	2.6058	2.60551	0.202349	7.76619	2.77188	3.04142	2.35478	1.48618	3.02626	3.42315	1.39213	2.77188	2.4994	0.792937	31.7251	1.03382	0.805	1.09971	0.902	no	ENSDARP00000139839
473	DLAgn_00189220	jtv1-pending protein | AIMP2 | - range=LG8:6492331-6496221 5'pad=0 3'pad=0 strand=- repeatMasking=none	1	1.33684	0.907116	0.587655	1.28856	1.49452	1.02	1.43809	1.28856	1.15326	0.328596	28.4929	1.19611	1.35918	1.3268	1.47968	1.10106	1.33177	1.48841	1.33177	1.32614	0.140594	10.6017	1.54475	1.25623	1.26016	1.2611	1.47043	1.31575	1.45821	1.31575	1.36666	0.121201	8.8684	1.03354	0.456	1.02111	0.383	no	ENSDARP00000008898
474	DLAgn_00018050	v-type proton atpase subunit brain isoform-like | ATP6V1B2 | EC:3.6.3.0 range=LG11:25336658-25379338 5'pad=0 3'pad=0 strand=- repeatMasking=none	1	0.4528	0.635071	0.508867	0.347732	0.389431	0.418049	0.41304	0.418049	0.452141	0.0950498	21.0221	0.430947	0.406017	0.414027	0.48088	0.436341	0.439451	0.390115	0.430947	0.428254	0.029209	6.82047	0.431923	0.438205	0.380882	0.481372	0.449127	0.526763	0.231932	0.438205	0.420029	0.0943281	22.4575	1.03085	1	1.04822	1	no	ENSDARP00000140211
475	DLAgn_00096510	peptidylarginine deiminase | PADI2 | EC:3.5.3.15 range=LG1A:24201527-24210773 5'pad=0 3'pad=0 strand=- repeatMasking=none	9	18.9634	18.3452	16.3407	14.4412	12.5385	13.1976	16.4788	16.3407	15.7579	2.46584	15.6482	17.2253	18.0365	16.8413	15.3082	12.8806	15.8999	19.7606	16.8413	16.5646	2.17892	13.1541	16.3037	14.7963	13.1854	9.89248	15.5066	8.8928	16.7584	14.7963	13.6194	3.12049	22.9121	1.03063	0.62	0.905491	0.259	no	ENSDARP00000064841
476	DLAgn_00186860	butyrophilin-like protein 2 | CADM3 | - range=LG8:1818429-1820481 5'pad=0 3'pad=0 strand=+ repeatMasking=none	1	0.303936	0.388041	0.212322	0.355291	0.312705	0.261582	0.0452066	0.303936	0.26844	0.114088	42.5002	0.344562	0.283817	0.310853	0.326384	0.374045	0.31302	0.275667	0.31302	0.318335	0.0340402	10.6932	0.417771	0.319251	0.323395	0.277998	0.0210459	0.463859	0.402304	0.323395	0.317946	0.146144	45.9651	1.02989	0.456	1.06402	0.259	no	Non signif. Hit
477	DLAgn_00036820	40s ribosomal protein s3 | RPS3 | - range=LG13:27372997-27377933 5'pad=0 3'pad=0 strand=+ repeatMasking=none	5	13.2294	4.70074	4.54664	11.3937	12.2789	12.0741	12.1947	12.0741	10.0597	3.75232	37.3004	12.5013	13.6372	12.4983	12.4207	11.8451	11.3631	12.0588	12.4207	12.3321	0.709238	5.75117	14.8775	13.844	10.0654	11.92	12.129	13.2297	13.1765	13.1765	12.7489	1.55012	12.1588	1.02871	0.318	1.09131	0.165	no	ENSDARP00000132180
478	DLAgn_00078760	proteasome activator complex subunit 2 | PSME2 | - range=LG18-21:15940492-15943302 5'pad=0 3'pad=0 strand=- repeatMasking=none	4	7.67321	2.8967	2.19878	6.26076	6.70976	9.27485	7.76553	6.70976	6.11137	2.62062	42.8811	7.37223	7.88462	5.67969	6.55465	6.66847	7.98749	6.88549	6.88549	7.00466	0.812471	11.599	7.49398	5.91902	6.68334	5.97007	6.00649	3.14641	6.78105	6.00649	6.00005	1.38199	23.0331	1.02619	0.71	0.895187	0.535	no	ENSDARP00000049166
479	DLAgn_00220280	xaa-pro dipeptidase | PEPD | EC:3.4.11.0 range=UN:18134803-18136221 5'pad=0 3'pad=0 strand=+ repeatMasking=none	1	0.475361	0.528281	0.476631	0.42355	0.45123	0.413878	0.352718	0.45123	0.44595	0.0560284	12.5638	0.472373	0.527082	0.46768	0.456043	0.0642543	0.462993	0.431978	0.462993	0.411772	0.155914	37.8642	0.518631	0.480971	0.463344	0.329962	0.386578	0.42192	0.0289471	0.42192	0.375765	0.165215	43.9678	1.02607	1	0.935044	0.535	no	ENSDARP00000137800
480	DLAgn_00203660	proteasome subunit beta type-2 | PSB2 | EC:3.4.25.0 range=LG9:19599073-19611087 5'pad=0 3'pad=0 strand=+ repeatMasking=none	1	1.04662	0.187819	0.266662	0.894016	0.933828	1.13758	1.07388	0.933828	0.791487	0.39481	49.8821	1.02091	0.949552	0.958057	1.013	1.053	0.799689	0.877515	0.958057	0.953103	0.0889298	9.33055	1.05083	1.26937	0.832005	0.905146	1.08385	1.4724	1.06662	1.06662	1.09717	0.21637	19.7207	1.02595	1	1.1422	0.209	no	ENSDARP00000041113
481	DLAgn_00011030	eukaryotic translation initiation factor 3 subunit l-like | EIF3L | - range=LG11:3963433-3968341 5'pad=0 3'pad=0 strand=+ repeatMasking=none	2	1.15528	1.49213	1.6714	1.21979	0.113465	1.12241	1.04765	1.15528	1.11745	0.495317	44.3258	1.30452	1.18549	1.26477	0.995243	0.953701	1.18474	0.785371	1.18474	1.09626	0.189182	17.257	1.09689	0.949852	0.861523	0.817575	0.815255	0.207622	1.09376	0.861523	0.83464	0.301036	36.0677	1.0255	0.71	0.745725	0.053	no	ENSDARP00000134724
482	DLAgn_00058790	cell division control protein 42 homolog precursor | CDC42L | - range=LG16:7775649-7777541 5'pad=0 3'pad=0 strand=+ repeatMasking=none	1	0.555608	0.058698	0.0594101	0.643862	0.0531205	0.901876	0.638648	0.555608	0.415889	0.352033	84.6458	0.700064	0.625327	0.55859	0.391459	0.621498	0.568573	0.0475715	0.568573	0.501869	0.221765	44.1878	0.651237	0.523752	0.0283394	0.50074	0.457083	0.100075	0.534071	0.50074	0.399328	0.237311	59.4276	1.02333	1	0.901246	0.71	no	ENSDARP00000144778
483	DLAgn_00010800	eukaryotic translation initiation factor 3 subunit a | EIF3A | - range=LG11:3633611-3641449 5'pad=0 3'pad=0 strand=- repeatMasking=none	2	0.451055	1.11434	1.13425	0.555753	0.917651	1.19114	0.86595	0.917651	0.890019	0.290519	32.6418	1.00856	1.04368	0.938741	0.362109	0.673247	0.733614	1.06546	0.938741	0.832202	0.25741	30.9312	0.839234	0.887187	0.746612	0.392445	0.582808	0.0475986	0.800051	0.746612	0.613705	0.302333	49.2636	1.02298	0.62	0.813612	0.097	no	ENSDARP00000102398
484	DLAgn_00235920	type i enveloping like | CYT1 | - range=UN:45222787-45226281 5'pad=0 3'pad=0 strand=+ repeatMasking=none	15	1030.51	1067.15	778.838	838.836	854.118	801.454	844.532	844.532	887.919	113.478	12.7802	863.437	979.812	829.342	789.471	816.195	955.05	923.042	863.437	879.478	73.6578	8.37517	925.276	959.665	931.224	819.835	953.664	1118.18	817.943	931.224	932.256	101.271	10.863	1.02239	1	1.10265	0.456	no	ENSDARP00000000221
485	DLAgn_00022880	heterogeneous nuclear ribonucleoprotein q-like | SYNCRIPL | - range=LG12:13124711-13129895 5'pad=0 3'pad=0 strand=- repeatMasking=none	3	3.23155	2.5773	3.46724	1.74032	2.37094	1.88302	3.01049	2.5773	2.61155	0.66139	25.3256	3.45241	3.75527	2.63233	2.56908	2.18685	2.12346	3.31929	2.63233	2.86267	0.64491	22.5282	2.72939	3.1018	2.33683	1.54291	2.48249	1.84789	2.21579	2.33683	2.32244	0.523302	22.5324	1.02135	0.535	0.906699	0.383	no	ENSDARP00000127882
486	DLAgn_00112790	caspase-3 precursor | CASP3 | EC:3.4.22.0 range=LG2:16699050-16702492 5'pad=0 3'pad=0 strand=+ repeatMasking=none	1	1.47055	0.816804	0.549186	1.11798	1.19705	1.22986	1.51783	1.19705	1.12847	0.345548	30.621	1.22236	1.00142	1.07079	1.1068	1.40016	1.33372	1.62253	1.22236	1.25111	0.217371	17.3743	1.25032	0.747918	0.968779	0.669893	0.900867	0.106174	1.17199	0.900867	0.830848	0.381705	45.9416	1.02115	0.805	0.752573	0.209	no	ENSDARP00000071815
487	DLAgn_00204590	acyl-protein thioesterase 2 | LYPA2 | - range=LG9:21230342-21243793 5'pad=0 3'pad=0 strand=+ repeatMasking=none	2	2.49207	0.532038	0.557858	2.20373	2.10602	3.15125	2.60656	2.20373	1.94993	1.01696	52.1539	2.2089	2.2496	1.84126	2.32362	2.61554	2.47793	2.00829	2.2496	2.24645	0.263973	11.7507	2.91706	2.94594	2.38387	2.63835	2.97886	1.41931	2.85717	2.85717	2.59151	0.558509	21.5515	1.02082	0.902	1.29652	0.165	no	ENSDARP00000120420
488	DLAgn_00079160	asparaginyl-trna cytoplasmic-like | NARS | EC:6.1.1.22 range=LG19:162897-175054 5'pad=0 3'pad=0 strand=+ repeatMasking=none	1	0.643917	0.691028	0.917697	0.491291	0.554375	0.169698	0.66713	0.643917	0.590734	0.228805	38.7324	0.687272	0.656102	0.699824	0.560232	0.028494	0.608983	0.847133	0.656102	0.584006	0.260862	44.6677	0.250781	0.782408	0.758699	0.473798	0.552931	0.703617	0.483213	0.552931	0.572207	0.190404	33.2754	1.01892	0.805	0.8587	0.902	no	ENSDARP00000121524
489	DLAgn_00244270	calpain-2 catalytic subunit-like | CAPN2B | - range=UN:60783247-60784420 5'pad=0 3'pad=0 strand=- repeatMasking=none	1	2.0369	2.11047	2.80975	1.90004	1.54412	1.78563	2.14671	2.0369	2.04766	0.39553	19.3162	2.11398	2.70923	1.99159	2.0729	1.52829	2.01052	2.76156	2.0729	2.16973	0.4325	19.9334	2.06386	2.01373	2.29967	1.21752	1.67072	0.493836	1.43765	1.67072	1.59957	0.616053	38.5136	1.01767	0.805	0.820226	0.209	no	ENSDARP00000072424
490	DLAgn_00187690	atp synthase subunit mitochondrial | ATP5J2 | - range=LG8:3927033-3929125 5'pad=0 3'pad=0 strand=+ repeatMasking=none	2	2.25371	0.133457	0.163874	2.62442	2.2163	2.39374	2.56655	2.25371	1.76458	1.11389	63.1247	2.24063	2.29222	2.41695	2.77714	2.80803	2.26076	2.18102	2.29222	2.42525	0.261058	10.7642	2.76954	2.70973	2.17746	2.74152	2.82229	0.991872	2.69778	2.70973	2.41574	0.664171	27.4935	1.01709	0.383	1.20234	0.073	no	ENSDARP00000055185
491	DLAgn_00153920	scinderin like a | SCINLA | - range=LG4:24345025-24352808 5'pad=0 3'pad=0 strand=+ repeatMasking=none	15	313.375	436.077	433.943	315.729	263.542	202.277	300.108	313.375	323.579	85.5097	26.4262	344.089	350.91	309.381	271.818	318.53	322.775	299.825	318.53	316.761	26.8123	8.4645	309.758	247.521	242.505	190.72	296.611	164.952	294.355	247.521	249.489	55.5558	22.2678	1.01645	0.805	0.789854	0.053	no	ENSDARP00000151513
492	DLAgn_00212590	type i cytoskeletal 13-like | CYT1 | - range=UN:3764188-3768503 5'pad=0 3'pad=0 strand=- repeatMasking=none	1	0.758617	0.650135	0.385026	0.699792	0.55876	0.170616	0.790729	0.650135	0.573382	0.224104	39.0845	0.781341	0.540171	0.417587	0.674866	0.660781	0.693277	0.568455	0.660781	0.619497	0.119773	19.3338	0.968575	0.90411	0.839059	0.645113	0.601686	1.78278	0.430422	0.839059	0.881678	0.439667	49.8671	1.01638	1	1.29059	0.165	no	ENSDARP00000095806
493	DLAgn_00121120	threonyl-trna synthetase | TARS | EC:6.1.1.3 range=LG20:15204317-15219532 5'pad=0 3'pad=0 strand=+ repeatMasking=none	1	0.777603	0.771195	1.05605	0.596651	0.578868	0.677936	0.647868	0.677936	0.729453	0.163477	22.4109	0.835961	0.688497	0.688918	0.6702	0.741539	0.594018	0.750173	0.688918	0.709901	0.075738	10.6688	0.677795	0.798763	0.585126	0.49989	0.879931	1.02577	0.686464	0.686464	0.736249	0.17934	24.3586	1.0162	0.902	1.01258	0.902	no	ENSDARP00000036825
494	DLAgn_00097140	mimecan precursor | MIME | - range=LG1A:25953681-25958751 5'pad=0 3'pad=0 strand=- repeatMasking=none	3	1.89316	1.3621	0.40177	2.21966	1.80766	2.01965	1.96428	1.89316	1.6669	0.61683	37.0047	1.9235	1.72337	1.80372	2.23942	2.45075	1.93795	1.20876	1.9235	1.89821	0.395553	20.8382	2.22662	2.06598	1.89043	2.07061	1.41505	1.35217	1.72625	1.89043	1.82102	0.337947	18.5582	1.01603	0.805	0.998559	0.805	no	ENSDARP00000064800
495	DLAgn_00162120	nadh dehydrogenase | NDUFS3 | EC:1.6.5.3 range=LG5:26573215-26577213 5'pad=0 3'pad=0 strand=- repeatMasking=none	1	0.418083	0.16051	0.0314121	0.445509	0.384343	0.332309	0.472974	0.384343	0.320734	0.164206	51.1969	0.425809	0.379282	0.4654	0.432559	0.12041	0.390299	0.311346	0.390299	0.360729	0.116734	32.3606	0.346156	0.418167	0.312011	0.450023	0.391359	0.0558384	0.361759	0.361759	0.333616	0.130773	39.1988	1.0155	0.902	0.941238	1	no	ENSDARP00000013902
496	DLAgn_00008910	coatomer subunit alpha-like | COPA | - range=LG10:20251894-20263713 5'pad=0 3'pad=0 strand=+ repeatMasking=none	5	3.00003	4.51416	4.5914	3.13682	2.64123	4.01718	3.7551	3.7551	3.66513	0.761656	20.7811	4.15382	4.06188	3.96792	2.38279	2.83332	2.73958	3.81292	3.81292	3.42175	0.740276	21.6345	3.30285	3.74934	3.15568	3.15997	3.16458	0.339465	2.7027	3.15997	2.79637	1.12596	40.2651	1.0154	0.62	0.841514	0.318	no	ENSDARP00000048276
497	DLAgn_00153360	dermatopontin-like | DPT | - range=LG4:22622839-22627616 5'pad=0 3'pad=0 strand=+ repeatMasking=none	6	5.77719	1.78376	3.04462	9.69817	8.57931	10.4392	9.37956	8.57931	6.9574	3.4545	49.6522	6.68577	8.13366	8.47907	11.0247	11.3864	8.76556	8.7036	8.7036	9.02555	1.64876	18.2677	6.65616	8.56324	7.47994	9.21698	10.0482	9.11444	9.57707	9.11444	8.66515	1.20429	13.8981	1.01449	0.456	1.06237	0.71	no	ENSDARP00000073086
498	DLAgn_00128750	cellular nucleic acid-binding protein | CNBP | - range=LG22-25:7746246-7747325 5'pad=0 3'pad=0 strand=+ repeatMasking=none	1	0.826386	0.490746	0.570476	0.719626	0.806739	0.702343	0.506372	0.702343	0.660384	0.13834	20.9484	0.772309	0.677404	0.712465	0.860185	0.693094	0.900546	0.639683	0.712465	0.750812	0.0977964	13.0254	0.896905	0.625874	0.918713	0.97061	0.719969	1.69031	0.463334	0.896905	0.897959	0.393305	43.7999	1.01441	0.383	1.27702	0.165	no	ENSDARP00000067292
499	DLAgn_00023250	ribosomal protein s6 kinase 2 alpha-like | RPS6KA1 | EC:2.7.11.0 EC:2.7.10.0 range=LG12:13874659-13891131 5'pad=0 3'pad=0 strand=+ repeatMasking=none	2	1.35427	1.14063	1.50908	0.885327	0.817306	1.30293	1.16744	1.16744	1.16814	0.249292	21.3409	1.18382	1.26393	1.12683	1.00937	0.934691	1.36359	1.30123	1.18382	1.16907	0.156387	13.3771	1.10132	0.954324	0.895295	0.72386	0.9437	0.208271	1.24136	0.9437	0.866876	0.332609	38.3687	1.01404	1	0.808351	0.128	no	ENSDARP00000104901
500	DLAgn_00080550	serine threonine-protein phosphatase 2b catalytic subunit gamma isoform | PPP3CCB | EC:3.1.3.16 range=LG19:3905993-3915036 5'pad=0 3'pad=0 strand=+ repeatMasking=none	2	2.24492	2.7176	3.25744	2.53049	2.25643	0.248696	2.35817	2.35817	2.23053	0.942213	42.2416	2.71412	2.32009	2.39007	2.41912	1.96366	2.81205	2.25413	2.39007	2.41046	0.284665	11.8096	2.6786	2.71359	2.18377	2.29181	2.40078	2.94987	2.10787	2.40078	2.47518	0.311595	12.5888	1.01353	1	1.01807	1	no	ENSDARP00000131726
501	DLAgn_00177670	up-regulated during skeletal muscle growth protein 5 | USMG5 | - range=LG7:9407369-9407649 5'pad=0 3'pad=0 strand=+ repeatMasking=none	1	1.054	0.0331615	0.584611	1.01812	0.851545	0.970478	1.04693	0.970478	0.794122	0.373939	47.0884	0.935788	0.635165	0.98338	1.18531	1.28079	1.02461	0.928227	0.98338	0.996182	0.206698	20.749	0.754389	1.08843	1.18025	1.1745	0.756624	0.733984	0.802541	0.802541	0.927245	0.209371	22.5799	1.01329	0.456	0.826955	0.62	no	ENSDARP00000125356
502	DLAgn_00200920	programmed cell death 6-interacting isoform x1 | PDCD6IP | - range=LG9:12780959-12796186 5'pad=0 3'pad=0 strand=- repeatMasking=none	4	3.5729	4.09842	5.61385	3.13342	2.96433	3.18464	3.25256	3.25256	3.68859	0.927794	25.1531	3.111	3.37733	2.39926	3.29407	3.1985	3.80379	3.49538	3.29407	3.2399	0.433986	13.395	3.57832	3.36563	3.21604	2.90796	3.56776	3.65981	3.32473	3.36563	3.37432	0.260007	7.70545	1.01276	0.71	1.03476	1	no	ENSDARP00000121990
503	DLAgn_00121200	endoplasmic reticulum aminopeptidase 1 | ERAP1 | - range=LG20:15416973-15424650 5'pad=0 3'pad=0 strand=+ repeatMasking=none	2	1.05372	1.50435	1.73655	0.792999	0.650557	1.1082	1.1979	1.1082	1.14918	0.378551	32.9409	0.515538	1.22467	1.21052	1.12113	1.28158	0.717518	1.03166	1.12113	1.01466	0.289468	28.5286	1.30282	0.294363	0.958087	0.999061	0.86288	0.177909	1.13952	0.958087	0.819234	0.423625	51.7099	1.01167	0.805	0.864547	0.259	no	ENSDARP00000089298
504	DLAgn_00049020	aspartyl-trna synthetase | DARS | EC:6.1.1.12 range=LG15:7897513-7924880 5'pad=0 3'pad=0 strand=+ repeatMasking=none	5	5.45933	6.34887	7.64551	4.12413	5.64765	4.71603	5.75773	5.64765	5.67132	1.13401	19.9954	5.59838	5.85524	5.20077	5.8346	5.70809	5.21503	5.96496	5.70809	5.6253	0.307727	5.47041	5.17627	5.15185	4.61861	4.47625	5.4912	2.4868	5.43202	5.15185	4.69043	1.0446	22.2709	1.0107	0.902	0.91221	0.097	no	ENSDARP00000093249
505	DLAgn_00084020	78 kda glucose-regulated protein precursor | HSPA5 | - range=LG19:12826399-12829101 5'pad=0 3'pad=0 strand=- repeatMasking=none	5	3.6708	3.44858	4.20697	1.84611	1.84178	2.93536	3.54468	3.44858	3.07061	0.917138	29.8682	4.2744	4.61587	4.14741	1.93303	1.62641	1.64946	3.48471	3.48471	3.10447	1.32661	42.7322	2.8175	3.75525	2.84823	1.19976	2.14623	3.27004	2.48844	2.8175	2.64649	0.822231	31.0687	1.01047	0.902	0.817002	0.383	no	ENSDARP00000131952
506	DLAgn_00126660	hematopoietic progenitor cell antigen cd34-like | CD34A | - range=LG22-25:3543651-3559548 5'pad=0 3'pad=0 strand=- repeatMasking=none	1	2.05607	2.4396	2.7477	2.14096	2.00073	2.04758	1.8333	2.05607	2.18085	0.309953	14.2125	2.42458	1.74405	1.82327	2.36346	2.07751	2.71111	2.03518	2.07751	2.16845	0.347228	16.0127	2.13073	2.15125	2.02325	2.44831	1.66616	3.3397	1.9236	2.13073	2.24043	0.539895	24.0979	1.01043	0.805	1.03631	1	no	ENSDARP00000115242
507	DLAgn_00109500	pre-mrna-processing factor 19 | PRPF19 | - range=LG2:9010552-9015439 5'pad=0 3'pad=0 strand=- repeatMasking=none	1	0.49023	0.589206	0.634147	0.480663	0.479294	0.467726	0.441367	0.480663	0.511805	0.0711281	13.8975	0.535214	0.485639	0.483758	0.582697	0.423136	0.450123	0.512842	0.485639	0.496201	0.0532424	10.73	0.551988	0.543102	0.405436	0.423779	0.4901	0.888133	0.514232	0.514232	0.545253	0.161207	29.5655	1.01035	1	1.06984	0.902	no	ENSDARP00000097371
508	DLAgn_00109540	fructose-bisphosphate aldolase b | ALDOB | EC:4.1.2.13 range=LG2:9051376-9053338 5'pad=0 3'pad=0 strand=+ repeatMasking=none	4	10.9977	8.64476	4.83616	9.14837	9.65857	10.5844	9.72892	9.65857	9.08556	2.03718	22.4222	10.7731	9.50225	7.37157	9.75795	8.7292	10.7708	11.0958	9.75795	9.71438	1.33239	13.7156	12.4653	9.78865	8.83981	10.1124	10.7626	12.1915	9.33803	10.1124	10.4998	1.38777	13.2171	1.01029	0.535	1.04698	0.209	no	ENSDARP00000070225
509	DLAgn_00057970	40s ribosomal protein s19 | RS19 | - range=LG16:6501272-6506342 5'pad=0 3'pad=0 strand=+ repeatMasking=none	5	8.76589	1.02635	1.11533	10.5158	11.4118	15.0774	9.93501	9.93501	8.26394	5.29044	64.0184	8.86705	9.6871	10.8401	10.9437	9.74314	11.1929	10.0349	10.0349	10.187	0.838975	8.23576	10.1317	9.05162	9.04855	8.87475	9.38158	5.196	9.87458	9.05162	8.79411	1.65256	18.7917	1.01005	0.71	0.911082	0.71	no	ENSDARP00000133580
510	DLAgn_00173730	uncharacterized protein loc101481927 isoform x2 | - | - range=LG6:25884430-25889728 5'pad=0 3'pad=0 strand=- repeatMasking=none	1	1.06628	0.0657136	0.271474	0.836358	0.899557	0.635234	0.842166	0.836358	0.65954	0.363199	55.0684	0.844067	0.951089	0.749261	1.05478	0.942911	0.804617	0.81233	0.844067	0.879865	0.106619	12.1177	0.797519	1.11023	1.10053	1.00596	0.783834	0.0514594	0.745766	0.797519	0.799329	0.363433	45.4673	1.00922	0.383	0.953562	0.62	no	ENSDARP00000097753
511	DLAgn_00020470	collagen alpha-1 chain | COL12A1 | - range=LG12:8125783-8175623 5'pad=0 3'pad=0 strand=+ repeatMasking=none	10	12.7494	19.9877	18.8317	12.5041	14.6899	16.3431	13.977	14.6899	15.5833	2.9274	18.7855	17.5554	14.8181	19.555	11.5335	15.4616	10.0581	11.1234	14.8181	14.3007	3.54892	24.8163	14.8261	14.939	13.7806	12.8659	11.087	7.44647	12.4172	12.8659	12.4803	2.6036	20.8616	1.00873	0.535	0.875838	0.128	no	ENSDARP00000126085
512	DLAgn_00242610	importin subunit beta-1 | KPNB1 | - range=UN:57780639-57790829 5'pad=0 3'pad=0 strand=+ repeatMasking=none	1	0.479693	0.598466	0.633942	0.0434277	0.0211411	0.0484368	0.422973	0.422973	0.321154	0.274394	85.4401	0.456003	0.571421	0.426173	0.0744982	0.305782	0.365163	0.501345	0.426173	0.385769	0.162328	42.079	0.423157	0.0348044	0.402398	0.289377	0.403066	0.0086682	0.436723	0.402398	0.285456	0.186549	65.3513	1.00756	0.805	0.951355	0.456	no	ENSDARP00000135519
513	DLAgn_00192420	cytolysin src-1-like | APNL | - range=LG8:12804598-12805263 5'pad=0 3'pad=0 strand=- repeatMasking=none	8	15.4751	1.4804	2.03343	15.2181	16.3731	20.1253	14.2596	15.2181	12.1379	7.33195	60.4056	14.3986	16.0999	13.4493	13.1584	15.3274	18.164	17.2077	15.3274	15.4008	1.88127	12.2154	12.8509	11.6348	10.8646	11.5711	11.0695	12.4253	13.6531	11.6348	12.0099	1.00905	8.40178	1.00718	0.71	0.764537	0.209	no	ENSDARP00000106897
514	DLAgn_00058670	ubiquitin carboxyl-terminal hydrolase 5 | USP5 | EC:3.1.2.15 EC:3.4.19.0 EC:3.4.22.0 range=LG16:7641612-7652741 5'pad=0 3'pad=0 strand=- repeatMasking=none	1	0.380252	0.452706	0.563661	0.315571	0.351507	0.393118	0.428904	0.393118	0.412246	0.0808969	19.6235	0.422631	0.397947	0.41885	0.395604	0.391389	0.196949	0.359227	0.395604	0.368942	0.0786396	21.3149	0.428471	0.399571	0.307613	0.369038	0.316872	0.0662572	0.436642	0.369038	0.332066	0.127565	38.4155	1.00632	0.71	0.938746	0.318	no	ENSDARP00000124239
515	DLAgn_00086040	actin-related protein 2 3 complex subunit 3 | ARPC3 | - range=LG19:16871792-16875254 5'pad=0 3'pad=0 strand=- repeatMasking=none	1	1.90306	0.035934	0.295152	1.72065	1.63929	1.98984	1.99044	1.72065	1.36777	0.835041	61.0515	1.72686	1.74118	1.58813	1.96444	1.55312	1.84764	1.58869	1.72686	1.71572	0.152148	8.86788	2.34607	2.1773	1.77925	1.75249	2.12544	1.55233	2.10313	2.10313	1.97657	0.284056	14.3712	1.00361	0.902	1.22229	0.097	no	ENSDARP00000075074
516	DLAgn_00199330	alpha-l- tissue | FUCA1 | EC:3.2.1.51 range=LG9:8513097-8515885 5'pad=0 3'pad=0 strand=+ repeatMasking=none	1	0.483664	0.500419	0.393264	0.387082	0.429921	0.111426	0.431694	0.429921	0.391067	0.130328	33.3262	0.501135	0.370836	0.431402	0.521692	0.428581	0.417317	0.505182	0.431402	0.453735	0.0560381	12.3504	0.422495	0.0258913	0.290885	0.365972	0.333988	0.218314	0.476508	0.333988	0.304865	0.149105	48.9085	1.00345	0.383	0.776858	0.128	no	ENSDARP00000052089
517	DLAgn_00188660	beta-galactoside-binding lectin | LEG | - range=LG8:5519589-5523439 5'pad=0 3'pad=0 strand=+ repeatMasking=none	2	1.72128	0.145211	0.215153	1.52991	1.28602	0.64228	1.58744	1.28602	1.01818	0.67085	65.8869	1.03752	1.07853	1.03275	1.54239	2.22863	1.48753	1.28958	1.28958	1.38528	0.427169	30.8364	2.64945	1.68864	1.45438	1.61065	1.44938	1.19606	1.61076	1.61065	1.66562	0.463024	27.799	1.00277	0.62	1.25243	0.165	no	ENSDARP00000094378
518	DLAgn_00208720	cytoskeleton-associated protein 4 | CKAP4 | - range=LGx:12838336-12841026 5'pad=0 3'pad=0 strand=+ repeatMasking=none	1	0.520937	0.650101	0.544453	0.492672	0.65394	0.54331	0.519628	0.54331	0.56072	0.0647409	11.546	0.663578	0.629451	0.962544	0.544254	0.461373	0.0809918	0.459192	0.544254	0.543055	0.266198	49.0187	0.601573	0.697194	0.541811	0.58848	0.37092	0.849002	0.572196	0.58848	0.603025	0.146149	24.2359	1.00174	0.902	1.08314	0.383	no	ENSDARP00000049169
519	DLAgn_00010740	pdz and lim domain protein 1 | PDLIM1 | - range=LG11:3371538-3379815 5'pad=0 3'pad=0 strand=- repeatMasking=none	1	0.529797	0.235595	0.231557	0.591718	0.509693	0.576111	0.575529	0.529797	0.464286	0.160174	34.4991	0.539024	0.505177	0.600129	0.53039	0.555529	0.507916	0.485899	0.53039	0.532009	0.0380173	7.14599	0.63517	0.514726	0.0732586	0.597682	0.569171	0.795066	0.494751	0.569171	0.525689	0.222634	42.3508	1.00112	1	1.07432	0.535	no	ENSDARP00000046980
520	DLAgn_00175090	aspartate cytoplasmic-like | GOT1 | EC:2.6.1.1 EC:2.6.1.5 EC:2.6.1.57 EC:2.6.1.9 range=LG7:2254870-2261486 5'pad=0 3'pad=0 strand=- repeatMasking=none	4	3.40112	3.3795	1.57076	2.9582	3.1128	2.51763	3.03533	3.03533	2.85362	0.638494	22.3749	3.70823	2.20826	2.95824	2.92539	3.28803	3.32541	3.03302	3.03302	3.0638	0.464975	15.1764	2.85307	2.97731	2.5389	2.07047	2.57817	3.65499	2.73635	2.73635	2.77275	0.485407	17.5063	0.999237	0.902	0.9015	0.535	no	ENSDARP00000129948
521	DLAgn_00008590	far upstream element-binding protein 1 isoform x1 | FUBP1 | - range=LG10:19585782-19593492 5'pad=0 3'pad=0 strand=+ repeatMasking=none	3	2.19716	2.53038	2.15057	2.23345	2.22557	1.39926	2.32668	2.22557	2.15187	0.354588	16.4782	2.33639	2.17467	2.39256	2.22273	2.06255	2.40798	1.41601	2.22273	2.1447	0.344532	16.0644	2.45935	2.16533	1.37197	1.15427	2.13754	2.88719	2.19786	2.16533	2.05336	0.601838	29.3099	0.998726	1	0.972933	0.535	no	ENSDARP00000150517
522	DLAgn_00030430	small nuclear ribonucleoprotein sm d2 | SNRPD2 | - range=LG13:10324779-10327322 5'pad=0 3'pad=0 strand=+ repeatMasking=none	2	1.36908	0.198038	0.344414	1.32537	1.14175	1.35824	1.35956	1.32537	1.01378	0.51501	50.801	1.34089	1.43208	1.30354	1.18965	1.52827	1.32366	1.30845	1.32366	1.34665	0.107093	7.95257	0.947239	0.771229	0.808898	0.567618	0.890172	0.879937	1.1939	0.879937	0.86557	0.189811	21.929	0.998708	0.535	0.663915	0.259	no	ENSDARP00000059193
523	DLAgn_00130170	ubiquitin-like modifier-activating enzyme 1-like | UBA1 | - range=LG22-25:11079320-11089714 5'pad=0 3'pad=0 strand=- repeatMasking=none	7	8.32699	8.47117	11.3322	6.30169	5.90232	6.63194	8.17852	8.17852	7.87783	1.84913	23.4726	8.35366	8.98881	8.15885	6.00108	6.47285	5.3065	8.5555	8.15885	7.40532	1.44591	19.5253	6.9786	7.6452	6.67176	4.71093	6.82847	6.55845	6.41153	6.67176	6.54356	0.901542	13.7775	0.997594	0.902	0.815765	0.318	no	ENSDARP00000054690
524	DLAgn_00047670	collagen alpha-3 chain | COL6A3 | - range=LG15:2617530-2652377 5'pad=0 3'pad=0 strand=+ repeatMasking=none	12	68.319	87.3932	105.585	56.6049	54.053	67.2198	64.641	67.2198	71.9737	18.3237	25.4589	72.5615	72.1209	81.8887	62.317	67.0491	53.3143	65.4882	67.0491	67.82	8.99665	13.2655	83.0018	75.3563	76.7781	64.421	61.8033	73.8992	66.4148	73.8992	71.6678	7.64394	10.6658	0.99746	0.902	1.09937	0.805	no	ENSDARP00000123601
525	DLAgn_00205820	rab gdp dissociation inhibitor beta | GDI2 | - range=LGx:2863357-2876284 5'pad=0 3'pad=0 strand=- repeatMasking=none	8	14.2439	13.6631	11.8228	9.87071	9.95204	12.5694	12.5773	12.5694	12.0999	1.69056	13.9717	14.0054	14.2072	13.1211	12.5254	11.596	10.6363	11.2344	12.5254	12.4751	1.38175	11.076	10.9957	10.5564	10.4992	8.61589	12.2607	6.6305	11.7925	10.5564	10.193	1.95289	19.1591	0.996502	0.902	0.839852	0.097	no	ENSDARP00000009258
526	DLAgn_00145590	leukocyte elastase inhibitor-like | ILEU | - range=LG4:2548122-2552851 5'pad=0 3'pad=0 strand=+ repeatMasking=none	5	7.48074	4.45644	2.44441	5.39748	4.46753	5.84659	5.23942	5.23942	5.04752	1.53733	30.4572	4.6909	6.39459	4.15488	5.2186	5.57684	6.53469	4.34386	5.2186	5.27348	0.948458	17.9854	4.12271	5.87884	5.2583	3.71155	5.75956	2.82074	6.14381	5.2583	4.81364	1.26887	26.3598	0.996025	1	1.0036	1	no	ENSDARP00000144503
527	DLAgn_00135740	ef-hand domain-containing protein d2 | EFHD2 | - range=LG22-25:25489348-25503729 5'pad=0 3'pad=0 strand=- repeatMasking=none	1	0.45255	0.133317	0.0471592	0.34076	0.308424	0.340319	0.411825	0.340319	0.290622	0.147326	50.6935	0.299164	0.415961	0.293977	0.338807	0.248935	0.358685	0.354256	0.338807	0.329969	0.0543108	16.4593	0.364043	0.380366	0.375632	0.194901	0.338048	0.244866	0.266028	0.338048	0.309126	0.0734672	23.7661	0.995558	1	0.993327	1	no	ENSDARP00000108177
528	DLAgn_00195090	major vault | MVP | - range=LG8:18474148-18484277 5'pad=0 3'pad=0 strand=+ repeatMasking=none	7	6.56218	7.51707	9.77753	4.30579	4.75306	7.47591	6.2767	6.56218	6.66689	1.84635	27.6944	6.65229	7.47444	6.52979	4.81726	5.26228	4.50511	8.24541	6.52979	6.21237	1.40143	22.5588	6.264	6.98116	6.31626	4.13401	4.94259	5.36034	6.62647	6.264	5.80355	1.02176	17.6057	0.995065	0.805	0.954561	0.383	no	ENSDARP00000112736
529	DLAgn_00085480	nad mitochondrial | NNT | EC:1.6.1.2 range=LG19:15416507-15446456 5'pad=0 3'pad=0 strand=- repeatMasking=none	3	1.94543	2.57328	3.13244	1.92014	1.97264	0.75299	1.90159	1.94543	2.02836	0.728042	35.8931	2.16722	2.1005	2.36006	1.71264	1.93542	1.7754	1.60843	1.93542	1.95138	0.271317	13.9038	1.99041	2.14818	1.93667	2.05662	1.57268	2.21156	1.974	1.99041	1.9843	0.206389	10.4011	0.994856	0.71	1.02312	0.62	no	ENSDARP00000032730
530	DLAgn_00021910	kinectin-like isoform x1 | KTN1 | - range=LG12:10884183-10897044 5'pad=0 3'pad=0 strand=- repeatMasking=none	2	1.00648	1.32757	1.66657	0.871587	0.445036	0.596672	1.14675	1.00648	1.00867	0.420282	41.6671	1.07911	1.04059	0.962713	1.0011	1.01152	0.856101	0.534766	1.0011	0.926557	0.186558	20.1345	1.2784	1.17499	0.93145	0.916594	1.17441	1.30452	1.15418	1.17441	1.13351	0.153807	13.5691	0.994659	0.71	1.16685	0.456	no	ENSDARP00000107134
531	DLAgn_00040970	transgelin | TAGLN2 | - range=LG14:12206733-12207731 5'pad=0 3'pad=0 strand=+ repeatMasking=none	4	4.61597	1.14174	1.20163	4.72876	4.96151	6.05023	6.02826	4.72876	4.10401	2.08475	50.7978	4.66355	4.40546	4.70165	4.78644	5.02405	5.28868	3.57351	4.70165	4.63476	0.545634	11.7726	6.6122	5.31125	4.46998	4.67321	5.51236	2.26712	5.46756	5.31125	4.90195	1.35193	27.5794	0.994268	1	1.12318	0.62	no	ENSDARP00000049899
532	DLAgn_00156830	cathepsin b | CTSBA | EC:3.4.22.0 range=LG5:10441490-10444513 5'pad=0 3'pad=0 strand=+ repeatMasking=none	1	0.370607	0.0731322	0.114819	0.0173242	0.312387	0.280168	0.423797	0.280168	0.227462	0.157951	69.4408	0.358105	0.278422	0.0496845	0.39893	0.291591	0.0104519	0.254412	0.278422	0.234514	0.148467	63.3084	0.366127	0.26421	0.246936	0.317517	0.28275	0.283511	0.248552	0.28275	0.287086	0.0424762	14.7956	0.99377	0.805	1.00922	0.805	no	ENSDARP00000071885
533	DLAgn_00002950	si:ch73- protein | AHSG | - range=LG10:7443284-7445544 5'pad=0 3'pad=0 strand=+ repeatMasking=none	2	6.5191	9.18109	6.80021	6.72358	6.87959	6.30137	6.35579	6.72358	6.96582	1.00118	14.3727	7.04187	6.6339	6.76335	6.66656	5.74848	7.26605	5.92186	6.66656	6.57744	0.555657	8.44792	7.62629	7.06135	6.53284	6.78744	6.90193	7.43247	7.15071	7.06135	7.07043	0.37507	5.30477	0.991519	0.805	1.05024	0.128	no	ENSDARP00000091498
534	DLAgn_00161370	transaldolase | TALDO1 | EC:2.2.1.2 range=LG5:23305498-23316340 5'pad=0 3'pad=0 strand=- repeatMasking=none	5	10.4215	6.50226	3.84289	10.2428	8.59826	10.1502	12.1425	10.1502	8.84291	2.81622	31.8473	12.0942	9.66561	9.63227	11.4887	10.0566	11.1755	9.54442	10.0566	10.5225	1.04328	9.91475	11.7403	8.40616	7.37538	8.85702	11.031	5.19889	10.7964	8.85702	9.05789	2.32017	25.6149	0.990778	0.535	0.872597	0.902	no	ENSDARP00000143071
535	DLAgn_00039230	dolichyl-diphosphooligosaccharide--protein glycosyltransferase subunit stt3a-like | ITM1 | EC:2.4.1 range=LG14:7221537-7228263 5'pad=0 3'pad=0 strand=+ repeatMasking=none	2	1.54542	2.54551	2.36063	1.76485	1.82177	2.05851	2.28572	2.05851	2.05463	0.361825	17.6102	2.7066	3.09759	2.78404	2.03803	1.01116	1.84642	1.65843	2.03803	2.16318	0.736184	34.0325	2.12234	1.92357	1.78566	1.16497	1.8879	0.221061	2.04208	1.8879	1.59251	0.680767	42.748	0.99005	0.71	0.917119	0.259	no	ENSDARP00000136997
536	DLAgn_00109000	macrophage migration inhibitory factor | - | - range=LG2:7849599-7850788 5'pad=0 3'pad=0 strand=+ repeatMasking=none	1	0.49413	0.0378294	0.153194	0.566241	0.526993	1.07026	0.603743	0.526993	0.493198	0.335326	67.99	0.520816	0.377278	0.521472	0.640276	0.720446	0.591416	0.0613799	0.521472	0.490441	0.21769	44.3866	0.772802	0.797991	0.511534	0.838038	0.880534	1.10528	0.86984	0.838038	0.825145	0.175848	21.3112	0.989524	0.902	1.59022	0.053	no	ENSDARP00000136013
537	DLAgn_00019880	glycine n-methyltransferase-like | GNMT | EC:2.1.1.156 EC:2.1.1.162 EC:2.1.1.20 range=LG12:6702850-6709597 5'pad=0 3'pad=0 strand=+ repeatMasking=none	2	1.81988	0.978422	0.6295	2.03595	1.86364	1.46838	2.08336	1.81988	1.55416	0.558626	35.9439	1.73792	1.87811	1.79966	2.04601	1.59142	1.70993	1.85519	1.79966	1.80261	0.144392	8.01019	1.79727	1.42651	1.37552	0.656268	1.03325	1.02438	1.30313	1.30313	1.23091	0.364484	29.6111	0.98889	0.805	0.716056	0.209	no	ENSDARP00000007584
538	DLAgn_00177690	internexin neuronal intermediate filament alpha | INAB | - range=LG7:9436541-9438698 5'pad=0 3'pad=0 strand=- repeatMasking=none	1	0.906489	3.42414	0.638647	2.34463	3.40631	0.450978	2.34566	2.34463	1.93098	1.26881	65.7082	2.31162	3.35268	2.31837	3.49423	2.93817	0.861455	0.808965	2.31837	2.29793	1.09808	47.7855	2.62586	0.64123	6.97654	3.59294	4.0263	0.890984	1.4707	2.62586	2.88922	2.22195	76.9047	0.9888	0.805	1.11994	0.318	no	ENSDARP00000069744
539	DLAgn_00225060	g-type lysozyme | - | EC:3.2.1.17 range=UN:27552918-27554115 5'pad=0 3'pad=0 strand=+ repeatMasking=none	4	7.20683	0.911684	0.6985	3.50043	4.38661	8.50128	6.12694	4.38661	4.47604	3.00886	67.2215	4.35449	5.3028	4.33715	3.81646	4.10986	5.16063	1.65751	4.33715	4.10556	1.20683	29.3951	5.38991	4.11385	4.39469	4.37248	8.52218	5.784	4.04757	4.39469	5.2321	1.59415	30.4687	0.988726	0.805	1.00184	0.71	no	ENSDARP00000073908
540	DLAgn_00246490	40s ribosomal protein s15 | RS15 | - range=UN:64311674-64314141 5'pad=0 3'pad=0 strand=- repeatMasking=none	1	1.05104	0.0241438	0.227787	0.0607797	0.969263	2.37163	1.13666	0.969263	0.834471	0.830917	99.5741	0.958063	1.00857	0.935644	0.768335	1.01388	0.899681	0.962795	0.958063	0.935281	0.0836292	8.94161	1.32445	1.05425	0.88206	0.828448	0.7289	0.37266	0.98743	0.88206	0.882599	0.295036	33.4281	0.988444	0.902	0.910031	0.805	no	ENSDARP00000095139
541	DLAgn_00160200	fibronectin isoform 2 | FN1 | - range=LG5:20276232-20295957 5'pad=0 3'pad=0 strand=+ repeatMasking=none	1	0.506741	0.622388	0.394951	0.5335	0.437185	0.482829	0.0969436	0.482829	0.43922	0.167341	38.0995	0.523188	0.489757	0.648406	0.476775	0.423492	0.289051	0.12563	0.476775	0.425186	0.170554	40.1128	0.660159	0.571806	0.42869	0.497328	0.397516	0.728785	0.522434	0.522434	0.543817	0.119589	21.9906	0.987461	0.902	1.08203	0.318	no	ENSDARP00000017129
542	DLAgn_00102340	synaptic vesicle membrane protein vat-1 homolog | VAT1 | - range=LG1B:8637895-8653077 5'pad=0 3'pad=0 strand=+ repeatMasking=none	1	1.80499	2.96858	2.42496	1.90643	2.03046	0.0680428	1.96193	1.96193	1.88077	0.894506	47.5606	1.93723	1.64238	1.73886	2.36877	1.66535	2.12073	1.94054	1.93723	1.91627	0.263642	13.7581	1.7097	1.8618	1.84739	1.9599	1.36535	1.04879	1.81966	1.81966	1.65894	0.330184	19.9033	0.98741	0.535	0.927484	0.128	no	ENSDARP00000147945
543	DLAgn_00139730	inosine-uridine preferring nucleoside hydrolase-like | MGC52875 | - range=LG24:11543310-11545724 5'pad=0 3'pad=0 strand=+ repeatMasking=none	9	28.5997	24.3413	17.0994	25.2009	27.2085	28.4004	27.364	27.2085	25.4592	4.00842	15.7445	21.9116	35.364	26.8569	16.2877	20.9584	30.8449	40.5877	26.8569	27.5444	8.60677	31.2468	27.631	23.3084	21.2353	19.4977	21.3037	17.076	23.3359	21.3037	21.9126	3.33485	15.2189	0.987077	0.902	0.78298	0.073	no	ENSDARP00000061735
544	DLAgn_00138280	mgc83560 protein | GCA | - range=LG24:6051185-6055990 5'pad=0 3'pad=0 strand=+ repeatMasking=none	4	5.27658	1.32365	1.23772	5.34425	4.38697	5.63051	6.29683	5.27658	4.21379	2.08141	49.3951	5.36385	5.18421	5.07191	5.30955	5.20381	5.59126	4.8711	5.20381	5.22796	0.227781	4.35698	6.00253	5.17973	4.90634	4.64573	5.17414	2.58975	5.26074	5.17414	4.82271	1.06921	22.1703	0.98621	0.902	0.980587	0.902	no	ENSDARP00000024892
545	DLAgn_00186220	probable atp-dependent rna helicase ddx5-like | DDX5 | - range=LG8:754351-759628 5'pad=0 3'pad=0 strand=- repeatMasking=none	1	0.991903	0.888639	1.12593	0.836534	0.965799	0.87318	0.936498	0.936498	0.945498	0.0962116	10.1758	0.938575	0.865983	0.886684	0.922519	0.690167	1.08296	1.03038	0.922519	0.916753	0.126404	13.7882	0.878551	0.929141	0.839983	0.893905	0.849152	1.12416	0.884878	0.884878	0.914253	0.0971152	10.6224	0.985073	0.805	0.94488	0.456	no	ENSDARP00000121201
546	DLAgn_00122810	protein set-like | SET | - range=LG20:20563581-20566655 5'pad=0 3'pad=0 strand=+ repeatMasking=none	1	1.03671	1.04189	1.13794	0.501033	0.586285	0.599	0.782705	0.782705	0.812222	0.25931	31.926	0.770358	1.08856	0.684241	0.892206	0.62888	0.55334	0.999377	0.770358	0.802423	0.198275	24.7096	0.61817	0.707346	0.633218	0.451536	0.576504	1.22686	0.870091	0.633218	0.726247	0.254915	35.1003	0.984226	1	0.809013	0.71	no	ENSDARP00000008085
547	DLAgn_00175610	signal peptidase complex subunit 3 | SPCS3 | - range=LG7:3222906-3225630 5'pad=0 3'pad=0 strand=- repeatMasking=none	1	0.0805375	0.102045	0.192237	0.548333	0.524559	0.494989	0.570933	0.494989	0.35909	0.222876	62.0668	0.486149	0.530291	0.558315	0.43988	0.419581	0.562496	0.451831	0.486149	0.492649	0.0583661	11.8474	0.334369	0.230584	0.219798	0.0161008	0.20477	0.0378648	0.420704	0.219798	0.20917	0.14585	69.728	0.982141	0.62	0.444046	0.259	no	ENSDARP00000139098
548	DLAgn_00091010	type i cytoskeletal 18 | KRT18 | - range=LG1A:12399343-12403154 5'pad=0 3'pad=0 strand=+ repeatMasking=none	9	22.3777	24.9459	10.7534	25.1666	24.1509	34.6057	22.7265	24.1509	23.5324	6.98755	29.6933	24.2157	22.6588	25.1835	24.6743	23.5679	23.6931	20.3646	23.6931	23.4797	1.597	6.80164	23.6556	24.507	23.8683	23.8388	21.5155	16.1074	21.3694	23.6556	22.1231	2.91966	13.1973	0.981045	0.902	0.979493	0.318	no	ENSDARP00000146408
549	DLAgn_00032410	serine threonine-protein phosphatase 2a 65 kda regulatory subunit a beta isoform-like | PPP2R1B | - range=LG13:16715506-16725842 5'pad=0 3'pad=0 strand=- repeatMasking=none	8	6.7968	7.23666	9.18953	5.1599	4.53158	6.6893	7.08181	6.7968	6.66937	1.51154	22.6639	7.13597	7.38462	6.66783	5.39183	5.5524	4.47748	6.94848	6.66783	6.22266	1.08739	17.4746	6.0076	6.25359	5.52083	3.98572	5.92538	3.04527	6.31718	5.92538	5.29365	1.27118	24.0133	0.981024	0.71	0.87179	0.073	no	ENSDARP00000117066
550	DLAgn_00204260	epiplakin- partial | EPPK1 | - range=LG9:20698674-20704456 5'pad=0 3'pad=0 strand=- repeatMasking=none	3	3.3384	2.80192	1.4421	1.95459	1.58518	1.80186	2.89353	1.95459	2.25966	0.739987	32.7478	2.23061	1.9172	0.710801	1.90059	2.39354	2.60382	1.38777	1.9172	1.87776	0.648288	34.5245	2.27922	1.8478	1.48431	1.40704	1.64676	4.44339	2.19722	1.8478	2.18653	1.04952	47.9992	0.980873	0.456	0.945366	0.71	no	ENSDARP00000125774
551	DLAgn_00009550	histone partial | HIST3H3 | - range=LG10:22589111-22590742 5'pad=0 3'pad=0 strand=- repeatMasking=none	5	83.8945	5.98876	11.3752	93.8801	82.5604	102.341	83.9914	83.8945	66.2902	40.0016	60.3431	82.2714	78.791	75.7425	88.4527	93.0359	90.7707	71.2979	82.2714	82.9089	8.15102	9.83131	91.733	77.0479	78.4327	78.714	81.3283	40.7051	89.7532	78.714	76.8163	16.9337	22.0445	0.980653	0.902	0.93825	0.62	no	ENSDARP00000156959
552	DLAgn_00018200	cadherin-1-like | CDH1 | - range=LG11:26120372-26139195 5'pad=0 3'pad=0 strand=- repeatMasking=none	1	0.759176	0.11826	1.35728	0.759739	0.949297	1.86781	1.03313	0.949297	0.977812	0.543775	55.6114	1.0874	1.04375	0.881899	0.732981	0.782537	0.930887	1.16959	0.930887	0.947006	0.161228	17.0251	1.07951	1.1136	0.807552	0.868732	0.804873	0.277032	1.10292	0.868732	0.864889	0.293559	33.9418	0.980607	1	0.915132	1	no	ENSDARP00000136579
553	DLAgn_00149070	heterogeneous nuclear ribonucleoprotein m | HNRNPM | - range=LG4:13788950-13796112 5'pad=0 3'pad=0 strand=+ repeatMasking=none	2	2.35999	2.67243	2.84414	2.13314	2.09535	2.26876	2.49414	2.35999	2.40971	0.277646	11.522	2.43215	2.30775	2.40984	2.46374	2.19614	2.11947	2.1925	2.30775	2.30308	0.136177	5.9128	2.2314	2.32135	1.88674	2.01656	2.18475	2.30387	2.28232	2.2314	2.17529	0.163815	7.53073	0.977866	0.62	0.945515	0.165	no	ENSDARP00000076941
554	DLAgn_00261620	neoverrucotoxin subunit alpha-like | - | - range=UN:88169271-88172322 5'pad=0 3'pad=0 strand=+ repeatMasking=none	1	5.43699	4.47314	12.1342	3.95214	4.39416	1.82566	5.33511	4.47314	5.36449	3.21687	59.9661	2.27662	4.37404	1.49581	5.95753	2.04632	5.10606	9.07866	4.37404	4.33358	2.68536	61.9664	4.30145	3.18718	3.44513	3.65944	5.34287	7.12194	5.85088	4.30145	4.70127	1.45536	30.9568	0.977846	0.62	0.961619	0.805	no	ENSDARP00000143207
555	DLAgn_00188290	myosin-9-like isoform x1 | MYH9 | EC:3.6.1.3 range=LG8:4835527-4853966 5'pad=0 3'pad=0 strand=+ repeatMasking=none	13	19.9661	19.81	22.0038	11.9063	12.4061	13.7471	17.2101	17.2101	16.7214	4.05921	24.2756	17.5699	19.8999	16.8182	11.5487	11.4296	11.3143	18.914	16.8182	15.3564	3.79895	24.7386	17.1166	17.5798	14.0469	9.49809	13.198	8.57532	14.0727	14.0469	13.4411	3.43235	25.5363	0.977229	0.318	0.8162	0.259	no	ENSDARP00000124366
556	DLAgn_00039820	reggie protein 1b | FLOT2A | - range=LG14:9122180-9136816 5'pad=0 3'pad=0 strand=+ repeatMasking=none	2	1.52695	2.19228	0.502343	0.844776	1.13238	1.77067	1.38391	1.38391	1.33619	0.568426	42.5409	1.56849	1.65359	0.746545	0.912225	1.35187	1.64973	1.13222	1.35187	1.28781	0.366495	28.4588	1.84796	1.63925	1.35615	0.751161	1.02459	0.832359	1.10803	1.10803	1.22279	0.410159	33.543	0.976854	0.902	0.800652	0.62	no	ENSDARP00000011656
557	DLAgn_00185470	ras-related c3 botulinum toxin substrate 2 | RAC2 | - range=LG7:27361674-27376763 5'pad=0 3'pad=0 strand=- repeatMasking=none	2	2.16324	0.301278	0.810009	2.04923	2.07072	3.60223	2.22124	2.07072	1.88828	1.06962	56.6453	2.12551	1.65887	2.02054	2.42006	1.97931	2.37866	1.59137	2.02054	2.0249	0.320271	15.8166	2.6686	2.42409	2.05245	2.11038	2.23547	2.39085	3.49993	2.39085	2.48311	0.494308	19.9068	0.975763	1	1.1546	0.128	no	ENSDARP00000148386
558	DLAgn_00045230	cytokine-like protein 1 | CYTL1 | - range=LG14:20813787-20816042 5'pad=0 3'pad=0 strand=- repeatMasking=none	4	7.10954	2.32114	2.82202	16.5927	9.4623	15.3535	12.2845	9.4623	9.42082	5.68811	60.3781	8.42714	6.5223	8.89306	15.1637	13.0274	12.6685	9.22362	9.22362	10.5608	3.08609	29.2222	8.28837	9.37573	9.77004	14.3101	15.2969	5.11234	14.8854	9.77004	11.0056	3.88769	35.3248	0.974775	0.902	1.03252	0.805	no	ENSDARP00000107063
559	DLAgn_00096670	heterochromatin protein 1-binding protein 3 | HP1BP3 | - range=LG1A:24574241-24580675 5'pad=0 3'pad=0 strand=- repeatMasking=none	1	0.0194408	0.0295683	0.272028	0.164354	0.128347	0.222352	0.199086	0.164354	0.147882	0.0955057	64.5822	0.205324	0.159777	0.0144161	0.216201	0.104478	0.145137	0.200247	0.159777	0.149369	0.071344	47.7637	0.00970539	0.235828	0.185856	0.121522	0.156284	0.172173	0.176626	0.172173	0.151142	0.0711531	47.077	0.972149	0.902	1.04757	0.902	no	ENSDARP00000071963
560	DLAgn_00120320	aminopeptidase -like | NPEPL1 | EC:3.4.11.0 range=LG20:13908475-13914413 5'pad=0 3'pad=0 strand=+ repeatMasking=none	6	9.61613	4.85843	6.14642	4.53023	3.25746	5.16614	4.98509	4.98509	5.50856	2.00489	36.3959	4.38253	8.05405	4.84616	4.5945	5.12049	2.88775	7.33991	4.84616	5.31791	1.78608	33.586	6.5575	6.61927	6.27952	4.0368	2.01538	5.98864	2.54699	5.98864	4.86344	1.9742	40.5926	0.97213	0.71	1.20131	1	no	ENSDARP00000105266
561	DLAgn_00145690	histidine-rich glyco | FETUB | - range=LG4:2784300-2789783 5'pad=0 3'pad=0 strand=- repeatMasking=none	4	7.20791	13.7588	10.1231	7.48221	8.60796	6.33529	7.75144	7.75144	8.75238	2.51019	28.6801	8.83625	7.53483	7.62759	7.72498	6.28186	4.76954	5.64189	7.53483	6.91671	1.40617	20.3301	8.58762	8.5869	8.8284	10.3779	7.31994	10.597	7.92213	8.58762	8.88856	1.20532	13.5603	0.972055	0.209	1.10787	0.456	no	ENSDARP00000070561
562	DLAgn_00201270	small nuclear ribonucleoprotein sm d1-like | SNRPD1 | - range=LG9:13613812-13616979 5'pad=0 3'pad=0 strand=- repeatMasking=none	1	0.681197	0.142212	0.0761876	0.820387	0.678938	0.357937	0.688445	0.678938	0.492186	0.29732	60.408	0.623603	0.659198	0.773371	0.916988	0.797369	0.538568	0.593975	0.659198	0.700439	0.133385	19.0431	0.785021	0.732445	0.701447	0.669034	0.8557	0.136884	0.933304	0.732445	0.687691	0.259472	37.7309	0.970925	0.456	1.07881	0.165	no	ENSDARP00000027770
563	DLAgn_00130110	transketolase-like protein 2-like isoform 1 | TKT | EC:2.2.1.1 range=LG22-25:11040255-11047056 5'pad=0 3'pad=0 strand=- repeatMasking=none	12	23.5871	21.5431	30.908	15.9498	19.9443	20.0109	20.4188	20.4188	21.766	4.63652	21.3017	24.0812	22.3364	16.423	17.7251	17.103	19.825	21.9341	19.825	19.9183	2.94965	14.8088	22.8839	23.2826	22.3172	18.0157	20.5845	28.0774	17.0132	22.3172	21.7392	3.69081	16.9777	0.970919	0.62	1.09297	0.805	no	ENSDARP00000017569
564	DLAgn_00148490	cystathionine gamma-lyase | CTH | EC:4.4.1.1 range=LG4:12296670-12305701 5'pad=0 3'pad=0 strand=+ repeatMasking=none	1	0.560547	0.429986	0.227066	0.479838	0.688741	0.572401	0.641711	0.560547	0.514327	0.154368	30.0137	0.204518	0.543971	0.71677	0.598638	0.483707	0.364998	0.604487	0.543971	0.502441	0.170943	34.0224	0.713114	0.500143	0.452599	0.615387	0.425879	0.157954	0.656917	0.500143	0.503142	0.1862	37.0074	0.970429	1	0.892241	1	no	ENSDARP00000117293
565	DLAgn_00214270	fibrinogen beta chain precursor | FGB | - range=UN:6969884-6976429 5'pad=0 3'pad=0 strand=- repeatMasking=none	2	1.93698	3.95774	2.77358	2.25216	2.08581	1.60405	2.07201	2.08581	2.38319	0.778911	32.6835	2.03848	2.26667	2.26702	2.02051	1.82358	1.77085	1.56832	2.02051	1.96506	0.260048	13.2335	2.47707	3.33554	2.48425	3.28017	1.74336	2.85118	2.5283	2.5283	2.67141	0.547496	20.4946	0.968692	0.318	1.21214	0.259	no	ENSDARP00000016228
566	DLAgn_00054680	isocitrate dehydrogenase | IDH1 | EC:1.1.1.42 range=LG15:22500251-22507445 5'pad=0 3'pad=0 strand=- repeatMasking=none	5	4.61643	3.67326	1.35123	3.13173	2.97206	5.24482	4.13845	3.67326	3.58971	1.27172	35.4269	3.64852	4.23177	3.3844	3.62542	3.3608	3.17962	3.55581	3.55581	3.56948	0.33615	9.41735	3.53208	4.10922	3.69498	1.99595	2.74942	3.34659	3.50611	3.50611	3.27634	0.696315	21.2528	0.968027	0.902	0.954498	0.535	no	ENSDARP00000023774
567	DLAgn_00090310	wd repeat-containing protein 1 | WDR1 | - range=LG1A:10622052-10631698 5'pad=0 3'pad=0 strand=- repeatMasking=none	7	10.1372	12.9276	16.125	8.09482	9.33421	10.7058	8.87761	10.1372	10.886	2.78212	25.5567	9.22356	10.5148	9.59883	10.6305	8.67663	10.6741	9.81046	9.81046	9.87556	0.770244	7.79949	10.8277	19.9195	9.27552	9.77837	10.4553	15.1725	10.8859	10.8277	12.3307	3.85958	31.3006	0.967769	0.71	1.06812	0.383	no	ENSDARP00000144889
568	DLAgn_00129380	type ii cytoskeletal 8-like | KRT4 | - range=LG22-25:8820608-8824380 5'pad=0 3'pad=0 strand=- repeatMasking=none	1	0.656682	0.0480396	0.0753666	0.556086	0.546068	0.401151	0.789216	0.546068	0.438944	0.283349	64.5525	0.714303	0.52818	0.0466862	0.447092	0.430798	0.608946	0.572635	0.52818	0.478377	0.21357	44.6447	0.674371	0.443271	0.413376	0.437294	0.616623	0.56702	0.529271	0.529271	0.525889	0.0994289	18.9068	0.967241	1	0.969239	0.71	no	ENSDARP00000063483
569	DLAgn_00191190	dynamin-2-like isoform 2 | DNM2A | - range=LG8:10263954-10290845 5'pad=0 3'pad=0 strand=+ repeatMasking=none	1	0.820423	0.818092	1.06283	0.667334	0.504474	0.497274	0.725094	0.725094	0.727932	0.198183	27.2255	0.83579	0.7432	0.035623	0.701116	0.679863	0.631662	0.736759	0.701116	0.623431	0.266799	42.7953	0.818721	0.824714	0.66278	0.525112	0.707804	0.952627	0.730795	0.730795	0.746079	0.136373	18.2787	0.966931	0.805	1.00786	0.71	no	ENSDARP00000134807
570	DLAgn_00081090	ubiquitin-conjugating enzyme e2 l3 | UB2L3 | EC:6.3.2.0 range=LG19:4831807-4838366 5'pad=0 3'pad=0 strand=+ repeatMasking=none	2	1.61238	0.125571	0.247864	1.51999	1.54401	3.0653	1.61203	1.54401	1.38959	0.987358	71.0538	1.25482	1.49102	1.48064	1.69874	1.70154	1.95798	1.3008	1.49102	1.55508	0.247951	15.9446	1.64564	1.22997	1.41393	1.18171	1.3203	0.100446	1.58659	1.3203	1.21123	0.519238	42.8688	0.965679	0.902	0.85511	0.456	no	ENSDARP00000008064
571	DLAgn_00131990	alpha-enolase-like isoform 1 | ENO1A | EC:4.2.1.11 range=LG22-25:14200008-14205698 5'pad=0 3'pad=0 strand=+ repeatMasking=none	6	11.0927	11.5823	10.6537	7.92587	8.51851	10.7611	9.00285	10.6537	9.93386	1.42389	14.3337	10.2681	11.5668	9.18928	9.61367	9.75269	10.9633	11.1904	10.2681	10.3635	0.895789	8.64373	10.6041	10.1915	9.94506	8.26521	5.74774	11.2107	7.92794	9.94506	9.12745	1.91161	20.9435	0.963805	0.62	0.933483	0.383	no	ENSDARP00000094618
572	DLAgn_00042170	pyruvate dehydrogenase e1 component subunit somatic mitochondrial-like | PDHA1A | EC:1.2.4.1 range=LG14:14208563-14213715 5'pad=0 3'pad=0 strand=- repeatMasking=none	2	1.75971	2.16299	1.34493	1.581	1.58056	1.84079	1.7943	1.75971	1.72347	0.257322	14.9304	1.78392	1.91779	1.69275	1.08902	1.6881	1.66593	1.96519	1.69275	1.6861	0.288125	17.0883	1.76095	1.6227	1.46983	1.58722	1.62642	1.08891	1.77438	1.6227	1.56149	0.232905	14.9156	0.961947	1	0.92214	0.456	no	ENSDARP00000145800
573	DLAgn_00134650	type ii keratin e3 | KRT4 | - range=LG22-25:22086433-22091061 5'pad=0 3'pad=0 strand=- repeatMasking=none	15	480.622	465.385	428.489	396.307	388.86	413.104	387.695	413.104	422.923	37.3482	8.83097	397.216	472.559	388.924	376.076	376.907	465.873	437.576	397.216	416.447	41.5502	9.97729	419.398	449.509	442.939	350.874	424.986	324.588	380.766	419.398	399.009	47.8869	12.0015	0.961542	0.805	1.01524	0.456	no	ENSDARP00000016453
574	DLAgn_00084350	member ras oncogene family | RAB14 | - range=LG19:13554678-13560081 5'pad=0 3'pad=0 strand=+ repeatMasking=none	1	1.60711	1.36861	1.71361	2.0448	2.56008	2.67635	2.04545	2.0448	2.00229	0.484804	24.2125	1.96595	1.61637	0.158081	2.45031	1.94839	2.10012	2.10481	1.96595	1.76343	0.750078	42.5351	1.7612	1.9319	1.87968	2.21607	2.32426	1.04916	1.88248	1.88248	1.86353	0.411406	22.0766	0.961439	0.902	0.920617	0.805	no	ENSDARP00000050970
575	DLAgn_00203700	adenylyl cyclase-associated protein 1 | CAP1 | EC:6.3.2.19 range=LG9:19672699-19681562 5'pad=0 3'pad=0 strand=+ repeatMasking=none	12	30.0393	31.4824	33.345	25.0419	28.1441	22.479	27.9458	28.1441	28.3539	3.72455	13.1359	29.8679	27.6903	27.0585	26.0074	23.7695	25.5954	29.1404	27.0585	27.0185	2.10862	7.80437	27.4414	27.9266	24.2655	24.276	24.2468	39.8576	23.0783	24.276	27.2989	5.82527	21.3389	0.961425	0.383	0.862562	0.259	no	ENSDARP00000020578
576	DLAgn_00003630	scinderin like a | SCINLA | - range=LG10:8220191-8234915 5'pad=0 3'pad=0 strand=+ repeatMasking=none	15	91.1473	116.163	114.395	76.8745	72.2395	63.5726	86.8984	86.8984	88.7557	20.2724	22.8407	83.3875	89.3961	87.5916	84.8023	76.3628	79.1284	79.9227	83.3875	82.9416	4.72368	5.69519	86.6867	84.3018	77.7995	73.1039	77.3897	58.8851	81.9495	77.7995	77.1594	9.26992	12.014	0.959598	0.805	0.895293	0.383	no	ENSDARP00000151513
577	DLAgn_00207280	isocitrate dehydrogenase | IDH3A | EC:1.1.1.41 range=LGx:7601478-7602966 5'pad=0 3'pad=0 strand=+ repeatMasking=none	2	1.52004	1.75524	1.18596	1.77224	2.0828	1.56927	1.9472	1.75524	1.69039	0.296922	17.5653	1.8202	1.57577	1.6536	1.86674	1.75969	1.68397	1.61024	1.68397	1.71003	0.108789	6.36183	1.80246	1.72842	1.61698	1.66727	1.81452	2.52789	1.62619	1.72842	1.82625	0.319288	17.4833	0.959399	0.902	0.984718	0.62	no	ENSDARP00000094415
578	DLAgn_00127030	matrix metalloproteinase-19-like | MMP19 | EC:3.4.24.0 range=LG22-25:4246540-4250477 5'pad=0 3'pad=0 strand=+ repeatMasking=none	1	0.425837	0.315107	0.0540125	0.452474	0.490147	0.523401	0.514432	0.452474	0.396487	0.166682	42.0398	0.266496	0.433816	0.251475	0.3431	0.491021	0.559289	0.477199	0.433816	0.403199	0.118188	29.3124	0.386344	0.471115	0.364618	0.596892	0.295248	0.590623	0.584078	0.471115	0.469845	0.124035	26.3991	0.958765	0.902	1.0412	0.535	no	ENSDARP00000106111
579	DLAgn_00115630	alpha-1-antitrypsin-like protein cm55-ms-like | SERPINA7 | - range=LG20:2556803-2559060 5'pad=0 3'pad=0 strand=+ repeatMasking=none	1	1.05016	1.65808	1.5758	1.34704	1.23859	1.16732	1.05419	1.23859	1.29874	0.241767	18.6155	1.21418	1.18751	1.1333	1.19027	1.1418	1.3851	1.09414	1.18751	1.19233	0.0942916	7.9082	1.21398	1.33382	1.36574	1.24367	1.23656	2.12008	1.10304	1.24367	1.37384	0.339906	24.7413	0.958754	0.62	1.0041	0.71	no	ENSDARP00000151381
580	DLAgn_00190040	coronin-7-like | CORO7 | - range=LG8:8286306-8390617 5'pad=0 3'pad=0 strand=- repeatMasking=none	1	0.657839	0.568012	0.663265	0.0684197	0.409182	0.248535	0.548069	0.548069	0.451903	0.223628	49.4858	0.525446	0.532615	0.560305	0.4158	0.55853	0.413825	0.470261	0.525446	0.496683	0.0633729	12.7592	0.65606	0.542583	0.232521	0.435093	0.581566	0.445643	0.526396	0.526396	0.488552	0.136206	27.8796	0.958724	0.902	0.960457	0.902	no	ENSDARP00000138812
581	DLAgn_00012910	enoyl- mitochondrial precursor | ECHS1 | EC:4.2.1.17 EC:4.2.1.74 range=LG11:9206087-9210391 5'pad=0 3'pad=0 strand=- repeatMasking=none	1	0.715559	0.0707432	0.163636	0.591148	0.12759	0.816829	0.65678	0.591148	0.448898	0.31558	70.3012	0.639308	0.621183	0.510177	0.504652	0.578276	0.464433	0.566568	0.566568	0.554942	0.0644335	11.6109	0.562504	0.273056	0.12323	0.184819	0.337914	0.118322	0.615758	0.273056	0.316515	0.202644	64.0235	0.95842	0.902	0.461909	0.456	no	ENSDARP00000001565
582	DLAgn_00074790	programmed cell death protein 6 | PDCD6 | - range=LG18-21:3824353-3839121 5'pad=0 3'pad=0 strand=+ repeatMasking=none	1	0.598433	0.180948	0.0662368	0.531874	0.642651	0.634627	0.723302	0.598433	0.482582	0.253924	52.6178	0.558891	0.604189	0.595346	0.704357	0.573167	0.536049	0.559324	0.573167	0.590189	0.0553927	9.38558	0.678879	0.765409	0.538115	0.518044	0.701918	0.0583973	0.716905	0.678879	0.568238	0.243055	42.7734	0.95778	1	1.13443	0.535	no	ENSDARP00000009990
583	DLAgn_00023130	tryptophanyl-trna synthetase | WARS | EC:6.1.1.2 range=LG12:13646111-13650028 5'pad=0 3'pad=0 strand=+ repeatMasking=none	3	2.26864	1.86328	3.58223	1.78188	1.61956	2.30858	2.30808	2.26864	2.24746	0.651676	28.9961	1.81674	2.31169	1.72701	1.84079	2.17158	2.47156	2.58671	2.17158	2.1323	0.342571	16.0658	1.97885	1.61976	1.74404	1.35726	1.83872	0.417247	2.46072	1.74404	1.63094	0.634247	38.8884	0.957216	0.902	0.768759	0.165	no	ENSDARP00000136378
584	DLAgn_00197900	septin-7 isoform 2 | SEPT7 | - range=LG9:3408380-3441931 5'pad=0 3'pad=0 strand=- repeatMasking=none	2	2.14703	2.35544	2.00345	1.62289	1.6395	2.62584	2.30772	2.14703	2.10027	0.373303	17.7741	2.05486	2.10022	1.80095	2.06976	1.74746	1.98697	2.12428	2.05486	1.9835	0.150015	7.56312	2.37615	2.07428	1.69173	1.34414	2.09311	2.57773	2.19904	2.09311	2.05088	0.415558	20.2624	0.957072	0.456	0.974885	1	no	ENSDARP00000075208
585	DLAgn_00155860	pyruvate kinase muscle isozyme | PKMA | EC:2.7.1.40 range=LG5:6834792-6843402 5'pad=0 3'pad=0 strand=+ repeatMasking=none	7	13.2624	16.8638	17.7308	11.9886	10.9082	10.6188	13.3197	13.2624	13.5275	2.78692	20.6019	13.3184	12.4313	11.154	12.7902	11.2756	12.6495	12.9489	12.6495	12.3668	0.833597	6.74058	13.923	13.275	12.4544	11.6178	13.133	14.8403	13.0886	13.133	13.1903	1.02423	7.76501	0.953784	0.62	0.990243	1	no	ENSDARP00000153615
586	DLAgn_00112280	ubiquitin-conjugating enzyme e2 d2 | UBE2D2 | EC:6.3.2.19 range=LG2:15110032-15120462 5'pad=0 3'pad=0 strand=+ repeatMasking=none	1	0.681908	0.167483	0.0586773	0.0227258	0.849524	1.42121	0.725292	0.681908	0.560975	0.510187	90.9465	0.014225	0.566483	0.61783	0.708279	0.798093	0.663471	0.649323	0.649323	0.573958	0.257311	44.8309	0.624028	0.284347	0.563386	0.27263	0.309505	0.0559031	0.00927812	0.284347	0.302725	0.23076	76.2276	0.952214	0.71	0.416987	0.318	no	ENSDARP00000063836
587	DLAgn_00103670	glutamate dehydrogenase | GLUD1B | EC:1.4.1.3 range=LG1B:11840836-11856959 5'pad=0 3'pad=0 strand=+ repeatMasking=none	5	8.0243	9.0971	8.09285	6.39364	5.52867	6.88712	8.19408	8.0243	7.45968	1.23378	16.5393	7.42553	8.39917	9.00338	7.63816	6.69344	6.73166	7.64639	7.63816	7.64825	0.836836	10.9415	8.27376	7.96834	6.30109	7.12022	7.0911	9.16593	6.17215	7.12022	7.4418	1.0864	14.5987	0.951879	1	0.887332	1	no	ENSDARP00000135641
588	DLAgn_00194550	gig2-like protein | IRIG | EC:2.4.2.30 range=LG8:17870070-17871443 5'pad=0 3'pad=0 strand=- repeatMasking=none	1	4.11189	0.3746	1.88834	1.66104	1.78472	2.73943	1.96343	1.88834	2.07478	1.13905	54.9001	1.45748	3.03563	1.79296	1.28559	1.42363	2.35821	4.00779	1.79296	2.19447	1.01219	46.1244	0.586974	2.45175	2.44505	1.33262	1.6658	1.58582	0.884897	1.58582	1.5647	0.71233	45.525	0.949488	0.902	0.839797	0.318	no	ENSDARP00000137397
589	DLAgn_00067150	alpha-1-antitrypsin homolog | SERPINA1 | - range=LG17:4396468-4398576 5'pad=0 3'pad=0 strand=+ repeatMasking=none	6	7.5214	13.8823	11.1334	9.01593	9.34125	11.8541	8.09993	9.34125	10.1212	2.26745	22.403	9.27992	9.22518	8.85229	9.08215	7.11542	7.68554	8.1885	8.85229	8.48986	0.843989	9.94115	9.67231	8.97004	8.8434	8.26594	7.69175	7.35369	10.185	8.8434	8.71174	1.0215	11.7256	0.947655	0.209	0.946704	0.259	no	ENSDARP00000128898
590	DLAgn_00080280	talin-1 isoform x5 | TLN1 | - range=LG19:3256464-3320359 5'pad=0 3'pad=0 strand=+ repeatMasking=none	8	6.32539	10.4982	11.0486	7.25955	5.65331	6.58622	7.7007	7.25955	7.86742	2.09601	26.6417	7.51598	6.87565	7.4887	6.99765	6.87043	6.51142	6.84421	6.87565	7.01486	0.364865	5.20131	9.05921	7.54703	6.98479	7.40337	7.47052	5.96942	6.18105	7.40337	7.23077	1.02338	14.1532	0.947118	0.805	1.01981	0.805	no	ENSDARP00000132453
591	DLAgn_00097020	cpne1 protein | CPNE1 | - range=LG1A:25684848-25692627 5'pad=0 3'pad=0 strand=- repeatMasking=none	10	14.499	16.8717	16.4107	13.2421	12.0696	14.2964	15.5495	14.499	14.7056	1.71328	11.6506	15.2881	16.931	13.7311	11.5431	11.7451	12.0168	15.2052	13.7311	13.7801	2.10119	15.2481	15.0292	14.5092	12.3849	9.91816	14.3029	8.50648	15.5988	14.3029	12.8928	2.73355	21.2021	0.947035	0.383	0.986476	0.383	no	ENSDARP00000094289
592	DLAgn_00102710	isoform cra_b | VCL | - range=LG1B:9432852-9457188 5'pad=0 3'pad=0 strand=+ repeatMasking=none	10	13.514	17.9814	18.666	11.5341	13.3442	13.471	14.8115	13.514	14.7603	2.62242	17.7667	13.5961	12.7831	13.6811	12.6772	12.5482	12.231	13.3666	12.7831	12.9833	0.562494	4.33243	15.3371	13.7119	13.1713	12.8671	13.4758	16.447	12.0368	13.4758	13.8639	1.51812	10.9502	0.945909	0.209	0.997172	0.62	no	ENSDARP00000039827
593	DLAgn_00046930	phosphoglycerate kinase 1 | PGK1 | EC:2.7.2.3 range=LG14:28138684-28149472 5'pad=0 3'pad=0 strand=- repeatMasking=none	8	13.3114	13.6024	7.27478	11.7416	13.292	11.9287	13.8342	13.292	12.1407	2.29426	18.8973	12.5645	12.5552	11.2908	13.8038	13.386	11.7843	13.8349	12.5645	12.7456	0.985411	7.73135	14.2274	12.7763	11.4582	11.9723	14.1433	16.6554	13.2294	13.2294	13.4946	1.732	12.8348	0.945269	0.805	0.995293	0.456	no	ENSDARP00000070807
594	DLAgn_00135370	filamin-a isoform 2 | FLNA | - range=LG22-25:24489629-24531954 5'pad=0 3'pad=0 strand=+ repeatMasking=none	13	19.6112	35.1642	35.507	22.7864	21.6548	27.2633	23.5036	23.5036	26.4986	6.46113	24.3829	23.9638	22.2106	24.4842	22.8102	21.6691	19.4448	19.8753	22.2106	22.0654	1.90838	8.64875	25.849	19.8536	19.6661	21.4396	22.121	20.0419	22.4278	21.4396	21.6284	2.16983	10.0323	0.944987	0.318	0.912183	0.128	no	ENSDARP00000113808
595	DLAgn_00220860	inter-alpha-trypsin inhibitor heavy chain h3-like | ITIH3 | - range=UN:19290321-19298780 5'pad=0 3'pad=0 strand=+ repeatMasking=none	1	0.0279757	0.698555	0.0212698	0.506168	0.031453	0.911866	0.431526	0.431526	0.375545	0.359835	95.8167	0.4096	0.536072	0.624274	0.0521181	0.118347	0.407233	0.379987	0.407233	0.36109	0.207811	57.5509	0.445407	0.478346	0.359408	0.309975	0.393932	0.0184066	0.0546499	0.359408	0.294304	0.184692	62.7556	0.943703	1	0.832876	0.62	no	ENSDARP00000142629
596	DLAgn_00080900	peptidyl-prolyl cis-trans isomerase-like | PPIAB | EC:5.2.1.8 range=LG19:4572362-4574817 5'pad=0 3'pad=0 strand=- repeatMasking=none	5	24.8142	1.87557	3.11483	22.6057	22.3928	27.9439	23.4361	22.6057	18.0262	10.7776	59.7885	20.3442	23.481	21.33	20.4474	22.2509	25.7261	19.5861	21.33	21.8808	2.13965	9.77865	24.9531	21.7754	21.8212	17.249	18.5613	12.0489	25.0738	21.7754	20.2118	4.642	22.9668	0.943568	0.71	0.963272	0.805	no	ENSDARP00000134856
597	DLAgn_00053870	warm temperature acclimation-related 65 kda protein | WAP65 | - range=LG15:19754011-19758725 5'pad=0 3'pad=0 strand=+ repeatMasking=none	4	5.3496	8.46188	5.6818	3.53129	6.17051	3.01554	3.83695	5.3496	5.14965	1.88117	36.5301	5.0474	5.89119	7.69232	2.14479	3.95733	2.68832	6.27196	5.0474	4.81333	2.0001	41.5533	7.90679	6.08467	5.38969	6.27075	1.36273	2.36144	5.07109	5.38969	4.92102	2.29295	46.595	0.94351	0.902	1.00749	1	no	ENSDARP00000111337
598	DLAgn_00202740	ictacalcin | - | - range=LG9:17112263-17112778 5'pad=0 3'pad=0 strand=+ repeatMasking=none	2	7.9681	1.18417	1.18884	8.53268	9.1233	14.8412	10.6689	8.53268	7.64388	4.957	64.8493	7.64174	8.04445	10.1443	0.594132	6.74839	10.7879	9.16305	8.04445	7.58913	3.39325	44.712	11.3145	11.0407	10.2462	10.3872	10.3203	3.99602	11.1937	10.3872	9.78551	2.59084	26.4763	0.942781	0.902	1.21734	0.209	no	ENSDARP00000020595
599	DLAgn_00245790	peptidyl-prolyl cis-trans isomerase-like | PPIAA | EC:5.2.1.8 range=UN:63214586-63218183 5'pad=0 3'pad=0 strand=- repeatMasking=none	4	15.849	1.22039	1.45585	12.8186	13.6569	12.5256	15.6867	12.8186	10.459	6.36206	60.8285	12.0828	14.1738	14.9227	13.7137	11.7622	11.8705	11.8085	12.0828	12.9049	1.32849	10.2945	17.7448	16.8618	15.9129	14.6609	13.3952	9.64828	13.354	14.6609	14.5111	2.7142	18.7043	0.942594	0.902	1.14372	0.165	no	ENSDARP00000003641
600	DLAgn_00050980	secernin 3 | SCRN3 | EC:3.4.13.0 range=LG15:13282443-13286802 5'pad=0 3'pad=0 strand=+ repeatMasking=none	1	0.331905	0.353054	0.218499	0.260859	0.398329	0.695304	0.426171	0.353054	0.383446	0.155519	40.5583	0.435866	0.34554	0.314301	0.309459	0.332727	0.330301	0.378655	0.332727	0.34955	0.0443789	12.696	0.41127	0.3348	0.347077	0.312421	0.36209	0.21176	0.39575	0.347077	0.33931	0.0657716	19.3839	0.942424	0.805	0.983071	0.71	no	ENSDARP00000014414
601	DLAgn_00090980	type ii keratin e3 | KRT4 | - range=LG1A:12355592-12359138 5'pad=0 3'pad=0 strand=- repeatMasking=none	6	11.2908	11.7754	13.1994	8.6006	9.28154	16.2878	16.7223	11.7754	12.4511	3.16751	25.4396	15.246	7.737	9.09233	12.1266	11.0292	14.9966	11.0891	11.0891	11.6167	2.79593	24.0682	12.4313	10.1557	9.90242	11.0879	14.0859	13.6	11.4518	11.4518	11.8164	1.62249	13.7308	0.941724	0.535	0.972519	0.902	no	ENSDARP00000016453
602	DLAgn_00237530	alpha-2-macroglobulin-like protein 1-like | - | - range=UN:48190218-48195803 5'pad=0 3'pad=0 strand=- repeatMasking=none	1	1.13537	2.12846	1.72131	1.07026	1.19981	0.825548	1.26542	1.19981	1.33517	0.441856	33.0936	1.21134	1.20643	1.17969	1.12956	1.09114	0.833281	0.706306	1.12956	1.05111	0.200178	19.0445	1.48273	1.51246	1.44524	1.50475	1.09654	1.2298	1.78447	1.48273	1.43657	0.220614	15.357	0.941449	0.318	1.23581	0.383	no	ENSDARP00000127787
603	DLAgn_00145480	desmoplakin-like | DSP | - range=LG4:2092017-2115653 5'pad=0 3'pad=0 strand=- repeatMasking=none	15	70.8064	95.7935	112.743	58.9999	60.5099	76.6083	63.7694	70.8064	77.0329	20.167	26.1797	62.6678	73.089	70.7774	61.8762	66.656	56.0728	67.3643	66.656	65.5005	5.77758	8.82066	66.7415	68.1586	62.772	56.3859	67.2152	56.3801	63.9539	63.9539	63.0868	4.94733	7.8421	0.941385	0.383	0.903222	0.209	no	ENSDARP00000103914
604	DLAgn_00025010	trifunctional enzyme subunit mitochondrial-like | HADHA | EC:4.2.1.74 EC:2.3.1.16 EC:1.1.1.35 EC range=LG12:18257569-18266307 5'pad=0 3'pad=0 strand=+ repeatMasking=none	2	1.66666	2.03715	2.7022	1.14769	1.17358	1.20034	1.77001	1.66666	1.67109	0.570095	34.1152	1.20503	1.56079	1.79665	1.76041	1.56702	1.32716	1.70636	1.56702	1.56049	0.222808	14.2781	1.84169	0.735372	1.61862	1.53744	1.74268	3.19398	0.0646836	1.61862	1.53349	0.974475	63.5461	0.940215	1	0.971177	0.805	no	ENSDARP00000070488
605	DLAgn_00148810	alpha-aminoadipic semialdehyde dehydrogenase-like | ALDH7A1 | EC:1.2.1.0 range=LG4:13304573-13306655 5'pad=0 3'pad=0 strand=- repeatMasking=none	2	1.57337	1.8363	1.77958	1.34749	1.42817	1.69536	1.61042	1.61042	1.6101	0.178219	11.0688	1.64366	1.58756	1.57616	1.48932	1.36196	1.27985	1.51204	1.51204	1.49293	0.130089	8.71362	1.70242	1.6352	1.3635	1.44161	1.54494	0.417589	1.58024	1.54494	1.38364	0.440944	31.8684	0.938909	0.259	0.959341	0.383	no	ENSDARP00000108190
606	DLAgn_00244190	leukocyte cysteine proteinase inhibitor 1-like | - | - range=UN:60708419-60710018 5'pad=0 3'pad=0 strand=+ repeatMasking=none	5	44.1273	2.71471	3.10285	35.2621	35.5359	38.9118	32.0867	35.2621	27.3916	17.1368	62.562	41.2504	32.5371	30.1439	33.0893	47.5552	40.8162	25.2184	33.0893	35.8015	7.6921	21.4854	40.5038	47.7982	41.5836	52.0536	44.1441	34.3784	32.4396	41.5836	41.843	6.96442	16.6442	0.938381	0.62	1.17927	0.073	no	ENSDARP00000032643
607	DLAgn_00117910	long-chain-fatty-acid-- ligase 1-like | ACSL1 | - range=LG20:7686267-7694086 5'pad=0 3'pad=0 strand=- repeatMasking=none	1	0.893721	1.12812	1.34338	0.838801	0.988938	0.877394	0.932149	0.932149	1.00036	0.178587	17.8523	0.980511	0.944995	0.83595	0.923169	0.767673	0.769099	0.873469	0.873469	0.870695	0.0841465	9.66429	1.0644	0.0147108	0.782195	0.977591	0.881438	0.0659962	0.856217	0.856217	0.663221	0.435131	65.6088	0.937049	0.128	0.918541	0.128	no	ENSDARP00000053749
608	DLAgn_00144880	calpain-1 catalytic subunit | CAPN1 | - range=LG3:13376242-13397104 5'pad=0 3'pad=0 strand=+ repeatMasking=none	8	8.67837	11.7162	13.7208	7.68001	8.32854	11.073	9.6924	9.6924	10.127	2.15428	21.2726	10.3721	10.0047	10.4711	7.96974	7.08401	9.05759	8.43689	9.05759	9.0566	1.29659	14.3165	9.06782	8.19523	7.83778	6.119	8.0584	3.64614	8.79382	8.0584	7.38831	1.90234	25.7479	0.934504	0.456	0.831414	0.053	no	ENSDARP00000102675
609	DLAgn_00146130	calcium-binding mitochondrial carrier protein s -1-like | SLC25A24 | - range=LG4:4627551-4639603 5'pad=0 3'pad=0 strand=+ repeatMasking=none	1	1.13065	1.23452	0.795964	1.0939	0.930338	1.14616	1.14541	1.13065	1.06814	0.151318	14.1665	1.21484	1.06285	0.968543	1.05658	0.89226	1.03744	1.07434	1.05658	1.04383	0.099483	9.53054	1.22179	1.18645	0.965621	0.99576	0.949615	0.257158	1.09824	0.99576	0.95352	0.325074	34.092	0.934488	0.383	0.880697	0.71	no	ENSDARP00000033055
610	DLAgn_00224300	integrin alpha-v-like | ITGAV | - range=UN:25860076-25864300 5'pad=0 3'pad=0 strand=+ repeatMasking=none	1	0.363446	0.530316	0.550844	0.359289	0.339968	0.0581518	0.359422	0.359422	0.36592	0.161612	44.1659	0.0317594	0.35842	0.307265	0.375943	0.335737	0.335756	0.326129	0.335737	0.295858	0.118536	40.065	0.375609	0.296671	0.297928	0.383969	0.378108	0.370291	0.393382	0.375609	0.356565	0.041124	11.5334	0.934102	0.097	1.04504	0.805	no	ENSDARP00000044313
611	DLAgn_00105200	acyl- synthetase family member mitochondrial-like | ACSF2 | - range=LG1B:15613792-15641520 5'pad=0 3'pad=0 strand=- repeatMasking=none	1	0.292791	0.387119	0.318677	0.298241	0.304335	0.139276	0.308882	0.304335	0.29276	0.0747847	25.5447	0.260643	0.283512	0.3279	0.361592	0.284915	0.275741	0.252763	0.283512	0.292438	0.0388159	13.2732	0.310644	0.239632	0.206109	0.296693	0.314003	0.16952	0.315635	0.296693	0.264605	0.0595541	22.5067	0.931579	0.383	0.974891	0.62	no	ENSDARP00000081474
612	DLAgn_00155090	bifunctional aminoacyl-trna synthetase | EPRS | EC:6.1.1.15 EC:6.1.1.17 range=LG5:3423116-3443577 5'pad=0 3'pad=0 strand=- repeatMasking=none	7	5.2524	6.22739	7.68507	4.16282	5.25126	5.28657	5.39122	5.28657	5.6081	1.09472	19.5203	4.68593	4.90617	5.1268	4.91207	4.55212	5.09444	5.68164	4.91207	4.99417	0.366325	7.33506	5.55749	4.94679	4.71203	4.7982	3.62632	4.07006	5.87565	4.7982	4.79808	0.782136	16.301	0.929161	0.097	0.907621	0.165	no	ENSDARP00000070224
613	DLAgn_00058490	valyl-trna synthetase | VARS | EC:6.1.1.9 range=LG16:7434598-7443662 5'pad=0 3'pad=0 strand=- repeatMasking=none	2	1.68656	1.51382	2.36151	1.52017	1.39268	1.24353	1.6602	1.52017	1.6255	0.358309	22.043	1.49597	1.4122	1.33558	1.57797	0.978018	1.36902	1.5787	1.4122	1.3925	0.206459	14.8266	1.49415	1.45696	0.99639	1.26518	1.51468	1.45393	1.67342	1.45696	1.40781	0.2174	15.4424	0.928977	0.209	0.958419	0.259	no	ENSDARP00000142328
614	DLAgn_00091880	probable aminopeptidase npepl1 | NPEPL1 | EC:3.4.11.0 range=LG1A:14157569-14163641 5'pad=0 3'pad=0 strand=+ repeatMasking=none	3	1.96996	1.60916	2.15781	1.75881	1.7738	1.44803	1.95458	1.7738	1.81031	0.239008	13.2026	1.68791	1.97652	1.63917	1.64767	1.62453	1.572	1.75596	1.64767	1.70054	0.134323	7.89883	2.04632	2.02183	1.5311	1.91913	1.67711	2.00645	2.06825	2.00645	1.89574	0.208923	11.0206	0.928892	0.383	1.13116	0.456	no	ENSDARP00000019981
615	DLAgn_00258760	complement component c3 | C3-1 | - range=UN:83536301-83598999 5'pad=0 3'pad=0 strand=- repeatMasking=none	1	1.21406	1.61567	1.35076	0.905527	1.20625	1.09226	0.994932	1.20625	1.19707	0.236666	19.7705	1.25944	1.27042	1.11867	1.18158	1.02841	0.9709	0.707421	1.11867	1.07669	0.197305	18.3251	1.24962	1.43776	1.41814	1.3586	0.965237	2.30503	0.787789	1.3586	1.36031	0.482693	35.484	0.927392	0.535	1.1263	0.456	no	ENSDARP00000136143
616	DLAgn_00037420	collagen alpha-2 chain-like | COL4A6 | - range=LG14:1314891-1344896 5'pad=0 3'pad=0 strand=- repeatMasking=none	1	1.36033	2.15185	1.77325	1.18599	1.18126	1.42652	1.57893	1.42652	1.52259	0.34817	22.867	1.32001	1.61001	1.07642	1.54865	1.54019	1.18347	1.29576	1.32001	1.36779	0.203078	14.8472	1.13675	1.60039	1.5647	1.20626	1.39443	0.805827	0.051572	1.20626	1.10856	0.5402	48.7298	0.925333	0.456	0.845595	0.209	no	ENSDARP00000149593
617	DLAgn_00016880	carbonyl reductase | HSD20B | - range=LG11:21844762-21848897 5'pad=0 3'pad=0 strand=- repeatMasking=none	8	21.3456	5.61584	4.78445	18.0278	12.7409	21.4534	19.4242	18.0278	14.7703	7.1625	48.4925	16.6799	17.2519	11.5122	13.9229	17.5563	20.5486	14.7896	16.6799	16.0373	2.91695	18.1885	18.6086	14.7487	15.2688	12.8524	16.7681	7.00487	16.0464	15.2688	14.4711	3.74066	25.8491	0.925228	0.805	0.846956	0.71	no	ENSDARP00000053151
618	DLAgn_00086860	gelsolin-like isoform x2 | GSN | - range=LG19:20915664-20927949 5'pad=0 3'pad=0 strand=+ repeatMasking=none	7	12.557	15.1047	15.638	11.9228	10.8792	12.8243	12.331	12.557	13.0367	1.71814	13.1793	11.8113	11.5898	11.4603	12.8554	10.3709	11.0679	11.8938	11.5898	11.5785	0.765632	6.61255	14.187	12.4127	10.9957	9.95921	10.8397	8.28561	10.8571	10.8571	11.0767	1.85331	16.7316	0.922973	0.073	0.864623	0.053	no	ENSDARP00000044077
619	DLAgn_00153690	vigilin isoform x1 | HDLBP | - range=LG4:23378953-23386783 5'pad=0 3'pad=0 strand=+ repeatMasking=none	3	0.698301	1.87867	2.06028	1.19164	0.657421	2.30847	1.41387	1.41387	1.45838	0.652427	44.7365	1.30364	1.90438	2.46151	0.336901	0.32826	1.15042	2.07606	1.30364	1.36588	0.834716	61.1119	1.46157	1.02554	1.14323	0.785747	0.720086	0.216656	1.01244	1.01244	0.909324	0.390449	42.9383	0.922035	0.902	0.716077	0.209	no	ENSDARP00000017412
620	DLAgn_00071890	epidermis-type lipoxygenase 3-like | LOXE3 | EC:1.13.11.12 range=LG17:17320853-17326380 5'pad=0 3'pad=0 strand=- repeatMasking=none	14	48.2851	78.4693	65.863	38.6457	39.7134	60.3181	69.1926	60.3181	57.2125	15.3324	26.7991	68.8057	55.5173	27.8723	55.8019	28.9181	38.0192	56.4501	55.5173	47.3407	15.7452	33.2594	41.7649	82.7887	77.8944	29.5087	33.6278	30.6999	42.097	41.7649	48.3402	22.4522	46.4463	0.920409	0.209	0.692411	0.383	no	ENSDARP00000113298
621	DLAgn_00056780	lamin-a-like isoform x1 | LMNA | - range=LG16:3554237-3581180 5'pad=0 3'pad=0 strand=+ repeatMasking=none	6	13.9758	15.8863	14.8748	10.1042	10.9751	11.4114	13.553	13.553	12.9687	2.16433	16.6889	12.0819	14.3509	14.8746	12.4693	11.7859	11.8416	13.2686	12.4693	12.9533	1.24742	9.63013	14.9591	16.7857	13.2194	8.9765	13.0961	16.655	11.8446	13.2194	13.6481	2.77398	20.3251	0.920039	1	0.975387	0.62	no	ENSDARP00000145959
622	DLAgn_00210290	leukotriene a-4 hydrolase | LTA4H | EC:3.4.11.0 EC:3.3.2.6 range=LGx:17727400-17733110 5'pad=0 3'pad=0 strand=- repeatMasking=none	1	0.528178	0.532115	0.793866	0.387104	0.515263	0.183113	0.549505	0.528178	0.498449	0.184396	36.994	0.602278	0.537329	0.407874	0.466907	0.505506	0.485776	0.0477204	0.485776	0.436199	0.181536	41.6177	0.540205	0.498008	0.411349	0.474256	0.548226	0.260449	0.569229	0.498008	0.471675	0.10726	22.7403	0.919721	0.535	0.942879	0.902	no	ENSDARP00000148420
623	DLAgn_00016280	utp--glucose-1-phosphate uridylyltransferase-like | UGP2 | EC:2.7.7.0 range=LG11:18352012-18381660 5'pad=0 3'pad=0 strand=- repeatMasking=none	1	0.225113	0.33996	0.339376	0.311926	0.281306	0.193368	0.188738	0.281306	0.268541	0.0659153	24.5457	0.275648	0.258579	0.226825	0.351521	0.23113	0.276793	0.188783	0.258579	0.258468	0.0514692	19.9132	0.276176	0.244498	0.28397	0.257558	0.24006	0.405514	0.233576	0.257558	0.277336	0.0595105	21.4579	0.919211	0.902	0.915582	0.902	no	ENSDARP00000147797
624	DLAgn_00195600	periplakin | PPL | - range=LG8:19957765-19980926 5'pad=0 3'pad=0 strand=- repeatMasking=none	9	7.13366	7.33678	12.9279	5.19063	6.28425	6.8689	8.22586	7.13366	7.70972	2.48502	32.2323	8.16374	7.53168	6.54502	5.10216	5.29349	6.04092	8.69335	6.54502	6.76719	1.40035	20.6932	7.48763	6.36834	6.3076	4.78395	7.50879	6.93292	7.16566	6.93292	6.6507	0.954271	14.3484	0.917483	0.62	0.971859	0.71	no	ENSDARP00000130075
625	DLAgn_00091620	prolargin | PRELP | - range=LG1A:13852936-13856396 5'pad=0 3'pad=0 strand=- repeatMasking=none	3	7.24443	10.5274	8.63019	7.71935	5.52132	6.56684	7.19614	7.24443	7.62939	1.59777	20.9423	6.95217	7.68125	6.66832	6.54626	6.15147	6.60768	4.8834	6.60768	6.49865	0.854081	13.1424	8.04063	7.51681	6.2074	6.30946	5.69886	3.17869	6.72317	6.30946	6.23929	1.5693	25.152	0.912105	0.128	0.87094	0.209	no	ENSDARP00000129413
626	DLAgn_00112730	plastin-3 isoform x2 | PLS3 | - range=LG2:16605114-16611565 5'pad=0 3'pad=0 strand=- repeatMasking=none	7	11.8355	12.8954	14.8615	6.91923	8.87553	11.3827	11.2738	11.3827	11.1491	2.59595	23.284	13.7486	17.5496	12.8361	8.64391	7.6408	7.10342	10.3386	10.3386	11.123	3.78976	34.0714	10.2306	13.145	10.9515	6.85632	8.06952	11.3374	8.50152	10.2306	9.87026	2.17467	22.0326	0.908273	0.902	0.898779	0.259	no	ENSDARP00000132035
627	DLAgn_00160210	bifunctional purine biosynthesis protein purh | ATIC | EC:2.1.2.3 EC:3.5.4.10 range=LG5:20297704-20303547 5'pad=0 3'pad=0 strand=- repeatMasking=none	5	6.83141	6.39336	7.05971	4.777	4.21724	5.88792	5.2824	5.88792	5.77844	1.06668	18.4596	5.69943	6.00616	5.33596	4.88991	5.04936	4.91095	6.31504	5.33596	5.45812	0.56231	10.3023	5.727	6.19009	5.13831	3.79613	5.19518	4.21002	5.85667	5.19518	5.15906	0.878656	17.0313	0.906255	0.62	0.882345	0.209	no	ENSDARP00000024082
628	DLAgn_00255600	acyl-coenzyme a thioesterase mitochondrial-like | ACOT9 | - range=UN:78547502-78553021 5'pad=0 3'pad=0 strand=- repeatMasking=none	1	0.0757897	0.672651	0.402388	0.667947	0.597553	0.958589	0.531846	0.597553	0.558109	0.272242	48.7794	0.710234	0.519934	0.540683	0.216263	0.243297	0.620497	0.556476	0.540683	0.486769	0.186698	38.3546	0.512721	0.573825	0.438383	0.425926	0.681554	0.164243	0.646284	0.512721	0.491848	0.173937	35.364	0.904829	0.62	0.858034	0.62	no	ENSDARP00000075647
629	DLAgn_00245430	alpha-2-macroglobulin-like protein 1-like | A2ML | - range=UN:62725252-62731032 5'pad=0 3'pad=0 strand=+ repeatMasking=none	3	5.16787	10.6522	6.92389	4.91765	5.06542	2.67194	5.29414	5.16787	5.8133	2.46861	42.4648	5.76539	5.63258	5.01577	4.40766	4.67601	4.17718	2.77886	4.67601	4.63621	1.01046	21.7949	5.28624	5.92015	5.41065	6.07139	4.03494	3.94343	6.55248	5.41065	5.31704	0.999947	18.8065	0.904824	0.318	1.04698	0.902	no	ENSDARP00000129569
630	DLAgn_00136630	epoxide hydrolase cytoplasmic | EPHX2 | EC:3.3.2.10 range=LG24:852568-858560 5'pad=0 3'pad=0 strand=- repeatMasking=none	1	0.567372	0.727651	0.711335	0.456867	0.490623	0.0476799	0.488539	0.490623	0.498581	0.226453	45.4195	0.46384	0.435126	0.303982	0.530763	0.443842	0.434427	0.548909	0.443842	0.451556	0.0798989	17.6942	0.0385316	0.582112	0.471238	0.35482	0.440076	0.79078	0.0438805	0.440076	0.388777	0.274225	70.5352	0.904651	0.209	0.896975	0.318	no	ENSDARP00000137832
631	DLAgn_00226290	mhc class ia antigen | - | - range=UN:29603873-29605524 5'pad=0 3'pad=0 strand=- repeatMasking=none	1	1.09666	1.1181	0.851996	1.01483	0.385375	1.1784	0.87457	1.01483	0.93142	0.270129	29.0018	1.27726	0.718611	0.842651	1.28409	0.88435	1.08172	0.91723	0.91723	1.00084	0.219247	21.9062	1.50798	1.40013	1.12572	1.3054	0.844692	1.50255	1.10266	1.3054	1.25559	0.243979	19.4314	0.903823	0.902	1.28632	0.053	no	ENSDARP00000121274
632	DLAgn_00215310	---NA--- | - | - range=UN:8466856-8468499 5'pad=0 3'pad=0 strand=+ repeatMasking=none	4	6.33714	0.488951	1.07665	4.50054	6.07641	9.99615	4.97444	4.97444	4.77861	3.25467	68.1091	3.57503	4.67817	4.49254	3.62518	6.52054	5.46854	4.27694	4.49254	4.66242	1.04391	22.3898	6.03146	6.87444	5.70844	6.47084	8.19999	6.96661	7.29599	6.87444	6.79254	0.829599	12.2134	0.903125	0.71	1.38195	0.097	no	Non signif. Hit
633	DLAgn_00035100	periostin-like | POSTNB | - range=LG13:23246595-23258439 5'pad=0 3'pad=0 strand=- repeatMasking=none	8	10.5897	21.0628	16.7497	14.5577	15.0138	16.5966	13.495	15.0138	15.4379	3.23877	20.9793	14.8286	18.2608	15.4058	12.6131	13.5445	12.8564	10.2779	13.5445	13.9696	2.52003	18.0394	15.755	17.3691	16.3442	11.0033	11.2258	10.3044	15.1997	15.1997	13.886	2.93281	21.1207	0.902138	0.383	1.01238	0.62	no	ENSDARP00000139439
634	DLAgn_00162380	26s proteasome non-atpase regulatory subunit 13 | PSMD13 | - range=LG5:27107099-27114018 5'pad=0 3'pad=0 strand=+ repeatMasking=none	1	0.0234454	0.175167	0.0601211	0.232133	0.229666	0.410049	0.271518	0.229666	0.2003	0.130704	65.2544	0.249044	0.20682	0.0304083	0.0716169	0.12754	0.30678	0.298278	0.20682	0.184355	0.109767	59.5412	0.204047	0.17168	0.199465	0.17483	0.189736	0.0375026	0.241268	0.189736	0.174075	0.0645	37.0529	0.900528	1	0.826142	0.535	no	ENSDARP00000095348
635	DLAgn_00208600	decorin precursor | DCN | - range=LGx:12419647-12429930 5'pad=0 3'pad=0 strand=+ repeatMasking=none	13	48.9269	94.0583	103.873	88.8373	68.4739	63.9285	70.6108	70.6108	76.9583	19.2601	25.0267	54.663	50.9627	73.6812	74.46	67.4272	63.4797	62.9127	63.4797	63.9409	8.88317	13.8928	60.9506	58.2607	61.1692	68.9768	62.8366	42.9024	66.9269	61.1692	60.289	8.50146	14.1012	0.899008	0.209	0.866286	0.053	no	ENSDARP00000025940
636	DLAgn_00197490	carcinoembryonic antigen-related cell adhesion molecule 5-like | CEACAM1 | - range=LG9:2144186-2163560 5'pad=0 3'pad=0 strand=- repeatMasking=none	10	27.2644	30.7799	38.1473	23.1083	25.2961	24.266	29.1807	27.2644	28.2918	5.11887	18.0931	28.097	25.1534	23.0593	21.6067	24.0376	25.9093	24.4981	24.4981	24.623	2.07791	8.43889	30.679	28.2655	21.9542	27.0254	29.1241	36.9342	27.0463	28.2655	28.7184	4.53008	15.7741	0.898537	0.128	1.03672	1	no	ENSDARP00000144185
637	DLAgn_00247660	cytoplasmic 1-like | ACTB | - range=UN:66247645-66252235 5'pad=0 3'pad=0 strand=+ repeatMasking=none	3	17.6829	21.4602	12.7348	18.581	19.3046	33.9362	21.1695	19.3046	20.6956	6.51896	31.4993	20.6096	19.4075	20.1562	17.3169	16.4994	16.195	16.4054	17.3169	18.0843	1.91091	10.5667	19.9866	15.7464	15.5474	14.1828	15.9714	2.15799	22.6221	15.7464	15.1735	6.45674	42.5527	0.897037	0.318	0.815681	0.209	no	ENSDARP00000147775
638	DLAgn_00042480	dihydrolipoamide s-acetyltransferase (e2 component of pyruvate dehydrogenase complex) | DLAT | EC:2 range=LG14:14845734-14853573 5'pad=0 3'pad=0 strand=- repeatMasking=none	2	1.17577	1.36773	1.45917	1.04612	1.05396	1.3062	1.54288	1.3062	1.27883	0.194182	15.1843	1.47814	1.20669	1.17144	1.23498	1.10194	1.00147	1.12197	1.17144	1.18809	0.149204	12.5583	1.27503	1.14775	0.894624	1.06023	1.1496	1.49009	1.42066	1.1496	1.20543	0.20669	17.1467	0.89683	0.456	0.880108	0.62	no	ENSDARP00000023098
639	DLAgn_00245190	calpain-2 catalytic subunit-like | CAPN2B | - range=UN:62364257-62367070 5'pad=0 3'pad=0 strand=- repeatMasking=none	3	5.43742	7.42755	9.01663	6.06795	6.04231	9.381	7.6026	7.42755	7.28221	1.5249	20.9401	7.40577	8.4076	6.65783	4.12835	4.92331	5.49363	7.44082	6.65783	6.35104	1.54583	24.3398	7.75854	7.84209	6.94408	4.61874	6.54305	1.134	6.07556	6.54305	5.84515	2.3486	40.1804	0.89637	0.318	0.880917	0.535	no	ENSDARP00000132224
640	DLAgn_00043420	periostin-like | POSTNB | - range=LG14:16704003-16722171 5'pad=0 3'pad=0 strand=+ repeatMasking=none	1	0.566179	0.578577	0.476275	0.407167	0.474646	0.882573	0.544533	0.544533	0.561421	0.15401	27.4322	0.478983	0.451885	0.487174	0.539311	0.552354	0.515425	0.449496	0.487174	0.496375	0.0406289	8.18512	0.594968	0.566182	0.535553	0.485221	0.422672	0.0903262	0.583581	0.535553	0.468358	0.177328	37.8616	0.894664	0.456	0.983509	1	no	ENSDARP00000018627
641	DLAgn_00003890	calponin 2 | CNN2 | - range=LG10:8715753-8722299 5'pad=0 3'pad=0 strand=- repeatMasking=none	3	2.33315	0.79852	0.426257	2.43306	2.68194	2.71219	2.66676	2.43306	2.00741	0.969123	48.2772	2.17255	2.29703	2.51135	2.08556	2.09357	2.84459	2.17038	2.17255	2.31072	0.277517	12.01	2.74572	2.55421	2.38455	2.01521	2.47139	2.28244	2.71468	2.47139	2.4526	0.255008	10.3975	0.892931	0.71	1.01575	0.62	no	ENSDARP00000052060
642	DLAgn_00127170	tubulin alpha-1c chain-like | TUBA1C | - range=LG22-25:4441345-4445355 5'pad=0 3'pad=0 strand=+ repeatMasking=none	2	1.70064	0.642814	1.77771	1.31446	1.41588	2.23519	1.94602	1.70064	1.5761	0.515193	32.6878	1.6406	1.91186	1.37674	1.51786	1.3296	1.02275	1.89839	1.51786	1.52826	0.320112	20.9462	1.66688	1.63562	1.5301	1.06016	1.52097	0.729865	1.73572	1.5301	1.41133	0.37298	26.4276	0.892521	0.71	0.899718	0.456	no	ENSDARP00000062670
643	DLAgn_00229020	lamin b2 | LMNB2 | - range=UN:33723091-33737718 5'pad=0 3'pad=0 strand=+ repeatMasking=none	2	0.901206	1.31321	1.74912	1.11086	0.736305	0.750565	1.19031	1.11086	1.10737	0.357912	32.321	1.33241	1.22725	1.2597	0.778398	0.977795	0.99141	0.817672	0.99141	1.05495	0.220365	20.8887	1.48758	1.39119	0.657163	0.901782	1.23251	1.42656	1.31988	1.31988	1.20238	0.308108	25.6248	0.892468	0.902	1.18816	0.383	no	ENSDARP00000139279
644	DLAgn_00246110	plastin-2- partial | LCP1 | - range=UN:63783998-63789555 5'pad=0 3'pad=0 strand=- repeatMasking=none	2	2.40525	2.59631	2.85664	1.70094	1.60096	1.64495	2.39448	2.39448	2.17136	0.512906	23.6214	2.54184	2.95393	2.24736	2.13	1.61209	1.7017	2.13306	2.13306	2.18857	0.463664	21.1857	2.30096	2.6354	2.24672	1.58503	1.77629	2.42386	1.85611	2.24672	2.11776	0.383125	18.091	0.890821	1	0.938289	0.902	no	ENSDARP00000142380
645	DLAgn_00262650	collagen alpha-4 chain-like | - | - range=UN:90066701-90067540 5'pad=0 3'pad=0 strand=- repeatMasking=none	1	1.47203	5.80385	7.08738	4.63534	4.76216	4.33076	4.60886	4.63534	4.67148	1.70709	36.5427	4.91704	3.99651	3.91118	4.6441	4.1292	4.09176	4.16014	4.1292	4.26427	0.370943	8.69885	5.67817	5.05911	5.53592	4.37862	4.78921	3.74534	2.30919	4.78921	4.49937	1.17199	26.0479	0.890809	0.209	1.0332	1	no	ENSDARP00000128796
646	DLAgn_00250380	immunoglobulin light chain precursor | - | - range=UN:70408045-70557480 5'pad=0 3'pad=0 strand=- repeatMasking=none	1	0.853589	0.118769	0.890476	0.684987	0.0328583	1.56352	0.987107	0.853589	0.733044	0.526539	71.8291	0.99296	1.01752	0.916139	0.350842	0.75856	0.0721536	0.149686	0.75856	0.608266	0.407601	67.0104	0.537151	0.647375	0.134295	0.592049	0.419679	0.0259015	0.150179	0.419679	0.35809	0.250978	70.0879	0.888671	1	0.491663	0.128	no	ENSDARP00000081172
647	DLAgn_00076580	glycine--trna ligase | GARS | EC:6.1.1.14 range=LG18-21:8956195-8967269 5'pad=0 3'pad=0 strand=- repeatMasking=none	1	0.395878	0.536535	0.0697333	0.418135	0.537527	0.50844	0.500818	0.500818	0.423867	0.165788	39.1132	0.444774	0.468873	0.615961	0.381163	0.322973	0.38581	0.576834	0.444774	0.456627	0.107005	23.4339	0.532909	0.442158	0.407667	0.520162	0.440522	0.0520206	0.451265	0.442158	0.406672	0.162782	40.0278	0.888095	0.902	0.882871	0.71	no	ENSDARP00000076519
648	DLAgn_00142620	pyruvate mitochondrial | PC | EC:6.4.1.1 EC:6.3.4.14 range=LG3:6493317-6764686 5'pad=0 3'pad=0 strand=+ repeatMasking=none	1	0.507866	0.944885	1.04067	0.764541	0.798829	0.0630179	0.71748	0.764541	0.691042	0.324645	46.979	0.678982	0.715262	0.708616	0.0103698	0.554332	0.0779949	0.815174	0.678982	0.508676	0.326976	64.2798	0.627278	0.572025	0.540219	0.484762	0.479329	0.0255002	0.598109	0.540219	0.475317	0.205822	43.3019	0.888091	0.209	0.706592	0.073	no	ENSDARP00000068144
649	DLAgn_00010830	thioredoxin-dependent peroxide mitochondrial precursor | PRDX3 | EC:1.11.1.15 range=LG11:3657066-3666916 5'pad=0 3'pad=0 strand=+ repeatMasking=none	2	1.8773	0.156628	0.155389	1.62695	2.07225	3.23065	2.29681	1.8773	1.63086	1.12611	69.0505	1.86508	1.93585	1.33738	1.56788	1.66642	1.65216	1.89226	1.66642	1.70243	0.212982	12.5105	1.48066	1.36327	1.46588	1.37497	1.04269	0.160193	1.90609	1.37497	1.25625	0.54606	43.4675	0.887666	0.71	0.732416	0.318	no	ENSDARP00000155384
650	DLAgn_00019860	calpain-1 catalytic subunit-like | - | - range=LG12:6656632-6686727 5'pad=0 3'pad=0 strand=- repeatMasking=none	5	9.58778	13.7096	13.4627	10.6731	6.55663	11.4002	8.86584	10.6731	10.608	2.54594	24.0002	10.7416	12.6521	9.45775	8.53479	7.72502	9.58778	8.58065	9.45775	9.61139	1.64962	17.1632	10.8792	13.1798	11.4136	9.52208	12.662	5.44148	10.5081	10.8792	10.5152	2.56182	24.3631	0.88613	0.318	1.01931	1	no	ENSDARP00000069340
651	DLAgn_00197300	collagen alpha-1 chain | COL14A1 | - range=LG9:1407149-1489009 5'pad=0 3'pad=0 strand=+ repeatMasking=none	12	25.89	48.8823	48.4103	38.4731	36.0998	36.89	32.3112	36.89	38.1367	8.27395	21.6955	36.7428	24.2779	29.3204	39.7768	32.647	34.3002	27.4746	32.647	32.0771	5.41495	16.881	46.86	30.1273	25.7308	33.3502	34.54	32.2923	42.0871	33.3502	34.9982	7.19734	20.5649	0.884983	0.209	0.904045	0.318	no	ENSDARP00000017432
652	DLAgn_00005560	tenascin-n | TNN | - range=LG10:12109620-12138050 5'pad=0 3'pad=0 strand=+ repeatMasking=none	11	12.1306	17.4071	19.3151	14.8452	14.5338	18.3708	15.7864	15.7864	16.0556	2.48563	15.4814	16.3139	14.0576	15.8229	13.9055	13.4964	11.4	10.6531	13.9055	13.6642	2.08631	15.2684	14.4005	16.0587	14.3164	12.3383	12.876	8.97124	14.3111	14.3111	13.3246	2.26256	16.9803	0.880852	0.097	0.906545	0.053	no	ENSDARP00000110076
653	DLAgn_00028710	alpha-2-macroglobulin-like protein 1-like | A2ML | - range=LG13:5361645-5362510 5'pad=0 3'pad=0 strand=+ repeatMasking=none	1	0.708396	1.68478	1.25868	0.762179	0.741796	1.59157	1.02907	1.02907	1.11092	0.410035	36.9094	0.907472	1.02773	0.82639	0.905479	0.970212	0.737164	0.62549	0.905479	0.857133	0.138898	16.205	0.87226	0.714958	0.882652	1.03204	0.816694	0.0144035	1.11221	0.87226	0.777888	0.361621	46.4876	0.879901	0.318	0.847621	0.456	no	ENSDARP00000046442
654	DLAgn_00202650	s100u protein | S100U | - range=LG9:16885641-16886672 5'pad=0 3'pad=0 strand=- repeatMasking=none	2	3.21718	2.73669	2.53422	2.33833	2.214	2.00853	2.7733	2.53422	2.54604	0.404326	15.8806	2.39821	3.19838	2.13155	2.30563	2.15399	1.99563	2.22871	2.22871	2.34458	0.397967	16.9739	2.35339	2.8115	2.216	1.86135	2.82156	4.78747	2.81817	2.8115	2.80992	0.946208	33.6738	0.879446	0.259	1.10941	0.535	no	ENSDARP00000119966
655	DLAgn_00081890	betaine--homocysteine s-methyltransferase 1-like | BHMT | EC:2.1.1.5 EC:2.1.1.10 range=LG19:6411397-6415573 5'pad=0 3'pad=0 strand=+ repeatMasking=none	14	59.3554	115.415	45.4044	80.3752	68.4952	53.9273	79.3411	68.4952	71.7591	23.1467	32.2562	68.7242	59.2551	69.5086	85.8782	55.0209	60.1383	58.7039	60.1383	65.3184	10.5297	16.1206	82.2467	84.0918	78.2115	73.7697	59.5734	52.9397	55.0925	73.7697	69.4179	13.2277	19.0552	0.877993	0.902	1.07701	0.902	no	ENSDARP00000040421
656	DLAgn_00132210	6-phosphogluconate decarboxylating | PGD | EC:1.1.1.44 range=LG22-25:14814873-14820742 5'pad=0 3'pad=0 strand=+ repeatMasking=none	5	5.21117	4.8817	3.20201	3.10768	2.96121	5.05736	5.16901	4.8817	4.22716	1.07081	25.3317	6.0881	4.70832	4.12342	4.1246	4.2767	4.25674	5.41042	4.2767	4.71261	0.760446	16.1364	4.61639	4.03201	3.5266	2.65212	4.11753	2.27491	4.59162	4.03201	3.68731	0.919891	24.9475	0.876067	0.62	0.825945	0.259	no	ENSDARP00000150010
657	DLAgn_00118210	rna-binding protein ews-like | EWSR1A | - range=LG20:8225298-8233305 5'pad=0 3'pad=0 strand=+ repeatMasking=none	1	0.462444	0.766775	0.763602	0.610251	0.523147	1.09336	0.656888	0.656888	0.696638	0.208479	29.9264	0.63609	0.633782	0.57008	0.0236281	0.344764	0.60922	0.574546	0.574546	0.484587	0.226635	46.7687	0.599841	0.519954	0.519043	0.529624	0.547407	0.0347468	0.634876	0.529624	0.483642	0.202745	41.9205	0.874648	0.128	0.806262	0.097	no	ENSDARP00000024102
658	DLAgn_00061000	complement c3-like | C3-1 | - range=LG16:10657839-10660410 5'pad=0 3'pad=0 strand=+ repeatMasking=none	8	13.1954	19.8555	17.0957	11.9072	14.4146	13.4458	13.789	13.789	14.8147	2.73174	18.4393	13.8875	13.5925	15.0586	11.7661	12.0479	8.94814	9.09228	12.0479	12.0562	2.35433	19.5281	14.4349	13.9021	12.7331	12.668	10.5668	12.9718	13.3063	12.9718	12.9404	1.22778	9.48792	0.873735	0.165	0.940739	0.209	no	ENSDARP00000052687
659	DLAgn_00090380	calpastatin-like isoform x3 | ICAL | - range=LG1A:10704897-10733883 5'pad=0 3'pad=0 strand=- repeatMasking=none	2	0.983346	2.29319	3.34254	1.13859	1.8515	1.13943	2.38597	1.8515	1.87637	0.862997	45.993	0.907379	2.2312	0.819302	0.760581	1.97368	1.61726	2.50292	1.61726	1.54462	0.721802	46.7301	1.01817	1.03448	2.48045	1.97836	2.11317	1.73813	2.03624	1.97836	1.77129	0.554382	31.2983	0.873488	0.383	1.06852	0.902	no	ENSDARP00000145456
660	DLAgn_00254980	neoverrucotoxin subunit alpha-like | - | - range=UN:77749425-77750887 5'pad=0 3'pad=0 strand=+ repeatMasking=none	1	4.8821	4.14296	10.8549	4.1135	4.11656	1.76284	4.55708	4.14296	4.91856	2.80545	57.038	2.07609	4.06654	1.37956	5.0252	1.79707	3.61731	7.40196	3.61731	3.62339	2.1293	58.7653	3.58695	2.95993	2.67243	2.9437	4.89178	0.621717	4.90985	2.95993	3.22662	1.47081	45.5836	0.873121	0.318	0.714447	0.318	no	ENSDARP00000136196
661	DLAgn_00110290	heat shock 70 kda protein 4-like | HSPA4A | - range=LG2:10348431-10355864 5'pad=0 3'pad=0 strand=+ repeatMasking=none	2	0.415379	0.907732	0.972109	0.392699	0.813806	1.1105	0.841897	0.841897	0.77916	0.273974	35.1628	0.816803	0.39935	0.862052	0.832127	0.735028	0.590647	0.51655	0.735028	0.678937	0.178645	26.3125	0.763315	0.780354	0.441147	0.556133	0.700912	0.879619	0.922127	0.763315	0.720515	0.171671	23.8262	0.873061	0.383	0.90666	0.535	no	ENSDARP00000156409
662	DLAgn_00125790	microtubule-associated protein rp eb family member 1 | MAPRE1 | - range=LG22-25:1906540-1911877 5'pad=0 3'pad=0 strand=+ repeatMasking=none	1	0.616988	0.180849	0.243666	0.469077	0.630549	0.520703	0.573072	0.520703	0.462129	0.180268	39.0081	0.441699	0.718006	0.482647	0.442321	0.432331	0.452825	0.741732	0.452825	0.530223	0.137477	25.9281	0.488565	0.616203	0.58146	0.360431	0.521306	0.436719	0.541071	0.521306	0.506536	0.0871733	17.2097	0.869641	1	1.00116	1	no	ENSDARP00000120869
663	DLAgn_00074120	cpne3 protein | CPNE3 | EC:2.7.11.0 range=LG18-21:2150677-2158771 5'pad=0 3'pad=0 strand=- repeatMasking=none	1	1.50382	1.95815	1.56265	1.18291	1.2926	1.64335	1.44781	1.50382	1.51304	0.25149	16.6215	1.50452	1.87303	1.30725	1.15438	1.17513	1.28501	1.54958	1.30725	1.40699	0.254765	18.1071	1.51916	1.44951	1.44173	0.962042	1.38912	0.353864	1.24428	1.38912	1.19424	0.414852	34.7377	0.869287	0.383	0.923724	0.128	no	ENSDARP00000139825
664	DLAgn_00179780	envoplakin-like | EVPL | - range=LG7:13415126-13427652 5'pad=0 3'pad=0 strand=+ repeatMasking=none	1	0.726656	0.365122	0.645997	0.79358	0.749794	0.808332	0.908606	0.749794	0.714013	0.17363	24.3175	0.650859	0.623335	0.582449	0.162758	0.952689	0.872109	0.852645	0.650859	0.670978	0.265084	39.5071	0.858661	0.753499	0.698671	0.734248	0.993938	0.05696	0.855488	0.753499	0.707352	0.303564	42.9156	0.86805	0.902	1.00494	0.71	no	ENSDARP00000021688
665	DLAgn_00213270	alpha-2-macroglobulin-like protein 1-like | A2ML | - range=UN:4972067-4976037 5'pad=0 3'pad=0 strand=+ repeatMasking=none	4	7.70934	16.1746	10.5365	8.17397	9.27509	6.56234	9.34433	9.27509	9.68232	3.13746	32.404	10.1315	9.29689	8.25194	8.04019	7.97642	7.78462	5.47138	8.04019	8.13614	1.44923	17.8123	8.89344	11.2608	9.16684	11.8619	8.196	6.74931	11.1663	9.16684	9.61352	1.87577	19.5118	0.866858	0.456	0.988328	0.71	no	ENSDARP00000127787
666	DLAgn_00114280	alcohol dehydrogenase class-3 | ADH5 | EC:1.1.1.284 EC:1.1.1.1 range=LG2:24989641-24993275 5'pad=0 3'pad=0 strand=+ repeatMasking=none	2	0.567941	0.458348	0.364592	0.641372	0.740734	0.990635	0.726083	0.641372	0.641386	0.205965	32.1125	0.196571	0.554923	0.529982	0.692579	0.599013	0.78664	0.549256	0.554923	0.558423	0.184197	32.9851	0.75534	0.700671	0.644357	0.788058	0.596096	0.414589	0.74802	0.700671	0.663876	0.128673	19.382	0.865213	0.535	1.09246	0.535	no	ENSDARP00000140213
667	DLAgn_00082390	collagen alpha-1 chain | COL5A1 | - range=LG19:7951079-8021708 5'pad=0 3'pad=0 strand=+ repeatMasking=none	4	4.84148	8.31629	10.4426	6.2782	6.87158	5.10023	5.17948	6.2782	6.71856	2.04736	30.4732	5.63017	4.11174	5.67979	7.03456	5.42752	4.88749	5.20394	5.42752	5.42503	0.890704	16.4184	6.64235	7.62201	8.96835	7.80563	6.69878	12.0401	6.65108	7.62201	8.06118	1.94809	24.1663	0.864503	0.456	1.21404	0.209	no	ENSDARP00000138783
668	DLAgn_00141040	reticulon 3 | RTN3 | - range=LG3:1185327-1217555 5'pad=0 3'pad=0 strand=- repeatMasking=none	1	1.92089	0.182268	2.71937	4.46169	3.30438	4.48522	2.10633	2.71937	2.74002	1.52444	55.6359	2.16356	2.29759	2.34955	4.80912	2.23399	10.3173	5.07255	2.34955	4.17767	2.98904	71.548	2.60813	2.09083	5.02735	3.7815	2.87366	1.41602	2.24746	2.60813	2.86356	1.20153	41.9593	0.864005	0.318	0.959092	1	no	ENSDARP00000142824
669	DLAgn_00195300	ap-2 complex subunit alpha-2-like isoform 1 | AP2A1 | - range=LG8:18899351-18931405 5'pad=0 3'pad=0 strand=- repeatMasking=none	2	1.14419	1.81333	1.7088	1.49037	1.10882	1.74963	1.20016	1.49037	1.45933	0.306087	20.9745	1.25011	1.28764	1.37425	0.7372	0.8901	1.36949	1.3453	1.28764	1.17916	0.257415	21.8304	1.17219	0.965864	0.904839	0.835064	2.44203	0.0339256	0.968923	0.965864	1.04612	0.714832	68.3318	0.863975	0.259	0.648071	0.053	no	ENSDARP00000128168
670	DLAgn_00256300	lymphocyte cytosolic protein 1 (l-plastin) | LCP1 | - range=UN:79531456-79534789 5'pad=0 3'pad=0 strand=+ repeatMasking=none	1	0.541454	0.596745	0.6244	0.364617	0.312588	0.0966345	0.476816	0.476816	0.430465	0.186816	43.3986	0.531522	0.59826	0.410701	0.414588	0.291643	0.374424	0.304098	0.410701	0.417891	0.112757	26.9823	0.502643	0.616368	0.503516	0.268386	0.394694	0.48792	0.461185	0.48792	0.462102	0.10793	23.3564	0.861341	0.71	1.02329	1	no	ENSDARP00000142380
671	DLAgn_00232960	antithrombin-iii precursor | SERPINC1 | - range=UN:40479863-40487698 5'pad=0 3'pad=0 strand=+ repeatMasking=none	2	1.35055	2.2891	2.38035	1.69064	1.63943	1.7044	1.73087	1.7044	1.82648	0.370762	20.2993	1.59676	1.38862	1.57731	1.78967	1.20134	1.33448	1.46546	1.46546	1.47909	0.194242	13.1325	1.50503	1.53441	1.38752	1.53583	1.39487	0.31776	1.88944	1.50503	1.36641	0.491702	35.985	0.859811	0.053	0.883028	0.073	no	ENSDARP00000149990
672	DLAgn_00029960	von willebrand factor a domain-containing protein 5a-like | VWA5A | - range=LG13:8935855-8941184 5'pad=0 3'pad=0 strand=- repeatMasking=none	1	0.284399	0.248637	0.303701	0.275819	0.262644	0.458341	0.325375	0.284399	0.308417	0.0708229	22.9634	0.30213	0.355597	0.239266	0.236991	0.194841	0.318254	0.244511	0.244511	0.270227	0.0563027	20.8353	0.406107	0.359998	0.0292613	0.284691	0.240717	0.298422	0.0135643	0.284691	0.233251	0.154255	66.1323	0.859745	0.259	1.00103	0.62	no	ENSDARP00000127559
673	DLAgn_00017760	ras-related protein orab-1 | RAB1A | - range=LG11:24265432-24274117 5'pad=0 3'pad=0 strand=- repeatMasking=none	1	0.282709	0.110897	0.0429057	0.371233	0.340238	0.568097	0.369116	0.340238	0.297885	0.175818	59.022	0.324325	0.402285	0.27475	0.270227	0.373342	0.240227	0.292198	0.292198	0.311051	0.0587874	18.8996	0.45411	0.406258	0.282692	0.31749	0.297263	0.0139586	0.427688	0.31749	0.314208	0.148529	47.2707	0.858804	1	0.933139	0.902	no	ENSDARP00000043001
674	DLAgn_00177850	type i keratin e7 | CYT1 | - range=LG7:9676756-9681707 5'pad=0 3'pad=0 strand=- repeatMasking=none	3	4.58634	2.44488	4.52723	2.13813	2.71514	4.34593	3.77116	3.77116	3.50411	1.04947	29.9496	3.62124	1.95762	1.63077	3.23278	4.17466	5.05706	2.90629	3.23278	3.22577	1.20172	37.2536	4.0193	3.05108	2.67971	2.97842	3.44517	5.16745	3.11842	3.11842	3.49422	0.85097	24.3536	0.857237	0.62	0.826914	1	no	ENSDARP00000153087
675	DLAgn_00118390	s-adenosylmethionine synthase isoform type-2-like | MAT2A | EC:2.5.1.6 range=LG20:8570624-8588679 5'pad=0 3'pad=0 strand=- repeatMasking=none	1	0.812422	0.679786	0.0289853	0.590608	0.745233	0.630034	0.804988	0.679786	0.613151	0.270936	44.1876	0.582498	0.641484	0.569959	0.0398418	0.489379	0.718401	0.825797	0.582498	0.55248	0.251045	45.4396	0.650294	0.948679	0.560102	0.446504	0.688918	0.563788	0.580951	0.580951	0.634177	0.158463	24.9873	0.856885	0.456	0.854608	0.456	no	ENSDARP00000117136
676	DLAgn_00048260	serum deprivation-response | SDPR | - range=LG15:4562421-4576806 5'pad=0 3'pad=0 strand=- repeatMasking=none	1	0.953261	0.77754	0.903908	0.544533	0.373747	0.616813	0.671699	0.671699	0.691643	0.203951	29.4878	0.602309	0.735087	0.57454	0.443799	0.398586	0.41775	0.62926	0.57454	0.543047	0.125986	23.1998	0.496743	0.612707	0.547758	0.124233	0.398165	0.5935	0.591817	0.547758	0.480703	0.173749	36.1447	0.855353	0.209	0.815481	0.073	no	ENSDARP00000121255
677	DLAgn_00254400	alpha-2-macroglobulin-like protein 1-like | A2ML | - range=UN:76866065-76871164 5'pad=0 3'pad=0 strand=- repeatMasking=none	1	1.17463	2.6754	1.89143	0.997142	1.55347	1.26845	1.61927	1.55347	1.59711	0.562465	35.2176	1.53995	1.39139	1.423	1.31888	1.21568	1.08813	0.72667	1.31888	1.24339	0.270705	21.7716	1.45117	1.43951	1.34171	1.88565	1.35543	0.815941	1.80861	1.43951	1.44257	0.351384	24.3581	0.84899	0.259	0.926641	0.805	no	ENSDARP00000127672
678	DLAgn_00175120	uncharacterized protein loc101471451 isoform x1 | - | - range=LG7:2339456-2340073 5'pad=0 3'pad=0 strand=+ repeatMasking=none	1	0.374244	0.148869	0.178634	1.00689	0.676998	1.45319	0.866474	0.676998	0.672186	0.477143	70.9838	0.481965	0.574403	0.483596	0.578452	0.503039	0.760804	0.786178	0.574403	0.595491	0.12805	21.5033	0.450866	0.390405	0.551649	0.459248	0.456366	0.0619804	0.64202	0.456366	0.430362	0.181999	42.2898	0.848456	0.902	0.674103	0.456	no	Non signif. Hit
679	DLAgn_00230370	fatty acid synthase | FASN | EC:1.3.1.10 EC:2.3.1.39 EC:1.1.1.100 EC:3.1.2.14 EC:4.2.1.61 EC:2 range=UN:36277278-36304909 5'pad=0 3'pad=0 strand=+ repeatMasking=none	2	1.13084	0.928845	1.45321	0.675723	1.00569	0.807052	1.00215	1.00215	1.0005	0.24833	24.8205	1.01281	0.849712	0.732712	0.382015	0.947031	0.553472	0.874351	0.849712	0.764587	0.225884	29.5433	0.914569	0.822629	0.808737	0.757501	0.849901	1.38439	0.336752	0.822629	0.839211	0.30642	36.5129	0.847886	0.165	0.820862	0.259	no	ENSDARP00000112100
680	DLAgn_00193020	actin binding 1a | CORO1A | - range=LG8:14100309-14106197 5'pad=0 3'pad=0 strand=- repeatMasking=none	1	2.86845	3.65635	3.74409	2.44225	2.07097	1.65411	2.94892	2.86845	2.7693	0.776471	28.0385	2.43139	2.64554	2.43554	2.93618	2.01386	2.12507	2.0016	2.43139	2.36988	0.348109	14.6889	3.31417	2.95101	2.47172	2.69994	2.71225	4.59031	2.63636	2.71225	3.05368	0.72963	23.8935	0.84763	0.259	0.945544	0.62	no	ENSDARP00000149241
681	DLAgn_00004230	calcium-binding mitochondrial carrier protein aralar1-like | SLC25A12 | - range=LG10:9319094-9328081 5'pad=0 3'pad=0 strand=- repeatMasking=none	2	1.39257	1.66723	2.03138	1.22351	1.09095	0.64953	1.38438	1.38438	1.34851	0.436209	32.3475	1.10406	1.12809	1.13161	1.26296	1.16359	1.34512	1.41144	1.16359	1.22098	0.120433	9.86363	0.638351	1.31496	0.739911	1.37273	1.09824	1.80653	1.33694	1.31496	1.18681	0.401237	33.8081	0.840517	0.535	0.949856	0.456	no	ENSDARP00000135288
682	DLAgn_00005730	transferrin | - | - range=LG10:12538927-12546394 5'pad=0 3'pad=0 strand=+ repeatMasking=none	13	59.9738	99.8677	79.254	65.7182	57.7233	42.2408	62.9821	62.9821	66.8229	18.2412	27.2979	54.4989	65.0357	52.7031	49.6668	50.3	57.999	50.2565	52.7031	54.3514	5.55764	10.2254	53.0523	64.2994	62.4327	62.66	47.4214	45.6489	58.982	58.982	56.3567	7.65986	13.5918	0.836795	0.097	0.936488	0.259	no	ENSDARP00000135247
683	DLAgn_00071470	papilin-like isoform x1 | PAPLN | - range=LG17:16224750-16229122 5'pad=0 3'pad=0 strand=- repeatMasking=none	14	169.697	348.016	306.677	344.193	265.393	272.323	299.241	299.241	286.506	60.5137	21.1213	193.998	113.814	250.353	305.826	272.192	254.725	241.968	250.353	233.268	62.4755	26.7827	167.505	242.962	247.143	317.057	334.521	166.411	291.595	247.143	252.456	67.3035	26.6595	0.836629	0.073	0.825901	0.259	no	ENSDARP00000151233
684	DLAgn_00001830	collagen alpha-2 chain | COL6A2 | - range=LG10:5662369-5674316 5'pad=0 3'pad=0 strand=+ repeatMasking=none	14	107.283	119.799	150.395	86.0132	84.2357	108.64	98.4237	107.283	107.827	22.6462	21.0023	95.2149	105.06	89.5147	93.2676	84.8558	79.0821	86.4309	89.5147	90.4895	8.38298	9.26404	107.077	98.7963	89.2173	78.6459	93.471	55.5503	93.8467	93.471	88.0863	16.7656	19.0331	0.834375	0.128	0.871252	0.128	no	ENSDARP00000082031
685	DLAgn_00176830	von willebrand factor a domain-containing protein 7-like | VWA7 | - range=LG7:6883198-6893225 5'pad=0 3'pad=0 strand=+ repeatMasking=none	1	0.390452	0.533683	0.359289	0.498827	0.668976	0.579829	0.554422	0.533683	0.512211	0.107843	21.0543	0.459292	0.243415	0.451217	0.44475	0.359545	0.373132	0.459724	0.44475	0.398725	0.0801811	20.1094	0.616286	0.364162	0.309314	0.484229	0.39977	0.413659	0.465393	0.413659	0.436116	0.0989231	22.6828	0.833361	0.073	0.775103	0.259	no	ENSDARP00000115101
686	DLAgn_00043240	superoxide dismutase | SODC | EC:1.15.1.1 range=LG14:16257716-16261246 5'pad=0 3'pad=0 strand=- repeatMasking=none	2	2.35924	0.356491	0.224012	2.8561	2.92051	5.16328	3.14405	2.8561	2.43195	1.71141	70.372	2.23941	2.12333	2.37907	2.94972	2.97299	2.65553	1.91437	2.37907	2.46206	0.409768	16.6433	2.96131	2.71621	2.37738	2.71549	3.2143	1.73014	3.34823	2.71621	2.7233	0.54687	20.0812	0.832981	0.805	0.951022	0.71	no	ENSDARP00000064375
687	DLAgn_00095000	isoleucine--trna cytoplasmic-like | IARS | EC:6.1.1.5 range=LG1A:19772041-19822226 5'pad=0 3'pad=0 strand=- repeatMasking=none	1	0.649928	0.68509	0.768126	0.443869	0.427965	0.506342	0.786822	0.649928	0.609735	0.149991	24.5994	0.691206	0.536538	0.569743	0.492546	0.0885106	0.530542	0.595451	0.536538	0.500648	0.192431	38.4364	0.627309	0.650396	0.515722	0.496445	0.636161	0.47637	0.539808	0.539808	0.563173	0.0728391	12.9337	0.825534	0.535	0.830565	0.62	no	ENSDARP00000009149
688	DLAgn_00128380	alpha- muscle-specific form gp220 | NACA | - range=LG22-25:6809793-6817723 5'pad=0 3'pad=0 strand=+ repeatMasking=none	1	0.517924	0.508882	0.646489	0.38997	0.49167	0.426759	0.509189	0.508882	0.498698	0.0811091	16.2642	0.497436	0.552918	0.0219866	0.0657088	0.419974	0.342025	0.61353	0.419974	0.359083	0.232794	64.8301	0.50015	0.498256	0.387288	0.265134	0.404692	0.434095	0.0825303	0.404692	0.367449	0.148655	40.4559	0.825288	0.318	0.795257	0.053	no	ENSDARP00000112826
689	DLAgn_00130340	plakophilin-1-like | PKP1 | - range=LG22-25:11408076-11423023 5'pad=0 3'pad=0 strand=+ repeatMasking=none	8	10.1275	13.1899	12.6893	8.75543	9.25399	11.0832	9.84239	10.1275	10.706	1.69505	15.8327	9.95939	11.3526	7.95297	6.55358	7.72759	8.35534	9.31709	8.35534	8.74551	1.59259	18.2104	10.1724	10.9414	9.05099	8.37544	10.1128	6.3497	8.8063	9.05099	9.11558	1.51342	16.6025	0.825012	0.073	0.893702	0.165	no	ENSDARP00000069093
690	DLAgn_00192700	2 -cyclic-nucleotide 3 -phosphodiesterase | CNP | - range=LG8:13429925-13432332 5'pad=0 3'pad=0 strand=+ repeatMasking=none	1	0.61751	0.469584	0.436378	0.0456503	0.0485523	0.189361	0.477974	0.436378	0.32643	0.229171	70.2053	0.449134	0.532093	0.475191	0.350664	0.360006	0.0604303	0.33246	0.360006	0.365711	0.1534	41.9456	0.573226	0.519292	0.141707	0.337721	0.318625	0.660511	0.401053	0.401053	0.421734	0.176075	41.7503	0.824988	0.902	0.919051	0.535	no	ENSDARP00000095074
691	DLAgn_00058560	flotillin 1 | FLOT1 | - range=LG16:7500136-7504943 5'pad=0 3'pad=0 strand=+ repeatMasking=none	2	1.07064	1.35044	0.546572	0.879808	1.10674	1.43063	1.29858	1.10674	1.09763	0.307436	28.0091	1.10056	1.00316	0.682503	0.895064	0.88469	0.946586	0.911433	0.911433	0.917714	0.128151	13.9641	1.32253	1.0649	0.863251	0.88836	0.966999	0.533563	0.9288	0.9288	0.938343	0.236824	25.2385	0.823532	0.209	0.839224	0.209	no	ENSDARP00000094800
692	DLAgn_00128310	glucose-6-phosphate 1-dehydrogenase | G6PD | EC:1.1.1.49 range=LG22-25:6678422-6686519 5'pad=0 3'pad=0 strand=- repeatMasking=none	3	2.36174	2.38314	3.10399	1.43859	1.49966	1.48743	2.16782	2.16782	2.0632	0.622484	30.1709	2.27607	2.35585	1.76049	1.77882	1.7763	1.55092	2.21382	1.77882	1.9589	0.314838	16.0722	1.9416	2.01537	1.62409	0.762184	1.68793	1.39398	1.95612	1.68793	1.6259	0.440463	27.0905	0.820555	1	0.778631	0.259	no	ENSDARP00000156097
693	DLAgn_00171280	adp-dependent glucokinase | ADPGK | EC:2.7.1.0 range=LG6:18429828-18433511 5'pad=0 3'pad=0 strand=+ repeatMasking=none	2	0.639026	1.051	0.899052	0.739827	1.06464	0.482962	0.906961	0.899052	0.826209	0.21584	26.1242	0.658411	1.01557	0.809305	0.637676	0.736674	0.642774	0.880146	0.736674	0.768651	0.142143	18.4925	0.901903	0.757913	0.662573	0.770457	0.577386	0.477399	0.848337	0.757913	0.71371	0.15042	21.0758	0.81939	0.456	0.843014	0.318	no	ENSDARP00000148017
694	DLAgn_00137030	collagen alpha-2 chain-like | COL5A2 | - range=LG24:2325615-2340332 5'pad=0 3'pad=0 strand=+ repeatMasking=none	2	4.62179	8.11703	8.48015	7.25799	6.42417	6.17393	6.34122	6.42417	6.77375	1.30707	19.2961	5.23982	3.52685	5.3797	7.45538	5.93324	5.20961	5.13522	5.23982	5.4114	1.16542	21.5363	5.40583	5.97135	6.73718	7.26317	7.06843	9.70611	6.73772	6.73772	6.98426	1.36214	19.503	0.815641	0.073	1.04881	0.902	no	ENSDARP00000122378
695	DLAgn_00188550	immunoglobulin mu heavy chain | - | - range=LG8:5216931-5221981 5'pad=0 3'pad=0 strand=+ repeatMasking=none	1	0.689765	0.737294	0.637274	0.594518	0.347052	0.0382434	0.699122	0.637274	0.534753	0.254265	47.5482	0.0224443	0.629366	0.604379	0.414017	0.580451	0.517827	0.426934	0.517827	0.456488	0.208949	45.7732	0.374186	0.580452	0.550188	0.511071	0.329656	0.746256	0.0409986	0.511071	0.447544	0.22584	50.4621	0.812565	0.209	0.801964	0.383	no	ENSDARP00000140922
696	DLAgn_00193650	lim and sh3 domain protein 1-like | LASP1 | - range=LG8:15564696-15588256 5'pad=0 3'pad=0 strand=- repeatMasking=none	1	0.527471	0.0791334	0.402274	0.426764	0.537247	0.868328	0.856943	0.527471	0.528309	0.274362	51.9322	0.42732	0.382063	0.455655	0.402455	0.0223783	0.498568	0.517513	0.42732	0.386564	0.167845	43.4196	0.410605	0.621776	0.534365	0.356382	0.500891	0.418035	0.251327	0.418035	0.441911	0.122178	27.6477	0.81013	0.259	0.792528	0.456	no	ENSDARP00000051806
697	DLAgn_00222100	nidogen-1 | NID1 | - range=UN:21924924-21939599 5'pad=0 3'pad=0 strand=+ repeatMasking=none	1	0.398103	0.744091	0.614148	0.744072	0.630686	0.301472	0.648295	0.630686	0.582981	0.169729	29.1139	0.495595	0.418518	0.732961	0.780191	0.539467	0.510737	0.461366	0.510737	0.562691	0.138499	24.6136	0.451928	0.681838	0.588105	0.681743	0.715118	0.748403	0.673281	0.681743	0.648631	0.0996135	15.3575	0.80981	0.805	1.08095	0.456	no	ENSDARP00000140943
698	DLAgn_00238550	serine threonine-protein phosphatase 2b catalytic subunit gamma isoform | PPP3CCB | EC:3.1.3.16 range=UN:49856930-49864166 5'pad=0 3'pad=0 strand=- repeatMasking=none	1	0.0536128	0.850059	0.900895	0.549839	0.627658	1.07829	0.76609	0.76609	0.689492	0.330447	47.9262	0.667665	0.668603	0.602167	0.619837	0.635048	0.567549	0.545876	0.619837	0.615249	0.0470215	7.64268	0.594459	0.758398	0.66964	0.556981	0.660271	0.748844	0.643649	0.660271	0.661749	0.0739625	11.1768	0.809091	0.318	0.861871	0.535	no	ENSDARP00000131726
699	DLAgn_00071210	apolipoprotein b-100 | APOB | - range=LG17:15550975-15569809 5'pad=0 3'pad=0 strand=- repeatMasking=none	9	10.4806	14.269	13.879	10.7045	7.99941	6.2743	6.56774	10.4806	10.0249	3.25723	32.4913	11.9286	8.56506	12.6991	8.43563	8.22323	5.98186	8.12725	8.43563	9.13725	2.34912	25.7093	12.62	10.9537	10.5068	12.6439	9.14147	8.50162	10.5689	10.5689	10.7052	1.57299	14.6937	0.804878	0.805	1.00842	0.62	no	ENSDARP00000119179
700	DLAgn_00215390	collagen alpha-6 chain-like | COL6A6 | - range=UN:8559046-8563595 5'pad=0 3'pad=0 strand=- repeatMasking=none	5	13.4369	12.1945	15.5665	8.62716	9.00584	8.08576	9.76853	9.76853	10.955	2.82314	25.7702	9.78146	13.3488	7.79092	10.571	7.12868	7.45323	6.78465	7.79092	8.97982	2.38928	26.6072	11.2013	10.9578	11.0677	8.24821	12.1398	12.5794	11.4718	11.2013	11.0951	1.38876	12.5169	0.797553	0.165	1.14668	0.902	no	ENSDARP00000103549
701	DLAgn_00044950	leucyl-trna cytoplasmic | LARS | EC:6.1.1.4 range=LG14:19403576-19427264 5'pad=0 3'pad=0 strand=+ repeatMasking=none	2	0.626937	1.18369	1.7536	0.971053	0.934251	1.22056	1.31018	1.18369	1.1429	0.353061	30.8918	0.98085	1.09365	0.502978	0.536203	0.129797	0.941356	1.01392	0.941356	0.742679	0.357925	48.1938	1.09753	1.21798	0.991683	0.625233	1.21077	1.18411	0.618157	1.09753	0.992209	0.264968	26.7048	0.795271	0.097	0.927206	0.456	no	ENSDARP00000003359
702	DLAgn_00006160	desmoplakin isoform x1 | DSP | - range=LG10:13722601-13740664 5'pad=0 3'pad=0 strand=+ repeatMasking=none	7	4.79288	6.14552	7.25843	4.52346	4.81894	6.03629	6.11084	6.03629	5.66948	0.990448	17.4698	5.85591	4.87917	4.73223	4.04946	4.79201	3.85209	5.57327	4.79201	4.81916	0.728366	15.1139	5.15546	5.80731	4.88078	4.25615	5.40034	2.91318	5.80027	5.15546	4.88764	1.02555	20.9826	0.793867	0.097	0.854077	0.259	no	ENSDARP00000103914
703	DLAgn_00198430	collagen alpha-1 chain | COL22A1 | - range=LG9:5857296-5907912 5'pad=0 3'pad=0 strand=+ repeatMasking=none	2	2.33832	3.87884	4.95711	3.16907	3.10867	2.46198	2.73776	3.10867	3.23597	0.917364	28.349	2.24526	2.0384	2.45133	3.94401	2.91438	2.4096	2.41288	2.41288	2.63084	0.636809	24.2056	3.25356	3.24321	3.34491	3.3047	3.48678	4.87432	3.22132	3.3047	3.53269	0.598329	16.9369	0.776177	0.128	1.06306	0.165	no	ENSDARP00000138598
704	DLAgn_00046530	neural cell adhesion molecule 1-like | NCAM1A | - range=LG14:27228844-27312109 5'pad=0 3'pad=0 strand=+ repeatMasking=none	1	0.700728	1.08532	1.0338	0.799294	0.97733	0.845924	0.982188	0.97733	0.917797	0.138767	15.1196	0.937095	0.6735	0.830245	0.872997	0.640193	0.733685	0.741833	0.741833	0.77565	0.108174	13.9462	0.954567	0.837209	0.668826	0.893941	0.849726	0.659874	0.86791	0.849726	0.818865	0.112202	13.7022	0.759041	0.073	0.869436	0.209	no	ENSDARP00000017613
705	DLAgn_00121410	flavin reductase | - | - range=LG20:16208179-16211127 5'pad=0 3'pad=0 strand=- repeatMasking=none	1	0.354978	0.133517	0.169027	0.361607	0.328415	0.55474	0.325834	0.328415	0.318303	0.138871	43.6286	0.0117439	0.25548	0.210148	0.328263	0.249221	0.308311	0.209601	0.249221	0.224681	0.104127	46.3444	0.291165	0.143793	0.196632	0.146074	0.165494	0.00755091	0.208215	0.165494	0.165561	0.0860058	51.9482	0.758861	0.165	0.503917	0.053	no	ENSDARP00000009817
706	DLAgn_00200090	collagen type i alpha 2 | COL1A2 | - range=LG9:11147857-11162884 5'pad=0 3'pad=0 strand=- repeatMasking=none	15	436.647	808.453	983.52	676.669	669.737	627.06	482.057	669.737	669.163	186.692	27.8993	441.708	342.75	484.954	725.475	599.786	599.809	493.974	493.974	526.922	125.215	23.7635	524.45	543.876	768.308	740.526	785.936	919.898	639.379	740.526	703.196	141.918	20.1819	0.737564	0.209	1.1057	0.71	no	ENSDARP00000118091
707	DLAgn_00082150	complement component c9 | - | - range=LG19:7321868-7327025 5'pad=0 3'pad=0 strand=+ repeatMasking=none	4	2.73419	3.85346	3.97816	1.92587	2.40722	3.73967	1.90034	2.73419	2.93413	0.911681	31.0716	2.14371	2.7613	1.99403	1.78221	2.01346	2.60068	1.87226	2.01346	2.16681	0.371985	17.1674	2.42805	2.3262	2.2327	2.13001	1.61265	1.30211	2.42254	2.2327	2.06489	0.437196	21.1728	0.7364	0.165	0.816587	0.128	no	ENSDARP00000121323
708	DLAgn_00145040	interferon-induced protein with tetratricopeptide repeats 1-like | IFIT2 | - range=LG4:393584-397791 5'pad=0 3'pad=0 strand=- repeatMasking=none	1	0.900975	0.912814	0.630542	0.0584337	0.62501	0.877408	0.987116	0.877408	0.713186	0.321566	45.0887	1.06899	0.638663	0.82786	0.620857	0.613179	0.635191	0.991974	0.638663	0.770959	0.193333	25.077	0.8676	0.869578	0.650103	0.482658	0.828387	0.845796	0.669172	0.828387	0.744756	0.147897	19.8585	0.727898	1	0.944131	0.535	no	ENSDARP00000074012
709	DLAgn_00221130	alpha-enolase | ENO1A | EC:4.2.1.11 range=UN:19647966-19655064 5'pad=0 3'pad=0 strand=- repeatMasking=none	1	1.23071	0.999737	1.22838	0.809792	0.793852	1.39016	1.34406	1.22838	1.11381	0.246303	22.1135	0.868871	1.11948	0.886857	0.79797	0.884316	0.719086	0.918972	0.884316	0.885079	0.123491	13.9525	1.07701	1.22374	0.862402	0.606784	0.985895	1.00604	0.896858	0.985895	0.951246	0.193121	20.3019	0.719905	0.128	0.802599	0.259	no	ENSDARP00000113905
710	DLAgn_00229490	uncharacterized protein loc101478783 | RPZ5 | - range=UN:34570078-34576001 5'pad=0 3'pad=0 strand=- repeatMasking=none	3	2.50776	3.29157	1.96095	1.39251	1.20519	1.78179	1.03678	1.78179	1.88236	0.796533	42.3156	1.40784	1.90039	1.1622	1.38976	0.413936	1.26023	1.03453	1.26023	1.22413	0.450186	36.7761	2.19295	3.79704	3.42675	2.48694	1.55558	2.09195	2.18001	2.19295	2.53303	0.794651	31.3715	0.707282	0.128	1.23076	0.128	no	Non signif. Hit
711	DLAgn_00054860	splicing factor 3b subunit 1-like | SF3B1 | - range=LG15:23067431-23080091 5'pad=0 3'pad=0 strand=+ repeatMasking=none	1	0.415448	0.532895	0.655515	0.328488	0.423414	0.521083	0.488542	0.488542	0.480769	0.10463	21.7631	0.526061	0.538428	0.0597248	0.344676	0.298991	0.324791	0.45886	0.344676	0.364505	0.165532	45.413	0.509768	0.516958	0.389903	0.0256987	0.403251	0.0167659	0.435045	0.403251	0.328198	0.215233	65.58	0.705521	0.259	0.825418	0.165	no	ENSDARP00000073029
712	DLAgn_00164790	alanine--trna cytoplasmic-like | AARS | EC:6.1.1.7 range=LG6:1918127-1931736 5'pad=0 3'pad=0 strand=- repeatMasking=none	2	0.346087	1.04743	1.62495	1.04239	0.917571	1.18724	0.654925	1.04239	0.974369	0.403844	41.4467	1.06259	0.691254	1.21683	0.361845	0.287592	0.39041	1.09554	0.691254	0.729438	0.393558	53.9535	1.14376	1.09935	0.877893	0.983817	1.11789	0.702355	1.26674	1.09935	1.0274	0.188897	18.3859	0.663147	0.62	1.05465	0.71	no	ENSDARP00000148908
713	DLAgn_00232470	uncharacterized protein iii | - | - range=UN:39620859-39622496 5'pad=0 3'pad=0 strand=+ repeatMasking=none	6	10.5424	1.31662	2.10669	17.7521	10.9189	18.5158	15.0829	10.9189	10.8908	6.97303	64.027	6.74895	4.49276	6.53102	11.0087	11.98	14.3829	6.9424	6.9424	8.86952	3.5936	40.5162	8.00608	8.3178	13.9438	13.448	9.04687	5.55763	9.70547	9.04687	9.71795	3.01166	30.9907	0.635818	0.62	0.828555	0.456	no	Non signif. Hit
714	DLAgn_00258080	neoverrucotoxin subunit alpha-like | - | - range=UN:82266762-82269722 5'pad=0 3'pad=0 strand=+ repeatMasking=none	4	7.59156	8.29111	22.5909	8.02813	8.65637	7.52362	8.88206	8.29111	10.2234	5.47689	53.5721	4.15647	7.71015	3.08952	4.4852	2.93126	7.81724	15.106	4.4852	6.47084	4.30458	66.5227	7.78696	6.02348	5.27318	5.4365	9.19356	12.3556	11.5394	7.78696	8.22981	2.9015	35.256	0.540965	0.073	0.939194	0.62	no	ENSDARP00000151230
715	DLAgn_00136580	signal transducer and activator of transcription 1 | STAT1-1 | - range=LG24:795124-803782 5'pad=0 3'pad=0 strand=- repeatMasking=none	1	0.311478	0.405324	0.514163	0.04668	0.327292	0.562223	0.377965	0.377965	0.363589	0.167601	46.0963	0.368276	0.584957	0.053279	0.194111	0.202003	0.0244217	0.255758	0.202003	0.240401	0.19174	79.7585	0.371547	0.333412	0.0347802	0.291212	0.376905	0.0193134	0.277348	0.291212	0.243503	0.152492	62.6244	0.534449	0.209	0.770474	0.097	no	ENSDARP00000015753

## Sheet: Proteins
Protein	C1	C2	C3	C4	C5	C6	C7	E2 1	E2 2	E2 3	E2 4	E2 5	E2 6	E2 7	FLX 1	FLX 2	FLX 3	FLX 4	FLX 5	FLX 6	FLX 7
dicLab1_genemodels_DLAgn_00145480_1	3.70861e+06	3.68476e+06	4.74059e+06	2.42555e+06	2.48663e+06	2.86007e+06	2.90405e+06	3.53048e+06	4.53114e+06	3.84503e+06	2.81102e+06	3.69268e+06	3.0695e+06	4.24352e+06	3.77431e+06	3.81757e+06	3.32038e+06	3.32099e+06	3.49236e+06	2.14846e+06	1.96037e+06
dicLab1_genemodels_DLAgn_00200090_1	2.28702e+07	3.10976e+07	4.13548e+07	2.78186e+07	2.75225e+07	2.34104e+07	2.19528e+07	2.48842e+07	2.12487e+07	2.63454e+07	3.29582e+07	3.32276e+07	3.28344e+07	3.11172e+07	2.96583e+07	3.04625e+07	4.06403e+07	4.36151e+07	4.08356e+07	3.50543e+07	1.95988e+07
dicLab1_genemodels_DLAgn_00196080_1	1.98538e+07	2.4739e+07	3.33287e+07	2.31144e+07	2.30684e+07	2.04529e+07	2.19383e+07	2.09916e+07	1.79775e+07	2.2213e+07	2.49314e+07	2.7714e+07	2.30646e+07	2.38515e+07	2.67453e+07	2.61553e+07	2.87102e+07	3.43027e+07	2.85393e+07	3.10851e+07	1.83404e+07
dicLab1_genemodels_DLAgn_00020470_1	667773	768837	791829	514060	603673	610146	636512	989010	918644	1.06234e+06	523967	856560	550593	700703	838434	836736	728937	757771	576057	283761	380622
dicLab1_genemodels_DLAgn_00064270_1	837371	820573	1.05345e+06	643970	612271	749093	724020	1.04143e+06	1.17341e+06	1.05437e+06	761810	872336	815620	1.16188e+06	1.04957e+06	1.01064e+06	876988	831112	919860	612500	497811
dicLab1_genemodels_DLAgn_00135370_1	1.02717e+06	1.35261e+06	1.49299e+06	936773	889892	1.01784e+06	1.07035e+06	1.35003e+06	1.37694e+06	1.33012e+06	1.03626e+06	1.20045e+06	1.06443e+06	1.25202e+06	1.4618e+06	1.112e+06	1.04025e+06	1.26274e+06	1.14936e+06	763731	687476
dicLab1_genemodels_DLAgn_00134650_1	2.51734e+07	1.79013e+07	1.8017e+07	1.62926e+07	1.598e+07	1.54227e+07	1.76556e+07	2.23777e+07	2.92963e+07	2.11285e+07	1.70851e+07	2.08803e+07	2.55026e+07	2.75645e+07	2.37175e+07	2.51771e+07	2.34296e+07	2.06656e+07	2.20814e+07	1.2369e+07	1.16716e+07
dicLab1_genemodels_DLAgn_00104330_1	2.44284e+07	2.90068e+07	4.25946e+07	2.5609e+07	2.7449e+07	2.14624e+07	2.39718e+07	2.41857e+07	2.09426e+07	2.4925e+07	3.02815e+07	3.18995e+07	2.74627e+07	2.91585e+07	3.09691e+07	3.11323e+07	3.67683e+07	4.32683e+07	3.47685e+07	3.55571e+07	2.05636e+07
dicLab1_genemodels_DLAgn_00047670_1	3.57833e+06	3.36163e+06	4.43961e+06	2.32709e+06	2.22128e+06	2.50956e+06	2.94374e+06	4.08785e+06	4.47113e+06	4.44865e+06	2.83105e+06	3.71446e+06	2.9185e+06	4.12534e+06	4.69386e+06	4.22071e+06	4.06125e+06	3.79423e+06	3.21117e+06	2.81606e+06	2.0358e+06
dicLab1_genemodels_DLAgn_00071210_1	548942	548867	583579	440074	328732	234243	299094	672014	530990	689888	383230	455559	327456	511965	713678	613520	555768	744691	474971	323969	323967
dicLab1_genemodels_DLAgn_00235460_1	2.10855e+06	1.97176e+06	1.96595e+06	1.05219e+06	1.27473e+06	1.65012e+06	1.73374e+06	2.09308e+06	2.70418e+06	2.40303e+06	1.49408e+06	1.60974e+06	1.34855e+06	1.97461e+06	1.78548e+06	1.79705e+06	1.56532e+06	1.49582e+06	1.47343e+06	888981	973419
dicLab1_genemodels_DLAgn_00235920_1	5.39747e+07	4.10484e+07	3.27484e+07	3.44855e+07	3.50996e+07	2.99212e+07	3.84599e+07	4.86429e+07	6.07433e+07	4.50545e+07	3.58656e+07	4.52164e+07	5.22808e+07	5.81457e+07	5.23255e+07	5.3751e+07	4.92579e+07	4.82862e+07	4.95504e+07	4.26103e+07	2.50723e+07
dicLab1_genemodels_DLAgn_00197300_1	1.35604e+06	1.88029e+06	2.03554e+06	1.58167e+06	1.4835e+06	1.37724e+06	1.47145e+06	2.06996e+06	1.50511e+06	1.59285e+06	1.80705e+06	1.80861e+06	1.87764e+06	1.73072e+06	2.64999e+06	1.68744e+06	1.36105e+06	1.96424e+06	1.79462e+06	1.23055e+06	1.29009e+06
dicLab1_genemodels_DLAgn_00188290_1	1.04576e+06	762002	925209	489483	509823	513229	783747	989823	1.23369e+06	913660	524657	633189	619362	1.19146e+06	967964	984646	743023	559413	685740	326777	431369
dicLab1_genemodels_DLAgn_00153920_1	1.64136e+07	1.6774e+07	1.82463e+07	1.298e+07	1.08301e+07	7.55173e+06	1.36669e+07	1.93847e+07	2.17546e+07	1.68073e+07	1.23486e+07	1.76463e+07	1.76692e+07	1.88871e+07	1.75172e+07	1.38637e+07	1.28275e+07	1.12329e+07	1.54113e+07	6.28578e+06	9.02282e+06
dicLab1_genemodels_DLAgn_00176040_1	1.81687e+07	9.42337e+06	7.69735e+06	9.49344e+06	1.06657e+07	1.06006e+07	1.03631e+07	1.3911e+07	1.99124e+07	1.36672e+07	1.12522e+07	1.70108e+07	1.74256e+07	2.03045e+07	1.28085e+07	1.74899e+07	1.71317e+07	1.4858e+07	1.38426e+07	1.43122e+07	6.39209e+06
dicLab1_genemodels_DLAgn_00071470_1	8.88821e+06	1.33866e+07	1.28951e+07	1.41502e+07	1.09062e+07	1.01668e+07	1.36274e+07	1.09292e+07	7.05588e+06	1.36006e+07	1.38936e+07	1.50792e+07	1.3944e+07	1.52424e+07	9.4726e+06	1.36083e+07	1.30729e+07	1.86739e+07	1.7381e+07	6.34139e+06	8.93822e+06
dicLab1_genemodels_DLAgn_00151000_1	1.78549e+06	1.69296e+06	2.40551e+06	1.44421e+06	1.57675e+06	1.01554e+06	1.54478e+06	2.60744e+06	2.87081e+06	2.65926e+06	1.49088e+06	2.00865e+06	1.96448e+06	3.03332e+06	2.02558e+06	1.92525e+06	1.76225e+06	1.61148e+06	1.63116e+06	1.07812e+06	973030
dicLab1_genemodels_DLAgn_00179920_1	343905	299249	346336	192299	199932	236920	286553	444479	497781	392561	214886	195800	202954	450738	318798	340407	295266	167834	220995	83816	143531
dicLab1_genemodels_DLAgn_00005730_1	3.14123e+06	3.84147e+06	3.33245e+06	2.70175e+06	2.37211e+06	1.577e+06	2.8682e+06	3.07027e+06	4.03188e+06	2.86313e+06	2.25636e+06	2.78658e+06	3.17495e+06	3.16584e+06	3.00017e+06	3.60141e+06	3.30243e+06	3.69051e+06	2.46392e+06	1.73953e+06	1.80797e+06
dicLab1_genemodels_DLAgn_00039510_1	637977	539543	751875	379594	400404	485923	542642	780898	806527	712148	398392	436879	517416	710398	658841	447882	536863	399932	472733	175308	311441
dicLab1_genemodels_DLAgn_00003630_1	4.774e+06	4.46827e+06	4.81005e+06	3.1604e+06	2.96865e+06	2.3734e+06	3.95734e+06	4.69775e+06	5.5421e+06	4.75846e+06	3.85256e+06	4.23043e+06	4.3316e+06	5.03462e+06	4.90224e+06	4.72175e+06	4.11527e+06	4.30563e+06	4.021e+06	2.24392e+06	2.51199e+06
dicLab1_genemodels_DLAgn_00177880_1	3.47914e+06	3.13243e+06	4.22181e+06	2.35179e+06	2.28948e+06	1.43829e+06	2.56107e+06	3.64247e+06	4.37371e+06	3.47958e+06	2.29458e+06	3.20761e+06	3.55822e+06	4.26797e+06	3.29582e+06	3.20067e+06	3.04045e+06	2.63991e+06	2.94358e+06	1.49787e+06	1.6907e+06
dicLab1_genemodels_DLAgn_00097520_1	188409	293836	344657	246924	227572	286105	246212	326417	330842	317049	238848	292571	302313	290961	267902	237488	244097	285284	279031	127978	172031
dicLab1_genemodels_DLAgn_00001820_1	4.59793e+06	4.72334e+06	5.96548e+06	3.29742e+06	3.34751e+06	3.61099e+06	3.8719e+06	4.88131e+06	5.50919e+06	4.30476e+06	3.38084e+06	3.73155e+06	3.79023e+06	4.65159e+06	4.95932e+06	4.45499e+06	3.68408e+06	4.08002e+06	3.75428e+06	2.37747e+06	2.37555e+06
dicLab1_genemodels_DLAgn_00071890_1	2.52902e+06	3.01837e+06	2.76939e+06	1.58877e+06	1.632e+06	2.25189e+06	3.15102e+06	3.87627e+06	3.44179e+06	1.51418e+06	2.53507e+06	1.60204e+06	2.08122e+06	3.556e+06	2.36186e+06	4.637e+06	4.12029e+06	1.73798e+06	1.74723e+06	1.16987e+06	1.29039e+06
dicLab1_genemodels_DLAgn_00025600_1	1.17037e+06	1.37877e+06	1.27635e+06	748684	761883	818247	1.10554e+06	1.57816e+06	1.73921e+06	1.63337e+06	985296	970363	1.03135e+06	1.81815e+06	1.18297e+06	1.41424e+06	1.14873e+06	675664	1.12848e+06	614355	693448
dicLab1_genemodels_DLAgn_00080280_1	331303	403818	464569	298448	232320	245888	350689	423423	426255	406828	317902	380615	356444	431141	512309	422710	369466	436039	388152	227475	189467
dicLab1_genemodels_DLAgn_00246350_1	653117	618120	892252	462044	424581	416702	639572	691438	704236	423441	410280	545905	397683	640080	654108	547369	525455	525338	549521	334830	352756
dicLab1_genemodels_DLAgn_00001830_1	5.61916e+06	4.60813e+06	6.32376e+06	3.5361e+06	3.46163e+06	4.05594e+06	4.4822e+06	5.36407e+06	6.5132e+06	4.86294e+06	4.23713e+06	4.70093e+06	4.32906e+06	5.44459e+06	6.05532e+06	5.53359e+06	4.71922e+06	4.63204e+06	4.85655e+06	2.11684e+06	2.87667e+06
dicLab1_genemodels_DLAgn_00177840_1	6.23051e+06	3.67815e+06	2.4077e+06	5.76162e+06	5.32385e+06	5.20064e+06	3.75718e+06	9.08796e+06	1.08422e+07	9.69978e+06	6.53393e+06	7.6074e+06	7.03136e+06	7.61673e+06	7.00737e+06	7.24811e+06	6.72056e+06	6.90285e+06	4.14955e+06	4.86979e+06	3.62077e+06
dicLab1_genemodels_DLAgn_00187660_1	338795	279230	188263	263769	250760	426140	439718	350786	344395	284934	234453	305005	312995	312744	443501	344703	297177	363014	306331	59073.3	216084
dicLab1_genemodels_DLAgn_00066250_1	4.24214e+06	4.3783e+06	4.48983e+06	4.5435e+06	4.94504e+06	3.47515e+06	4.52431e+06	5.20729e+06	4.30654e+06	5.75075e+06	4.8213e+06	4.26194e+06	3.95555e+06	5.11535e+06	6.20074e+06	6.1933e+06	5.65802e+06	7.87562e+06	4.6862e+06	3.30434e+06	3.43233e+06
dicLab1_genemodels_DLAgn_00134660_1	1.87803e+06	1.63066e+06	1.15549e+06	1.40111e+06	1.39924e+06	1.88889e+06	1.78767e+06	2.29831e+06	2.66737e+06	2.35023e+06	1.31433e+06	1.8678e+06	1.78783e+06	2.37678e+06	2.44003e+06	2.47042e+06	2.13168e+06	2.06197e+06	1.75674e+06	1.14745e+06	1.16152e+06
dicLab1_genemodels_DLAgn_00006160_1	251036	236391	305201	185964	198032	225357	278287	329901	302484	257081	183966	265473	210869	351080	291548	325268	258173	250676	280590	111012	177795
dicLab1_genemodels_DLAgn_00138380_1	2.98083e+06	2.70746e+06	1.98117e+06	2.22563e+06	2.14337e+06	2.40181e+06	2.61781e+06	3.61599e+06	3.8839e+06	3.2582e+06	2.50832e+06	3.08421e+06	3.22869e+06	3.97621e+06	3.12865e+06	2.98144e+06	2.53388e+06	2.70823e+06	2.56493e+06	2.13658e+06	1.53414e+06
dicLab1_genemodels_DLAgn_00130170_1	436141	325849	476492	259070	242553	247594	372449	470615	557260	443234	272628	358590	290485	538942	394648	428208	352908	277462	354793	249921	196532
dicLab1_genemodels_DLAgn_00108560_1	1.03262e+06	804553	933716	578853	662433	557174	825953	1.08928e+06	1.52048e+06	1.11512e+06	734333	736660	736500	1.48697e+06	938467	1.21754e+06	991679	810928	882580	964293	445880
dicLab1_genemodels_DLAgn_00038620_1	660333	522667	747497	456239	455037	254983	505651	704086	808288	684434	523482	615056	602925	745679	656949	611436	528039	559386	495550	499932	334494
dicLab1_genemodels_DLAgn_00081890_1	3.10884e+06	4.43952e+06	1.90915e+06	3.30431e+06	2.81478e+06	2.0133e+06	3.61319e+06	3.87167e+06	3.67351e+06	3.77609e+06	3.90143e+06	3.04811e+06	3.29206e+06	3.69797e+06	4.65115e+06	4.70999e+06	4.13707e+06	4.34485e+06	3.09531e+06	2.01736e+06	1.68874e+06
dicLab1_genemodels_DLAgn_00130110_1	1.23542e+06	828667	1.29961e+06	655715	819600	747081	929870	1.35665e+06	1.38474e+06	892191	805247	947488	1.08525e+06	1.38171e+06	1.29412e+06	1.30406e+06	1.18048e+06	1.06108e+06	1.06953e+06	1.06994e+06	521502
dicLab1_genemodels_DLAgn_00035100_1	554653	810193	704288	598482	616985	619613	614560	835392	1.13208e+06	836926	573012	750354	703775	647444	890967	972847	864538	648067	583271	392667	465916
dicLab1_genemodels_DLAgn_00134670_1	1.07674e+06	919264	516522	827648	905669	829770	887756	1.22803e+06	1.37117e+06	1.19708e+06	1.04974e+06	1.00605e+06	1.00487e+06	1.24253e+06	1.39467e+06	1.26197e+06	1.15103e+06	1.24847e+06	964040	642701	596628
sp|P0AEY0|MALE_ECO57	1.9808e+06	1.22783e+06	945510	902639	1.19744e+06	681792	4.08788e+06	1.14014e+06	1.69047e+06	1.19565e+06	695422	7.98928e+06	846024	766773	1.14621e+06	3.5492e+06	1.0449e+06	2.89404e+07	892229	311025	436060
dicLab1_genemodels_DLAgn_00102710_1	707822	691667	784865	474178	548373	502922	674512	765955	792484	743234	575922	695160	669544	842013	867332	768004	696710	757842	700175	626743	368963
dicLab1_genemodels_DLAgn_00203700_1	1.57336e+06	1.21099e+06	1.40208e+06	1.0295e+06	1.15657e+06	839222	1.27265e+06	1.68265e+06	1.71665e+06	1.46997e+06	1.18151e+06	1.31681e+06	1.40113e+06	1.83566e+06	1.55184e+06	1.56417e+06	1.28355e+06	1.4298e+06	1.25981e+06	1.51884e+06	707416
dicLab1_genemodels_DLAgn_00041990_1	3.55876e+06	899316	1.03845e+06	2.6121e+06	2.96022e+06	2.92286e+06	2.74788e+06	4.04527e+06	4.39605e+06	3.71697e+06	3.30646e+06	4.2469e+06	4.11046e+06	4.93463e+06	3.64317e+06	3.32645e+06	3.22216e+06	3.71335e+06	3.18793e+06	2.13303e+06	1.64102e+06
dicLab1_genemodels_DLAgn_00098210_1	343855	339945	421806	302349	264569	333950	316306	435631	535338	430639	371599	400778	406083	564282	415414	397559	343781	354849	361775	175281	183695
dicLab1_genemodels_DLAgn_00029710_1	6.88307e+06	1.31893e+06	1.09831e+06	6.49373e+06	6.74652e+06	6.28405e+06	7.59592e+06	8.28214e+06	8.30565e+06	9.00685e+06	7.27934e+06	8.47628e+06	7.80761e+06	6.97917e+06	1.22479e+07	1.04862e+07	7.89838e+06	1.06847e+07	1.01082e+07	6.09359e+06	6.5097e+06
dicLab1_genemodels_DLAgn_00204500_1	1.58938e+06	1.13545e+06	974797	1.18358e+06	1.2535e+06	1.49082e+06	1.26087e+06	1.87389e+06	1.96577e+06	1.72006e+06	1.0837e+06	1.57489e+06	1.73282e+06	2.28963e+06	1.00963e+06	745844	945920	619234	663132	361018	604059
dicLab1_genemodels_DLAgn_00155860_1	694642	648678	745539	492866	448266	396440	606577	750312	770677	605947	581056	624659	692450	815697	787361	743536	658787	684261	682363	565514	401202
dicLab1_genemodels_DLAgn_00103670_1	420287	349925	340286	262850	227198	257121	373157	418328	520706	489114	347000	370810	368501	481674	467891	446308	333301	419362	368439	349283	189194
dicLab1_genemodels_DLAgn_00026250_1	511344	713614	537971	597634	411362	462804	566330	962544	571853	812615	735006	849799	589368	481740	792212	831233	876551	800420	713075	599772	350955
dicLab1_genemodels_DLAgn_00097780_1	2.03623e+06	1.69638e+06	1.06351e+06	1.34865e+06	1.32195e+06	1.30936e+06	1.52285e+06	2.08491e+06	2.19843e+06	1.59463e+06	1.64659e+06	1.81183e+06	2.03583e+06	1.9914e+06	2.02089e+06	1.87246e+06	1.61888e+06	1.79875e+06	1.66528e+06	1.29899e+06	1.00233e+06
dicLab1_genemodels_DLAgn_00138560_1	1.804e+06	1.66807e+06	1.74242e+06	1.17098e+06	1.17125e+06	1.02683e+06	1.83476e+06	1.55771e+06	1.90878e+06	1.47073e+06	1.35637e+06	1.1972e+06	1.50118e+06	1.3068e+06	1.49066e+06	1.57223e+06	1.45524e+06	1.62158e+06	1.31641e+06	639029	1.02206e+06
dicLab1_genemodels_DLAgn_00091010_1	1.17207e+06	959559	452157	1.03463e+06	992468	1.29196e+06	1.03496e+06	1.36423e+06	1.40473e+06	1.36811e+06	1.12095e+06	1.30564e+06	1.29699e+06	1.28284e+06	1.33775e+06	1.37264e+06	1.26253e+06	1.40404e+06	1.1179e+06	613799	655035
dicLab1_genemodels_DLAgn_00063910_1	4.95731e+06	3.11933e+06	2.17701e+06	3.78859e+06	3.80193e+06	3.44211e+06	4.07037e+06	5.76877e+06	6.31032e+06	4.57544e+06	4.07245e+06	5.07644e+06	7.05398e+06	7.13904e+06	5.47248e+06	4.23687e+06	4.52475e+06	4.92913e+06	3.92449e+06	3.07758e+06	2.50697e+06
dicLab1_genemodels_DLAgn_00090310_1	530954	497270	678020	332787	383585	399685	404285	519622	651865	521462	482944	480677	584315	617996	612321	1.1157e+06	490636	575921	543235	578173	333684
dicLab1_genemodels_DLAgn_00056780_1	732010	611077	625450	415397	451017	426029	617202	680653	889685	808070	566477	652929	648227	835838	845954	940169	699252	528693	680444	634668	363071
dicLab1_genemodels_DLAgn_00131990_1	581002	445519	447964	325841	350064	401749	409989	578468	717082	499213	436747	540290	600144	704924	599673	570826	526052	486800	298640	427202	243014
sp|P42212|GFP_AEQVI	1.56842e+07	3.44233e+06	3.67527e+06	1.49074e+07	1.48647e+07	877414	2.01641e+07	1.58624e+07	1.36455e+07	1.49361e+07	1.57007e+07	2.09313e+07	1.8881e+07	1.69938e+07	1.62527e+07	1.76752e+07	1.62478e+07	2.29302e+07	1.8639e+07	1.20803e+07	1.01878e+07
dicLab1_genemodels_DLAgn_00070720_1	758721	587721	789097	396640	522744	430357	556029	958507	1.15943e+06	870311	530772	523055	512207	1.12407e+06	652524	689941	591137	323709	474768	369739	302154
dicLab1_genemodels_DLAgn_00096510_1	993243	705658	687089	593695	515264	492714	750442	970409	1.11817e+06	914911	695450	713575	870383	1.24479e+06	921993	828745	697451	582642	805692	338875	513693
dicLab1_genemodels_DLAgn_00109930_1	1.94359e+06	435193	412635	1.37499e+06	1.55708e+06	1.34229e+06	1.55147e+06	2.25912e+06	2.35007e+06	2.05631e+06	1.72774e+06	2.08333e+06	1.92051e+06	2.48989e+06	2.21467e+06	1.93853e+06	1.7855e+06	1.95374e+06	1.64153e+06	523560	1.11967e+06
dicLab1_genemodels_DLAgn_00208600_1	2.56263e+06	3.61801e+06	4.36761e+06	3.6522e+06	2.8139e+06	2.38668e+06	3.21561e+06	3.07952e+06	3.15942e+06	4.00277e+06	3.38271e+06	3.73541e+06	3.47497e+06	3.9631e+06	3.44683e+06	3.26319e+06	3.23559e+06	4.06256e+06	3.26486e+06	1.63487e+06	2.0515e+06
dicLab1_genemodels_DLAgn_00258080_1	397622	318923	949896	330045	355729	280884	404488	234161	477990	167840	203762	162389	427926	951584	440362	337375	278930	320196	477678	470830	353716
dicLab1_genemodels_DLAgn_00005560_1	635361	669575	812155	610302	597258	685850	718912	919068	871499	859590	631725	747686	624050	671074	814365	899448	757277	726696	669012	341865	438677
dicLab1_genemodels_DLAgn_00112730_1	619908	496031	624892	284457	364735	424958	513407	774544	1.08799e+06	697328	392692	423293	388851	651267	578550	736251	579290	403820	419275	432032	260596
dicLab1_genemodels_DLAgn_00036820_1	692915	180817	191176	468407	504594	450768	555346	704281	845436	678975	564269	656209	622033	759628	841344	775405	532415	702059	630198	504140	403897
dicLab1_genemodels_DLAgn_00168650_1	1.25098e+06	601710	522944	788084	879570	673876	964610	1.42728e+06	1.61801e+06	1.45218e+06	936984	1.20795e+06	1.15437e+06	1.6479e+06	1.37323e+06	1.17567e+06	1.06478e+06	1.01225e+06	1.06007e+06	887211	667704
dicLab1_genemodels_DLAgn_00171450_1	783512	503110	651303	411230	431122	443394	615147	850927	1.03272e+06	736727	557664	618473	523206	945996	765371	784269	571917	434038	630480	621905	362811
dicLab1_genemodels_DLAgn_00258520_1	658951	752705	1.34613e+06	666295	562363	753175	792111	836693	793130	569414	570805	616121	482894	786577	1.2032e+06	1.01302e+06	935854	884498	801360	302056	453172
dicLab1_genemodels_DLAgn_00063750_1	1.26981e+06	478516	348043	937462	949048	970086	1.1542e+06	1.43941e+06	1.5513e+06	1.2826e+06	1.19948e+06	1.43332e+06	1.33018e+06	1.68837e+06	1.44602e+06	1.23069e+06	1.13282e+06	1.30477e+06	1.1155e+06	726519	770794
dicLab1_genemodels_DLAgn_00016880_1	1.11802e+06	216017	201175	741145	523582	800933	884575	939683	1.06953e+06	625406	632515	972604	1.12486e+06	931648	1.05234e+06	826073	807655	756971	871235	266932	491867
dicLab1_genemodels_DLAgn_00108580_1	725785	542646	337836	516109	574705	434506	577197	895864	973544	918288	615225	775143	605059	1.00384e+06	740394	689872	586486	647593	588609	259612	369864
dicLab1_genemodels_DLAgn_00097020_1	759410	648979	690031	544396	495994	533736	708124	861277	1.04964e+06	745947	524403	650668	657819	957832	849917	812662	655112	584154	743149	324154	478149
dicLab1_genemodels_DLAgn_00144880_1	454545	450670	576929	315734	342257	413395	441391	584329	620242	568850	362064	392448	495825	531470	512796	459016	414586	360393	418697	138943	269556
dicLab1_genemodels_DLAgn_00037540_1	1.66655e+06	313233	340823	1.1934e+06	1.36813e+06	834172	1.28428e+06	1.94263e+06	1.98544e+06	1.93808e+06	1.35001e+06	1.74087e+06	1.74873e+06	2.24557e+06	1.60216e+06	1.5205e+06	1.37515e+06	1.34778e+06	1.21937e+06	873082	805726
dicLab1_genemodels_DLAgn_00109540_1	576023	332526	203350	376100	396914	395155	443054	606917	589091	400465	443302	483590	589607	698968	704930	548263	467590	595593	559204	464578	286238
dicLab1_genemodels_DLAgn_00074690_1	649472	121322	128303	414006	431258	498447	542118	712405	740623	556025	467142	607394	644112	737636	654530	614291	489521	538631	552349	270563	320949
dicLab1_genemodels_DLAgn_00223780_1	347857	424210	409293	290571	348152	513398	333042	359753	426421	441423	293786	330676	272782	296738	489750	413563	344506	449665	303366	76876.3	243094
dicLab1_genemodels_DLAgn_00137150_1	361031	108229	111524	174619	188226	229596	295461	382762	473389	355030	224913	295569	262313	459436	362450	357547	291062	242502	277381	341420	176588
dicLab1_genemodels_DLAgn_00009550_1	4.39412e+06	230361	478304	3.85951e+06	3.39278e+06	3.82078e+06	3.82496e+06	4.63488e+06	4.88464e+06	4.11475e+06	4.01839e+06	5.1541e+06	4.96892e+06	4.49131e+06	5.18761e+06	4.31546e+06	4.14877e+06	4.63605e+06	4.22564e+06	1.55114e+06	2.75119e+06
dicLab1_genemodels_DLAgn_00058740_1	1.37273e+06	133756	226139	896013	1.03703e+06	789993	1.11857e+06	1.2788e+06	1.41023e+06	1.03842e+06	1.1824e+06	1.32188e+06	1.3575e+06	1.98871e+06	1.92961e+06	1.35547e+06	1.25096e+06	1.4629e+06	1.44509e+06	1.09525e+06	695804
dicLab1_genemodels_DLAgn_00077970_1	4.97952e+06	780454	861187	2.98639e+06	2.85238e+06	2.9476e+06	3.67111e+06	4.9049e+06	6.06251e+06	4.46976e+06	3.95931e+06	4.67488e+06	4.29793e+06	7.35974e+06	4.90636e+06	4.43513e+06	4.09324e+06	3.58128e+06	4.06077e+06	1.76253e+06	2.52698e+06
dicLab1_genemodels_DLAgn_00157870_1	641725	321171	208484	469764	451506	445018	564566	665863	755511	662092	594410	653572	617078	795426	736420	674732	569979	635956	607050	375506	340944
dicLab1_genemodels_DLAgn_00175170_1	842243	397389	282249	780847	700814	597440	939220	1.18979e+06	1.29281e+06	999793	837154	1.06888e+06	947053	1.12573e+06	1.15658e+06	1.19246e+06	946132	1.08578e+06	1.00929e+06	828585	634297
dicLab1_genemodels_DLAgn_00097870_1	586789	115599	131618	411829	398701	290474	506347	748071	760178	624047	305118	620618	588397	672320	725111	633944	566848	515790	510758	595401	328309
dicLab1_genemodels_DLAgn_00046930_1	697209	523224	305888	482710	546228	445343	630007	707839	778358	613379	627105	741573	645089	871513	804578	715605	606090	705139	734855	634682	405520
dicLab1_genemodels_DLAgn_00199270_1	710757	181005	136095	483868	633272	439206	781582	1.00647e+06	796371	657574	663249	939235	1.00796e+06	813996	844872	1.02323e+06	890304	991511	776386	793521	394790
dicLab1_genemodels_DLAgn_00189410_1	1.66003e+06	295285	307708	1.07427e+06	1.22176e+06	1.00608e+06	1.22845e+06	1.88135e+06	2.13181e+06	1.83762e+06	1.31185e+06	1.71543e+06	1.66269e+06	2.00268e+06	1.66052e+06	1.51844e+06	1.27911e+06	1.35264e+06	1.20659e+06	1.08166e+06	765973
dicLab1_genemodels_DLAgn_00089930_1	510325	470846	605665	347369	372756	285885	436088	652049	624350	617381	450580	493329	509254	661037	577729	526965	454395	526219	409636	351267	286381
dicLab1_genemodels_DLAgn_00090980_1	591376	452946	555006	353581	381420	608081	761534	858902	479654	493946	550910	611006	820936	698544	703006	568824	523797	653051	731874	518252	351029
dicLab1_genemodels_DLAgn_00161370_1	545845	250114	161585	421091	353341	378943	552969	681341	599219	523278	521929	557125	611764	601238	663929	470830	390127	521656	573150	198113	330942
dicLab1_genemodels_DLAgn_00120320_1	503662	186882	258443	186243	133864	192871	227020	246896	499310	263270	208728	283670	158080	462368	370835	370746	332160	237757	104715	228208	78072.6
dicLab1_genemodels_DLAgn_00183480_1	1.55083e+06	371211	381070	946574	1.08578e+06	825920	1.04263e+06	1.63049e+06	1.83469e+06	1.47975e+06	1.25218e+06	1.53829e+06	1.4954e+06	1.94979e+06	1.64123e+06	1.65027e+06	1.40907e+06	1.51409e+06	1.35749e+06	1.0591e+06	761820
dicLab1_genemodels_DLAgn_00130340_1	530447	507357	533558	359946	380288	413775	448221	561076	703802	432049	297728	428102	457383	586917	575263	612827	478760	493292	525440	241966	269938
dicLab1_genemodels_DLAgn_00195470_1	176419	124502	90162.4	122791	123524	54642	134898	179476	201555	161480	153201	175973	172690	210958	189714	190366	183680	198444	159061	126730	81453.7
dicLab1_genemodels_DLAgn_00107910_1	319726	331955	373231	226318	224443	214375	284548	404310	419809	353545	255965	323646	366724	417482	352943	305780	274786	248157	285425	189004	172406
dicLab1_genemodels_DLAgn_00086860_1	657694	581011	657543	490160	447077	478778	561551	665408	718506	622589	584017	574538	605871	749232	802290	695237	581629	586572	563210	315737	332800
dicLab1_genemodels_DLAgn_00115690_1	390720	299601	312758	252889	419773	259144	331023	600502	851889	711118	314862	325791	342529	736681	640490	540763	468814	265194	472232	186035	217786
dicLab1_genemodels_DLAgn_00075780_1	639384	149957	171356	354400	389654	421865	417662	607532	805427	714276	507498	667713	579829	746799	549856	511014	505750	388475	408483	343080	274122
dicLab1_genemodels_DLAgn_00090700_1	1.1783e+06	426520	469691	698019	708414	927763	875020	1.40396e+06	1.63668e+06	1.33198e+06	974729	1.18904e+06	1.07173e+06	1.53861e+06	1.25965e+06	1.10393e+06	1.02403e+06	962174	948547	613064	661435
dicLab1_genemodels_DLAgn_00130090_1	375754	600857	505191	467258	410119	388593	546051	542225	487384	649272	418232	529354	355131	437785	553985	707519	634310	760996	510041	333309	284672
dicLab1_genemodels_DLAgn_00055990_1	551616	234865	159837	340719	387012	632754	440726	655941	721629	681537	373010	593591	448218	350485	537244	403054	400176	538087	264628	159654	193196
dicLab1_genemodels_DLAgn_00140540_1	996266	585541	459800	551247	617892	620920	740698	1.16237e+06	1.45207e+06	1.15129e+06	790093	909554	793878	1.47329e+06	911501	913564	796382	575074	754785	267277	509726
dicLab1_genemodels_DLAgn_00065010_1	498724	370310	420466	349642	401353	345427	419073	608441	623398	541526	435325	467185	521195	668305	472087	380748	343673	402600	425162	167527	251976
dicLab1_genemodels_DLAgn_00053870_1	280195	325491	238907	145175	253574	112581	174734	284352	365224	417890	97437.5	219233	147162	395093	447139	340803	285092	369331	70804.3	89986.6	155443
dicLab1_genemodels_DLAgn_00042820_1	370677	241927	129813	299664	203181	161844	301748	427753	403563	346639	330123	415194	459465	468517	408103	402663	345242	419862	375697	309807	234094
dicLab1_genemodels_DLAgn_00176320_1	363140	336544	359926	321236	256037	302388	333255	439724	495614	477637	291964	349038	338579	503830	364534	338849	305041	215481	227314	212970	174507
dicLab1_genemodels_DLAgn_00014270_1	923644	320924	191718	653352	704565	624940	795685	1.02305e+06	1.07211e+06	873189	909185	1.19216e+06	921260	1.22948e+06	1.07255e+06	935576	731553	1.05988e+06	1.04041e+06	691161	544484
dicLab1_genemodels_DLAgn_00082840_1	546733	72071.2	109679	336182	362241	341941	449759	626331	726075	627311	441777	517735	478595	683244	581987	579092	468009	345647	478742	584457	298971
dicLab1_genemodels_DLAgn_00093500_1	482038	144233	118606	242662	304419	283439	403453	495725	522777	419142	387619	454918	460163	549937	533313	557741	425598	491481	461633	311701	254906
dicLab1_genemodels_DLAgn_00208610_1	2.85582e+06	2.94334e+06	3.50672e+06	3.3435e+06	2.78503e+06	2.80355e+06	3.18044e+06	3.2087e+06	3.00151e+06	3.25095e+06	3.43194e+06	3.16849e+06	3.45474e+06	3.10514e+06	3.80341e+06	3.9541e+06	3.11053e+06	4.26986e+06	3.75091e+06	2.03516e+06	2.16843e+06
dicLab1_genemodels_DLAgn_00200920_1	187137	157648	236050	128819	121818	118894	148121	175263	209377	130341	149649	177194	208225	220187	202358	188509	170115	171271	185373	139463	101913
dicLab1_genemodels_DLAgn_00128610_1	418147	400958	579280	301621	278833	253348	312850	412715	543816	384397	331213	422598	451202	513565	408432	447642	366084	380052	398937	187258	230870
dicLab1_genemodels_DLAgn_00192420_1	810535	56944.4	85501.3	625635	672846	751351	649381	811168	998110	730644	597785	849126	994323	1.08397e+06	726732	651669	574694	681510	575146	473489	418506
dicLab1_genemodels_DLAgn_00219760_1	108765	131248	108951	112644	108371	133389	157937	163746	193164	127674	139607	149667	153912	180922	224783	163159	125395	195974	156021	88205.7	94808.3
dicLab1_genemodels_DLAgn_00188310_1	997797	768483	589058	727310	865740	835277	871548	1.23982e+06	1.28148e+06	1.18883e+06	859249	977660	1.06237e+06	1.31014e+06	1.15137e+06	1.05576e+06	955946	1.03994e+06	974358	213090	582384
dicLab1_genemodels_DLAgn_00116200_1	513325	462356	530731	351491	366391	435759	412631	528982	552681	492098	378727	484227	512000	661022	439907	363065	380015	352188	350900	177135	257053
dicLab1_genemodels_DLAgn_00197490_1	1.42802e+06	1.18397e+06	1.60401e+06	950009	1.03953e+06	905940	1.32888e+06	1.58288e+06	1.55938e+06	1.25271e+06	981588	1.33166e+06	1.41831e+06	1.54322e+06	1.73493e+06	1.58315e+06	1.16129e+06	1.59173e+06	1.51323e+06	1.40744e+06	829047
dicLab1_genemodels_DLAgn_00061000_1	691132	763755	718835	489520	592361	501980	627948	782371	842665	818068	534534	667443	489834	572756	816309	778660	673528	746111	549026	494314	407876
dicLab1_genemodels_DLAgn_00012680_1	2.31188e+06	160417	228491	1.32829e+06	1.69193e+06	1.48442e+06	1.61499e+06	2.12795e+06	2.64859e+06	2.16569e+06	1.76725e+06	2.04171e+06	1.90844e+06	2.88549e+06	2.41059e+06	2.18971e+06	2.01539e+06	1.79618e+06	1.93333e+06	732247	1.06151e+06
dicLab1_genemodels_DLAgn_00108720_1	646973	109407	134340	398003	439125	431860	454641	721889	719909	591848	536459	642904	645380	751788	580845	539404	477233	529167	477558	529356	236698
dicLab1_genemodels_DLAgn_00067150_1	393947	533992	468136	370655	383874	442558	368870	522797	571914	480906	412601	394188	420717	515823	546981	502413	467779	486842	399647	280225	312201
dicLab1_genemodels_DLAgn_00071500_1	230056	190358	241350	125050	148885	156947	185652	251451	310610	286450	207552	236493	217929	313027	209826	219464	160576	169430	180407	132234	105106
dicLab1_genemodels_DLAgn_00045470_1	337133	79746.1	81670	231501	247964	223729	305608	377004	385723	322713	335317	351063	295351	422285	396197	371535	318717	392833	371610	183083	201109
dicLab1_genemodels_DLAgn_00022640_1	1.70248e+06	310127	329530	676903	608187	780146	956865	1.45326e+06	2.3675e+06	1.70482e+06	888712	1.1871e+06	799512	1.64875e+06	1.42611e+06	1.62467e+06	1.20352e+06	810190	1.13122e+06	1.28034e+06	730741
dicLab1_genemodels_DLAgn_00019860_1	502177	527350	566076	438783	269441	425612	403749	605144	784366	513798	387734	427959	524848	540526	615232	738201	603735	560826	657891	207357	322104
dicLab1_genemodels_DLAgn_00137030_1	242075	312226	356571	298384	263998	230495	288778	295193	218646	292255	338697	328696	285181	323486	305706	334456	356369	427782	367261	369868	206531
dicLab1_genemodels_DLAgn_00049020_1	285942	244213	321476	169548	232088	176067	262206	315393	362995	282535	265065	316223	285478	375754	292725	288555	244306	263640	285311	94763.6	166507
dicLab1_genemodels_DLAgn_00096250_1	282448	257095	321319	202441	197512	274953	232551	297800	395644	285733	185890	238423	243537	313260	261498	316415	266272	211581	234533	86249.9	125636
dicLab1_genemodels_DLAgn_00078760_1	401898	111423	92453.8	257387	275734	346264	353641	415325	488806	308553	297777	369427	437246	433742	423794	331525	353521	351622	312084	119899	207859
dicLab1_genemodels_DLAgn_00216010_1	186218	172420	169153	114399	142459	143198	147688	220566	240483	251886	184126	203792	159960	203429	241185	201675	174967	193066	166882	12162.5	82497.7
dicLab1_genemodels_DLAgn_00058020_1	1.34876e+06	137436	213566	1.21626e+06	1.30791e+06	1.09821e+06	1.08786e+06	1.0908e+06	1.16604e+06	1.46955e+06	1.44034e+06	1.33459e+06	1.55349e+06	1.04814e+06	2.06826e+06	1.79061e+06	1.60725e+06	1.93628e+06	1.93169e+06	1.43121e+06	1.08515e+06
dicLab1_genemodels_DLAgn_00129300_1	475183	122971	117799	391581	359841	338412	485663	686111	791271	642946	317279	550035	497172	645404	687834	646587	506502	479633	485101	387054	302374
dicLab1_genemodels_DLAgn_00082390_1	253581	319891	439090	258104	282384	190410	235873	317183	254907	308558	319579	300679	267548	327815	375633	426910	474389	459732	348054	458808	203875
dicLab1_genemodels_DLAgn_00132210_1	272944	187778	134637	127760	121690	188810	235396	342981	291892	224007	187380	236925	233020	340822	261063	225834	186542	156203	213938	86689.5	140746
dicLab1_genemodels_DLAgn_00002690_1	350178	81843.6	92262.8	173054	252133	190144	242082	281011	382141	253032	280793	349324	376206	389522	317191	377506	327240	320598	279627	318016	147959
dicLab1_genemodels_DLAgn_00094330_1	409852	149189	126774	251851	257424	211055	314241	436540	455963	354737	300861	405271	426659	450077	407439	349266	318631	331499	305386	265036	192367
dicLab1_genemodels_DLAgn_00046000_1	539494	356040	400533	341160	321981	340780	438980	595709	692345	551987	441179	574234	507262	686762	612876	533614	464279	447653	511201	248899	322885
dicLab1_genemodels_DLAgn_00205250_1	392342	161470	71726.1	275733	353737	183000	278353	430565	486775	434997	362935	367429	358795	277894	528044	382798	394972	374805	258071	250619	192322
dicLab1_genemodels_DLAgn_00152400_1	361036	190109	143714	216893	250753	222210	226677	339884	380114	272963	262292	310208	380210	445735	337358	291335	210491	303710	182802	246033	159058
dicLab1_genemodels_DLAgn_00171290_1	781402	59012.4	59016.6	473929	700618	491814	696611	1.10113e+06	1.19571e+06	1.26173e+06	652603	731237	583505	1.12756e+06	954454	790651	704074	638147	520757	512114	397230
dicLab1_genemodels_DLAgn_00240780_1	668144	624126	467234	334912	448107	601633	554598	640352	858523	734593	465298	488328	368508	607805	600706	583569	552553	503287	517046	337091	325271
dicLab1_genemodels_DLAgn_00210180_1	315637	295092	273364	226180	245603	290758	273214	369820	412753	394274	270194	331568	307179	424242	314750	275956	240323	285200	230411	179408	173753
dicLab1_genemodels_DLAgn_00011760_1	2.02961e+06	128406	178266	1.45863e+06	1.54163e+06	1.97426e+06	1.68557e+06	2.43127e+06	2.59744e+06	2.11672e+06	1.34481e+06	2.07817e+06	2.16186e+06	2.38034e+06	1.88411e+06	1.59523e+06	1.17521e+06	1.3628e+06	1.40615e+06	632289	1.08258e+06
dicLab1_genemodels_DLAgn_00201770_1	822933	90349	110968	643273	738294	663196	771338	923576	996561	932109	902654	1.03129e+06	992899	1.12447e+06	955486	888319	872234	1.03207e+06	877943	291587	520190
dicLab1_genemodels_DLAgn_00177850_1	240218	94044	190360	87900.9	111577	162249	171738	204008	121362	88592.6	146865	231272	276830	183077	227296	170891	141746	175421	179003	196915	95588.6
dicLab1_genemodels_DLAgn_00126850_1	548132	379955	211605	404115	426576	417943	429658	616213	691589	648624	453960	523002	517819	675585	475050	506625	392302	499686	406961	324398	264010
dicLab1_genemodels_DLAgn_00218850_1	445734	59874.7	53539.4	271799	342468	251264	287020	467367	508086	433076	428134	484451	488709	550276	485438	463628	437511	453827	379218	432858	228816
dicLab1_genemodels_DLAgn_00145690_1	377527	529239	425653	307602	353740	236519	353000	497803	467121	414373	350945	348009	261091	355403	485641	480953	466986	611233	380328	403817	242836
dicLab1_genemodels_DLAgn_00213270_1	403790	622167	443037	336041	381155	244996	425540	570775	576360	448291	365265	441886	426141	344662	502935	630720	484888	698636	425847	257194	342280
dicLab1_genemodels_DLAgn_00247660_1	926171	825479	535468	763888	793311	1.26696e+06	964059	1.16107e+06	1.20317e+06	1.095e+06	786704	914052	886538	1.03344e+06	1.13026e+06	881955	822392	835331	829842	82233.9	693433
dicLab1_genemodels_DLAgn_00245790_1	830121	46943.2	61215.1	526988	561222	467627	714368	680699	878705	810683	623010	651617	649806	743863	1.00349e+06	944429	841725	863491	695985	367664	409337
dicLab1_genemodels_DLAgn_00248260_1	310629	424660	319802	273638	326931	336126	302392	411657	418651	413321	196499	307874	248864	249046	303291	252462	221112	232639	186939	114477	180123
dicLab1_genemodels_DLAgn_00145590_1	391817	171420	102782	221896	183591	218274	238603	264269	396432	225716	237080	308952	357718	273636	233144	329274	278142	218601	299255	107489	188325
dicLab1_genemodels_DLAgn_00244190_1	2.31125e+06	104423	130468	1.44966e+06	1.46033e+06	1.45272e+06	1.46122e+06	2.3239e+06	2.01714e+06	1.63759e+06	1.50324e+06	2.63452e+06	2.23434e+06	1.5886e+06	2.29054e+06	2.67718e+06	2.1996e+06	3.06582e+06	2.29363e+06	1.31005e+06	994367
dicLab1_genemodels_DLAgn_00089780_1	651362	140058	241172	454551	424430	442935	585404	689524	781690	651267	511380	663187	514113	749029	664611	542845	517885	474877	543290	185377	352399
dicLab1_genemodels_DLAgn_00040680_1	197373	113454	187930	105580	117398	132150	173894	212959	273997	214854	123044	134603	139667	244885	178561	173951	145433	91362.9	130471	6966.89	98452.6
dicLab1_genemodels_DLAgn_00023060_1	191850	24254.7	27593.6	116348	117860	114410	138960	186045	236516	199084	152586	163495	169938	235162	201696	168886	170967	154036	150545	221189	101290
dicLab1_genemodels_DLAgn_00045930_1	239852	153318	117998	189684	199411	254319	190511	265883	303700	239197	152015	223998	253136	313843	175529	161824	100906	122961	133947	83840	103008
dicLab1_genemodels_DLAgn_00096400_1	572487	41233.3	91286.6	546203	611464	960911	493109	724187	787265	746573	452074	648259	741224	794509	480326	378128	363194	313894	296592	70856.5	265694
dicLab1_genemodels_DLAgn_00215390_1	703779	469068	654538	354672	370091	301871	444858	551053	827557	423246	480239	394923	408000	427390	633449	613748	585437	485799	630756	479360	351642
dicLab1_genemodels_DLAgn_00016980_1	629953	217573	304619	434860	444457	408212	592927	754711	794776	704653	583599	680297	581891	771811	774947	752482	606121	652867	665392	713928	429934
dicLab1_genemodels_DLAgn_00030490_1	884899	129363	176578	697863	872178	667448	806153	1.06353e+06	1.14065e+06	1.06623e+06	1.03984e+06	1.08474e+06	1.07294e+06	1.09191e+06	1.15034e+06	1.18637e+06	941545	1.2051e+06	994545	866132	575026
dicLab1_genemodels_DLAgn_00153350_1	149910	119546	128810	120282	116130	87856.2	137721	163661	193901	155151	143895	170964	176059	183484	184251	158248	129054	157771	162401	69043.7	88337.9
dicLab1_genemodels_DLAgn_00053640_1	278764	48176	51475.8	148227	204166	155749	163980	287839	346192	272182	247962	292287	331269	395463	248059	241125	271446	248726	221705	192292	108836
dicLab1_genemodels_DLAgn_00120540_1	80794.3	23983.9	42970.6	56357.3	59620	83337.4	90362.9	121299	235723	142374	68004.8	116695	82029.9	192821	85999.9	80863.9	59414.9	52951.3	96447.4	98066.3	58817
dicLab1_genemodels_DLAgn_00023130_1	118824	71672.1	150625	73255.1	66555.1	86187.8	105109	102349	143313	93820.6	83626.7	120303	135296	162946	111906	90723	92252.2	79939.2	95536.1	15899.9	75428.2
dicLab1_genemodels_DLAgn_00091620_1	379440	404944	362880	317351	226896	245164	327711	391660	476198	362260	297396	340786	361714	307623	454707	421018	328345	371611	296101	121129	206084
dicLab1_genemodels_DLAgn_00204670_1	124706	18355.7	24664.8	57721.3	65015.7	60460.9	79400.4	126355	148268	117838	97095.7	106870	104425	150535	109431	118350	110536	97601.6	108560	127895	56606.9
dicLab1_genemodels_DLAgn_00065750_1	201986	75788.7	56163.7	136940	140082	122351	167539	199917	217203	199718	191325	205265	211796	237884	213023	210464	169790	190708	194595	101584	118936
dicLab1_genemodels_DLAgn_00082910_1	313215	34922.4	58681.9	201532	255759	199280	198466	268751	364030	335927	307181	343546	406764	439050	293860	279050	343219	302591	262583	138199	151099
dicLab1_genemodels_DLAgn_00000220_1	291090	91229.2	84617	159094	180131	105617	219438	240078	265535	180659	162933	200424	229246	266258	267240	271875	268389	208624	197995	217188	121922
dicLab1_genemodels_DLAgn_00023820_1	175326	161105	89203.4	128653	203987	128920	206116	287166	191493	271999	196718	201520	182091	191406	310087	273289	216628	301773	244973	208711	129826
dicLab1_genemodels_DLAgn_00254980_1	255709	159361	456423	169110	169168	65813.2	207529	116959	252105	74945.4	228294	99556	198016	466276	202846	165786	141360	173376	254166	23691.6	150501
dicLab1_genemodels_DLAgn_00220070_1	267601	46464	60098.6	133932	148498	145458	205495	289528	343911	252593	207957	201295	273013	266329	297303	265125	246262	236294	228470	235676	137795
dicLab1_genemodels_DLAgn_00169960_1	82463.8	68477	82205.1	45120	54000	47858.5	75325.2	120604	152634	115169	57304.5	46579.3	48636.8	122491	91512.2	105132	77482.9	47511.8	60547.6	32304	38743.9
dicLab1_genemodels_DLAgn_00182300_1	220704	51411.8	72544.4	137303	161562	95150.1	159564	269201	342931	227290	209915	280069	211793	413945	222325	237294	156888	145120	206332	355942	133657
dicLab1_genemodels_DLAgn_00203250_1	1.14781e+06	523437	445341	790543	819859	961619	783623	1.18103e+06	1.39268e+06	962808	786962	1.17726e+06	1.31256e+06	1.25551e+06	989807	908536	781172	889558	766118	652981	426362
dicLab1_genemodels_DLAgn_00200550_1	142342	107232	78911	97632.9	99403.6	83196	113588	163690	162904	121930	122591	142014	142156	155498	159440	150577	128449	138588	134109	95719.4	78197.7
dicLab1_genemodels_DLAgn_00175750_1	218145	187571	250977	117904	190778	183891	242853	320521	348732	289698	170773	170426	227832	347841	280807	285855	247780	193359	218047	118140	130704
dicLab1_genemodels_DLAgn_00197900_1	112454	90603.4	84240.5	66718.7	67374.4	98032	105093	115763	130203	97837.7	94029	96807.7	108770	133816	134374	116181	89485.3	79166.5	108753	98228.9	67407
dicLab1_genemodels_DLAgn_00202650_1	168506	105269	106558	96131.5	90983.3	74985.8	126296	135106	198283	115798	104744	119329	109244	140395	133087	157472	117217	109629	146602	182435	86385
dicLab1_genemodels_DLAgn_00146040_1	125616	187141	180908	148805	121780	209543	163149	157593	189059	166281	95095.2	116081	142116	143308	142876	112341	108714	105068	88570.3	3721.8	85319.8
dicLab1_genemodels_DLAgn_00002950_1	341449	353156	285934	276414	282713	235253	289442	396713	411268	367423	302861	318460	397754	373040	431276	395507	345560	399763	358610	283227	219190
dicLab1_genemodels_DLAgn_00045230_1	372375	89283.9	118660	682146	388849	573204	559433	474755	404350	483120	688882	721705	693489	581029	468718	525135	516795	842826	794795	194814	456281
dicLab1_genemodels_DLAgn_00245190_1	284794	285705	379129	249460	248306	350227	346221	417215	521228	361690	187550	272747	300729	468724	438755	439236	367313	272032	339963	43213.1	186233
dicLab1_genemodels_DLAgn_00109950_1	301991	181067	152262	227934	250751	285503	199421	354601	401762	311311	87659.4	277241	310707	372985	210410	180601	156961	171521	169426	187527	115583
dicLab1_genemodels_DLAgn_00049480_1	142776	126745	103149	91398.2	103581	86682.6	130317	164119	161546	123475	124923	142930	135400	166520	156753	170350	124558	87532.2	157238	130445	42672.8
dicLab1_genemodels_DLAgn_00254870_1	716054	125652	172539	369874	385156	402596	598290	790936	1.01513e+06	757319	562315	665176	751601	904759	765024	708687	669090	633744	704555	594733	424746
dicLab1_genemodels_DLAgn_00204020_1	77902.9	64592.6	56631.1	53299.8	56914.6	101138	67361.1	91196.4	93470.9	82004.9	68185.7	72416.8	78166.5	93052.6	78573.7	72514.4	57960	63073.2	62465.9	10756	41759.6
dicLab1_genemodels_DLAgn_00197550_1	256161	167884	123648	141838	197699	124077	181796	245016	308246	244786	136600	143543	222040	287330	110700	133026	120546	158376	186797	55594.5	105776
dicLab1_genemodels_DLAgn_00074120_1	78765.3	75321.6	65705.9	48630.9	53118.9	61352.1	65933.3	84759.3	116118	71017.2	52443.3	65101.3	70343.5	97613.8	85910.3	81187.3	76261.4	56661.8	72175.5	13484.6	38140.6
dicLab1_genemodels_DLAgn_00126660_1	107690	93840.7	115535	88017.2	82219.1	76443.8	83488.3	136592	108122	99050.3	107371	115092	148410	128203	120495	120492	107022	144199	86570.3	127265	58963.9
dicLab1_genemodels_DLAgn_00202730_1	136808	53169.6	34146.4	112937	97133.4	170213	134180	167062	225474	243927	140047	172820	133852	170773	267220	175469	127281	202046	143539	82210	120787
dicLab1_genemodels_DLAgn_00157000_1	80786.9	50859	51560.8	38096.8	48429.5	54953.7	49083.8	82982.5	117789	86357.2	62972.3	58918.4	57285.5	103821	72432.7	80559.8	59716.9	49888.5	60943.6	27262.4	46291.2
dicLab1_genemodels_DLAgn_00046530_1	36701.9	41747.4	43468.9	32859.9	40162.9	31581.4	44728.7	52792.6	41753.5	45103.5	39660.1	35466.1	40163	46730.8	53982	46892.2	35378.1	52650.8	44149.9	25145.6	26603.9
dicLab1_genemodels_DLAgn_00056230_1	84576.8	52060.8	45982.2	43879.7	48779.4	41317.7	62575.7	85860.9	88394.2	78745.8	64614.9	70827.7	65958.7	95255.4	82481	80579.8	60809	61656.5	62819.9	73781.8	40149.3
dicLab1_genemodels_DLAgn_00258760_1	63588.5	62147.9	56796.4	37227.2	49570.2	40778.2	45309.1	70952.4	78759.7	60772.2	53678.9	56973	53148.4	44563	70667.5	80529.1	75013.6	80018.1	50151.7	87837.1	24148
dicLab1_genemodels_DLAgn_00189220_1	70019.4	34892.8	24709.5	52974	61416.7	38080.5	65490.5	67384.8	84262.3	72079.1	67221.6	60997.4	72902.9	93760.5	87357.7	70361.8	66657.3	74275.6	76400.5	50139.1	44698.4
dicLab1_genemodels_DLAgn_00263320_1	123067	50465.3	40774.8	31978.4	41516.2	19605.3	89877.6	153662	141801	122383	76546.6	88266.8	72194.1	77666.3	140669	129514	113294	127971	91484.2	51167.1	64122.1
dicLab1_genemodels_DLAgn_00261620_1	284772	172062	510217	162477	180576	68158.5	242960	128256	271168	81260.7	270650	113364	279513	571898	243252	178514	182233	215531	277604	271394	179346
dicLab1_genemodels_DLAgn_00193020_1	150240	140644	157430	100404	85105.7	61753.8	134293	136976	164010	132312	133390	111566	116330	126088	187420	165287	130744	159020	140923	174922	80812
dicLab1_genemodels_DLAgn_00023380_1	85870.7	99479.9	125478	66220.1	51917.8	68917.8	82621.2	105254	138416	110826	50969.8	72714.1	76136.8	120011	81762.4	77779.6	55588.3	51043.9	65475.6	17583.8	46184.9
dicLab1_genemodels_DLAgn_00177820_1	211481	152254	66851.2	168422	163663	137457	170608	304351	309951	288062	214795	300806	265373	243943	276854	272346	271866	309752	165289	259770	118724
dicLab1_genemodels_DLAgn_00183610_1	273219	59705.6	64593.7	176546	125193	200322	249150	308616	373213	325283	194735	241455	191523	318482	283757	262590	220266	175307	202172	105033	149497
dicLab1_genemodels_DLAgn_00105510_1	474046	62851.2	82388	332405	364651	613400	455323	588737	509253	439735	342601	599046	713958	746931	585111	340744	300701	366419	467316	69572	347006
dicLab1_genemodels_DLAgn_00131850_1	689569	114578	135546	462262	420805	364474	526762	633035	807329	569234	520691	596358	636452	844963	784989	760049	621035	582706	591169	240453	349094
dicLab1_genemodels_DLAgn_00131480_1	497538	62319.5	86859.6	337244	386339	307576	381175	581712	581794	539126	453557	538912	581030	629528	512316	476246	487414	503993	415229	333643	243959
dicLab1_genemodels_DLAgn_00213460_1	261757	32124.7	44456.6	153379	165155	172826	191384	272925	311500	251517	210535	265023	236225	289164	253293	214947	215541	224898	215112	164172	133133
dicLab1_genemodels_DLAgn_00192430_1	689090	51649.8	103533	472098	563562	471227	517601	650963	845539	627106	655139	840580	1.00702e+06	1.11274e+06	685173	601586	760228	706639	540194	406200	336193
dicLab1_genemodels_DLAgn_00186660_1	319561	179003	153293	183832	195207	161694	227600	317045	395505	283577	254518	272228	300622	346778	307934	326807	280405	283690	243093	181777	146207
dicLab1_genemodels_DLAgn_00181620_1	253667	42183.6	42753.1	170756	187727	213895	178390	302851	333931	277261	182558	251146	246884	333771	210084	146290	171283	143455	133633	67866.2	111534
dicLab1_genemodels_DLAgn_00153360_1	302591	68613.3	128019	398703	352563	389732	427144	376652	504245	460630	500852	630798	479839	548271	376414	479628	395658	542857	522083	347321	293565
dicLab1_genemodels_DLAgn_00144650_1	589243	613227	510033	242465	431942	369386	497204	798543	594718	499270	414946	522716	417987	595824	557232	581764	486711	503687	399385	249750	294000
dicLab1_genemodels_DLAgn_00171690_1	246571	49591.8	44963	148362	154070	133490	181387	273024	298750	258800	201270	243112	238860	268886	237791	248912	223482	204552	214198	213493	125634
dicLab1_genemodels_DLAgn_00171010_1	140965	72270.6	47866.4	71698.7	84765.5	16161.5	106659	125548	162027	98966.4	97212.8	156864	141017	198781	154820	125292	105451	114205	99246.9	86845.7	89190.6
dicLab1_genemodels_DLAgn_00192250_1	354950	19378.4	32437.3	239727	262049	201897	299694	395445	444267	411631	306591	386647	322850	398645	398051	354882	313753	375330	324817	186094	226980
dicLab1_genemodels_DLAgn_00209330_1	1.36405e+06	63803.4	108540	1.03186e+06	1.23697e+06	1.08146e+06	1.11773e+06	1.53727e+06	1.62822e+06	1.50232e+06	1.47567e+06	1.66677e+06	1.74435e+06	1.77669e+06	1.67223e+06	1.60683e+06	1.50186e+06	1.72916e+06	1.02651e+06	633286	845596
dicLab1_genemodels_DLAgn_00057970_1	459129	39479	46897.2	432316	468963	562893	452439	499538	600551	588896	497170	539761	612714	632132	572961	506982	478631	522700	487447	198002	302684
dicLab1_genemodels_DLAgn_00161320_1	239658	41420.3	35782.8	136406	134727	147550	178466	261010	273508	211281	187340	221135	218440	280232	233891	205603	197272	197791	188902	136600	112166
dicLab1_genemodels_DLAgn_00102400_1	258101	216706	313741	167394	291699	102457	209250	373466	434304	480715	248530	198261	161947	301740	362695	336695	238468	293282	172817	250809	124424
dicLab1_genemodels_DLAgn_00197450_1	358168	21268.7	42443.6	262313	304783	229725	319032	402127	523276	454078	348112	386899	372382	528248	381163	324444	280940	249001	305499	176628	180620
dicLab1_genemodels_DLAgn_00130840_1	166049	115632	122767	95999.2	104446	97158.2	144581	184752	217360	185947	154378	155231	148183	227189	173066	187402	160578	137352	152676	156514	81465
dicLab1_genemodels_DLAgn_00209730_1	248561	60950	59529.2	164897	165433	136934	186458	258193	291960	245981	224029	279330	248350	306592	281726	263781	234027	269026	223327	200191	136967
dicLab1_genemodels_DLAgn_00174660_1	199256	171190	208648	142114	148097	154490	172521	263503	261204	246013	194077	192892	198949	259788	201934	173552	162199	157146	154378	88175.4	110388
dicLab1_genemodels_DLAgn_00040970_1	241770	43917.8	50525.7	194405	203891	225877	274526	262728	273116	255420	217447	278328	289510	225108	373928	297484	236443	275240	286410	86392.5	167596
dicLab1_genemodels_DLAgn_00159060_1	300632	142104	92024.3	217692	207526	145102	262009	269481	316197	157963	273948	284926	371662	351189	387375	334188	318720	331022	310213	249794	173165
dicLab1_genemodels_DLAgn_00014180_1	215098	118583	72111.6	125663	112100	124826	168611	204606	249139	198636	162164	181310	176596	229090	221344	209998	183791	146801	187068	56916.4	120967
dicLab1_genemodels_DLAgn_00240420_1	847280	38645.9	107551	602435	694281	507771	653277	763598	963783	828424	824574	894927	804494	878899	938925	867099	798947	836806	813967	545042	521664
dicLab1_genemodels_DLAgn_00202270_1	123184	97227	92353.6	56480.9	72355.9	73392.5	93978.9	133426	144801	118756	87273.1	109719	99049.8	161452	141828	132764	106650	86007.6	134248	111244	66672.2
dicLab1_genemodels_DLAgn_00232470_1	552176	50644.5	88581.6	729807	448705	691261	686874	380212	278528	354801	500122	663678	787341	437327	452754	465881	737570	792051	470056	211783	297501
dicLab1_genemodels_DLAgn_00177160_1	430046	52897.3	56475.5	282901	281177	214719	338691	443323	445739	390844	379303	465231	401304	461140	490817	470353	359852	413811	398472	206657	240461
dicLab1_genemodels_DLAgn_00086040_1	99676	1382.22	12410.5	70737.9	67365.8	74287.9	90644.5	97285.1	107944	86275.8	89244.1	86041.2	101143	100077	132673	121951	94114.8	103217	110433	59154.2	64467.1
dicLab1_genemodels_DLAgn_00204550_1	585464	34255.1	79419.6	393885	431741	343217	469710	665392	704648	625471	504520	663916	573820	729232	583266	566129	506950	521737	495296	479509	303869
dicLab1_genemodels_DLAgn_00266680_1	679636	128231	121088	924735	653737	1.10461e+06	940900	370909	3.76681e+06	2.429e+06	869548	1.4046e+06	774395	1.61826e+06	397038	1.34142e+06	1.27414e+06	2.57894e+06	537454	1.61014e+06	1.21106e+06
dicLab1_genemodels_DLAgn_00195320_1	86077.9	51749.4	34389.5	60585.4	66852.4	52194	68654.3	88908.6	109321	94492.9	66650.5	90012.4	80912	113485	87050.2	67036.6	64253.3	72895	62710.2	15134.5	51755.6
dicLab1_genemodels_DLAgn_00225060_1	377470	35068.5	29370.4	143907	180265	317384	279020	245317	328746	235618	173381	227682	282500	104413	304806	230417	232461	257528	442794	220409	124070
dicLab1_genemodels_DLAgn_00215310_1	331919	18807.8	45270.9	185022	249707	373193	226535	201404	290023	244060	164691	361232	299356	269420	341086	385038	301953	381116	426054	265475	223643
dicLab1_genemodels_DLAgn_00065020_1	186532	90036	82048.3	135815	129571	52438	209439	305194	383805	265489	64653.4	216220	227910	366150	256283	300150	241625	136460	213691	188064	167444
dicLab1_genemodels_DLAgn_00138280_1	276370	50915.2	52043.4	219708	180281	210208	286757	302180	321395	275535	241212	288286	306073	306848	339450	290117	259525	273621	268837	98686.8	161257
dicLab1_genemodels_DLAgn_00162480_1	504345	33627.1	30252.1	367105	403008	336974	419882	583022	597381	573838	492214	566198	517523	604529	552633	543716	462304	534961	474139	389209	267799
dicLab1_genemodels_DLAgn_00074830_1	131431	118351	78809.6	94661.1	95619.2	85147.1	120144	175094	191346	206732	120212	127740	106941	156893	128114	98666.3	92046.3	89801.9	80091.1	36828.8	70087.4
dicLab1_genemodels_DLAgn_00059760_1	555837	40172.5	84014.7	269154	339914	261391	349628	528243	664899	526008	396861	465257	489479	690145	526099	484089	514937	401242	416084	466081	220293
dicLab1_genemodels_DLAgn_00171610_1	411885	18417.3	38161	239980	276195	348967	343292	449627	563433	502762	367373	386933	370379	540607	454429	375375	356169	264678	325732	57712.7	222576
dicLab1_genemodels_DLAgn_00102340_1	94539.7	114188	101964	78375.6	83440.6	2540.28	89346	109136	101819	94464.6	107613	92258.6	116092	122241	96685.5	104280	97719.2	115433	70940.5	39966	55777.7
dicLab1_genemodels_DLAgn_00158470_1	177743	39456	6841.92	101015	114597	92000	128120	174050	206561	162460	139807	172747	136869	209235	192066	197529	153574	148821	162612	228113	90542.7
dicLab1_genemodels_DLAgn_00166080_1	54144.7	29089.5	16652.4	62521.3	51442.6	48057.2	61315.4	88054.7	90289.9	70580.2	100611	100436	137781	125093	95984.3	73594.2	78310.2	89437.5	95818.6	59851.3	47819.9
dicLab1_genemodels_DLAgn_00109520_1	111678	30827	40565.9	79925.5	101882	167346	113066	163980	148932	107864	90155.6	102222	131863	166545	122043	71784.1	85072.3	64638.5	79477.5	21458.5	65735.3
dicLab1_genemodels_DLAgn_00059640_1	227480	131105	127719	155848	189394	138934	250982	299173	423385	324977	259749	321504	258612	443833	285439	351294	259194	216679	299810	97256.3	169520
dicLab1_genemodels_DLAgn_00179320_1	358342	85822.8	200735	155259	156487	200814	345998	373738	388356	265570	213691	357160	286768	422201	382158	363539	266023	251008	397948	273077	237927
dicLab1_genemodels_DLAgn_00139580_1	223645	7601.12	17406.8	157433	180435	72322.4	186427	242493	279773	260746	213644	262795	240330	274086	276695	254453	242856	284072	225464	261626	122340
dicLab1_genemodels_DLAgn_00080910_1	148910	25244.3	39573	299682	126159	161527	261703	234244	162767	134976	304040	247480	440623	175394	340113	161484	162482	252673	369573	143443	164050
dicLab1_genemodels_DLAgn_00205940_1	123886	71880	70511.9	65642.1	68616.4	66273.2	91782	124880	166315	130690	88222.7	107769	95825.8	156880	95029.1	109737	91104.8	81583	90985.7	68378.2	53769.5
dicLab1_genemodels_DLAgn_00237530_1	59467	81872.6	72377.3	43999.5	49305.7	30820.7	57627	68242.5	74792.3	64087.4	51315.8	60448.3	45615	44492.7	83850.4	84713.2	76447.4	88625.8	56973.8	46863.8	54699.2
dicLab1_genemodels_DLAgn_00171740_1	313606	20034.7	39795.2	209318	215190	192002	240347	324791	389087	372258	355975	366129	400955	415323	385672	352048	329957	370419	323569	178192	194771
dicLab1_genemodels_DLAgn_00146830_1	126497	10508.2	12855.9	74169.1	79566.5	64289.8	91523.8	132273	157930	130567	108908	129043	120922	139621	124534	145010	113949	125016	121629	123011	65603.3
dicLab1_genemodels_DLAgn_00149070_1	123608	102796	119589	87696	86107.5	84700.9	113583	137018	143069	130916	111927	121664	116023	138113	126189	130019	99800.9	118771	113515	87793	69959.7
dicLab1_genemodels_DLAgn_00092740_1	287150	21578.5	40572.1	181617	227553	226404	210417	309135	352989	311687	276079	312754	304511	346300	335456	342720	305211	312218	310596	361770	166812
dicLab1_genemodels_DLAgn_00160320_1	85850.5	42373.4	40583.2	78178	55434.4	111736	97743.3	92377.8	117922	78518.8	91206	98423.3	98033.4	92780.8	98005.8	98674.9	81839.7	80039.5	72320.7	6981.24	43855.2
dicLab1_genemodels_DLAgn_00122160_1	113692	7852.61	15470.9	97409	97630.5	73827.7	101095	126420	133504	109272	117309	144096	129785	108424	171864	155942	124207	163705	159090	199758	90294.7
dicLab1_genemodels_DLAgn_00132820_1	61581.2	41224.9	30921.2	27366.2	38229.1	29412.5	44163.5	68310.6	67931.3	46342.6	51542.2	63839.4	49154.8	71208.8	57067.1	54118.4	45465.8	54153.4	51482.8	72743.4	17213.4
dicLab1_genemodels_DLAgn_00253710_1	204561	15378.2	16850.5	137671	158298	121956	142626	213111	248309	213369	165893	220021	172509	201025	224388	230900	175340	208816	183487	281325	105756
dicLab1_genemodels_DLAgn_00047710_1	146267	105507	112732	98185.5	96839.3	7871.35	94953.9	162848	189535	151969	128562	134981	113628	154246	142742	153064	120184	125298	109229	166564	65240.1
dicLab1_genemodels_DLAgn_00067980_1	71110.9	3509.77	27275.1	75669.5	77978.8	64147.4	73727	84601.4	92524.7	84172.3	90571.8	106445	91761.8	91491.3	103934	105291	79600.7	109620	100967	97635	60458.9
dicLab1_genemodels_DLAgn_00036540_1	580183	364390	588751	294633	335363	275759	507794	597692	698212	552254	344883	417060	425668	727443	519104	572845	480137	334757	473605	498802	307598
dicLab1_genemodels_DLAgn_00195090_1	343706	289149	411123	177016	195325	279103	285840	374766	463377	354735	218847	291525	246616	519408	354237	391016	334104	243483	256806	204265	203120
dicLab1_genemodels_DLAgn_00205820_1	746048	525560	497120	405796	408974	469261	572770	789013	880775	712810	569028	642407	582244	707694	621821	591266	555362	507454	637040	252667	361474
dicLab1_genemodels_DLAgn_00205240_1	361183	96970.4	105294	243151	297929	232437	309510	427233	459578	404977	331528	394594	399770	488361	398550	341609	267742	334222	314274	255065	183670
dicLab1_genemodels_DLAgn_00151870_1	185074	26374.6	27848.4	102082	106878	59197.6	154464	153831	190673	127801	126370	183653	148030	181935	183400	188728	143207	139453	192422	140993	82280.2
dicLab1_genemodels_DLAgn_00091450_1	245995	23528.8	29150.8	150523	177644	199475	178377	271462	285068	218191	188515	238310	259056	277295	236595	225582	174522	230113	180692	211099	120586
dicLab1_genemodels_DLAgn_00107920_1	352508	29927.2	40513.1	226169	265657	289023	315705	380424	451497	404585	255074	358681	341117	428879	400018	296698	292053	264309	220378	86463.9	188501
dicLab1_genemodels_DLAgn_00110150_1	373188	18705.9	71454.7	305247	305931	268561	374603	436459	444939	430550	396017	482272	462904	480697	475694	406166	403227	472319	403652	217738	244843
dicLab1_genemodels_DLAgn_00156990_1	279150	50680.2	32900.4	164858	172412	184858	250508	307695	319403	254832	190676	251794	239812	244952	307985	327480	232513	269014	289425	230522	145273
dicLab1_genemodels_DLAgn_00233330_1	179088	21694.1	33550.4	127661	123752	154873	139226	195082	218632	170257	124074	171665	173427	237104	145567	111947	100757	97209	95782	41465.8	76408
dicLab1_genemodels_DLAgn_00173790_1	101158	15529.4	19455.9	80407.8	64917.5	83768.1	95594.9	118270	141832	111100	97093.4	119554	71684.8	114864	164870	155994	120748	119140	116877	99595.2	67065.9
dicLab1_genemodels_DLAgn_00131870_1	159409	24074	15017.8	129858	119593	113670	150690	207740	194785	193567	186931	190581	173148	188811	212910	176790	159963	246664	176542	132464	80874.4
dicLab1_genemodels_DLAgn_00008690_1	483392	64503.2	89173.9	311943	349675	339477	416104	537918	697825	571790	374515	466210	409379	721747	432260	426308	373982	355866	378869	234292	279171
dicLab1_genemodels_DLAgn_00120580_1	73244.1	26387.9	15086	63041.5	50450.1	54919.9	74553.5	94496.7	79192.8	80838.7	74607.8	91561.7	82182.1	87489.3	95827.2	83360.1	67588.5	91242.1	76338.7	44668.7	44569.5
dicLab1_genemodels_DLAgn_00080900_1	1.29969e+06	72145	130971	929344	920222	1.04325e+06	1.06728e+06	1.14612e+06	1.4557e+06	1.15876e+06	928924	1.23268e+06	1.40828e+06	1.2338e+06	1.41113e+06	1.21964e+06	1.15425e+06	1.01592e+06	964408	459144	768583
dicLab1_genemodels_DLAgn_00186780_1	286069	33355.4	60667.2	170856	148322	278504	250594	272273	388815	266675	120434	247540	224301	351497	272304	285644	231084	206572	256802	233004	160576
dicLab1_genemodels_DLAgn_00219680_1	193985	27889	29544.6	146847	177147	159145	147383	159922	202395	195501	198027	232227	236072	227112	286228	266317	266115	304109	241065	321240	129956
dicLab1_genemodels_DLAgn_00203190_1	376943	33914.8	23124	246061	256992	358854	342777	463964	469682	442530	291188	339879	312548	463258	384847	381186	301335	351976	340262	187622	226264
dicLab1_genemodels_DLAgn_00064060_1	170468	26689.1	14630.1	122085	128903	135723	150795	210089	218496	192966	126411	177152	187211	196692	160761	129048	130934	122140	127451	27061.4	86933.8
dicLab1_genemodels_DLAgn_00131070_1	385770	18808.5	25518.1	257686	257278	261609	281743	349244	445495	409530	320523	399123	411676	415309	387837	322282	301407	248992	323048	252075	221795
dicLab1_genemodels_DLAgn_00105520_1	404679	28166.5	23367.8	282602	300783	346403	344411	530868	468052	343241	255752	492119	561860	688850	388538	311792	244139	299141	381699	173127	215723
dicLab1_genemodels_DLAgn_00198950_1	461761	21572	79996.7	324480	331931	308502	324599	491923	621173	543101	358473	458773	512489	596307	384402	367748	335084	359170	294442	78778.5	231994
dicLab1_genemodels_DLAgn_00085480_1	101895	98982.8	131712	78939	81064.8	28111.9	86598.4	122094	130220	128211	77804.9	107221	97187.8	101321	112560	120320	102442	121130	81712.9	84275.1	60508.8
dicLab1_genemodels_DLAgn_00144500_1	365031	19412.7	23737.8	202681	159957	207791	264191	291255	334245	245591	272368	324998	310999	356863	417876	392099	327198	322396	372391	278769	179407
dicLab1_genemodels_DLAgn_00042740_1	308079	20844	15815.8	161820	188661	158897	235482	339851	373397	318096	200127	296891	276896	417374	308584	310103	243849	237360	265744	387997	151392
dicLab1_genemodels_DLAgn_00069090_1	368890	30866.9	33639	320497	358069	281433	335156	389164	440181	444298	450109	488728	489159	471625	456773	451825	449180	490464	455811	225729	246450
dicLab1_genemodels_DLAgn_00111290_1	265142	35700.8	46946.5	141933	181348	73171.1	190461	290256	430811	292926	150492	275166	224180	409993	215402	185836	170248	139531	173963	184100	113065
dicLab1_genemodels_DLAgn_00192710_1	153738	97717	131773	94852.2	99778.2	91403.5	105653	164688	190684	141735	131324	161425	162535	184366	187507	152129	148963	138263	139363	87383.1	71680.1
dicLab1_genemodels_DLAgn_00157580_1	59395.6	2486.19	5960.95	56603.2	55211	47141.5	64210.4	78034.5	79161.5	71161.6	74260.8	80890.2	74326.4	73253.4	79340.7	85227.7	59597.2	94502.3	81104.7	38989.9	50765.4
dicLab1_genemodels_DLAgn_00124810_1	184432	11061.7	19456.8	80557.4	111728	65420.2	111713	171084	218728	187946	154820	184517	201742	231180	182525	168623	181424	155114	158557	211627	81259.1
dicLab1_genemodels_DLAgn_00229010_1	209978	8451.05	12497.8	138296	145165	116984	164144	179583	226875	230003	160538	160470	158824	247355	254080	270376	205896	204973	231755	229706	120432
dicLab1_genemodels_DLAgn_00091880_1	103180	61897.3	90730.9	72306.6	72893.5	54060.3	89011.3	95090.9	122534	89049.1	74853.4	89997.4	86053.5	110615	115722	113243	80989.1	113032	87139.2	76459.4	63397.8
dicLab1_genemodels_DLAgn_00197840_1	147212	13705.5	20075.7	99593.1	99924.1	97037.2	125174	115899	141783	127509	109392	143748	113744	134860	201640	199844	152439	169712	186334	91606.3	99991.8
dicLab1_genemodels_DLAgn_00202780_1	74034.5	3768.81	15079.4	66726.7	62504.4	54728.6	61746.2	81007.9	83775.6	83796.6	75238.9	85057.2	69251.8	84044.1	112417	112555	88182.2	118178	90906	93334.4	59899
dicLab1_genemodels_DLAgn_00074240_1	81854.9	13203.4	17360.3	64965.2	76205.1	58929.1	57314	91333	106439	98124.4	108934	113520	120262	112428	105379	95425.6	102922	125210	90583	72977.2	43700.4
dicLab1_genemodels_DLAgn_00125500_1	108930	85810.1	92344	65916.7	70645.4	54269.1	81069.9	114033	132886	103903	94136.6	120746	104928	110736	115665	122708	103968	103233	78687.4	133941	49030.4
dicLab1_genemodels_DLAgn_00124720_1	129930	23283.8	5522.33	39545.6	48300.7	50782.1	114097	82975.7	82990.7	47240	84977.2	143526	173575	60151.9	96339.8	112143	109946	76339.4	97790.1	11826.7	83161.4
dicLab1_genemodels_DLAgn_00012790_1	37194.1	22171.7	17355.2	21965.8	27956.7	21860.4	23290.5	43777.3	46398.4	44088.6	28485.5	37325.7	26580.3	45868.8	49139.4	37569.3	27437.6	31269.3	31618.3	32100.5	22681.4
dicLab1_genemodels_DLAgn_00116740_1	328688	233647	389358	187456	198321	188950	286629	403865	487015	414101	232456	273296	259281	499629	348600	376515	223579	230369	284116	241123	202535
dicLab1_genemodels_DLAgn_00121980_1	170895	18970.8	24958.2	108171	105302	86555.1	139393	139889	170410	128692	133959	178228	173723	182123	175824	182327	178946	173303	194390	176812	76926.4
dicLab1_genemodels_DLAgn_00189730_1	137558	17875.1	21870	84947.1	83340.2	65834.1	107715	144568	120050	109862	111374	142736	155779	160698	161960	150130	138869	158442	149397	187071	72919.6
dicLab1_genemodels_DLAgn_00200870_1	102822	37715.6	67337.9	44669.6	19270.4	42761.9	56249.7	92543.4	127852	75759.5	80200.9	114454	85383.2	131031	112926	117813	109857	96949.1	100241	174441	40613.4
dicLab1_genemodels_DLAgn_00042840_1	73580.3	56603.5	44962.5	43412	30834.3	36932.1	71723.3	101345	127018	99517.9	67559	67210.4	70491.1	119213	76384.6	83970.8	63567.6	53305.9	66071.5	43065.5	42795.4
dicLab1_genemodels_DLAgn_00142830_1	331885	13314	13046.3	182561	232066	31713.5	199353	299646	386997	353895	355588	337173	439346	448859	354909	377861	311442	336307	331654	143932	171504
dicLab1_genemodels_DLAgn_00014500_1	97268.7	15773.7	58532.4	64688.4	68853.9	45295	77707.8	119875	125335	118781	87498.1	108131	95858.7	136065	107917	114321	83761.8	104638	41566.7	83134.8	48979.5
dicLab1_genemodels_DLAgn_00206140_1	585828	18228.2	46627.2	107021	75479.9	36831.1	105788	185191	205652	89515.1	144567	138768	157374	58848.6	315461	328728	264031	182031	108132	112467	126073
[truncated: 404 more rows]

## Sheet: Peptides
Protein	Peptide	Label	Precursor MZ	Precursor Charge	RT	Decoy	C1	C2	C3	C4	C5	C6	C7	E2 1	E2 2	E2 3	E2 4	E2 5	E2 6	E2 7	FLX 1	FLX 2	FLX 3	FLX 4	FLX 5	FLX 6	FLX 7
[truncated: 2,429 more rows]

[truncated: 11 more sheets: FDR_analysed, Area - ions, Area - peptides, Score, FDR, Area - proteins, KW, MW 1vs2, MW 1vs3, MW 2vs3, Observed RT]
