# Supplementary material for: Proteome dataset of sea bass (Dicentrarchus labrax) skin-scales exposed to fluoxetine and estradiol
Source: Data Brief. 2022 Feb 16;41:107971. doi: 10.1016/j.dib.2022.107971 (PMC8889360; doi:10.1016/j.dib.2022.107971)
Supplement: Supplementary file 1 [file mmc1.zip › 1_DIB (2)/Suppl Table_3_Pooled_C_E2_FLX_Library Summary id.xlsx]

## Sheet: Library_ProteinSummary
List of all proteins identified by IDA analysis using the proteins predicted from the sea bass genome. The information presented corresponds to the outcome of IDA analysis for the three experimental groups.
Protein number	N	Unused	Total	%Cov	%Cov(50)	%Cov(95)	Protein accession	Description	Peptides(95%)	Zebrafish Ensembl accession		Column legends:
1	1	359.38	359.38	64.93	60.37	57.87	dicLab1_genemodels_DLAgn_00145480_1	desmoplakin-like | DSP | - range=LG4:2092017-2115653 5'pad=0 3'pad=0 strand=- repeatMasking=none	186	ENSDARP00000103914		Protein number	Final protein number, after removal of internal standards and ambiguous (duplicate) identifications, with unused protein score=0
2	2	166.49	166.49	80.85	79.94	78.88	dicLab1_genemodels_DLAgn_00200090_1	collagen type i alpha 2 | COL1A2 | - range=LG9:11147857-11162884 5'pad=0 3'pad=0 strand=- repeatMasking=none	102	ENSDARP00000133093		N	Original protein number obtained from SWATH analysis
3	3	161.68	161.68	72.98	69.04	67.73	dicLab1_genemodels_DLAgn_00196080_1	collagen type i alpha 1 | COL1A1 | - range=LG8:21426354-21445521 5'pad=0 3'pad=0 strand=+ repeatMasking=none	89	ENSDARP00000003177		Unused	Unused Protein Score. Measure of the protein confidence, calculated from the confidence of peptides, from spectra that are not already completely used by higher scoring winning proteins
4	4	154.43	154.43	42.99	37.9	36.65	dicLab1_genemodels_DLAgn_00020470_1	collagen alpha-1 chain | COL12A1 | - range=LG12:8125783-8175623 5'pad=0 3'pad=0 strand=+ repeatMasking=none	76	ENSDARP00000126085		Total	Total Protein Score. Measure of the total amount of evidence for a detected protein, calculated using all of the peptides detected for the protein.
5	5	152.3	152.3	21.98	18.74	16.3	dicLab1_genemodels_DLAgn_00064270_1	microtubule-actin cross-linking factor isoforms 1 2 3 5-like | - | - range=LG16:18747384-18798872 5'pad=0 3'pad=0 strand=- repeatMasking=none	71	ENSDARP00000003373		%Cov	% Coverage of the protein
6	6	148.42	148.5	55.27	52	48.39	dicLab1_genemodels_DLAgn_00135370_1	filamin-a isoform 2 | FLNA | - range=LG22-25:24489629-24531954 5'pad=0 3'pad=0 strand=+ repeatMasking=none	74	ENSDARP00000067933		%Cov(50)	% Coverage of the protein with 50% confidence
7	7	147.66	147.7	75.57	75.57	72.93	dicLab1_genemodels_DLAgn_00134650_1	type ii keratin e3 | KRT4 | - range=LG22-25:22086433-22091061 5'pad=0 3'pad=0 strand=- repeatMasking=none	99	ENSDARP00000016453		%Cov(95)	% Coverage of the protein with 95% confidence
8	8	143.24	152.51	75.93	73.31	70.76	dicLab1_genemodels_DLAgn_00104330_1	collagen type i alpha 3 chain | COL1A1B | - range=LG1B:13633966-13651221 5'pad=0 3'pad=0 strand=- repeatMasking=none	87	ENSDARP00000003038		Protein accession	Protein Accession Number as described in the database (predicted proteins from the sea bass genome)
9	9	140.3	140.29	36.76	33.76	32.38	dicLab1_genemodels_DLAgn_00047670_1	collagen alpha-3 chain | COL6A3 | - range=LG15:2617530-2652377 5'pad=0 3'pad=0 strand=+ repeatMasking=none	75	ENSDARP00000123601		Description	Protein Name as described in the database
10	10	128.02	128.02	30.34	27.76	25.61	dicLab1_genemodels_DLAgn_00071210_1	apolipoprotein b-100 | APOB | - range=LG17:15550975-15569809 5'pad=0 3'pad=0 strand=- repeatMasking=none	64	ENSDARP00000144163		Peptides (95%)	Number of peptides with at least 95% confidence according to FDR analysis that contributted for the protein identification
11	11	127.5	127.5	57.28	53.49	53.08	dicLab1_genemodels_DLAgn_00148690_1	vitellogenin b | VIT-6 | - range=LG4:13167281-13175864 5'pad=0 3'pad=0 strand=+ repeatMasking=none	65	ENSDARP00000050237		Zebrafish Ensembl accession	Accession number of the corresponding zebrafish proteins, obtained by Blast against the zebrafish genome at Ensembl (Evalue<e-10)
12	12	126.92	126.93	70.51	65.95	63.05	dicLab1_genemodels_DLAgn_00235460_1	collagen alpha-6 chain | COL6A6 | - range=UN:44295665-44307665 5'pad=0 3'pad=0 strand=+ repeatMasking=none	62	ENSDARP00000128796
13	13	125.2	125.2	99.56	99.12	98.47	dicLab1_genemodels_DLAgn_00235920_1	type i enveloping like | CYT1 | - range=UN:45222787-45226281 5'pad=0 3'pad=0 strand=+ repeatMasking=none	81	ENSDARP00000096584
14	14	108.83	108.83	53.04	48.69	47.73	dicLab1_genemodels_DLAgn_00197300_1	collagen alpha-1 chain | COL14A1 | - range=LG9:1407149-1489009 5'pad=0 3'pad=0 strand=+ repeatMasking=none	54	ENSDARP00000017432
15	15	105.85	106.32	43.32	37.14	34.95	dicLab1_genemodels_DLAgn_00188290_1	myosin-9-like isoform x1 | MYH9 | EC:3.6.1.3 range=LG8:4835527-4853966 5'pad=0 3'pad=0 strand=+ repeatMasking=none	53	ENSDARP00000124366
16	16	101.36	101.34	76.46	74.77	72.3	dicLab1_genemodels_DLAgn_00153920_1	scinderin like a | SCINLA | - range=LG4:24345025-24352808 5'pad=0 3'pad=0 strand=+ repeatMasking=none	57	ENSDARP00000138611
17	17	87.36	87.36	18.6	14.74	11.85	dicLab1_genemodels_DLAgn_00023380_1	cytoplasmic dynein 1 heavy chain 1 | DYNC1H1 | EC:3.6.1.3 range=LG12:14472247-14499376 5'pad=0 3'pad=0 strand=+ repeatMasking=none	40	ENSDARP00000029477
18	18	80.83	86.9	90.24	87.62	87.14	dicLab1_genemodels_DLAgn_00176040_1	type i cytoskeletal 13-like | KRT17 | - range=LG7:5178409-5182132 5'pad=0 3'pad=0 strand=- repeatMasking=none	45	ENSDARP00000096586
19	19	79.84	79.91	88.05	88.05	85.59	dicLab1_genemodels_DLAgn_00071470_1	papilin-like isoform x1 | PAPLN | - range=LG17:16224750-16229122 5'pad=0 3'pad=0 strand=- repeatMasking=none	47	ENSDARP00000061835
20	20	79.28	79.32	74.59	69.7	62.7	dicLab1_genemodels_DLAgn_00151000_1	elongation factor 2-like | EEF2 | - range=LG4:18052282-18059139 5'pad=0 3'pad=0 strand=- repeatMasking=none	41	ENSDARP00000131100
21	21	72.67	105.5	43.57	38.78	36.63	dicLab1_genemodels_DLAgn_00179920_1	myosin-9-like | MYH9 | - range=LG7:13732066-13752243 5'pad=0 3'pad=0 strand=- repeatMasking=none	36	ENSDARP00000096003
22	22	72.23	72.24	84.8	83.36	78.73	dicLab1_genemodels_DLAgn_00005730_1	transferrin | - | - range=LG10:12538927-12546394 5'pad=0 3'pad=0 strand=+ repeatMasking=none	40	ENSDARP00000100241
23	23	72.19	72.22	38.27	34.26	29.69	dicLab1_genemodels_DLAgn_00039510_1	clathrin heavy chain 1-like | CLTC | - range=LG14:8314317-8335290 5'pad=0 3'pad=0 strand=- repeatMasking=none	35	ENSDARP00000119038
24	24	70.78	70.86	67.02	62.81	61.76	dicLab1_genemodels_DLAgn_00003630_1	scinderin like a | SCINLA | - range=LG10:8220191-8234915 5'pad=0 3'pad=0 strand=+ repeatMasking=none	38	ENSDARP00000138611
25	25	69.89	69.91	65.42	61	58.23	dicLab1_genemodels_DLAgn_00177880_1	junction plakoglobin | JUPA | - range=LG7:9732968-9740247 5'pad=0 3'pad=0 strand=+ repeatMasking=none	34	ENSDARP00000076517
26	26	68.42	75.29	33.14	30.85	22.94	dicLab1_genemodels_DLAgn_00097520_1	filamin-b isoform x3 | FLNB | - range=LG1A:26654363-26722988 5'pad=0 3'pad=0 strand=+ repeatMasking=none	34	ENSDARP00000024947
27	27	64.56	64.56	51.12	46.54	43.79	dicLab1_genemodels_DLAgn_00001820_1	collagen alpha-1 chain-like | COL6A1 | - range=LG10:5638180-5657803 5'pad=0 3'pad=0 strand=+ repeatMasking=none	33	ENSDARP00000103794
28	28	63.95	63.97	66.57	65.97	64.77	dicLab1_genemodels_DLAgn_00071890_1	epidermis-type lipoxygenase 3-like | LOXE3 | EC:1.13.11.12 range=LG17:17320853-17326380 5'pad=0 3'pad=0 strand=- repeatMasking=none	34	ENSDARP00000113298
29	29	63.83	63.87	52.35	50.56	46.3	dicLab1_genemodels_DLAgn_00025600_1	glycogen liver form isoform x1 | PYGL | - range=LG12:19161441-19173805 5'pad=0 3'pad=0 strand=+ repeatMasking=none	33	ENSDARP00000144594
30	30	62.85	62.88	49.4	47.01	45.38	dicLab1_genemodels_DLAgn_00036540_1	alpha-actinin-4 isoform 1 | ACTN4 | - range=LG13:26918241-26967752 5'pad=0 3'pad=0 strand=+ repeatMasking=none	31	ENSDARP00000090990
31	31	62.15	62.16	26.89	22.48	21.72	dicLab1_genemodels_DLAgn_00080280_1	talin-1 isoform x5 | TLN1 | - range=LG19:3256464-3320359 5'pad=0 3'pad=0 strand=+ repeatMasking=none	31	ENSDARP00000140412
32	32	60.63	62.67	62.33	62.33	59.86	dicLab1_genemodels_DLAgn_00246350_1	collagen alpha-6 chain | COL6A6 | - range=UN:64078326-64083321 5'pad=0 3'pad=0 strand=+ repeatMasking=none	31	ENSDARP00000128796
33	33	57.47	57.47	42.13	39.55	36.53	dicLab1_genemodels_DLAgn_00001830_1	collagen alpha-2 chain | COL6A2 | - range=LG10:5662369-5674316 5'pad=0 3'pad=0 strand=+ repeatMasking=none	29	ENSDARP00000082031
34	34	57.17	57.54	34.55	24.13	19.41	dicLab1_genemodels_DLAgn_00195600_1	periplakin | PPL | - range=LG8:19957765-19980926 5'pad=0 3'pad=0 strand=- repeatMasking=none	28	ENSDARP00000130075
35	35	57.04	75.79	85.84	84.94	84.94	dicLab1_genemodels_DLAgn_00177840_1	type i cytoskeletal 13-like | K13 | - range=LG7:9668670-9670855 5'pad=0 3'pad=0 strand=- repeatMasking=none	30	ENSDARP00000096584
36	36	54.51	54.51	90.67	88.8	88.8	dicLab1_genemodels_DLAgn_00187660_1	beta-actin | ACTBA | - range=LG8:3827903-3829953 5'pad=0 3'pad=0 strand=+ repeatMasking=none	33	ENSDARP00000122263
37	37	53.5	55.58	67.28	67.28	66.36	dicLab1_genemodels_DLAgn_00066250_1	collagen alpha-1 chain-like | COL10A1 | - range=LG17:1713668-1718580 5'pad=0 3'pad=0 strand=+ repeatMasking=none	37	ENSDARP00000130066
38	38	53.22	53.28	18.6	14.93	13.6	dicLab1_genemodels_DLAgn_00093030_1	collagen alpha-1 chain | COL7A1 | - range=LG1A:15839038-15889675 5'pad=0 3'pad=0 strand=- repeatMasking=none	27	ENSDARP00000029446
39	39	51.6	86.06	68.95	68.16	62.5	dicLab1_genemodels_DLAgn_00134660_1	keratin 8 | KRT8 | - range=LG22-25:22115513-22120492 5'pad=0 3'pad=0 strand=- repeatMasking=none	28	ENSDARP00000075658
40	40	51.31	51.32	66.42	64.61	58.44	dicLab1_genemodels_DLAgn_00119890_1	atp synthase subunit mitochondrial-like isoform 1 | ATP5A1 | - range=LG20:12891617-12895848 5'pad=0 3'pad=0 strand=+ repeatMasking=none	26	ENSDARP00000027947
41	41	50.79	57.94	20.84	17.78	13.77	dicLab1_genemodels_DLAgn_00006160_1	desmoplakin isoform x1 | DSP | - range=LG10:13722601-13740664 5'pad=0 3'pad=0 strand=+ repeatMasking=none	25	ENSDARP00000031822
42	42	50.13	58.53	33.51	28.37	25.53	dicLab1_genemodels_DLAgn_00148700_1	vitellogenin aa | OL-VIT1 | - range=LG4:13182926-13191625 5'pad=0 3'pad=0 strand=+ repeatMasking=none	25	ENSDARP00000113988
43	43	49.84	49.84	75.44	75.44	74.27	dicLab1_genemodels_DLAgn_00138380_1	atp synthase subunit mitochondrial-like | ATP5B | - range=LG24:6556723-6560115 5'pad=0 3'pad=0 strand=- repeatMasking=none	25	ENSDARP00000060309
44	44	49.68	49.75	51.37	44.84	41.72	dicLab1_genemodels_DLAgn_00130170_1	ubiquitin-like modifier-activating enzyme 1-like | UBA1 | - range=LG22-25:11079320-11089714 5'pad=0 3'pad=0 strand=- repeatMasking=none	24	ENSDARP00000054690
45	45	49.22	49.26	24.48	19.2	16.58	dicLab1_genemodels_DLAgn_00108560_1	neuroblast differentiation-associated protein ahnak | AHNAK | - range=LG2:7277562-7284688 5'pad=0 3'pad=0 strand=- repeatMasking=none	23	ENSDARP00000104561
46	46	49.06	49.06	81.57	81.57	81.57	dicLab1_genemodels_DLAgn_00124710_1	tubulin beta-1 chain-like | TUBB4B | - range=LG20:26610751-26613143 5'pad=0 3'pad=0 strand=- repeatMasking=none	28	ENSDARP00000137515
47	47	48.31	48.33	53.25	47.52	45.05	dicLab1_genemodels_DLAgn_00038620_1	heat shock cognate 70 | HSP70 | - range=LG14:4335515-4339144 5'pad=0 3'pad=0 strand=- repeatMasking=none	24	ENSDARP00000141099
48	48	47.38	47.4	47.02	47.02	43.55	dicLab1_genemodels_DLAgn_00116740_1	transitional endoplasmic reticulum atpase | VCP | EC:3.6.1.3 range=LG20:4473423-4481976 5'pad=0 3'pad=0 strand=+ repeatMasking=none	25	ENSDARP00000012048
49	49	46.37	46.37	81.5	77	77	dicLab1_genemodels_DLAgn_00081890_1	betaine--homocysteine s-methyltransferase 1-like | BHMT | EC:2.1.1.5 EC:2.1.1.10 range=LG19:6411397-6415573 5'pad=0 3'pad=0 strand=+ repeatMasking=none	25	ENSDARP00000040421
50	50	45.89	45.9	47.46	43.71	39.4	dicLab1_genemodels_DLAgn_00195090_1	major vault | MVP | - range=LG8:18474148-18484277 5'pad=0 3'pad=0 strand=+ repeatMasking=none	22	ENSDARP00000112736
51	51	45.37	45.42	67.41	64.22	59.74	dicLab1_genemodels_DLAgn_00130110_1	transketolase-like protein 2-like isoform 1 | TKT | EC:2.2.1.1 range=LG22-25:11040255-11047056 5'pad=0 3'pad=0 strand=- repeatMasking=none	22	ENSDARP00000017569
52	52	45.08	45.11	48.06	46.56	44.06	dicLab1_genemodels_DLAgn_00035100_1	periostin-like | POSTNB | - range=LG13:23246595-23258439 5'pad=0 3'pad=0 strand=- repeatMasking=none	22	ENSDARP00000139439
53	53	44.73	46.75	64.43	60.51	60.05	dicLab1_genemodels_DLAgn_00134670_1	keratin 18 | KRT18 | - range=LG22-25:22159781-22165472 5'pad=0 3'pad=0 strand=+ repeatMasking=none	22	ENSDARP00000110768
54	55	43.67	43.71	42.59	35.93	27.58	dicLab1_genemodels_DLAgn_00102710_1	isoform cra_b | VCL | - range=LG1B:9432852-9457188 5'pad=0 3'pad=0 strand=+ repeatMasking=none	20	ENSDARP00000141175
55	56	43.31	43.32	60.38	56.57	50	dicLab1_genemodels_DLAgn_00203700_1	adenylyl cyclase-associated protein 1 | CAP1 | EC:6.3.2.19 range=LG9:19672699-19681562 5'pad=0 3'pad=0 strand=+ repeatMasking=none	22	ENSDARP00000020578
56	57	43.2	43.23	73.35	69.76	69.76	dicLab1_genemodels_DLAgn_00041990_1	solute carrier family 25 member 5 | SLC25A5 | - range=LG14:13990143-13992233 5'pad=0 3'pad=0 strand=- repeatMasking=none	25	ENSDARP00000096504
57	58	42.76	42.8	23.63	19.97	16.46	dicLab1_genemodels_DLAgn_00098210_1	integrin beta-4-like | ITGB4 | - range=LG1B:330179-349112 5'pad=0 3'pad=0 strand=+ repeatMasking=none	21	ENSDARP00000132903
58	59	42.32	42.32	77.57	77.57	77.57	dicLab1_genemodels_DLAgn_00029710_1	apolipoprotein a-i | - | - range=LG13:8023660-8024790 5'pad=0 3'pad=0 strand=- repeatMasking=none	26	ENSDARP00000025613
59	60	41.48	41.49	70.35	65.58	64.29	dicLab1_genemodels_DLAgn_00204500_1	elongation factor 1-alpha-like | EEF1A | - range=LG9:21150983-21169456 5'pad=0 3'pad=0 strand=+ repeatMasking=none	21	ENSDARP00000006339
60	61	41.33	41.39	61.74	58.19	55.62	dicLab1_genemodels_DLAgn_00155860_1	pyruvate kinase muscle isozyme | PKMA | EC:2.7.1.40 range=LG5:6834792-6843402 5'pad=0 3'pad=0 strand=+ repeatMasking=none	20	ENSDARP00000140346
61	62	41.26	41.32	37.7	33.84	32.2	dicLab1_genemodels_DLAgn_00169150_1	plakophilin-3-like isoform x3 | PKP3 | - range=LG6:13011145-13028691 5'pad=0 3'pad=0 strand=+ repeatMasking=none	21	ENSDARP00000106964
62	63	41.04	41.13	61.62	59.59	54.24	dicLab1_genemodels_DLAgn_00103670_1	glutamate dehydrogenase | GLUD1B | EC:1.4.1.3 range=LG1B:11840836-11856959 5'pad=0 3'pad=0 strand=+ repeatMasking=none	21	ENSDARP00000135641
63	64	40.91	41.2	27.43	22.83	15.9	dicLab1_genemodels_DLAgn_00178630_1	complement component c3 | C3-1 | - range=LG7:10705232-10728698 5'pad=0 3'pad=0 strand=+ repeatMasking=none	19	ENSDARP00000117916
64	65	40.57	40.63	29.23	29.23	27.09	dicLab1_genemodels_DLAgn_00026250_1	papilin- partial | PAPLN | EC:3.4.24.0 range=LG12:20098388-20120652 5'pad=0 3'pad=0 strand=- repeatMasking=none	20	ENSDARP00000082618
65	66	40.27	40.33	68.13	61.43	59.12	dicLab1_genemodels_DLAgn_00097780_1	s-adenosylhomocysteine hydrolase | AHCY | EC:3.3.1.1 range=LG1A:27448508-27458681 5'pad=0 3'pad=0 strand=- repeatMasking=none	19	ENSDARP00000130781
66	67	39.87	39.97	67.04	65.7	63.7	dicLab1_genemodels_DLAgn_00136920_1	tubulin alpha-1c chain-like | TUBA8L2 | - range=LG24:2125901-2132077 5'pad=0 3'pad=0 strand=- repeatMasking=none	20	ENSDARP00000040203
67	68	39.59	39.64	77.78	70.37	65.74	dicLab1_genemodels_DLAgn_00138560_1	warm-temperature-acclimation-related 65-kda protein | WAP65-2 | - range=LG24:6866206-6870583 5'pad=0 3'pad=0 strand=+ repeatMasking=none	22	ENSDARP00000124980
68	69	38.99	43.22	55.16	53.14	47.76	dicLab1_genemodels_DLAgn_00091010_1	type i cytoskeletal 18 | KRT18 | - range=LG1A:12399343-12403154 5'pad=0 3'pad=0 strand=+ repeatMasking=none	20	ENSDARP00000028970
69	70	38.91	38.95	86.57	86.27	83.28	dicLab1_genemodels_DLAgn_00063910_1	glyceraldehyde-3-phosphate dehydrogenase | GAPDHS | EC:1.2.1.12 range=LG16:17367340-17371041 5'pad=0 3'pad=0 strand=- repeatMasking=none	23	ENSDARP00000144134
70	71	38.84	38.88	63.7	62.21	56.93	dicLab1_genemodels_DLAgn_00090310_1	wd repeat-containing protein 1 | WDR1 | - range=LG1A:10622052-10631698 5'pad=0 3'pad=0 strand=- repeatMasking=none	20	ENSDARP00000132403
71	72	38.56	38.57	68.17	67.64	65.78	dicLab1_genemodels_DLAgn_00234850_1	collagen alpha-4 chain-like | - | - range=UN:43349986-43353590 5'pad=0 3'pad=0 strand=+ repeatMasking=none	20	ENSDARP00000128796
72	73	37.94	38.01	41.89	36.48	33.23	dicLab1_genemodels_DLAgn_00056780_1	lamin-a-like isoform x1 | LMNA | - range=LG16:3554237-3581180 5'pad=0 3'pad=0 strand=+ repeatMasking=none	20	ENSDARP00000113049
73	74	37.88	38.1	64.58	60.65	55.79	dicLab1_genemodels_DLAgn_00131990_1	alpha-enolase-like isoform 1 | ENO1A | EC:4.2.1.11 range=LG22-25:14200008-14205698 5'pad=0 3'pad=0 strand=+ repeatMasking=none	20	ENSDARP00000003738
74	75	37.41	46.25	14.44	9.241	6.343	dicLab1_genemodels_DLAgn_00204270_1	plectin-like isoform x1 | PLECA | - range=LG9:20729790-20771885 5'pad=0 3'pad=0 strand=- repeatMasking=none	20	ENSDARP00000136093
75	77	36.48	36.55	39.59	37.24	35.86	dicLab1_genemodels_DLAgn_00070720_1	heat shock protein 90 | HSP90BA | - range=LG17:14714568-14720466 5'pad=0 3'pad=0 strand=+ repeatMasking=none	19	ENSDARP00000014978
76	78	36.37	36.41	52.79	49.24	45.52	dicLab1_genemodels_DLAgn_00160210_1	bifunctional purine biosynthesis protein purh | ATIC | EC:2.1.2.3 EC:3.5.4.10 range=LG5:20297704-20303547 5'pad=0 3'pad=0 strand=- repeatMasking=none	17	ENSDARP00000024082
77	79	36.13	36.15	46.2	43.33	40.17	dicLab1_genemodels_DLAgn_00096510_1	peptidylarginine deiminase | PADI2 | EC:3.5.3.15 range=LG1A:24201527-24210773 5'pad=0 3'pad=0 strand=- repeatMasking=none	19	ENSDARP00000111628
78	80	35.75	35.8	90.54	86.12	84.23	dicLab1_genemodels_DLAgn_00109930_1	guanine nucleotide-binding protein subunit beta-2-like 1 | RACK1 | - range=LG2:9825486-9832877 5'pad=0 3'pad=0 strand=+ repeatMasking=none	18	ENSDARP00000061000
79	81	35.66	37.03	62.88	62.33	58.17	dicLab1_genemodels_DLAgn_00208600_1	decorin precursor | DCN | - range=LGx:12419647-12429930 5'pad=0 3'pad=0 strand=+ repeatMasking=none	18	ENSDARP00000025940
80	82	35.55	35.61	54.85	48.53	47.18	dicLab1_genemodels_DLAgn_00258080_1	neoverrucotoxin subunit alpha-like | - | - range=UN:82266762-82269722 5'pad=0 3'pad=0 strand=+ repeatMasking=none	20	ENSDARP00000143207
81	83	35.23	35.27	26.62	24.84	24.22	dicLab1_genemodels_DLAgn_00005560_1	tenascin-n | TNN | - range=LG10:12109620-12138050 5'pad=0 3'pad=0 strand=+ repeatMasking=none	19	ENSDARP00000140136
82	84	34.88	34.91	48.14	43.3	40.06	dicLab1_genemodels_DLAgn_00112730_1	plastin-3 isoform x2 | PLS3 | - range=LG2:16605114-16611565 5'pad=0 3'pad=0 strand=- repeatMasking=none	16	ENSDARP00000054848
83	85	34.2	34.2	70.67	68.75	62.98	dicLab1_genemodels_DLAgn_00195510_1	actin-related protein 2 3 complex subunit 1a-like | ARPC1A | - range=LG8:19775711-19785224 5'pad=0 3'pad=0 strand=+ repeatMasking=none	18	ENSDARP00000093657
84	86	33.8	33.8	76.65	73.54	70.82	dicLab1_genemodels_DLAgn_00036820_1	40s ribosomal protein s3 | RPS3 | - range=LG13:27372997-27377933 5'pad=0 3'pad=0 strand=+ repeatMasking=none	18	ENSDARP00000132180
85	87	33.44	33.45	50.95	50.95	47.43	dicLab1_genemodels_DLAgn_00168650_1	60s ribosomal protein l4-a | RPL4 | - range=LG6:12209010-12212705 5'pad=0 3'pad=0 strand=- repeatMasking=none	17	ENSDARP00000060362
86	88	33.04	33.07	56.8	53.8	52.4	dicLab1_genemodels_DLAgn_00171450_1	protein disulfide-isomerase a3 | PDIA3 | EC:5.3.4.1 range=LG6:18887081-18893683 5'pad=0 3'pad=0 strand=- repeatMasking=none	18	ENSDARP00000134643
87	89	33.01	33.03	51.72	48.97	45.86	dicLab1_genemodels_DLAgn_00258520_1	collagen alpha-6 chain-like | COL6A6 | - range=UN:83056395-83064463 5'pad=0 3'pad=0 strand=- repeatMasking=none	16	ENSDARP00000103549
88	90	32.79	32.8	80.71	78.04	75.07	dicLab1_genemodels_DLAgn_00063750_1	malate mitochondrial-like | MDH2 | EC:1.1.1.37 range=LG16:16832569-16833582 5'pad=0 3'pad=0 strand=+ repeatMasking=none	17	ENSDARP00000063661
89	91	32.75	32.8	46.24	38.71	33.74	dicLab1_genemodels_DLAgn_00036170_1	echinoderm microtubule-associated 2 isoform 1 | EML2 | - range=LG13:26049506-26074582 5'pad=0 3'pad=0 strand=+ repeatMasking=none	16	ENSDARP00000008223
90	92	32.71	32.74	85.45	85.09	85.09	dicLab1_genemodels_DLAgn_00016880_1	carbonyl reductase | HSD20B | - range=LG11:21844762-21848897 5'pad=0 3'pad=0 strand=- repeatMasking=none	16	ENSDARP00000132762
91	93	32.55	32.64	50.57	50.11	45.08	dicLab1_genemodels_DLAgn_00108580_1	elongation factor 1-gamma | EEF1G | - range=LG2:7310268-7316445 5'pad=0 3'pad=0 strand=- repeatMasking=none	16	ENSDARP00000137769
92	94	32.46	32.48	54.83	53.09	48.84	dicLab1_genemodels_DLAgn_00065800_1	aldehyde mitochondrial | ALDH2.2 | EC:1.2.1.3 range=LG16:25639720-25665750 5'pad=0 3'pad=0 strand=+ repeatMasking=none	16	ENSDARP00000088019
93	95	31.81	31.81	44.3	42.06	42.06	dicLab1_genemodels_DLAgn_00097020_1	cpne1 protein | CPNE1 | - range=LG1A:25684848-25692627 5'pad=0 3'pad=0 strand=- repeatMasking=none	17	ENSDARP00000140424
94	96	31.46	31.47	42.68	40.87	36.2	dicLab1_genemodels_DLAgn_00144880_1	calpain-1 catalytic subunit | CAPN1 | - range=LG3:13376242-13397104 5'pad=0 3'pad=0 strand=+ repeatMasking=none	16	ENSDARP00000102675
95	97	31.2	31.28	67.68	63.5	60.84	dicLab1_genemodels_DLAgn_00037540_1	40s ribosomal protein s4 | RPS4X | - range=LG14:1793783-1799936 5'pad=0 3'pad=0 strand=- repeatMasking=none	17	ENSDARP00000108089
96	98	31.09	31.11	77.47	73.35	71.43	dicLab1_genemodels_DLAgn_00109540_1	fructose-bisphosphate aldolase b | ALDOB | EC:4.1.2.13 range=LG2:9051376-9053338 5'pad=0 3'pad=0 strand=+ repeatMasking=none	16	ENSDARP00000070225
97	99	30.6	30.62	63.1	63.1	59.13	dicLab1_genemodels_DLAgn_00074690_1	proteasome activator complex subunit 1 | PSME1 | - range=LG18-21:3742477-3747686 5'pad=0 3'pad=0 strand=- repeatMasking=none	15	ENSDARP00000012691
98	100	30.51	39.15	66.81	63.58	56.47	dicLab1_genemodels_DLAgn_00223780_1	complement component c3 | C3-1 | - range=UN:25172767-25176517 5'pad=0 3'pad=0 strand=- repeatMasking=none	16	ENSDARP00000117916
99	101	30.05	30.12	66.76	66.19	62.18	dicLab1_genemodels_DLAgn_00137150_1	glycerol-3-phosphate dehydrogenase | GPD1L | EC:1.1.1.8 range=LG24:2901343-2906221 5'pad=0 3'pad=0 strand=- repeatMasking=none	16	ENSDARP00000132643
100	102	29.87	29.95	56.28	53.59	49.55	dicLab1_genemodels_DLAgn_00205820_1	rab gdp dissociation inhibitor beta | GDI2 | - range=LGx:2863357-2876284 5'pad=0 3'pad=0 strand=- repeatMasking=none	15	ENSDARP00000009258
101	103	29.75	40.69	60.24	56.83	50.98	dicLab1_genemodels_DLAgn_00177820_1	type i cytoskeletal 13-like | S8 | - range=LG7:9648587-9651614 5'pad=0 3'pad=0 strand=- repeatMasking=none	14	ENSDARP00000034077
102	104	29.64	29.66	58.56	51.35	51.35	dicLab1_genemodels_DLAgn_00009550_1	histone partial | HIST3H3 | - range=LG10:22589111-22590742 5'pad=0 3'pad=0 strand=- repeatMasking=none	16	ENSDARP00000055912
103	105	29.36	29.41	80.97	80.97	80.57	dicLab1_genemodels_DLAgn_00058740_1	triosephosphate isomerase b | TPISB | EC:5.3.1.1 EC:2.7.11.0 range=LG16:7729674-7733178 5'pad=0 3'pad=0 strand=+ repeatMasking=none	15	ENSDARP00000060055
104	106	29.31	29.37	31.91	27.17	25.55	dicLab1_genemodels_DLAgn_00208480_1	4snc-tudor domain protein | SND1 | - range=LGx:11795231-11958733 5'pad=0 3'pad=0 strand=+ repeatMasking=none	15	ENSDARP00000040404
105	107	28.82	28.88	69.72	69.01	66.55	dicLab1_genemodels_DLAgn_00077970_1	inositol monophosphatase | IMPA1 | - range=LG18-21:12716441-12718961 5'pad=0 3'pad=0 strand=- repeatMasking=none	17	ENSDARP00000018348
106	108	28.64	28.7	22.43	18.15	14.56	dicLab1_genemodels_DLAgn_00008910_1	coatomer subunit alpha-like | COPA | - range=LG10:20251894-20263713 5'pad=0 3'pad=0 strand=+ repeatMasking=none	13	ENSDARP00000048276
107	109	28.28	28.58	68.77	66.88	53.94	dicLab1_genemodels_DLAgn_00183610_1	annexin a5 | ANXA5 | - range=LG7:23230892-23241514 5'pad=0 3'pad=0 strand=+ repeatMasking=none	14	ENSDARP00000006207
108	110	28.17	28.24	50.99	50.99	40.84	dicLab1_genemodels_DLAgn_00157870_1	aspartate mitochondrial-like | GOT2A | EC:2.6.1.1 EC:2.6.1.5 EC:2.6.1.57 EC:2.6.1.9 range=LG5:13140101-13148782 5'pad=0 3'pad=0 strand=- repeatMasking=none	14	ENSDARP00000060165
109	111	28.16	28.22	57.77	51.51	45.01	dicLab1_genemodels_DLAgn_00074190_1	leukocyte elastase inhibitor | - | - range=LG18-21:2279996-2287305 5'pad=0 3'pad=0 strand=+ repeatMasking=none	14	ENSDARP00000050643
110	112	28.11	28.18	42.11	38.54	30.56	dicLab1_genemodels_DLAgn_00032410_1	serine threonine-protein phosphatase 2a 65 kda regulatory subunit a beta isoform-like | PPP2R1B | - range=LG13:16715506-16725842 5'pad=0 3'pad=0 strand=- repeatMasking=none	14	ENSDARP00000117066
111	113	28.1	28.15	55.26	55.26	49.25	dicLab1_genemodels_DLAgn_00175170_1	malate cytoplasmic | MDH1A | EC:1.1.1.37 range=LG7:2499292-2507474 5'pad=0 3'pad=0 strand=+ repeatMasking=none	16	ENSDARP00000023121
112	114	27.84	27.9	26.88	17.98	15.66	dicLab1_genemodels_DLAgn_00058440_1	sodium potassium-transporting atpase subunit alpha-3-like | ATP1A3B | EC:3.6.3.9 range=LG16:7307746-7316034 5'pad=0 3'pad=0 strand=- repeatMasking=none	14	ENSDARP00000141612
113	115	27.69	27.75	66.8	66.8	66.8	dicLab1_genemodels_DLAgn_00097870_1	14-3-3 protein beta alpha-2 | 143B2 | - range=LG1A:27613105-27625390 5'pad=0 3'pad=0 strand=- repeatMasking=none	15	ENSDARP00000027118
114	116	27.67	27.69	50.24	50.24	47.37	dicLab1_genemodels_DLAgn_00047750_1	actin-related protein 3-like | ACTR3 | - range=LG15:3085507-3108655 5'pad=0 3'pad=0 strand=- repeatMasking=none	14	ENSDARP00000045149
115	117	27.4	27.43	58.51	52.76	46.28	dicLab1_genemodels_DLAgn_00046930_1	phosphoglycerate kinase 1 | PGK1 | EC:2.7.2.3 range=LG14:28138684-28149472 5'pad=0 3'pad=0 strand=- repeatMasking=none	14	ENSDARP00000070807
116	118	27.04	27.09	79.56	79.56	76	dicLab1_genemodels_DLAgn_00199270_1	glutathione s-transferase | - | EC:2.5.1.18 range=LG9:8463374-8466149 5'pad=0 3'pad=0 strand=+ repeatMasking=none	15	ENSDARP00000062517
117	119	26.97	27.05	57.52	52.29	46.08	dicLab1_genemodels_DLAgn_00189410_1	40s ribosomal protein s2 | RPS2 | - range=LG8:6985467-6987658 5'pad=0 3'pad=0 strand=+ repeatMasking=none	15	ENSDARP00000101605
118	120	26.71	26.76	39.73	39.73	37.9	dicLab1_genemodels_DLAgn_00089930_1	dolichyl-diphosphooligosaccharide--protein glycosyltransferase subunit 1 precursor | RPN1 | EC:2.4. range=LG1A:9221487-9227269 5'pad=0 3'pad=0 strand=+ repeatMasking=none	15	ENSDARP00000076844
119	121	26.59	76.35	67.71	66.25	63.75	dicLab1_genemodels_DLAgn_00090980_1	type ii keratin e3 | KRT4 | - range=LG1A:12355592-12359138 5'pad=0 3'pad=0 strand=- repeatMasking=none	15	ENSDARP00000016453
120	122	26.56	26.63	74.26	67.75	65.68	dicLab1_genemodels_DLAgn_00161370_1	transaldolase | TALDO1 | EC:2.2.1.2 range=LG5:23305498-23316340 5'pad=0 3'pad=0 strand=- repeatMasking=none	13	ENSDARP00000136867
121	123	26.25	26.29	39.69	33.14	31.21	dicLab1_genemodels_DLAgn_00120320_1	aminopeptidase -like | NPEPL1 | EC:3.4.11.0 range=LG20:13908475-13914413 5'pad=0 3'pad=0 strand=+ repeatMasking=none	13	ENSDARP00000105266
122	124	26.07	26.13	59.18	58.43	52.43	dicLab1_genemodels_DLAgn_00183480_1	40s ribosomal protein s3a | RS3A | - range=LG7:22796246-22800116 5'pad=0 3'pad=0 strand=+ repeatMasking=none	14	ENSDARP00000051762
123	125	26.02	26.07	88.43	85.19	85.19	dicLab1_genemodels_DLAgn_00038890_1	calpain small subunit 1 | CAPNS1B | - range=LG14:6295602-6299994 5'pad=0 3'pad=0 strand=+ repeatMasking=none	13	ENSDARP00000020352
124	126	25.86	25.95	10.06	9.742	8.052	dicLab1_genemodels_DLAgn_00079890_1	spectrin alpha brain isoform 3 | SPTAN1 | - range=LG19:2009829-2046559 5'pad=0 3'pad=0 strand=- repeatMasking=none	12	ENSDARP00000093027
125	127	25.83	25.85	63.75	55.62	50.63	dicLab1_genemodels_DLAgn_00085030_1	annexin a4 | ANXA4 | - range=LG19:14731052-14738070 5'pad=0 3'pad=0 strand=- repeatMasking=none	12	ENSDARP00000117628
126	128	25.8	25.88	37.5	32.36	25.42	dicLab1_genemodels_DLAgn_00130340_1	plakophilin-1-like | PKP1 | - range=LG22-25:11408076-11423023 5'pad=0 3'pad=0 strand=+ repeatMasking=none	12	ENSDARP00000069093
127	129	25.72	25.74	39.93	35.36	32.99	dicLab1_genemodels_DLAgn_00082150_1	complement component c9 | - | - range=LG19:7321868-7327025 5'pad=0 3'pad=0 strand=+ repeatMasking=none	13	ENSDARP00000121323
128	130	25.66	30.08	81.32	69.51	61.54	dicLab1_genemodels_DLAgn_00195470_1	fructose-bisphosphate aldolase a | ALDOAA | EC:4.1.2.13 range=LG8:19714728-19722784 5'pad=0 3'pad=0 strand=+ repeatMasking=none	15	ENSDARP00000018850
129	131	25.66	25.68	36.2	36.2	36.2	dicLab1_genemodels_DLAgn_00107910_1	atlastin gtpase 3 | ATL3 | - range=LG2:5684634-5690895 5'pad=0 3'pad=0 strand=+ repeatMasking=none	13	ENSDARP00000012931
130	132	25.5	30.1	35.34	35.34	30.14	dicLab1_genemodels_DLAgn_00086860_1	gelsolin-like isoform x2 | GSN | - range=LG19:20915664-20927949 5'pad=0 3'pad=0 strand=+ repeatMasking=none	13	ENSDARP00000026895
131	133	25.02	25.03	41.47	41.47	39.37	dicLab1_genemodels_DLAgn_00115690_1	annexin a1 | ANXA1 | - range=LG20:2719417-2725479 5'pad=0 3'pad=0 strand=- repeatMasking=none	13	ENSDARP00000028837
132	134	24.92	25.02	59.18	54.29	51.84	dicLab1_genemodels_DLAgn_00075780_1	60s ribosomal protein l7 | RL7 | - range=LG18-21:7255843-7259711 5'pad=0 3'pad=0 strand=+ repeatMasking=none	14	ENSDARP00000018980
133	135	24.84	24.88	72.06	69.84	63.81	dicLab1_genemodels_DLAgn_00090700_1	60s acidic ribosomal protein p0 | RPLP0 | - range=LG1A:11465272-11467596 5'pad=0 3'pad=0 strand=+ repeatMasking=none	12	ENSDARP00000067953
134	136	24.76	24.84	50	47.31	47.31	dicLab1_genemodels_DLAgn_00130090_1	biglycan precursor | BGN | - range=LG22-25:11002849-11009009 5'pad=0 3'pad=0 strand=- repeatMasking=none	14	ENSDARP00000049835
135	137	24.66	31.59	13.19	7.874	6.455	dicLab1_genemodels_DLAgn_00073570_1	collagen alpha-1 chain-like | COL12A1 | - range=LG17:22046848-22185018 5'pad=0 3'pad=0 strand=+ repeatMasking=none	13	ENSDARP00000009356
136	138	24.59	24.64	57.61	54.31	43.65	dicLab1_genemodels_DLAgn_00016170_1	actin-related protein 2-a | ACTR2B | - range=LG11:18217147-18229767 5'pad=0 3'pad=0 strand=- repeatMasking=none	13	ENSDARP00000068783
137	139	24.56	24.66	25.69	25.69	22.94	dicLab1_genemodels_DLAgn_00025010_1	trifunctional enzyme subunit mitochondrial-like | HADHA | EC:4.2.1.74 EC:2.3.1.16 EC:1.1.1.35 EC range=LG12:18257569-18266307 5'pad=0 3'pad=0 strand=+ repeatMasking=none	13	ENSDARP00000070488
138	140	24.37	26.6	36.51	36.31	31.75	dicLab1_genemodels_DLAgn_00102850_1	annexin a11-like | ANXA11A | - range=LG1B:9891873-9897228 5'pad=0 3'pad=0 strand=- repeatMasking=none	13	ENSDARP00000124670
139	141	24.35	24.42	35.42	32.12	29.51	dicLab1_genemodels_DLAgn_00054840_1	60 kda heat shock mitochondrial-like | HSPD1 | - range=LG15:23048450-23051998 5'pad=0 3'pad=0 strand=+ repeatMasking=none	13	ENSDARP00000107955
140	142	24.34	24.37	71.7	67.2	67.2	dicLab1_genemodels_DLAgn_00055990_1	f-type lectin | - | - range=LG16:1229916-1231875 5'pad=0 3'pad=0 strand=+ repeatMasking=none	14	ENSDARP00000139395
141	143	24.28	24.32	80.98	80.98	74.46	dicLab1_genemodels_DLAgn_00105510_1	cytolysin src-1-like | APNL | - range=LG1B:16320487-16321207 5'pad=0 3'pad=0 strand=- repeatMasking=none	12	ENSDARP00000106897
142	144	24.25	24.3	61.64	60.38	58.49	dicLab1_genemodels_DLAgn_00139730_1	inosine-uridine preferring nucleoside hydrolase-like | MGC52875 | - range=LG24:11543310-11545724 5'pad=0 3'pad=0 strand=+ repeatMasking=none	14	ENSDARP00000142013
143	145	24.22	24.23	68.49	53.88	51.14	dicLab1_genemodels_DLAgn_00131850_1	glutathione s-transferase mu 3 | GSTM | EC:2.5.1.18 range=LG22-25:14075764-14080120 5'pad=0 3'pad=0 strand=+ repeatMasking=none	12	ENSDARP00000132025
144	146	23.97	24.01	46.04	43.81	36.63	dicLab1_genemodels_DLAgn_00140540_1	eukaryotic translation initiation factor isoform 1b | EIF4A1 | - range=LG3:37749-45525 5'pad=0 3'pad=0 strand=+ repeatMasking=none	12	ENSDARP00000018923
145	147	23.66	23.78	29.02	24.76	23.5	dicLab1_genemodels_DLAgn_00065010_1	polyadenylate-binding protein 1-like | PABPC1 | - range=LG16:21383586-21389168 5'pad=0 3'pad=0 strand=- repeatMasking=none	12	ENSDARP00000124828
146	148	23.59	23.67	19.89	13.99	12.45	dicLab1_genemodels_DLAgn_00010800_1	eukaryotic translation initiation factor 3 subunit a | EIF3A | - range=LG11:3633611-3641449 5'pad=0 3'pad=0 strand=- repeatMasking=none	12	ENSDARP00000102398
147	149	23.54	24.64	44.26	44.26	43.09	dicLab1_genemodels_DLAgn_00053870_1	warm temperature acclimation-related 65 kda protein | WAP65 | - range=LG15:19754011-19758725 5'pad=0 3'pad=0 strand=+ repeatMasking=none	12	ENSDARP00000008466
148	150	23.3	27.39	68.04	68.04	55.92	dicLab1_genemodels_DLAgn_00042820_1	fructose-bisphosphate aldolase c | ALDOC | EC:4.1.2.13 range=LG14:15114542-15117376 5'pad=0 3'pad=0 strand=- repeatMasking=none	13	ENSDARP00000024492
149	151	23.18	23.24	40.16	35.28	32.16	dicLab1_genemodels_DLAgn_00176320_1	protein disulfide-isomerase-like | P4HB | EC:5.3.4.1 EC:1.14.11.2 range=LG7:5503128-5514951 5'pad=0 3'pad=0 strand=- repeatMasking=none	12	ENSDARP00000136475
150	152	23.01	23.08	19.21	15.8	12.2	dicLab1_genemodels_DLAgn_00162230_1	ras gtpase-activating-like protein iqgap1 | IQGAP1 | - range=LG5:26725382-26766351 5'pad=0 3'pad=0 strand=- repeatMasking=none	11	ENSDARP00000098704
151	153	22.9	22.95	16.9	10.3	9.762	dicLab1_genemodels_DLAgn_00155090_1	bifunctional aminoacyl-trna synthetase | EPRS | EC:6.1.1.15 EC:6.1.1.17 range=LG5:3423116-3443577 5'pad=0 3'pad=0 strand=- repeatMasking=none	12	ENSDARP00000070224
152	154	22.81	22.85	34.78	29.16	24	dicLab1_genemodels_DLAgn_00097850_1	protein-glutamine gamma-glutamyltransferase 5 | TGM5 | EC:2.3.2.13 range=LG1A:27581528-27595315 5'pad=0 3'pad=0 strand=+ repeatMasking=none	12	ENSDARP00000139870
153	155	22.77	22.78	57.95	57.95	53.71	dicLab1_genemodels_DLAgn_00014270_1	voltage-dependent anion-selective channel protein 2 | VDAC2 | - range=LG11:12104375-12108880 5'pad=0 3'pad=0 strand=- repeatMasking=none	12	ENSDARP00000014456
154	156	22.76	22.83	53.39	49.15	40.68	dicLab1_genemodels_DLAgn_00131480_1	60s ribosomal protein l10a | - | - range=LG22-25:13509185-13511266 5'pad=0 3'pad=0 strand=+ repeatMasking=none	12	ENSDARP00000062982
155	157	22.54	22.58	16.86	13.38	11.67	dicLab1_genemodels_DLAgn_00204260_1	epiplakin- partial | EPPK1 | - range=LG9:20698674-20704456 5'pad=0 3'pad=0 strand=- repeatMasking=none	12	ENSDARP00000125774
156	158	22.53	22.67	56.68	52.52	39.47	dicLab1_genemodels_DLAgn_00168200_1	annexin a2 | ANXA2A | - range=LG6:11554091-11558777 5'pad=0 3'pad=0 strand=+ repeatMasking=none	11	ENSDARP00000011243
157	159	22.53	22.59	43.27	41.59	36.3	dicLab1_genemodels_DLAgn_00167040_1	choriogenin l | 1-SF | - range=LG6:8307888-8309980 5'pad=0 3'pad=0 strand=+ repeatMasking=none	12	ENSDARP00000061750
158	160	22.46	22.54	48.72	33.7	33.7	dicLab1_genemodels_DLAgn_00082840_1	60s ribosomal protein l7a | RL7A | - range=LG19:9519287-9521611 5'pad=0 3'pad=0 strand=- repeatMasking=none	12	ENSDARP00000010055
159	161	22.37	22.45	62.5	60.29	48.53	dicLab1_genemodels_DLAgn_00093500_1	f-actin-capping protein subunit beta | CAPZB | - range=LG1A:16782387-16795158 5'pad=0 3'pad=0 strand=- repeatMasking=none	12	ENSDARP00000140899
160	162	22.35	22.35	41.73	41.73	37.27	dicLab1_genemodels_DLAgn_00208610_1	lumican precursor | LUM | - range=LGx:12441621-12444264 5'pad=0 3'pad=0 strand=+ repeatMasking=none	11	ENSDARP00000119600
161	163	22.14	22.27	35.47	22.75	17.23	dicLab1_genemodels_DLAgn_00200920_1	programmed cell death 6-interacting isoform x1 | PDCD6IP | - range=LG9:12780959-12796186 5'pad=0 3'pad=0 strand=- repeatMasking=none	11	ENSDARP00000031677
162	164	22.12	22.23	29.46	27.71	26.43	dicLab1_genemodels_DLAgn_00128610_1	cadherin-like protein 26-like | CDH26 | - range=LG22-25:7537970-7542649 5'pad=0 3'pad=0 strand=- repeatMasking=none	12	ENSDARP00000102644
163	165	22.12	22.18	59.94	59.94	53.01	dicLab1_genemodels_DLAgn_00193000_1	serine threonine-protein phosphatase pp1-alpha catalytic subunit-like | PPP1CAA | EC:3.1.3.16 range=LG8:14086784-14094092 5'pad=0 3'pad=0 strand=- repeatMasking=none	13	ENSDARP00000002360
164	166	22.1	22.11	84.41	74.73	74.73	dicLab1_genemodels_DLAgn_00192420_1	cytolysin src-1-like | APNL | - range=LG8:12804598-12805263 5'pad=0 3'pad=0 strand=- repeatMasking=none	12	ENSDARP00000106897
165	167	22.06	31.92	59.22	57.83	57.83	dicLab1_genemodels_DLAgn_00219760_1	enolase 3-2 | ENO3 | EC:4.2.1.11 range=UN:17249788-17254243 5'pad=0 3'pad=0 strand=- repeatMasking=none	10	ENSDARP00000120742
166	168	22.04	22.04	72.79	60	60	dicLab1_genemodels_DLAgn_00188310_1	40s ribosomal protein sa | RSSA | - range=LG8:4864104-4866035 5'pad=0 3'pad=0 strand=+ repeatMasking=none	11	ENSDARP00000123183
167	169	21.98	22.03	51.1	51.1	46.39	dicLab1_genemodels_DLAgn_00205240_1	phosphate carrier mitochondrial precursor | SLC25A3 | - range=LGx:1047379-1052889 5'pad=0 3'pad=0 strand=+ repeatMasking=none	10	ENSDARP00000033622
168	170	21.96	22.1	33.27	33.27	30.86	dicLab1_genemodels_DLAgn_00116200_1	actin binding 1c | CORO1C | - range=LG20:3782866-3816037 5'pad=0 3'pad=0 strand=- repeatMasking=none	12	ENSDARP00000026454
169	171	21.93	21.98	30.95	30.95	27.37	dicLab1_genemodels_DLAgn_00197490_1	carcinoembryonic antigen-related cell adhesion molecule 5-like | CEACAM1 | - range=LG9:2144186-2163560 5'pad=0 3'pad=0 strand=- repeatMasking=none	11	ENSDARP00000144185
170	172	21.62	21.76	36.94	33.16	31.27	dicLab1_genemodels_DLAgn_00154370_1	desmoglein-2 | DSG2 | - range=LG4:26401246-26419819 5'pad=0 3'pad=0 strand=- repeatMasking=none	12	ENSDARP00000103538
171	173	21.55	21.63	63.75	60.56	57.77	dicLab1_genemodels_DLAgn_00213460_1	proteasome subunit alpha type-7 | PSMA8 | EC:3.4.25.0 range=UN:5546314-5548579 5'pad=0 3'pad=0 strand=- repeatMasking=none	11	ENSDARP00000006445
172	174	21.26	26.15	66.93	62.6	59.45	dicLab1_genemodels_DLAgn_00061000_1	complement c3-like | C3-1 | - range=LG16:10657839-10660410 5'pad=0 3'pad=0 strand=+ repeatMasking=none	11	ENSDARP00000052687
173	175	21.23	21.35	17.12	16.18	11.81	dicLab1_genemodels_DLAgn_00153690_1	vigilin isoform x1 | HDLBP | - range=LG4:23378953-23386783 5'pad=0 3'pad=0 strand=+ repeatMasking=none	11	ENSDARP00000017412
174	176	21.18	21.27	87.57	83.05	79.66	dicLab1_genemodels_DLAgn_00192430_1	cytolysin src-1-like | APNL | - range=LG8:12806840-12808502 5'pad=0 3'pad=0 strand=- repeatMasking=none	11	ENSDARP00000144180
175	177	21.08	21.26	45.52	40.41	40.41	dicLab1_genemodels_DLAgn_00186660_1	mitogen-activated protein kinase 3 | MAPK3 | EC:2.7.11.24 EC:2.7.10.0 range=LG8:1371631-1379479 5'pad=0 3'pad=0 strand=- repeatMasking=none	12	ENSDARP00000094521
176	178	21.04	21.21	11.76	10.53	8.704	dicLab1_genemodels_DLAgn_00230370_1	fatty acid synthase | FASN | EC:1.3.1.10 EC:2.3.1.39 EC:1.1.1.100 EC:3.1.2.14 EC:4.2.1.61 EC:2 range=UN:36277278-36304909 5'pad=0 3'pad=0 strand=+ repeatMasking=none	11	ENSDARP00000105444
177	179	20.96	21.02	78.28	78.28	67.42	dicLab1_genemodels_DLAgn_00151870_1	peroxiredoxin 6 | PRDX6 | EC:1.11.1.15 range=LG4:19922340-19927771 5'pad=0 3'pad=0 strand=- repeatMasking=none	11	ENSDARP00000063876
178	180	20.8	20.84	58.3	51.57	51.57	dicLab1_genemodels_DLAgn_00012680_1	glutathione s-transferase | - | EC:2.5.1.18 range=LG11:8998370-9000232 5'pad=0 3'pad=0 strand=+ repeatMasking=none	11	ENSDARP00000141361
179	181	20.77	20.83	68	63.5	60.5	dicLab1_genemodels_DLAgn_00181620_1	60s ribosomal protein l9 | RPL9 | - range=LG7:17562824-17566271 5'pad=0 3'pad=0 strand=- repeatMasking=none	11	ENSDARP00000109653
180	182	20.63	37.61	37.4	32.92	29.56	dicLab1_genemodels_DLAgn_00025820_1	alpha-actinin-1 isoform 1 | ACTN1 | - range=LG12:19512543-19568965 5'pad=0 3'pad=0 strand=+ repeatMasking=none	10	ENSDARP00000090990
181	183	20.59	20.61	72.09	72.09	62.79	dicLab1_genemodels_DLAgn_00108720_1	gtp-binding nuclear protein ran | RAN1 | - range=LG2:7558089-7560033 5'pad=0 3'pad=0 strand=- repeatMasking=none	10	ENSDARP00000032532
182	184	20.34	20.47	65.67	64.68	57.71	dicLab1_genemodels_DLAgn_00069910_1	ras-related protein rab-10 | RAB10 | - range=LG17:11975874-11989415 5'pad=0 3'pad=0 strand=+ repeatMasking=none	11	ENSDARP00000067775
183	185	20.29	20.29	76.96	73.3	61.78	dicLab1_genemodels_DLAgn_00153360_1	dermatopontin-like | DPT | - range=LG4:22622839-22627616 5'pad=0 3'pad=0 strand=+ repeatMasking=none	10	ENSDARP00000073086
184	186	20.17	20.2	71.98	71.98	61.35	dicLab1_genemodels_DLAgn_00092930_1	ras-related protein rab-7a-like | RAB7 | - range=LG1A:15701811-15705225 5'pad=0 3'pad=0 strand=+ repeatMasking=none	10	ENSDARP00000022120
185	187	20.16	20.19	46.53	43.98	40.28	dicLab1_genemodels_DLAgn_00245430_1	alpha-2-macroglobulin-like protein 1-like | A2ML | - range=UN:62725252-62731032 5'pad=0 3'pad=0 strand=+ repeatMasking=none	10	ENSDARP00000117582
186	188	20.16	20.16	33.26	31.15	28.1	dicLab1_genemodels_DLAgn_00067150_1	alpha-1-antitrypsin homolog | SERPINA1 | - range=LG17:4396468-4398576 5'pad=0 3'pad=0 strand=+ repeatMasking=none	10	ENSDARP00000128898
187	189	20.13	20.29	36.38	35.13	27.96	dicLab1_genemodels_DLAgn_00071500_1	t-complex protein 1 subunit alpha-like | TCP1 | - range=LG17:16312903-16317972 5'pad=0 3'pad=0 strand=+ repeatMasking=none	10	ENSDARP00000104575
188	190	19.79	21.41	68.9	58.3	54.42	dicLab1_genemodels_DLAgn_00045470_1	voltage-dependent anion-selective channel protein 1 | VDAC1 | - range=LG14:22021979-22028626 5'pad=0 3'pad=0 strand=- repeatMasking=none	10	ENSDARP00000066372
189	191	19.79	19.84	26.62	22.25	16.82	dicLab1_genemodels_DLAgn_00144650_1	coagulation factor xiii a chain | F13A1 | EC:2.3.2.13 range=LG3:12921010-12929525 5'pad=0 3'pad=0 strand=+ repeatMasking=none	10	ENSDARP00000093311
190	192	19.73	25.1	61.75	58.96	53.39	dicLab1_genemodels_DLAgn_00022640_1	14-3-3 protein beta alpha | 1433B | - range=LG12:12165836-12172955 5'pad=0 3'pad=0 strand=+ repeatMasking=none	10	ENSDARP00000022550
191	193	19.72	19.76	23.22	23.22	18.52	dicLab1_genemodels_DLAgn_00019860_1	calpain-1 catalytic subunit-like | - | - range=LG12:6656632-6686727 5'pad=0 3'pad=0 strand=- repeatMasking=none	9	ENSDARP00000069340
192	194	19.68	19.76	57.79	57.41	53.23	dicLab1_genemodels_DLAgn_00171690_1	proteasome subunit alpha type-1-like | PSMA1 | EC:3.4.25.0 range=LG6:19571950-19576269 5'pad=0 3'pad=0 strand=+ repeatMasking=none	10	ENSDARP00000134179
193	195	19.66	19.76	24.86	21.35	20.91	dicLab1_genemodels_DLAgn_00137030_1	collagen alpha-2 chain-like | COL5A2 | - range=LG24:2325615-2340332 5'pad=0 3'pad=0 strand=+ repeatMasking=none	14	ENSDARP00000122378
194	196	19.66	19.72	65.98	57.68	57.68	dicLab1_genemodels_DLAgn_00091450_1	proteasome subunit alpha type-5 | PSMA5 | EC:3.4.25.0 range=LG1A:13254069-13256464 5'pad=0 3'pad=0 strand=+ repeatMasking=none	10	ENSDARP00000009133
195	197	19.62	19.67	51.25	50.97	45.71	dicLab1_genemodels_DLAgn_00171010_1	malate dehydrogenase | MDH | - range=LG6:17349722-17362298 5'pad=0 3'pad=0 strand=- repeatMasking=none	10	Non signif. Hit
196	198	19.59	19.72	51.4	49.72	43.58	dicLab1_genemodels_DLAgn_00192250_1	40s ribosomal protein s11 | - | - range=LG8:12479774-12481688 5'pad=0 3'pad=0 strand=- repeatMasking=none	11	ENSDARP00000069513
197	199	19.55	19.59	57.53	57.53	57.53	dicLab1_genemodels_DLAgn_00209330_1	40s ribosomal protein s16 | RPS16 | - range=LGx:14337380-14339515 5'pad=0 3'pad=0 strand=- repeatMasking=none	10	ENSDARP00000144303
198	200	19.44	19.47	35.02	34.81	33.12	dicLab1_genemodels_DLAgn_00167030_1	choriogenin h | ZP2.3 | - range=LG6:8302098-8304709 5'pad=0 3'pad=0 strand=- repeatMasking=none	10	ENSDARP00000090133
199	201	19.43	19.49	71.86	71.86	71.86	dicLab1_genemodels_DLAgn_00107920_1	cofilin-2 | - | - range=LG2:5695595-5701584 5'pad=0 3'pad=0 strand=+ repeatMasking=none	10	ENSDARP00000023177
200	202	19.38	19.51	29.94	23.16	20.9	dicLab1_genemodels_DLAgn_00049020_1	aspartyl-trna synthetase | DARS | EC:6.1.1.12 range=LG15:7897513-7924880 5'pad=0 3'pad=0 strand=+ repeatMasking=none	10	ENSDARP00000093249
201	203	19.36	19.46	24.57	20.89	18.66	dicLab1_genemodels_DLAgn_00096250_1	plakophilin-1-like | PKP1 | - range=LG1A:23381469-23390369 5'pad=0 3'pad=0 strand=+ repeatMasking=none	11	ENSDARP00000069093
202	204	19.22	19.25	65.63	53.13	51.88	dicLab1_genemodels_DLAgn_00057970_1	40s ribosomal protein s19 | RS19 | - range=LG16:6501272-6506342 5'pad=0 3'pad=0 strand=+ repeatMasking=none	10	ENSDARP00000133580
203	205	19.11	23.32	33.03	28.44	23.24	dicLab1_genemodels_DLAgn_00084020_1	78 kda glucose-regulated protein precursor | HSPA5 | - range=LG19:12826399-12829101 5'pad=0 3'pad=0 strand=- repeatMasking=none	10	ENSDARP00000131952
204	206	19.1	19.24	57.14	48.57	41.63	dicLab1_genemodels_DLAgn_00078760_1	proteasome activator complex subunit 2 | PSME2 | - range=LG18-21:15940492-15943302 5'pad=0 3'pad=0 strand=- repeatMasking=none	10	ENSDARP00000049166
205	207	19.09	19.13	67.46	66.03	61.72	dicLab1_genemodels_DLAgn_00110150_1	atp synthase subunit mitochondrial precursor | ATP5O | - range=LG2:10203295-10206014 5'pad=0 3'pad=0 strand=- repeatMasking=none	10	ENSDARP00000003389
206	208	18.97	37.23	60.59	59.23	59.23	dicLab1_genemodels_DLAgn_00216010_1	tubulin alpha-1a chain | TUBA8L3 | - range=UN:9412632-9414395 5'pad=0 3'pad=0 strand=+ repeatMasking=none	10	ENSDARP00000093490
207	209	18.95	19.01	55.94	55.94	55.94	dicLab1_genemodels_DLAgn_00161320_1	proteasome subunit alpha type-4-like | PSMA4 | EC:3.4.25.0 range=LG5:23251658-23254115 5'pad=0 3'pad=0 strand=- repeatMasking=none	10	ENSDARP00000067511
208	210	18.9	19.1	31.71	23.8	17.85	dicLab1_genemodels_DLAgn_00090380_1	calpastatin-like isoform x3 | ICAL | - range=LG1A:10704897-10733883 5'pad=0 3'pad=0 strand=- repeatMasking=none	9	ENSDARP00000076055
209	211	18.79	18.97	24.82	22.36	22.36	dicLab1_genemodels_DLAgn_00102400_1	peptidyl-prolyl cis-trans isomerase fkbp10-like | FKBP10 | EC:5.2.1.8 range=LG1B:8725337-8731468 5'pad=0 3'pad=0 strand=+ repeatMasking=none	11	ENSDARP00000066366
210	212	18.75	18.88	79.02	74.83	66.43	dicLab1_genemodels_DLAgn_00058020_1	14 kda apolipoprotein | APO14KDA | - range=LG16:6607826-6608898 5'pad=0 3'pad=0 strand=- repeatMasking=none	10	ENSDARP00000120304
211	213	18.73	26.2	70.49	67.62	63.93	dicLab1_genemodels_DLAgn_00129300_1	14-3-3 protein beta alpha-2 | 143B2 | - range=LG22-25:8771523-8773391 5'pad=0 3'pad=0 strand=- repeatMasking=none	9	ENSDARP00000027118
212	214	18.72	18.78	11.8	11.1	11.1	dicLab1_genemodels_DLAgn_00210110_1	cullin-associated nedd8-dissociated protein 1-like | CAND1 | - range=LGx:17444142-17456555 5'pad=0 3'pad=0 strand=- repeatMasking=none	9	ENSDARP00000011017
213	215	18.64	18.76	19.23	15.63	12.49	dicLab1_genemodels_DLAgn_00082390_1	collagen alpha-1 chain | COL5A1 | - range=LG19:7951079-8021708 5'pad=0 3'pad=0 strand=+ repeatMasking=none	14	ENSDARP00000138783
214	216	18.57	18.64	36.85	32.09	32.09	dicLab1_genemodels_DLAgn_00132210_1	6-phosphogluconate decarboxylating | PGD | EC:1.1.1.44 range=LG22-25:14814873-14820742 5'pad=0 3'pad=0 strand=+ repeatMasking=none	10	ENSDARP00000007588
215	217	18.56	18.59	27.17	23.61	20.06	dicLab1_genemodels_DLAgn_00036530_1	calpain isoform cra_a | CAPN3 | - range=LG13:26896372-26913326 5'pad=0 3'pad=0 strand=+ repeatMasking=none	9	ENSDARP00000141157
216	218	18.44	18.63	34.64	31.08	25.04	dicLab1_genemodels_DLAgn_00044180_1	chaperonin containing subunit 6a (zeta 1) | CCT6A | - range=LG14:17993238-18000173 5'pad=0 3'pad=0 strand=- repeatMasking=none	9	ENSDARP00000016831
217	219	18.42	18.48	78.91	78.91	78.91	dicLab1_genemodels_DLAgn_00266690_1	hemoglobin beta chain | - | - range=UN:96187373-96188046 5'pad=0 3'pad=0 strand=- repeatMasking=none	9	ENSDARP00000092488
218	220	18.28	18.33	49.84	42.72	38.19	dicLab1_genemodels_DLAgn_00219360_1	prohibitin 2 | PHB2 | - range=UN:16754710-16764374 5'pad=0 3'pad=0 strand=+ repeatMasking=none	9	ENSDARP00000022440
219	221	18.22	18.27	52.03	52.03	45.53	dicLab1_genemodels_DLAgn_00206140_1	fish-egg lectin | FEL | - range=LGx:3708085-3709575 5'pad=0 3'pad=0 strand=+ repeatMasking=none	9	ENSDARP00000129976
220	222	18.16	18.32	61.99	58.82	49.32	dicLab1_genemodels_DLAgn_00002690_1	natural killer cell enhancement factor | NKEF | EC:1.11.1.15 range=LG10:7077833-7080942 5'pad=0 3'pad=0 strand=- repeatMasking=none	9	ENSDARP00000116465
221	223	18.14	18.21	33.56	28.97	25.29	dicLab1_genemodels_DLAgn_00054680_1	isocitrate dehydrogenase | IDH1 | EC:1.1.1.42 range=LG15:22500251-22507445 5'pad=0 3'pad=0 strand=- repeatMasking=none	9	ENSDARP00000023774
222	224	18.13	18.14	55	47.65	47.65	dicLab1_genemodels_DLAgn_00094330_1	guanine nucleotide-binding protein g g g subunit beta-1-like | GNB1A | - range=LG1A:18079960-18083842 5'pad=0 3'pad=0 strand=- repeatMasking=none	10	ENSDARP00000111963
223	225	18.11	18.3	48.99	30.81	26.01	dicLab1_genemodels_DLAgn_00125920_1	adenosine deaminase | ADA | EC:3.5.4.4 range=LG22-25:2081113-2097346 5'pad=0 3'pad=0 strand=- repeatMasking=none	10	ENSDARP00000005284
224	226	18.11	18.22	67.09	62.03	62.03	dicLab1_genemodels_DLAgn_00156990_1	proteasome subunit beta type-1-a | PSMB1 | EC:3.4.25.0 range=LG5:10650675-10653224 5'pad=0 3'pad=0 strand=+ repeatMasking=none	12	ENSDARP00000011778
225	227	17.99	18.02	23.97	21.06	16.61	dicLab1_genemodels_DLAgn_00046000_1	protein pof1b-like | POF1B | - range=LG14:24508636-24536792 5'pad=0 3'pad=0 strand=+ repeatMasking=none	9	ENSDARP00000124164
226	228	17.95	18.06	54.29	48.93	46.79	dicLab1_genemodels_DLAgn_00205250_1	lactate dehydrogenase b | - | EC:1.1.1.27 range=LGx:1076515-1081760 5'pad=0 3'pad=0 strand=+ repeatMasking=none	9	ENSDARP00000013329
227	229	17.89	18.05	58.64	54.32	37.65	dicLab1_genemodels_DLAgn_00197450_1	40s ribosomal protein s18 | - | - range=LG9:1919736-1924214 5'pad=0 3'pad=0 strand=+ repeatMasking=none	9	ENSDARP00000133054
228	230	17.89	18.01	55.23	53.2	46.51	dicLab1_genemodels_DLAgn_00143540_1	capping protein (actin filament) gelsolin-like | CAPG | - range=LG3:10262818-10268737 5'pad=0 3'pad=0 strand=- repeatMasking=none	10	ENSDARP00000136284
229	231	17.83	17.94	74.21	74.21	67.37	dicLab1_genemodels_DLAgn_00233330_1	ras-related protein rap-1b-like | RAP1B | - range=UN:41050675-41057794 5'pad=0 3'pad=0 strand=+ repeatMasking=none	9	ENSDARP00000042249
230	232	17.79	17.95	69.01	57.75	57.75	dicLab1_genemodels_DLAgn_00173790_1	coactosin-like protein | COTL1 | - range=LG6:25934024-25944068 5'pad=0 3'pad=0 strand=+ repeatMasking=none	10	ENSDARP00000037758
231	233	17.7	17.88	38.52	38.52	32.14	dicLab1_genemodels_DLAgn_00130840_1	proliferation-associated protein 2g4-like | PA2G4A | - range=LG22-25:12447849-12452612 5'pad=0 3'pad=0 strand=- repeatMasking=none	8	ENSDARP00000057822
232	234	17.7	17.82	51.19	51.19	45.39	dicLab1_genemodels_DLAgn_00209730_1	mitochondrial atp synthase subunit gamma | ATP5C1 | - range=LGx:15444603-15448478 5'pad=0 3'pad=0 strand=+ repeatMasking=none	8	ENSDARP00000066929
233	235	17.69	17.85	24.58	23.32	16.34	dicLab1_genemodels_DLAgn_00117910_1	long-chain-fatty-acid-- ligase 1-like | ACSL1 | - range=LG20:7686267-7694086 5'pad=0 3'pad=0 strand=- repeatMasking=none	9	ENSDARP00000053749
234	236	17.54	17.62	30.47	26.73	24.11	dicLab1_genemodels_DLAgn_00174660_1	t-complex protein 1 subunit delta | CCT4 | - range=LG7:1495621-1500732 5'pad=0 3'pad=0 strand=- repeatMasking=none	9	ENSDARP00000025466
235	237	17.52	17.6	29.66	27.23	23.5	dicLab1_genemodels_DLAgn_00076370_1	v-type proton atpase catalytic subunit a-like | ATP6V1A | - range=LG18-21:8636251-8642239 5'pad=0 3'pad=0 strand=+ repeatMasking=none	9	ENSDARP00000128988
236	238	17.51	17.61	70.65	63.68	60.2	dicLab1_genemodels_DLAgn_00040970_1	transgelin | TAGLN2 | - range=LG14:12206733-12207731 5'pad=0 3'pad=0 strand=+ repeatMasking=none	9	ENSDARP00000049899
237	239	17.47	17.54	13.37	11.51	11.51	dicLab1_genemodels_DLAgn_00152400_1	multifunctional protein ade2 | PAICS | EC:6.3.2.6 EC:4.1.1.21 EC:5.4.99.18 range=LG4:20781303-20789353 5'pad=0 3'pad=0 strand=- repeatMasking=none	10	ENSDARP00000048163
238	240	17.45	17.53	28.87	21.78	18.04	dicLab1_genemodels_DLAgn_00076580_1	glycine--trna ligase | GARS | EC:6.1.1.14 range=LG18-21:8956195-8967269 5'pad=0 3'pad=0 strand=- repeatMasking=none	9	ENSDARP00000076519
239	241	17.43	17.46	73.33	70.56	70.56	dicLab1_genemodels_DLAgn_00167120_1	adp-ribosylation factor 4-like | ARF5 | - range=LG6:8574915-8578005 5'pad=0 3'pad=0 strand=- repeatMasking=none	9	ENSDARP00000062142
240	242	17.34	17.37	57.93	46.93	42.07	dicLab1_genemodels_DLAgn_00245820_1	serine threonine-protein phosphatase 2a catalytic subunit beta isoform-like | PPP2CB | - range=UN:63274898-63284409 5'pad=0 3'pad=0 strand=+ repeatMasking=none	9	ENSDARP00000140225
241	243	17.31	17.35	45.2	42.94	37.57	dicLab1_genemodels_DLAgn_00159060_1	sorbitol dehydrogenase | SORD | EC:1.1.1.14 range=LG5:16538369-16542057 5'pad=0 3'pad=0 strand=- repeatMasking=none	8	ENSDARP00000069904
242	244	17.2	17.27	51.67	48	45.67	dicLab1_genemodels_DLAgn_00193750_1	prohibitin | PHB | - range=LG8:15765590-15768457 5'pad=0 3'pad=0 strand=- repeatMasking=none	9	ENSDARP00000074525
243	245	17.15	17.27	25.95	25.95	23.26	dicLab1_genemodels_DLAgn_00088930_1	dolichyl-diphosphooligosaccharide--protein glycosyltransferase subunit 2-like | RPN2 | EC:2.4.1.119 range=LG1A:6215661-6222751 5'pad=0 3'pad=0 strand=+ repeatMasking=none	10	ENSDARP00000106080
244	246	17.05	17.13	43.3	43.3	34.1	dicLab1_genemodels_DLAgn_00171290_1	peptidyl-prolyl cis-trans isomerase b precursor | PPIB | EC:5.2.1.8 range=LG6:18436363-18440079 5'pad=0 3'pad=0 strand=+ repeatMasking=none	8	ENSDARP00000069300
245	247	16.93	17.03	37.18	30.14	30.14	dicLab1_genemodels_DLAgn_00093060_1	guanine nucleotide-binding protein g subunit alpha-2-like | GNAI2 | - range=LG1A:15948884-16006622 5'pad=0 3'pad=0 strand=- repeatMasking=none	9	ENSDARP00000128354
246	248	16.93	16.95	36.89	36.66	34.11	dicLab1_genemodels_DLAgn_00240780_1	collagen alpha-4 chain-like | COL6A4 | - range=UN:54893414-54896032 5'pad=0 3'pad=0 strand=- repeatMasking=none	9	ENSDARP00000128796
247	249	16.89	16.96	81.28	81.28	81.28	dicLab1_genemodels_DLAgn_00121980_1	phosphatidylethanolamine-binding protein 1 | PEBP1 | - range=LG20:17559166-17561461 5'pad=0 3'pad=0 strand=+ repeatMasking=none	9	ENSDARP00000061652
248	250	16.82	16.9	34.89	28.17	25.37	dicLab1_genemodels_DLAgn_00164640_1	dihydrolipoyl mitochondrial | DLD | EC:1.8.1.4 range=LG6:1097785-1104975 5'pad=0 3'pad=0 strand=- repeatMasking=none	8	ENSDARP00000017217
249	251	16.79	27.75	45.17	35.99	35.75	dicLab1_genemodels_DLAgn_00212590_1	type i cytoskeletal 13-like | CYT1 | - range=UN:3764188-3768503 5'pad=0 3'pad=0 strand=- repeatMasking=none	9	ENSDARP00000133447
250	252	16.73	16.75	17.47	13.79	12.32	dicLab1_genemodels_DLAgn_00263490_1	oxoglutarate (alpha-ketoglutarate) dehydrogenase | OGDH | EC:1.2.4.2 range=UN:91384766-91404230 5'pad=0 3'pad=0 strand=- repeatMasking=none	9	ENSDARP00000121989
251	253	16.65	16.73	32.62	26.16	24.55	dicLab1_genemodels_DLAgn_00210180_1	chaperonin containing subunit 2 | CCT2 | - range=LGx:17562977-17570867 5'pad=0 3'pad=0 strand=- repeatMasking=none	9	ENSDARP00000136096
252	254	16.54	23.03	33.72	33.72	33.72	dicLab1_genemodels_DLAgn_00014180_1	annexin a11-like | ANXA11A | - range=LG11:11622615-11629384 5'pad=0 3'pad=0 strand=+ repeatMasking=none	10	ENSDARP00000092551
253	255	16.49	16.5	54.21	54.21	49.47	dicLab1_genemodels_DLAgn_00240420_1	nucleoside diphosphate kinase | NM23 | EC:2.7.4.6 range=UN:54098253-54105067 5'pad=0 3'pad=0 strand=+ repeatMasking=none	8	ENSDARP00000136238
254	256	16.45	16.51	71.95	67.07	53.05	dicLab1_genemodels_DLAgn_00011760_1	cofilin-2-like | - | - range=LG11:6382197-6384237 5'pad=0 3'pad=0 strand=- repeatMasking=none	8	ENSDARP00000023177
255	257	16.4	16.48	22.21	13.89	10.52	dicLab1_genemodels_DLAgn_00021910_1	kinectin-like isoform x1 | KTN1 | - range=LG12:10884183-10897044 5'pad=0 3'pad=0 strand=- repeatMasking=none	8	ENSDARP00000107134
256	258	16.31	16.4	28.84	27.15	21.16	dicLab1_genemodels_DLAgn_00199130_1	tyrosine--trna cytoplasmic-like | YARS | EC:6.1.1.1 range=LG9:8282935-8286232 5'pad=0 3'pad=0 strand=+ repeatMasking=none	8	ENSDARP00000052125
257	259	16.29	16.41	34.24	32.54	28.14	dicLab1_genemodels_DLAgn_00131870_1	atp synthase subunit mitochondrial precursor | ATP5F1 | - range=LG22-25:14089827-14093652 5'pad=0 3'pad=0 strand=- repeatMasking=none	9	ENSDARP00000002747
258	260	16.23	16.24	47.56	43.09	39.02	dicLab1_genemodels_DLAgn_00029470_1	proteasome subunit alpha type-6 | PSMA6B | EC:3.4.25.0 range=LG13:7690001-7694305 5'pad=0 3'pad=0 strand=- repeatMasking=none	8	ENSDARP00000064461
259	261	16.19	16.25	55.29	54.81	54.81	dicLab1_genemodels_DLAgn_00008690_1	40s ribosomal protein s8 | RPS8 | - range=LG10:19965887-19969136 5'pad=0 3'pad=0 strand=- repeatMasking=none	8	ENSDARP00000074464
260	262	16.16	16.3	34.25	32.56	25.79	dicLab1_genemodels_DLAgn_00069990_1	trifunctional enzyme subunit mitochondrial | HADHB | EC:1.1.1.211 EC:2.3.1.16 range=LG17:12285738-12291833 5'pad=0 3'pad=0 strand=- repeatMasking=none	9	ENSDARP00000067447
261	263	16.14	16.19	39.26	36.5	36.5	dicLab1_genemodels_DLAgn_00120580_1	voltage-dependent anion channel 3 | VDAC3 | - range=LG20:14219513-14228374 5'pad=0 3'pad=0 strand=+ repeatMasking=none	9	ENSDARP00000121437
262	264	16.09	16.13	58.49	44.34	44.34	dicLab1_genemodels_DLAgn_00000770_1	ras-related protein rab-2a | RAB2A | - range=LG10:2223346-2247116 5'pad=0 3'pad=0 strand=- repeatMasking=none	8	ENSDARP00000003571
263	265	16.08	18.18	25.77	25.77	25.77	dicLab1_genemodels_DLAgn_00166650_1	choriogenin h | - | - range=LG6:7570993-7573937 5'pad=0 3'pad=0 strand=- repeatMasking=none	9	ENSDARP00000072211
264	266	15.78	15.89	35.82	31.97	30.29	dicLab1_genemodels_DLAgn_00192770_1	60s ribosomal protein l3 | RL3 | - range=LG8:13565503-13568930 5'pad=0 3'pad=0 strand=- repeatMasking=none	9	ENSDARP00000003700
265	267	15.71	15.77	76.72	69.83	69.83	dicLab1_genemodels_DLAgn_00201770_1	60s ribosomal protein l30 | RPL30 | - range=LG9:14702473-14704912 5'pad=0 3'pad=0 strand=- repeatMasking=none	8	ENSDARP00000144218
266	268	15.69	15.74	29.93	28.83	18.07	dicLab1_genemodels_DLAgn_00229490_1	uncharacterized protein loc101478783 | RPZ5 | - range=UN:34570078-34576001 5'pad=0 3'pad=0 strand=- repeatMasking=none	7	Non signif. Hit
267	269	15.53	15.58	72.12	72.12	64.24	dicLab1_genemodels_DLAgn_00080900_1	peptidyl-prolyl cis-trans isomerase-like | PPIAB | EC:5.2.1.8 range=LG19:4572362-4574817 5'pad=0 3'pad=0 strand=- repeatMasking=none	9	ENSDARP00000134856
268	270	15.5	19.89	42.39	30.22	25.15	dicLab1_genemodels_DLAgn_00177850_1	type i keratin e7 | CYT1 | - range=LG7:9676756-9681707 5'pad=0 3'pad=0 strand=- repeatMasking=none	8	ENSDARP00000121430
269	271	15.47	15.58	18.71	16.98	14.1	dicLab1_genemodels_DLAgn_00045790_1	arginine--trna cytoplasmic | RARS | EC:6.1.1.19 range=LG14:23174095-23197494 5'pad=0 3'pad=0 strand=+ repeatMasking=none	8	ENSDARP00000107383
270	272	15.43	15.47	18.17	18.17	13.66	dicLab1_genemodels_DLAgn_00148060_1	nucleolin-like isoform 1 | NCL | - range=LG4:10848907-10856539 5'pad=0 3'pad=0 strand=+ repeatMasking=none	8	ENSDARP00000013803
271	273	15.33	15.45	39.45	30.7	27.51	dicLab1_genemodels_DLAgn_00126850_1	mitochondrial citrate synthase precursor | CS | EC:2.3.3.1 range=LG22-25:4048640-4059344 5'pad=0 3'pad=0 strand=+ repeatMasking=none	8	ENSDARP00000135698
272	274	15.31	15.39	57.49	47.83	44.93	dicLab1_genemodels_DLAgn_00186780_1	rho gdp-dissociation inhibitor 1 | ARHGDIA | - range=LG8:1537777-1541288 5'pad=0 3'pad=0 strand=- repeatMasking=none	9	ENSDARP00000064310
273	275	15.22	15.29	50.57	47.16	42.61	dicLab1_genemodels_DLAgn_00218850_1	60s ribosomal protein l18a | RPL18A | - range=UN:16053856-16057588 5'pad=0 3'pad=0 strand=- repeatMasking=none	8	ENSDARP00000038658
274	276	15.19	15.27	65.71	60	59.29	dicLab1_genemodels_DLAgn_00219680_1	ribosomal protein l23 | RPL23 | - range=UN:17105584-17111094 5'pad=0 3'pad=0 strand=- repeatMasking=none	8	ENSDARP00000069977
275	277	15.03	15.1	6.287	3.764	3.764	dicLab1_genemodels_DLAgn_00031970_1	pre-mrna-processing-splicing factor 8 | PRPF8 | - range=LG13:15428336-15443577 5'pad=0 3'pad=0 strand=- repeatMasking=none	8	ENSDARP00000121091
276	278	14.95	14.99	49.11	45.09	45.09	dicLab1_genemodels_DLAgn_00203190_1	ribosomal protein s5 | RS5 | - range=LG9:18223016-18226308 5'pad=0 3'pad=0 strand=+ repeatMasking=none	8	ENSDARP00000123493
277	279	14.9	14.99	42.47	34.78	31.77	dicLab1_genemodels_DLAgn_00209380_1	nadh-cytochrome b5 reductase 3 | CYB5R3 | - range=LGx:14664111-14669403 5'pad=0 3'pad=0 strand=+ repeatMasking=none	8	ENSDARP00000014732
278	280	14.86	14.88	56.25	47.5	47.5	dicLab1_genemodels_DLAgn_00064060_1	proteasome subunit alpha type-2-like | PSMA2 | EC:3.4.25.0 range=LG16:17572338-17576561 5'pad=0 3'pad=0 strand=+ repeatMasking=none	9	ENSDARP00000058679
279	281	14.83	14.88	48.62	41.28	41.28	dicLab1_genemodels_DLAgn_00151450_1	ras-related protein rab-11b-like | RAB11B | - range=LG4:19367797-19369883 5'pad=0 3'pad=0 strand=+ repeatMasking=none	8	ENSDARP00000061365
280	282	14.83	14.88	31.97	31.97	31.97	dicLab1_genemodels_DLAgn_00202270_1	cytosolic nonspecific dipeptidase | CNDP2 | EC:3.4.13.0 EC:3.4.13.0 range=LG9:16340838-16348010 5'pad=0 3'pad=0 strand=- repeatMasking=none	9	ENSDARP00000033632
281	283	14.81	14.85	39.07	39.07	39.07	dicLab1_genemodels_DLAgn_00131070_1	myosin light polypeptide 6 | MYL6B | - range=LG22-25:12824294-12830613 5'pad=0 3'pad=0 strand=+ repeatMasking=none	8	ENSDARP00000120093
282	284	14.8	14.89	58.85	58.41	54.87	dicLab1_genemodels_DLAgn_00049240_1	translationally-controlled tumor protein | TPT1 | - range=LG15:8378901-8381974 5'pad=0 3'pad=0 strand=- repeatMasking=none	8	ENSDARP00000110449
283	285	14.76	14.83	78.95	75	69.74	dicLab1_genemodels_DLAgn_00232470_1	uncharacterized protein iii | - | - range=UN:39620859-39622496 5'pad=0 3'pad=0 strand=+ repeatMasking=none	7	Non signif. Hit
284	286	14.75	14.8	30.42	29.82	25.84	dicLab1_genemodels_DLAgn_00018050_1	v-type proton atpase subunit brain isoform-like | ATP6V1B2 | EC:3.6.3.0 range=LG11:25336658-25379338 5'pad=0 3'pad=0 strand=- repeatMasking=none	8	ENSDARP00000008834
285	287	14.69	14.89	54.11	52.66	30.68	dicLab1_genemodels_DLAgn_00192830_1	branched-chain-amino-acid cytosolic-like | BCAT2 | EC:2.6.1.42 range=LG8:13614180-13625191 5'pad=0 3'pad=0 strand=- repeatMasking=none	8	ENSDARP00000122776
286	288	14.61	14.73	37.73	30.83	22.11	dicLab1_genemodels_DLAgn_00214270_1	fibrinogen beta chain precursor | FGB | - range=UN:6969884-6976429 5'pad=0 3'pad=0 strand=- repeatMasking=none	8	ENSDARP00000016228
287	289	14.6	27.73	29.95	18.63	17.37	dicLab1_genemodels_DLAgn_00137410_1	sodium potassium-transporting atpase alpha-1 subunit | - | EC:3.6.3.9 range=LG24:3792979-3807325 5'pad=0 3'pad=0 strand=+ repeatMasking=none	7	ENSDARP00000048827
288	290	14.54	14.6	46.88	46.88	43.75	dicLab1_genemodels_DLAgn_00189730_1	ras-related c3 botulinum toxin substrate 1-like | RAC1 | - range=LG8:7618646-7624518 5'pad=0 3'pad=0 strand=+ repeatMasking=none	8	ENSDARP00000096950
289	291	14.51	18.93	27.49	27.49	20.74	dicLab1_genemodels_DLAgn_00040810_1	plastin-3 isoform 1 | PLS3 | - range=LG14:12010546-12020364 5'pad=0 3'pad=0 strand=- repeatMasking=none	8	ENSDARP00000054848
290	292	14.48	14.51	56.52	56.52	37.68	dicLab1_genemodels_DLAgn_00058040_1	apolipoprotein e | APOEB | - range=LG16:6620470-6621594 5'pad=0 3'pad=0 strand=- repeatMasking=none	7	ENSDARP00000058964
291	293	14.45	14.7	24.32	22.76	19.65	dicLab1_genemodels_DLAgn_00128310_1	glucose-6-phosphate 1-dehydrogenase | G6PD | EC:1.1.1.49 range=LG22-25:6678422-6686519 5'pad=0 3'pad=0 strand=- repeatMasking=none	8	ENSDARP00000115363
292	294	14.38	14.54	14.2	7.492	6.861	dicLab1_genemodels_DLAgn_00095000_1	isoleucine--trna cytoplasmic-like | IARS | EC:6.1.1.5 range=LG1A:19772041-19822226 5'pad=0 3'pad=0 strand=- repeatMasking=none	7	ENSDARP00000136392
293	295	14.27	14.31	15.63	13.62	13.62	dicLab1_genemodels_DLAgn_00006120_1	desmocollin-2 isoform x1 | DSC2 | - range=LG10:13648811-13655914 5'pad=0 3'pad=0 strand=- repeatMasking=none	7	ENSDARP00000090832
294	296	14.17	14.28	35.83	33.02	24.12	dicLab1_genemodels_DLAgn_00188260_1	atp-dependent rna helicase ddx39 | DDX39B | - range=LG8:4786101-4790178 5'pad=0 3'pad=0 strand=+ repeatMasking=none	7	ENSDARP00000010925
295	297	14.16	14.23	39.76	36.59	27.32	dicLab1_genemodels_DLAgn_00175090_1	aspartate cytoplasmic-like | GOT1 | EC:2.6.1.1 EC:2.6.1.5 EC:2.6.1.57 EC:2.6.1.9 range=LG7:2254870-2261486 5'pad=0 3'pad=0 strand=- repeatMasking=none	7	ENSDARP00000129948
296	298	14.12	19.29	49.41	49.41	46.27	dicLab1_genemodels_DLAgn_00028850_1	14-3-3 protein epsilon | YWHAE1 | - range=LG13:5605136-5614183 5'pad=0 3'pad=0 strand=+ repeatMasking=none	7	ENSDARP00000032575
297	299	14.09	14.18	55.91	50.79	43.7	dicLab1_genemodels_DLAgn_00178380_1	phosphoglycerate mutase 1 | PGAM1 | EC:3.1.3.13 EC:5.4.2.1 EC:5.4.2.4 range=LG7:10375134-10377888 5'pad=0 3'pad=0 strand=- repeatMasking=none	7	ENSDARP00000006201
298	300	14.05	14.23	40.94	32.68	30.31	dicLab1_genemodels_DLAgn_00145690_1	histidine-rich glyco | FETUB | - range=LG4:2784300-2789783 5'pad=0 3'pad=0 strand=- repeatMasking=none	9	ENSDARP00000070561
299	301	14.03	18.23	76.85	67.49	58.13	dicLab1_genemodels_DLAgn_00017760_1	ras-related protein orab-1 | RAB1A | - range=LG11:24265432-24274117 5'pad=0 3'pad=0 strand=- repeatMasking=none	8	ENSDARP00000043001
300	302	14.03	14.07	36.76	31.62	23.78	dicLab1_genemodels_DLAgn_00213270_1	alpha-2-macroglobulin-like protein 1-like | A2ML | - range=UN:4972067-4976037 5'pad=0 3'pad=0 strand=+ repeatMasking=none	7	ENSDARP00000132820
301	303	14.02	52.34	79.81	78.1	78.1	dicLab1_genemodels_DLAgn_00247660_1	cytoplasmic 1-like | ACTB | - range=UN:66247645-66252235 5'pad=0 3'pad=0 strand=+ repeatMasking=none	8	ENSDARP00000122263
302	304	13.86	14.54	83.13	73.75	65.63	dicLab1_genemodels_DLAgn_00245790_1	peptidyl-prolyl cis-trans isomerase-like | PPIAA | EC:5.2.1.8 range=UN:63214586-63218183 5'pad=0 3'pad=0 strand=- repeatMasking=none	7	ENSDARP00000003641
303	305	13.84	20.53	20.84	19.94	19.94	dicLab1_genemodels_DLAgn_00248260_1	complement component c3 | C3-1 | - range=UN:67157311-67174469 5'pad=0 3'pad=0 strand=- repeatMasking=none	7	ENSDARP00000052687
304	306	13.8	13.92	49.18	49.18	40.98	dicLab1_genemodels_DLAgn_00183600_1	ubiquitin carboxyl-terminal hydrolase isozyme l1 | UCHL1 | EC:3.1.2.15 range=LG7:23219842-23224549 5'pad=0 3'pad=0 strand=- repeatMasking=none	8	ENSDARP00000034536
305	307	13.77	13.9	51.85	44.81	42.22	dicLab1_genemodels_DLAgn_00137270_1	methyltransferase ddb_g0268948-like | YH09 | EC:2.1.1.0 range=LG24:3354868-3358764 5'pad=0 3'pad=0 strand=- repeatMasking=none	7	ENSDARP00000120471
306	308	13.74	44.77	78.38	77.93	77.93	dicLab1_genemodels_DLAgn_00204840_1	beta 5-tubulin | TUBB | - range=LG9:22285263-22293399 5'pad=0 3'pad=0 strand=- repeatMasking=none	7	ENSDARP00000130980
307	309	13.72	15.93	63.45	59.9	51.78	dicLab1_genemodels_DLAgn_00177160_1	peroxiredoxin 2 | PRDX1 | EC:1.11.1.15 range=LG7:8502532-8505465 5'pad=0 3'pad=0 strand=- repeatMasking=none	7	ENSDARP00000040396
308	310	13.68	13.81	42.01	42.01	39.5	dicLab1_genemodels_DLAgn_00243050_1	complement component c3 | C3-1 | - range=UN:58537394-58540905 5'pad=0 3'pad=0 strand=- repeatMasking=none	8	ENSDARP00000130571
309	311	13.67	13.75	33.42	27.25	24.16	dicLab1_genemodels_DLAgn_00073340_1	proteasome ( macropain) 26s 6 | PSMC6 | EC:3.6.1.15 range=LG17:21378390-21387491 5'pad=0 3'pad=0 strand=+ repeatMasking=none	7	ENSDARP00000053833
310	312	13.65	13.79	17.46	17.46	13.79	dicLab1_genemodels_DLAgn_00022880_1	heterogeneous nuclear ribonucleoprotein q-like | SYNCRIPL | - range=LG12:13124711-13129895 5'pad=0 3'pad=0 strand=- repeatMasking=none	7	ENSDARP00000037410
311	313	13.62	13.74	17.33	17.33	14.56	dicLab1_genemodels_DLAgn_00011030_1	eukaryotic translation initiation factor 3 subunit l-like | EIF3L | - range=LG11:3963433-3968341 5'pad=0 3'pad=0 strand=+ repeatMasking=none	7	ENSDARP00000134724
312	314	13.61	13.71	45.72	44.14	33.78	dicLab1_genemodels_DLAgn_00145590_1	leukocyte elastase inhibitor-like | ILEU | - range=LG4:2548122-2552851 5'pad=0 3'pad=0 strand=+ repeatMasking=none	7	ENSDARP00000144503
313	315	13.54	13.65	41.56	41.15	41.15	dicLab1_genemodels_DLAgn_00173730_1	uncharacterized protein loc101481927 isoform x2 | - | - range=LG6:25884430-25889728 5'pad=0 3'pad=0 strand=- repeatMasking=none	7	ENSDARP00000097753
314	316	13.47	13.51	27.42	27.19	27.19	dicLab1_genemodels_DLAgn_00037370_1	n-acylneuraminate cytidylyltransferase | CMASA | EC:2.7.7.43 range=LG14:1250675-1257062 5'pad=0 3'pad=0 strand=- repeatMasking=none	7	ENSDARP00000074418
315	317	13.44	13.47	92	92	92	dicLab1_genemodels_DLAgn_00244190_1	leukocyte cysteine proteinase inhibitor 1-like | - | - range=UN:60708419-60710018 5'pad=0 3'pad=0 strand=+ repeatMasking=none	8	ENSDARP00000032643
316	318	13.42	13.54	50.52	46.39	46.39	dicLab1_genemodels_DLAgn_00072370_1	ribosomal protein s7 | RPS7 | - range=LG17:18567575-18572231 5'pad=0 3'pad=0 strand=- repeatMasking=none	7	ENSDARP00000109497
317	319	13.41	13.48	57.3	57.3	51.12	dicLab1_genemodels_DLAgn_00086040_1	actin-related protein 2 3 complex subunit 3 | ARPC3 | - range=LG19:16871792-16875254 5'pad=0 3'pad=0 strand=- repeatMasking=none	6	ENSDARP00000075074
318	320	13.4	13.69	26.96	16.78	14.17	dicLab1_genemodels_DLAgn_00136940_1	glycerol-3-phosphate mitochondrial precursor | GPD2 | EC:1.1.1.8 EC:1.1.1.49 EC:1.1.5.3 range=LG24:2149792-2166624 5'pad=0 3'pad=0 strand=+ repeatMasking=none	7	ENSDARP00000119186
319	321	13.37	13.41	35.52	35.52	35.52	dicLab1_genemodels_DLAgn_00012910_1	enoyl- mitochondrial precursor | ECHS1 | EC:4.2.1.17 EC:4.2.1.74 range=LG11:9206087-9210391 5'pad=0 3'pad=0 strand=- repeatMasking=none	8	ENSDARP00000001565
320	322	13.31	13.47	49.44	46.63	42.13	dicLab1_genemodels_DLAgn_00204550_1	60s ribosomal protein l11 | RL11 | - range=LG9:21179891-21183030 5'pad=0 3'pad=0 strand=+ repeatMasking=none	7	ENSDARP00000063869
321	323	13.31	13.4	32.41	28.7	16.2	dicLab1_genemodels_DLAgn_00039820_1	reggie protein 1b | FLOT2A | - range=LG14:9122180-9136816 5'pad=0 3'pad=0 strand=+ repeatMasking=none	6	ENSDARP00000136946
322	324	13.25	13.29	67.83	62.94	62.94	dicLab1_genemodels_DLAgn_00266680_1	alpha hemoglobin a | HBAA1 | - range=UN:96184580-96185290 5'pad=0 3'pad=0 strand=+ repeatMasking=none	7	ENSDARP00000100779
323	325	13.21	13.24	53.64	46.82	46.82	dicLab1_genemodels_DLAgn_00192610_1	ras-related protein rab-5c | RAB5C | - range=LG8:13239344-13242533 5'pad=0 3'pad=0 strand=+ repeatMasking=none	7	ENSDARP00000033828
324	326	13.17	13.33	21.82	18.16	12.74	dicLab1_genemodels_DLAgn_00008590_1	far upstream element-binding protein 1 isoform x1 | FUBP1 | - range=LG10:19585782-19593492 5'pad=0 3'pad=0 strand=+ repeatMasking=none	6	ENSDARP00000075883
325	327	13.15	13.31	40.09	39.62	34.91	dicLab1_genemodels_DLAgn_00155080_1	lactoylglutathione lyase | GLO1 | EC:4.4.1.5 range=LG5:3415421-3421198 5'pad=0 3'pad=0 strand=- repeatMasking=none	7	ENSDARP00000090756
326	328	13	13.14	13.85	9.037	8.024	dicLab1_genemodels_DLAgn_00044950_1	leucyl-trna cytoplasmic | LARS | EC:6.1.1.4 range=LG14:19403576-19427264 5'pad=0 3'pad=0 strand=+ repeatMasking=none	6	ENSDARP00000003359
327	329	12.96	13.04	55.44	46.63	46.63	dicLab1_genemodels_DLAgn_00135110_1	transforming protein precursor | RHOA | - range=LG22-25:23515551-23517162 5'pad=0 3'pad=0 strand=+ repeatMasking=none	7	ENSDARP00000144555
328	330	12.95	13.14	20.62	12.86	11.26	dicLab1_genemodels_DLAgn_00121200_1	endoplasmic reticulum aminopeptidase 1 | ERAP1 | - range=LG20:15416973-15424650 5'pad=0 3'pad=0 strand=+ repeatMasking=none	7	ENSDARP00000089298
329	331	12.94	13.1	35.46	32.98	32.62	dicLab1_genemodels_DLAgn_00097140_1	mimecan precursor | MIME | - range=LG1A:25953681-25958751 5'pad=0 3'pad=0 strand=- repeatMasking=none	7	ENSDARP00000064800
330	332	12.86	13.03	21.7	14.12	9.519	dicLab1_genemodels_DLAgn_00148370_1	26s proteasome non-atpase regulatory subunit 1-like | PSMD1 | - range=LG4:11850546-11889462 5'pad=0 3'pad=0 strand=- repeatMasking=none	7	ENSDARP00000133612
331	333	12.85	13.36	7.728	4.645	4.096	dicLab1_genemodels_DLAgn_00160200_1	fibronectin isoform 2 | FN1 | - range=LG5:20276232-20295957 5'pad=0 3'pad=0 strand=+ repeatMasking=none	7	ENSDARP00000005796
332	334	12.85	13.05	33.26	26	22.48	dicLab1_genemodels_DLAgn_00058560_1	flotillin 1 | FLOT1 | - range=LG16:7500136-7504943 5'pad=0 3'pad=0 strand=+ repeatMasking=none	7	ENSDARP00000094800
333	335	12.84	13.06	42.72	42.72	35.28	dicLab1_genemodels_DLAgn_00010150_1	tumor-associated calcium signal transducer 2 precursor | EPCAM | - range=LG11:1628498-1630663 5'pad=0 3'pad=0 strand=- repeatMasking=none	8	ENSDARP00000059320
334	336	12.78	12.82	45.88	45.36	45.36	dicLab1_genemodels_DLAgn_00089780_1	actin-related protein 2 3 complex subunit 4 | ARPC4 | - range=LG1A:9033976-9036274 5'pad=0 3'pad=0 strand=+ repeatMasking=none	6	ENSDARP00000025212
335	337	12.77	15.32	48.78	48.78	44.72	dicLab1_genemodels_DLAgn_00067200_1	proteasome subunit alpha type-6 | PSMA6A | EC:3.4.25.0 range=LG17:4930588-4935564 5'pad=0 3'pad=0 strand=+ repeatMasking=none	8	ENSDARP00000006320
336	338	12.76	12.88	46.29	37.46	32.86	dicLab1_genemodels_DLAgn_00035760_1	26s proteasome non-atpase regulatory subunit 8 | PSD8 | - range=LG13:25498071-25501169 5'pad=0 3'pad=0 strand=- repeatMasking=none	7	ENSDARP00000130737
337	339	12.65	14.96	85.31	69.49	63.84	dicLab1_genemodels_DLAgn_00105520_1	cytolysin src-1-like | APNL | - range=LG1B:16322026-16322960 5'pad=0 3'pad=0 strand=- repeatMasking=none	7	ENSDARP00000144180
338	340	12.57	12.63	12.84	10.65	10.65	dicLab1_genemodels_DLAgn_00176720_1	catenin delta-1-like | CTNND1 | - range=LG7:6730471-6748454 5'pad=0 3'pad=0 strand=+ repeatMasking=none	6	ENSDARP00000096826
339	341	12.55	12.63	24.2	17.99	14.01	dicLab1_genemodels_DLAgn_00145840_1	complement factor h-like | CFH | - range=LG4:3780208-3788036 5'pad=0 3'pad=0 strand=+ repeatMasking=none	6	ENSDARP00000137998
340	342	12.5	12.58	28.73	27.15	25.11	dicLab1_genemodels_DLAgn_00027020_1	creatine testis isozyme | KCRT | EC:2.7.3.2 range=LG12:22134008-22136899 5'pad=0 3'pad=0 strand=- repeatMasking=none	6	ENSDARP00000134063
341	343	12.48	12.63	24.53	22.28	15.89	dicLab1_genemodels_DLAgn_00040680_1	moesin | MSN | - range=LG14:11784852-11799844 5'pad=0 3'pad=0 strand=+ repeatMasking=none	7	ENSDARP00000017246
342	344	12.47	12.73	9.397	5.975	5.323	dicLab1_genemodels_DLAgn_00092280_1	extended synaptotagmin-1-like | ESYT1 | - range=LG1A:14774915-14793043 5'pad=0 3'pad=0 strand=- repeatMasking=none	7	ENSDARP00000017911
343	345	12.45	12.61	28.87	21.91	19.48	dicLab1_genemodels_DLAgn_00260200_1	phosphoglucose isomerase-1 | GPIA | EC:5.3.1.9 range=UN:85995256-86012277 5'pad=0 3'pad=0 strand=- repeatMasking=none	7	ENSDARP00000009909
344	346	12.35	12.48	56.2	51.82	47.45	dicLab1_genemodels_DLAgn_00198950_1	60s ribosomal protein l14 | RPL14 | - range=LG9:7913982-7916761 5'pad=0 3'pad=0 strand=+ repeatMasking=none	6	ENSDARP00000140879
345	347	12.33	12.56	33.24	31.01	31.01	dicLab1_genemodels_DLAgn_00195320_1	protein arginine methyltransferase 1 | PRMT1 | - range=LG8:18937587-18944051 5'pad=0 3'pad=0 strand=+ repeatMasking=none	7	ENSDARP00000010384
346	348	12.29	14.56	27.7	21.95	15.33	dicLab1_genemodels_DLAgn_00229020_1	lamin b2 | LMNB2 | - range=UN:33723091-33737718 5'pad=0 3'pad=0 strand=+ repeatMasking=none	5	ENSDARP00000139279
347	349	12.27	12.38	18.08	13.45	9.151	dicLab1_genemodels_DLAgn_00111130_1	catenin alpha-1 | CTNNA1 | - range=LG2:12236789-12310109 5'pad=0 3'pad=0 strand=+ repeatMasking=none	6	ENSDARP00000132933
348	350	12.24	12.31	27.11	27.11	24.18	dicLab1_genemodels_DLAgn_00009160_1	eukaryotic translation initiation factor 3 subunit f | EIF3F | - range=LG10:20747427-20750748 5'pad=0 3'pad=0 strand=- repeatMasking=none	6	ENSDARP00000127037
349	351	12.22	12.3	21.72	18.28	14.06	dicLab1_genemodels_DLAgn_00042480_1	dihydrolipoamide s-acetyltransferase (e2 component of pyruvate dehydrogenase complex) | DLAT | EC:2 range=LG14:14845734-14853573 5'pad=0 3'pad=0 strand=- repeatMasking=none	6	ENSDARP00000023098
350	352	12.18	12.24	59.24	59.24	59.24	dicLab1_genemodels_DLAgn_00225060_1	g-type lysozyme | - | EC:3.2.1.17 range=UN:27552918-27554115 5'pad=0 3'pad=0 strand=+ repeatMasking=none	7	ENSDARP00000073908
351	353	12.11	12.38	52.26	45.73	34.17	dicLab1_genemodels_DLAgn_00023060_1	60s ribosomal protein l13a | - | - range=LG12:13331419-13335730 5'pad=0 3'pad=0 strand=+ repeatMasking=none	8	ENSDARP00000064738
352	354	12.11	12.35	24.18	23.88	20.9	dicLab1_genemodels_DLAgn_00045930_1	heterogeneous nuclear ribonucleoprotein a b | HNRNPAB | - range=LG14:24419861-24424491 5'pad=0 3'pad=0 strand=- repeatMasking=none	6	ENSDARP00000124217
353	355	12.09	12.14	37.7	32.46	30.89	dicLab1_genemodels_DLAgn_00123220_1	protein-lysine 6-oxidase-like | LOX | EC:1.4.3.0 range=LG20:21468161-21472169 5'pad=0 3'pad=0 strand=- repeatMasking=none	8	ENSDARP00000014541
354	356	12.05	12.14	45	44.44	37.78	dicLab1_genemodels_DLAgn_00096400_1	ribosomal protein s10 | RPS10 | - range=LG1A:23847540-23852024 5'pad=0 3'pad=0 strand=- repeatMasking=none	6	ENSDARP00000134332
355	357	12.02	12.02	22.46	16.63	16.63	dicLab1_genemodels_DLAgn_00029960_1	von willebrand factor a domain-containing protein 5a-like | VWA5A | - range=LG13:8935855-8941184 5'pad=0 3'pad=0 strand=- repeatMasking=none	6	ENSDARP00000127559
356	358	12.01	12.12	11.41	7.981	5.347	dicLab1_genemodels_DLAgn_00153160_1	cytoplasmic fmr1-interacting protein 1 homolog | CYFIP1 | - range=LG4:22161699-22185586 5'pad=0 3'pad=0 strand=+ repeatMasking=none	6	ENSDARP00000065126
357	359	12	20.85	42.92	40.64	39.04	dicLab1_genemodels_DLAgn_00215390_1	collagen alpha-6 chain-like | COL6A6 | - range=UN:8559046-8563595 5'pad=0 3'pad=0 strand=- repeatMasking=none	6	ENSDARP00000103549
358	360	12	12	53.85	53.85	53.85	dicLab1_genemodels_DLAgn_00215310_1	---NA--- | - | - range=UN:8466856-8468499 5'pad=0 3'pad=0 strand=+ repeatMasking=none	6	Non signif. Hit
359	361	11.97	12.04	46.79	46.79	41.03	dicLab1_genemodels_DLAgn_00016980_1	ribosomal protein s27a | RPS27A | - range=LG11:22097714-22100695 5'pad=0 3'pad=0 strand=- repeatMasking=none	6	ENSDARP00000128775
360	362	11.93	12.02	27.4	27.4	27.4	dicLab1_genemodels_DLAgn_00137910_1	actin-related protein 2 3 complex subunit 2-like | ARPC2 | - range=LG24:5176701-5186178 5'pad=0 3'pad=0 strand=- repeatMasking=none	8	ENSDARP00000090576
361	363	11.88	11.97	68.42	60.15	60.15	dicLab1_genemodels_DLAgn_00200870_1	fatty acid binding protein h8-isoform | - | - range=LG9:12719772-12723200 5'pad=0 3'pad=0 strand=- repeatMasking=none	7	ENSDARP00000039143
362	364	11.86	12.01	16.56	12.4	9.123	dicLab1_genemodels_DLAgn_00085480_1	nad mitochondrial | NNT | EC:1.6.1.2 range=LG19:15416507-15446456 5'pad=0 3'pad=0 strand=- repeatMasking=none	8	ENSDARP00000032730
363	365	11.74	11.79	78.7	78.7	73.15	dicLab1_genemodels_DLAgn_00144500_1	thioredoxin-like isoform x2 | - | - range=LG3:12654687-12658104 5'pad=0 3'pad=0 strand=+ repeatMasking=none	6	ENSDARP00000064788
364	366	11.72	11.78	38.4	38.4	38.4	dicLab1_genemodels_DLAgn_00030490_1	40s ribosomal protein s25-like | RPS25 | - range=LG13:10400544-10402590 5'pad=0 3'pad=0 strand=+ repeatMasking=none	6	ENSDARP00000061273
365	367	11.69	11.79	34.56	34.56	29.04	dicLab1_genemodels_DLAgn_00163490_1	mitochondrial carrier homolog 2 | MTCH2 | - range=LG5:30071522-30081805 5'pad=0 3'pad=0 strand=+ repeatMasking=none	6	ENSDARP00000016602
366	368	11.69	11.73	45.73	28.66	28.66	dicLab1_genemodels_DLAgn_00042740_1	60s ribosomal protein l23a | RL23A | - range=LG14:15072238-15074487 5'pad=0 3'pad=0 strand=- repeatMasking=none	6	ENSDARP00000006624
367	369	11.5	11.66	65.38	61.54	56.15	dicLab1_genemodels_DLAgn_00177460_1	40s ribosomal protein s15a | RS15A | - range=LG7:8867531-8870963 5'pad=0 3'pad=0 strand=+ repeatMasking=none	7	ENSDARP00000134460
368	370	11.49	19.99	54.66	54.66	47.37	dicLab1_genemodels_DLAgn_00065020_1	14-3-3 protein beta alpha-2 | 143B2 | - range=LG16:21392483-21399502 5'pad=0 3'pad=0 strand=- repeatMasking=none	6	ENSDARP00000103720
369	371	11.43	12.18	29.39	22.65	15.71	dicLab1_genemodels_DLAgn_00167900_1	isocitrate dehydrogenase | IDH2 | EC:1.1.1.42 range=LG6:10844570-10856198 5'pad=0 3'pad=0 strand=- repeatMasking=none	6	ENSDARP00000140387
370	372	11.35	11.42	37.87	35.22	20.93	dicLab1_genemodels_DLAgn_00153350_1	sodium potassium-transporting atpase subunit beta-233 | AT233 | EC:3.6.3.9 range=LG4:22596463-22604515 5'pad=0 3'pad=0 strand=- repeatMasking=none	5	ENSDARP00000144323
371	373	11.32	11.51	12.92	12.08	10.06	dicLab1_genemodels_DLAgn_00004250_1	integrin alpha-6 isoform 1 | ITGA6 | - range=LG10:9365098-9381843 5'pad=0 3'pad=0 strand=+ repeatMasking=none	7	ENSDARP00000076590
372	374	11.29	13.51	51.63	43.72	43.72	dicLab1_genemodels_DLAgn_00084350_1	member ras oncogene family | RAB14 | - range=LG19:13554678-13560081 5'pad=0 3'pad=0 strand=+ repeatMasking=none	6	ENSDARP00000050970
373	375	11.29	11.43	56.74	44.19	38.6	dicLab1_genemodels_DLAgn_00135360_1	qm-like protein | RPL10 | - range=LG22-25:24457624-24461593 5'pad=0 3'pad=0 strand=- repeatMasking=none	7	ENSDARP00000119262
374	376	11.29	11.43	54.04	41.75	35.09	dicLab1_genemodels_DLAgn_00096000_1	f-actin-capping protein subunit alpha-1 | CAPZA1B | - range=LG1A:22865961-22869889 5'pad=0 3'pad=0 strand=+ repeatMasking=none	7	ENSDARP00000072971
375	377	11.25	11.29	23.65	22.16	20.67	dicLab1_genemodels_DLAgn_00262880_1	biotinidase precursor | BTD | EC:3.5.1.0 range=UN:90539467-90541624 5'pad=0 3'pad=0 strand=+ repeatMasking=none	7	ENSDARP00000132804
376	378	11.21	11.32	46.69	38.52	33.46	dicLab1_genemodels_DLAgn_00053640_1	60s ribosomal protein l8 | RPL8 | - range=LG15:19083529-19086264 5'pad=0 3'pad=0 strand=- repeatMasking=none	6	ENSDARP00000005651
377	379	11.15	11.31	41.09	36.82	25.58	dicLab1_genemodels_DLAgn_00120540_1	60s ribosomal protein l6 | RPL6 | - range=LG20:14201976-14205039 5'pad=0 3'pad=0 strand=+ repeatMasking=none	6	ENSDARP00000091899
378	380	11.12	11.3	22.3	22.3	18.54	dicLab1_genemodels_DLAgn_00232960_1	antithrombin-iii precursor | SERPINC1 | - range=UN:40479863-40487698 5'pad=0 3'pad=0 strand=+ repeatMasking=none	6	ENSDARP00000062617
379	381	11.12	11.22	25.29	23.53	16.86	dicLab1_genemodels_DLAgn_00028660_1	coatomer subunit delta | ARCN1 | - range=LG13:5253483-5262016 5'pad=0 3'pad=0 strand=- repeatMasking=none	7	ENSDARP00000011311
380	382	11.08	11.2	32.16	27.19	27.19	dicLab1_genemodels_DLAgn_00058050_1	apolipoprotein a-iv-like | APOA4B | - range=LG16:6628376-6629760 5'pad=0 3'pad=0 strand=- repeatMasking=none	7	ENSDARP00000114649
381	383	11.04	11.2	36.6	33.09	21.07	dicLab1_genemodels_DLAgn_00075570_1	t-complex protein 1 subunit epsilon | CCT5 | - range=LG18-21:6432691-6436565 5'pad=0 3'pad=0 strand=- repeatMasking=none	6	ENSDARP00000066759
382	384	11.03	11.17	50	50	41.3	dicLab1_genemodels_DLAgn_00080470_1	60s ribosomal protein l17 | RPL17 | - range=LG19:3719360-3722269 5'pad=0 3'pad=0 strand=- repeatMasking=none	6	ENSDARP00000122841
383	385	11.01	11.08	25.25	25.25	22.03	dicLab1_genemodels_DLAgn_00121080_1	phosphoserine aminotransferase 1 | PSAT1 | EC:2.6.1.52 range=LG20:15043307-15049541 5'pad=0 3'pad=0 strand=+ repeatMasking=none	6	ENSDARP00000022134
384	386	11	13.3	43.23	40.59	39.6	dicLab1_genemodels_DLAgn_00042160_1	peroxiredoxin 4 | PRDX4 | EC:1.11.1.15 range=LG14:14199667-14203867 5'pad=0 3'pad=0 strand=- repeatMasking=none	7	ENSDARP00000090833
385	387	11	11.05	47.93	35.12	28.1	dicLab1_genemodels_DLAgn_00138280_1	mgc83560 protein | GCA | - range=LG24:6051185-6055990 5'pad=0 3'pad=0 strand=+ repeatMasking=none	6	ENSDARP00000024892
386	388	11	11.05	34.81	34.81	34.81	dicLab1_genemodels_DLAgn_00003890_1	calponin 2 | CNN2 | - range=LG10:8715753-8722299 5'pad=0 3'pad=0 strand=- repeatMasking=none	6	ENSDARP00000052060
387	389	10.92	11.02	68.18	68.18	63.64	dicLab1_genemodels_DLAgn_00081090_1	ubiquitin-conjugating enzyme e2 l3 | UB2L3 | EC:6.3.2.0 range=LG19:4831807-4838366 5'pad=0 3'pad=0 strand=+ repeatMasking=none	6	ENSDARP00000035541
388	390	10.88	10.98	29.9	26.26	22.42	dicLab1_genemodels_DLAgn_00023130_1	tryptophanyl-trna synthetase | WARS | EC:6.1.1.2 range=LG12:13646111-13650028 5'pad=0 3'pad=0 strand=+ repeatMasking=none	7	ENSDARP00000136378
389	391	10.84	10.89	62.42	62.42	50.91	dicLab1_genemodels_DLAgn_00162480_1	60s ribosomal protein l12 | RPL12 | - range=LG5:27269294-27272703 5'pad=0 3'pad=0 strand=+ repeatMasking=none	5	ENSDARP00000009096
390	392	10.81	10.92	15.53	11.44	8.185	dicLab1_genemodels_DLAgn_00046670_1	ap-2 complex subunit beta-like isoform 1 | AP2B1 | - range=LG14:27767611-27779208 5'pad=0 3'pad=0 strand=- repeatMasking=none	5	ENSDARP00000050915
391	393	10.79	12.9	52.31	51.85	42.59	dicLab1_genemodels_DLAgn_00197130_1	cell division control protein 42 homolog precursor | CDC42L | - range=LG9:958209-971447 5'pad=0 3'pad=0 strand=- repeatMasking=none	5	ENSDARP00000058736
392	394	10.76	10.91	35.76	27.22	22.15	dicLab1_genemodels_DLAgn_00207680_1	aldose reductase | ALDR | EC:1.1.1.21 range=LGx:9055819-9060145 5'pad=0 3'pad=0 strand=+ repeatMasking=none	6	ENSDARP00000067039
393	395	10.72	10.83	38.93	38.93	28.21	dicLab1_genemodels_DLAgn_00001390_1	proteasome subunit beta type-5 precursor | PSMB5 | EC:3.4.25.0 range=LG10:5185391-5192235 5'pad=0 3'pad=0 strand=- repeatMasking=none	6	ENSDARP00000099755
394	396	10.67	10.72	32.27	24.71	24.71	dicLab1_genemodels_DLAgn_00130600_1	heterogeneous nuclear ribonucleoprotein a1 | HNRNPA1 | - range=LG22-25:11990135-11992540 5'pad=0 3'pad=0 strand=- repeatMasking=none	6	ENSDARP00000024594
395	397	10.62	11.84	20.86	15.29	12.57	dicLab1_genemodels_DLAgn_00011770_1	calpain-2 catalytic subunit isoform 1 | CAPN2 | - range=LG11:6388525-6395503 5'pad=0 3'pad=0 strand=- repeatMasking=none	5	ENSDARP00000143592
396	398	10.61	10.72	59.79	49.21	49.21	dicLab1_genemodels_DLAgn_00074790_1	programmed cell death protein 6 | PDCD6 | - range=LG18-21:3824353-3839121 5'pad=0 3'pad=0 strand=+ repeatMasking=none	6	ENSDARP00000009990
397	399	10.57	10.64	26.65	20.32	20.32	dicLab1_genemodels_DLAgn_00091620_1	prolargin | PRELP | - range=LG1A:13852936-13856396 5'pad=0 3'pad=0 strand=- repeatMasking=none	6	ENSDARP00000129413
398	400	10.51	10.63	40.71	40.71	35.4	dicLab1_genemodels_DLAgn_00146660_1	adenylate kinase isoenzyme mitochondrial-like | AK4 | EC:2.7.4.3 EC:2.7.4.10 range=LG4:6844994-6851902 5'pad=0 3'pad=0 strand=+ repeatMasking=none	6	ENSDARP00000024387
399	401	10.5	10.61	21.3	21.3	16.44	dicLab1_genemodels_DLAgn_00115630_1	alpha-1-antitrypsin-like protein cm55-ms-like | SERPINA7 | - range=LG20:2556803-2559060 5'pad=0 3'pad=0 strand=+ repeatMasking=none	6	ENSDARP00000073545
400	402	10.45	10.51	51.67	51.67	51.67	dicLab1_genemodels_DLAgn_00179190_1	atp synthase subunit mitochondrial | ATP5H | - range=LG7:11756162-11760053 5'pad=0 3'pad=0 strand=- repeatMasking=none	6	ENSDARP00000135150
401	403	10.43	10.45	25.58	22.25	22.25	dicLab1_genemodels_DLAgn_00011960_1	calcium uniporter mitochondrial | MCU | - range=LG11:6711077-6760143 5'pad=0 3'pad=0 strand=+ repeatMasking=none	6	ENSDARP00000133611
402	404	10.4	10.43	28.64	24.51	16.99	dicLab1_genemodels_DLAgn_00074830_1	thioredoxin domain-containing protein 5-like | TXNDC5 | - range=LG18-21:3905909-3912504 5'pad=0 3'pad=0 strand=- repeatMasking=none	5	ENSDARP00000116609
403	405	10.36	10.46	12.26	9.062	7.996	dicLab1_genemodels_DLAgn_00101360_1	eukaryotic translation initiation factor 3 subunit c | EIF3C | - range=LG1B:6557124-6565441 5'pad=0 3'pad=0 strand=+ repeatMasking=none	6	ENSDARP00000111179
404	406	10.31	10.37	77.17	77.17	71.65	dicLab1_genemodels_DLAgn_00243890_1	pyruvate dehydrogenase e1 component subunit mitochondrial-like | PDHB | EC:1.2.4.1 range=UN:60010096-60011080 5'pad=0 3'pad=0 strand=- repeatMasking=none	6	ENSDARP00000002122
405	407	10.29	10.52	16.54	12.11	8.333	dicLab1_genemodels_DLAgn_00023250_1	ribosomal protein s6 kinase 2 alpha-like | RPS6KA1 | EC:2.7.11.0 EC:2.7.10.0 range=LG12:13874659-13891131 5'pad=0 3'pad=0 strand=+ repeatMasking=none	5	ENSDARP00000104901
406	408	10.27	10.51	49.17	38.02	30.99	dicLab1_genemodels_DLAgn_00203220_1	chloride intracellular channel protein 1-like | CLIC4 | - range=LG9:18247282-18250540 5'pad=0 3'pad=0 strand=- repeatMasking=none	6	ENSDARP00000139434
407	409	10.27	10.4	23.09	16.59	12.52	dicLab1_genemodels_DLAgn_00148810_1	alpha-aminoadipic semialdehyde dehydrogenase-like | ALDH7A1 | EC:1.2.1.0 range=LG4:13304573-13306655 5'pad=0 3'pad=0 strand=- repeatMasking=none	5	ENSDARP00000108190
408	410	10.26	10.27	35.47	32.02	29.06	dicLab1_genemodels_DLAgn_00059760_1	60s ribosomal protein l18 | RPL18 | - range=LG16:8845705-8850487 5'pad=0 3'pad=0 strand=- repeatMasking=none	6	ENSDARP00000043172
409	411	10.23	10.35	24.85	22.19	18.93	dicLab1_genemodels_DLAgn_00117230_1	hyaluronan and proteoglycan link protein 1-like | HAPLN1 | - range=LG20:5232968-5240002 5'pad=0 3'pad=0 strand=- repeatMasking=none	6	ENSDARP00000109404
410	412	10.22	10.28	13.6	9.613	8.324	dicLab1_genemodels_DLAgn_00110290_1	heat shock 70 kda protein 4-like | HSPA4A | - range=LG2:10348431-10355864 5'pad=0 3'pad=0 strand=+ repeatMasking=none	5	ENSDARP00000020214
411	413	10.19	10.25	14.29	11.8	10.4	dicLab1_genemodels_DLAgn_00232850_1	eh domain-containing protein 4 | EHD4 | - range=UN:40231939-40252029 5'pad=0 3'pad=0 strand=- repeatMasking=none	5	ENSDARP00000070953
412	414	10.1	10.11	44.13	24.2	19.93	dicLab1_genemodels_DLAgn_00204670_1	adenylate kinase mitochondrial-like | AK2 | EC:2.7.4.3 range=LG9:21346493-21354812 5'pad=0 3'pad=0 strand=+ repeatMasking=none	5	ENSDARP00000010686
413	415	10.07	10.14	42.93	37.56	37.56	dicLab1_genemodels_DLAgn_00176150_1	proteasome subunit beta type-3 | PSMB3 | EC:3.4.25.0 range=LG7:5331057-5333909 5'pad=0 3'pad=0 strand=- repeatMasking=none	6	ENSDARP00000013624
414	416	10.02	10.08	45.95	45.95	34.23	dicLab1_genemodels_DLAgn_00125660_1	40s ribosomal protein s21-like | RPS21 | - range=LG22-25:1388816-1392373 5'pad=0 3'pad=0 strand=+ repeatMasking=none	5	ENSDARP00000122013
415	417	10	10	53.03	53.03	53.03	dicLab1_genemodels_DLAgn_00246360_1	collagen alpha-6 chain | COL6A5 | - range=UN:64083432-64083830 5'pad=0 3'pad=0 strand=+ repeatMasking=none	5	ENSDARP00000128796
416	418	9.97	10.13	33.86	28.57	10.85	dicLab1_genemodels_DLAgn_00162380_1	26s proteasome non-atpase regulatory subunit 13 | PSMD13 | - range=LG5:27107099-27114018 5'pad=0 3'pad=0 strand=+ repeatMasking=none	4	ENSDARP00000095348
417	419	9.96	10.02	30.03	26.07	22.77	dicLab1_genemodels_DLAgn_00019880_1	glycine n-methyltransferase-like | GNMT | EC:2.1.1.156 EC:2.1.1.162 EC:2.1.1.20 range=LG12:6702850-6709597 5'pad=0 3'pad=0 strand=+ repeatMasking=none	6	ENSDARP00000007584
418	420	9.89	9.92	29.82	29.82	29.24	dicLab1_genemodels_DLAgn_00052470_1	60s ribosomal protein l24 | RPL24 | - range=LG15:16293533-16297205 5'pad=0 3'pad=0 strand=- repeatMasking=none	6	ENSDARP00000135555
419	421	9.82	9.94	50.49	35.78	28.92	dicLab1_genemodels_DLAgn_00198010_1	ribosomal protein l15 | RPL15 | - range=LG9:3958272-3960891 5'pad=0 3'pad=0 strand=- repeatMasking=none	6	ENSDARP00000037569
420	422	9.8	13.32	34.23	31.23	27.03	dicLab1_genemodels_DLAgn_00229740_1	glycine--trna ligase | GARS | EC:6.1.1.14 range=UN:34887243-34890186 5'pad=0 3'pad=0 strand=- repeatMasking=none	5	ENSDARP00000076519
421	423	9.76	9.82	29.03	25.51	21.11	dicLab1_genemodels_DLAgn_00063610_1	eukaryotic translation initiation factor 3 subunit 3 | EIF3HB | - range=LG16:16605407-16649614 5'pad=0 3'pad=0 strand=- repeatMasking=none	5	ENSDARP00000129950
422	424	9.76	9.8	70.45	70.45	63.64	dicLab1_genemodels_DLAgn_00069090_1	40s ribosomal protein s12 | RPS12 | - range=LG17:10127085-10130201 5'pad=0 3'pad=0 strand=- repeatMasking=none	6	ENSDARP00000053541
423	425	9.71	9.76	48.61	48.61	48.61	dicLab1_genemodels_DLAgn_00104210_1	ribosomal protein l38 | RPL38 | - range=LG1B:12767117-12769301 5'pad=0 3'pad=0 strand=- repeatMasking=none	5	ENSDARP00000112691
424	426	9.68	9.76	25.63	22.74	20.58	dicLab1_genemodels_DLAgn_00196650_1	tryptase-2 precursor | TRYPTASE-1 | EC:3.4.21.0 range=LG8:22769298-22772292 5'pad=0 3'pad=0 strand=- repeatMasking=none	5	ENSDARP00000138127
425	427	9.66	9.73	41.07	36.31	26.79	dicLab1_genemodels_DLAgn_00171610_1	40s ribosomal protein s13 | RPS13 | - range=LG6:19158580-19162501 5'pad=0 3'pad=0 strand=+ repeatMasking=none	5	ENSDARP00000052729
426	428	9.65	9.73	13.54	13.54	10.3	dicLab1_genemodels_DLAgn_00140020_1	atp-dependent rna helicase an3-like isoform x3 | PL10 | - range=LG24:12156702-12169923 5'pad=0 3'pad=0 strand=+ repeatMasking=none	5	ENSDARP00000002260
427	429	9.59	27.05	44.49	42.24	40.2	dicLab1_genemodels_DLAgn_00239820_1	glutamate dehydrogenase | GLUD1 | EC:1.4.1.0 range=UN:51836975-51853084 5'pad=0 3'pad=0 strand=+ repeatMasking=none	5	ENSDARP00000008646
428	430	9.58	18.92	44.42	39.85	26.65	dicLab1_genemodels_DLAgn_00144780_1	actin-related protein 2-like | ACTR2 | - range=LG3:13103725-13109214 5'pad=0 3'pad=0 strand=+ repeatMasking=none	5	ENSDARP00000024096
429	431	9.58	9.68	40.19	36.45	30.37	dicLab1_genemodels_DLAgn_00004750_1	cold-inducible rna-binding protein | CIRBP | - range=LG10:10373099-10375639 5'pad=0 3'pad=0 strand=+ repeatMasking=none	4	ENSDARP00000096178
430	432	9.54	9.59	24.54	24.54	18.29	dicLab1_genemodels_DLAgn_00102340_1	synaptic vesicle membrane protein vat-1 homolog | VAT1 | - range=LG1B:8637895-8653077 5'pad=0 3'pad=0 strand=+ repeatMasking=none	5	ENSDARP00000073439
431	433	9.53	9.74	11.75	9.979	6.133	dicLab1_genemodels_DLAgn_00195300_1	ap-2 complex subunit alpha-2-like isoform 1 | AP2A1 | - range=LG8:18899351-18931405 5'pad=0 3'pad=0 strand=- repeatMasking=none	5	ENSDARP00000128168
432	434	9.47	9.56	42.77	32.39	29.87	dicLab1_genemodels_DLAgn_00065750_1	rrna 2 -o-methyltransferase fibrillarin-like | FBL | EC:2.1.1.0 range=LG16:25533452-25541735 5'pad=0 3'pad=0 strand=+ repeatMasking=none	6	ENSDARP00000070509
433	435	9.4	9.53	42.57	42.57	42.57	dicLab1_genemodels_DLAgn_00082910_1	60s ribosomal protein l28 | RL28 | - range=LG19:9694669-9696341 5'pad=0 3'pad=0 strand=+ repeatMasking=none	6	ENSDARP00000024189
434	436	9.3	9.38	17.66	17.66	16.23	dicLab1_genemodels_DLAgn_00136840_1	basic leucine zipper and w2 domain-containing protein 1-a-like | BZW1 | - range=LG24:1939713-1945328 5'pad=0 3'pad=0 strand=- repeatMasking=none	5	ENSDARP00000022789
435	437	9.3	9.34	42.21	30.1	27.68	dicLab1_genemodels_DLAgn_00000220_1	biliverdin reductase a | BLVRA | EC:1.3.1.24 range=LG10:675003-680450 5'pad=0 3'pad=0 strand=+ repeatMasking=none	5	ENSDARP00000078125
436	438	9.29	9.42	16.97	16.97	16.97	dicLab1_genemodels_DLAgn_00015440_1	adenylosuccinate synthetase isozyme 2 | ADSS | EC:6.3.4.4 range=LG11:15520762-15538741 5'pad=0 3'pad=0 strand=+ repeatMasking=none	6	ENSDARP00000028137
437	439	9.28	9.46	24.85	19.04	10.32	dicLab1_genemodels_DLAgn_00004230_1	calcium-binding mitochondrial carrier protein aralar1-like | SLC25A12 | - range=LG10:9319094-9328081 5'pad=0 3'pad=0 strand=- repeatMasking=none	5	ENSDARP00000135288
438	440	9.12	9.19	45.96	45.45	41.41	dicLab1_genemodels_DLAgn_00045540_1	gtp-binding protein sar1a | SAR1A | - range=LG14:22391867-22396465 5'pad=0 3'pad=0 strand=- repeatMasking=none	5	ENSDARP00000135208
439	441	9.1	9.19	33.65	30.33	23.22	dicLab1_genemodels_DLAgn_00158470_1	60s ribosomal protein l13 | RPL13 | - range=LG5:14785812-14790421 5'pad=0 3'pad=0 strand=- repeatMasking=none	5	ENSDARP00000144370
440	442	9.1	9.16	28.97	24.62	24.62	dicLab1_genemodels_DLAgn_00042170_1	pyruvate dehydrogenase e1 component subunit somatic mitochondrial-like | PDHA1A | EC:1.2.4.1 range=LG14:14208563-14213715 5'pad=0 3'pad=0 strand=- repeatMasking=none	6	ENSDARP00000024338
441	443	9.06	9.11	21.13	19.07	19.07	dicLab1_genemodels_DLAgn_00114280_1	alcohol dehydrogenase class-3 | ADH5 | EC:1.1.1.284 EC:1.1.1.1 range=LG2:24989641-24993275 5'pad=0 3'pad=0 strand=+ repeatMasking=none	5	ENSDARP00000099464
442	444	9.02	9.06	18.86	18.61	15.63	dicLab1_genemodels_DLAgn_00182930_1	caspase partial | CASP6 | EC:3.4.22.0 EC:3.1.1.4 range=LG7:20719013-20727091 5'pad=0 3'pad=0 strand=- repeatMasking=none	4	ENSDARP00000050929
443	445	8.95	43.96	45.82	45.68	44.75	dicLab1_genemodels_DLAgn_00262760_1	collagen alpha-4 chain-like | COL6A4 | - range=UN:90343538-90346964 5'pad=0 3'pad=0 strand=+ repeatMasking=none	6	ENSDARP00000128796
444	446	8.95	9.06	7.069	5.103	4.26	dicLab1_genemodels_DLAgn_00115760_1	u5 small nuclear ribonucleoprotein 200 kda helicase | SNRNP200 | - range=LG20:2815507-2828540 5'pad=0 3'pad=0 strand=+ repeatMasking=none	5	ENSDARP00000098660
445	447	8.95	9.01	3.663	2.881	2.881	dicLab1_genemodels_DLAgn_00071310_1	absent in melanoma 1 protein | AIM1 | - range=LG17:15701585-15727227 5'pad=0 3'pad=0 strand=- repeatMasking=none	5	ENSDARP00000115118
446	448	8.9	9	62.96	39.26	39.26	dicLab1_genemodels_DLAgn_00217020_1	histone h2a-like | - | - range=UN:10726821-10727228 5'pad=0 3'pad=0 strand=- repeatMasking=none	7	ENSDARP00000104399
447	449	8.88	8.95	14.91	10.56	9.006	dicLab1_genemodels_DLAgn_00164790_1	alanine--trna cytoplasmic-like | AARS | EC:6.1.1.7 range=LG6:1918127-1931736 5'pad=0 3'pad=0 strand=- repeatMasking=none	5	ENSDARP00000144205
448	450	8.86	9.07	18.96	16.97	15.14	dicLab1_genemodels_DLAgn_00023820_1	collagen alpha-1 chain-like | COL10A1 | - range=LG12:15713837-15717669 5'pad=0 3'pad=0 strand=+ repeatMasking=none	6	ENSDARP00000085454
449	451	8.86	8.99	23	14.46	9.582	dicLab1_genemodels_DLAgn_00042840_1	t-complex protein 1 subunit theta | CCT8 | - range=LG14:15134961-15142027 5'pad=0 3'pad=0 strand=- repeatMasking=none	5	ENSDARP00000003468
450	452	8.82	8.84	33.47	28.93	28.93	dicLab1_genemodels_DLAgn_00010830_1	thioredoxin-dependent peroxide mitochondrial precursor | PRDX3 | EC:1.11.1.15 range=LG11:3657066-3666916 5'pad=0 3'pad=0 strand=+ repeatMasking=none	5	ENSDARP00000041699
451	453	8.81	8.93	28.28	28.28	27.59	dicLab1_genemodels_DLAgn_00111290_1	60s ribosomal protein l26 | RL26 | - range=LG2:12718730-12721837 5'pad=0 3'pad=0 strand=- repeatMasking=none	5	ENSDARP00000130503
452	454	8.8	8.97	13	10.81	7.326	dicLab1_genemodels_DLAgn_00192710_1	atp-citrate synthase-like | ACLY | EC:2.3.3.8 EC:6.2.1.5 range=LG8:13437523-13452765 5'pad=0 3'pad=0 strand=+ repeatMasking=none	5	ENSDARP00000131909
453	455	8.79	8.83	39.18	32.65	26.12	dicLab1_genemodels_DLAgn_00014120_1	inorganic pyrophosphatase | IPYR | EC:3.6.1.1 range=LG11:11431902-11436272 5'pad=0 3'pad=0 strand=- repeatMasking=none	4	ENSDARP00000040408
454	456	8.73	8.94	20.97	15.45	11.92	dicLab1_genemodels_DLAgn_00064320_1	eukaryotic translation initiation factor 3 subunit 6 | EIF3EA | - range=LG16:18991489-19018264 5'pad=0 3'pad=0 strand=- repeatMasking=none	5	ENSDARP00000106853
455	457	8.72	8.79	32.02	32.02	32.02	dicLab1_genemodels_DLAgn_00175420_1	glutathione s-transferase theta-1 | GSTT1 | EC:2.5.1.18 range=LG7:2999216-3005813 5'pad=0 3'pad=0 strand=- repeatMasking=none	4	ENSDARP00000010116
456	458	8.69	8.73	59.8	50.25	43.22	dicLab1_genemodels_DLAgn_00203660_1	proteasome subunit beta type-2 | PSB2 | EC:3.4.25.0 range=LG9:19599073-19611087 5'pad=0 3'pad=0 strand=+ repeatMasking=none	4	ENSDARP00000041113
457	459	8.68	8.72	17.55	13.47	10	dicLab1_genemodels_DLAgn_00219870_1	lrr and pyd domains-containing protein 12-like | - | - range=UN:17380066-17392773 5'pad=0 3'pad=0 strand=+ repeatMasking=none	5	ENSDARP00000136754
458	460	8.66	10.83	34.12	29.86	29.86	dicLab1_genemodels_DLAgn_00201090_1	ras-related protein rab-25-like | RAB25A | - range=LG9:13127534-13129143 5'pad=0 3'pad=0 strand=+ repeatMasking=none	5	ENSDARP00000135557
459	461	8.65	8.74	53.09	45.88	32.47	dicLab1_genemodels_DLAgn_00213670_1	t-complex protein 1 subunit gamma | CCT3 | - range=UN:5845059-5845722 5'pad=0 3'pad=0 strand=- repeatMasking=none	4	ENSDARP00000004738
460	462	8.64	8.71	33.33	25.08	23.24	dicLab1_genemodels_DLAgn_00153880_1	60s ribosomal protein l5 | - | - range=LG4:24309868-24315011 5'pad=0 3'pad=0 strand=+ repeatMasking=none	4	ENSDARP00000006085
461	463	8.61	8.68	19.46	19.46	19.46	dicLab1_genemodels_DLAgn_00137230_1	lanc-like protein 1 | LANCL1 | - range=LG24:3051920-3058400 5'pad=0 3'pad=0 strand=- repeatMasking=none	4	ENSDARP00000018694
462	464	8.51	8.61	3.901	2.761	2.347	dicLab1_genemodels_DLAgn_00149100_1	fibrillin-2 | FBN2 | - range=LG4:13844056-13901815 5'pad=0 3'pad=0 strand=- repeatMasking=none	4	ENSDARP00000134527
463	465	8.51	8.53	31.78	24.61	24.61	dicLab1_genemodels_DLAgn_00114340_1	heterogeneous nuclear ribonucleoprotein a0 | HNRNPA0A | - range=LG2:25716255-25717220 5'pad=0 3'pad=0 strand=- repeatMasking=none	5	ENSDARP00000108912
464	466	8.5	8.56	36.68	30.12	23.55	dicLab1_genemodels_DLAgn_00162120_1	nadh dehydrogenase | NDUFS3 | EC:1.6.5.3 range=LG5:26573215-26577213 5'pad=0 3'pad=0 strand=- repeatMasking=none	4	ENSDARP00000013902
465	467	8.47	11.71	30.72	25.6	21.39	dicLab1_genemodels_DLAgn_00166080_1	lactate dehydrogenase-a | - | EC:1.1.1.27 range=LG6:5717592-5721790 5'pad=0 3'pad=0 strand=+ repeatMasking=none	5	ENSDARP00000140963
466	468	8.41	8.47	50.74	42.65	42.65	dicLab1_genemodels_DLAgn_00192810_1	60s ribosomal protein l27 | RPL27 | - range=LG8:13601355-13603664 5'pad=0 3'pad=0 strand=+ repeatMasking=none	4	ENSDARP00000144073
467	469	8.38	8.49	61.86	61.86	25.42	dicLab1_genemodels_DLAgn_00114010_1	dihydropteridine reductase-like | QDPR | EC:1.5.1.34 range=LG2:23626200-23638504 5'pad=0 3'pad=0 strand=- repeatMasking=none	4	ENSDARP00000058788
468	470	8.35	17.53	32.81	28.35	21.65	dicLab1_genemodels_DLAgn_00254980_1	neoverrucotoxin subunit alpha-like | - | - range=UN:77749425-77750887 5'pad=0 3'pad=0 strand=+ repeatMasking=none	4	ENSDARP00000101058
469	471	8.31	8.38	32.68	32.2	24.39	dicLab1_genemodels_DLAgn_00220070_1	histone -like | - | - range=UN:17712752-17713369 5'pad=0 3'pad=0 strand=+ repeatMasking=none	4	ENSDARP00000109050
470	472	8.26	8.86	55.96	45.08	34.72	dicLab1_genemodels_DLAgn_00102870_1	peptidyl-prolyl cis-trans mitochondrial precursor | PPIFB | EC:5.2.1.8 range=LG1B:9919064-9923384 5'pad=0 3'pad=0 strand=- repeatMasking=none	4	ENSDARP00000130033
471	473	8.24	8.48	31.05	27.85	24.2	dicLab1_genemodels_DLAgn_00003290_1	ump-cmp kinase | CMPK1 | EC:2.7.4.14 EC:2.7.4.22 range=LG10:7834105-7837628 5'pad=0 3'pad=0 strand=+ repeatMasking=none	4	ENSDARP00000117353
472	474	8.21	8.26	13.28	11.62	8.118	dicLab1_genemodels_DLAgn_00040050_1	stress-induced-phosphoprotein 1 | STIP1 | - range=LG14:9659505-9666167 5'pad=0 3'pad=0 strand=+ repeatMasking=none	4	ENSDARP00000100503
473	475	8.17	10.2	10.86	9.238	7.99	dicLab1_genemodels_DLAgn_00169960_1	glucose-regulated protein 94 | HSP90B1 | - range=LG6:14501769-14510074 5'pad=0 3'pad=0 strand=- repeatMasking=none	4	ENSDARP00000013441
474	476	8.17	8.25	17.6	15.25	10.85	dicLab1_genemodels_DLAgn_00118010_1	glucosamine--fructose-6-phosphate aminotransferase | GFPT1 | EC:2.6.1.16 range=LG20:7820498-7834182 5'pad=0 3'pad=0 strand=- repeatMasking=none	4	ENSDARP00000071442
475	477	8.17	8.22	21.67	19.17	19.17	dicLab1_genemodels_DLAgn_00188550_1	immunoglobulin mu heavy chain | - | - range=LG8:5216931-5221981 5'pad=0 3'pad=0 strand=+ repeatMasking=none	5	ENSDARP00000126134
476	478	8.17	8.18	12.29	10.74	8.084	dicLab1_genemodels_DLAgn_00208240_1	coatomer subunit gamma-2 | COPG2 | - range=LGx:10990310-10998059 5'pad=0 3'pad=0 strand=+ repeatMasking=none	4	ENSDARP00000043659
477	479	8.16	8.23	44.83	39.22	39.22	dicLab1_genemodels_DLAgn_00109520_1	transmembrane protein 109-like | - | - range=LG2:9034348-9037209 5'pad=0 3'pad=0 strand=- repeatMasking=none	5	ENSDARP00000137894
478	480	8.13	8.29	32.58	32.58	18.13	dicLab1_genemodels_DLAgn_00113290_1	casein kinase i isoform alpha-like | CSNK1A1 | EC:2.7.11.0 range=LG2:20467480-20500954 5'pad=0 3'pad=0 strand=+ repeatMasking=none	5	ENSDARP00000130178
479	481	8.11	8.12	72.27	72.27	72.27	dicLab1_genemodels_DLAgn_00209190_1	myotrophin | MTPN | - range=LGx:13732728-13743184 5'pad=0 3'pad=0 strand=- repeatMasking=none	5	ENSDARP00000137926
480	482	8.09	8.14	34.02	25.77	18.56	dicLab1_genemodels_DLAgn_00059640_1	ribosomal protein s9 | RPS9 | - range=LG16:8724564-8725913 5'pad=0 3'pad=0 strand=+ repeatMasking=none	4	ENSDARP00000108965
481	483	8.08	8.08	31.73	23.29	20.88	dicLab1_genemodels_DLAgn_00182300_1	40s ribosomal protein s6 | - | - range=LG7:19507895-19512152 5'pad=0 3'pad=0 strand=- repeatMasking=none	4	ENSDARP00000011148
482	484	8.05	8.16	44.23	40.38	40.38	dicLab1_genemodels_DLAgn_00255730_1	eukaryotic translation initiation factor 5a-1 | EIF5A | - range=UN:78732901-78734969 5'pad=0 3'pad=0 strand=+ repeatMasking=none	5	ENSDARP00000117595
483	485	8.05	8.05	31.07	27.18	27.18	dicLab1_genemodels_DLAgn_00017470_1	adenine phosphoribosyltransferase | APRT | EC:2.4.2.7 range=LG11:23827740-23833277 5'pad=0 3'pad=0 strand=- repeatMasking=none	4	ENSDARP00000130761
484	486	8.05	8.05	43.78	38.71	38.71	dicLab1_genemodels_DLAgn_00215420_1	proteasome beta type 9-like | PSMB9-LIKE | EC:3.4.25.0 range=UN:8586149-8589138 5'pad=0 3'pad=0 strand=+ repeatMasking=none	4	ENSDARP00000001845
485	487	8.04	8.05	37.98	37.98	37.98	dicLab1_genemodels_DLAgn_00203250_1	sperm acrosome membrane-associated protein 4 | SPACA4 | - range=LG9:18278738-18290359 5'pad=0 3'pad=0 strand=- repeatMasking=none	5	ENSDARP00000140565
486	488	8.02	8.03	11.08	7.389	7.389	dicLab1_genemodels_DLAgn_00044730_1	dipeptidyl peptidase 3 | DPP3 | - range=LG14:18838005-18846029 5'pad=0 3'pad=0 strand=+ repeatMasking=none	4	ENSDARP00000006875
487	489	8	12	47.64	47.12	47.12	dicLab1_genemodels_DLAgn_00127780_1	cell division control protein 42 homolog isoform 1 | CDC42 | - range=LG22-25:5535148-5537757 5'pad=0 3'pad=0 strand=- repeatMasking=none	4	ENSDARP00000129339
488	490	8	8.01	49.18	44.26	44.26	dicLab1_genemodels_DLAgn_00179320_1	sialic acid synthase | NANS | - range=LG7:11960068-11960788 5'pad=0 3'pad=0 strand=- repeatMasking=none	4	ENSDARP00000067085
489	491	8	8	20.83	17.59	17.59	dicLab1_genemodels_DLAgn_00215430_1	proteasome beta type 9 | PSMB9 | EC:3.4.25.0 range=UN:8589847-8593982 5'pad=0 3'pad=0 strand=+ repeatMasking=none	4	ENSDARP00000001220
490	492	8	8	27.31	23.79	23.79	dicLab1_genemodels_DLAgn_00036520_1	eukaryotic translation initiation factor 3 subunit k | IF3C | - range=LG13:26892041-26894870 5'pad=0 3'pad=0 strand=+ repeatMasking=none	4	ENSDARP00000089482
491	493	8	8	31.67	31.67	31.67	dicLab1_genemodels_DLAgn_00238290_1	von willebrand factor a domain-containing protein 5a-like | VWA5A | - range=UN:49501618-49505455 5'pad=0 3'pad=0 strand=- repeatMasking=none	4	ENSDARP00000127559
492	494	7.99	14.4	29.89	27.25	18.24	dicLab1_genemodels_DLAgn_00007420_1	vimentin | VIM | - range=LG10:16581478-16587493 5'pad=0 3'pad=0 strand=- repeatMasking=none	5	ENSDARP00000088880
493	495	7.91	7.99	14.21	12.21	12.21	dicLab1_genemodels_DLAgn_00181960_1	c1 inhibitor | SERPING1 | - range=LG7:18166217-18170801 5'pad=0 3'pad=0 strand=+ repeatMasking=none	5	ENSDARP00000119903
494	496	7.89	8.02	39.21	27.75	24.67	dicLab1_genemodels_DLAgn_00053930_1	translin-like | TSN | - range=LG15:19943540-19946488 5'pad=0 3'pad=0 strand=+ repeatMasking=none	4	ENSDARP00000061298
495	497	7.88	7.95	35.32	26.39	26.39	dicLab1_genemodels_DLAgn_00254250_1	mitochondrial 2-oxoglutarate malate carrier protein | SLC25A11 | - range=UN:76676580-76693074 5'pad=0 3'pad=0 strand=+ repeatMasking=none	5	ENSDARP00000051848
496	498	7.86	7.93	16.33	13.75	12.55	dicLab1_genemodels_DLAgn_00200550_1	protein ndrg1 | NDRG1A | - range=LG9:11938085-11950286 5'pad=0 3'pad=0 strand=+ repeatMasking=none	4	ENSDARP00000131380
497	499	7.84	7.9	13.23	6.772	6.772	dicLab1_genemodels_DLAgn_00210290_1	leukotriene a-4 hydrolase | LTA4H | EC:3.4.11.0 EC:3.3.2.6 range=LGx:17727400-17733110 5'pad=0 3'pad=0 strand=- repeatMasking=none	4	ENSDARP00000011882
498	500	7.78	7.87	32.89	28.07	20.61	dicLab1_genemodels_DLAgn_00254150_1	gtpase imap family member 7-like | - | - range=UN:76485508-76486194 5'pad=0 3'pad=0 strand=+ repeatMasking=none	4	ENSDARP00000059270
499	501	7.76	7.84	36.19	22.39	22.39	dicLab1_genemodels_DLAgn_00028880_1	phosphatidylinositol transfer protein alpha isoform-like | PITPNA | - range=LG13:5716445-5727166 5'pad=0 3'pad=0 strand=+ repeatMasking=none	4	ENSDARP00000057696
500	502	7.72	7.79	18.99	13.08	11.39	dicLab1_genemodels_DLAgn_00127030_1	matrix metalloproteinase-19-like | MMP19 | EC:3.4.24.0 range=LG22-25:4246540-4250477 5'pad=0 3'pad=0 strand=+ repeatMasking=none	4	ENSDARP00000106111
501	503	7.66	7.73	33.15	24.31	20.99	dicLab1_genemodels_DLAgn_00076250_1	60s ribosomal protein l21 | RPL21 | - range=LG18-21:8448546-8452116 5'pad=0 3'pad=0 strand=- repeatMasking=none	4	ENSDARP00000144531
502	504	7.66	7.7	29.29	23.21	23.21	dicLab1_genemodels_DLAgn_00182730_1	s-methyl-5 -thioadenosine phosphorylase | MTAP | EC:2.4.2.28 EC:2.4.2.1 EC:2.4.1.1 range=LG7:20120616-20133452 5'pad=0 3'pad=0 strand=+ repeatMasking=none	4	ENSDARP00000054207
503	505	7.64	8.41	45.32	35.96	32.02	dicLab1_genemodels_DLAgn_00258620_1	cofilin 2 | CFL2 | - range=UN:83296184-83299876 5'pad=0 3'pad=0 strand=+ repeatMasking=none	4	ENSDARP00000006783
504	506	7.6	7.82	20.87	18.35	18.35	dicLab1_genemodels_DLAgn_00145040_1	interferon-induced protein with tetratricopeptide repeats 1-like | IFIT2 | - range=LG4:393584-397791 5'pad=0 3'pad=0 strand=- repeatMasking=none	6	ENSDARP00000074012
505	507	7.58	7.66	41.49	37.59	35.82	dicLab1_genemodels_DLAgn_00197560_1	proteasome subunit beta type-4 precursor | PSB4 | EC:3.4.25.0 range=LG9:2403296-2407271 5'pad=0 3'pad=0 strand=+ repeatMasking=none	5	ENSDARP00000117990
506	508	7.51	7.56	34.34	23.23	23.23	dicLab1_genemodels_DLAgn_00014140_1	40s ribosomal protein s24 | - | - range=LG11:11444026-11447084 5'pad=0 3'pad=0 strand=+ repeatMasking=none	4	ENSDARP00000091586
507	509	7.48	7.72	13.9	7.458	4.153	dicLab1_genemodels_DLAgn_00142620_1	pyruvate mitochondrial | PC | EC:6.4.1.1 EC:6.3.4.14 range=LG3:6493317-6764686 5'pad=0 3'pad=0 strand=+ repeatMasking=none	4	ENSDARP00000068144
508	510	7.46	7.49	16.67	16.67	16.67	dicLab1_genemodels_DLAgn_00128230_1	poly -binding protein 2-like | PCBP2 | - range=LG22-25:6533415-6537736 5'pad=0 3'pad=0 strand=+ repeatMasking=none	4	ENSDARP00000134105
509	511	7.45	7.5	40.24	40.24	34.32	dicLab1_genemodels_DLAgn_00157580_1	cytochrome c oxidase subunit 4 isoform mitochondrial precursor | - | EC:1.9.3.1 range=LG5:12626478-12628136 5'pad=0 3'pad=0 strand=+ repeatMasking=none	4	ENSDARP00000007446
510	512	7.44	7.52	16.25	13.73	11.9	dicLab1_genemodels_DLAgn_00162340_1	cathepsin d | CTSD | EC:3.4.23.0 range=LG5:27041696-27050335 5'pad=0 3'pad=0 strand=+ repeatMasking=none	4	ENSDARP00000074872
511	513	7.4	14.99	52.17	50.82	45.38	dicLab1_genemodels_DLAgn_00254400_1	alpha-2-macroglobulin-like protein 1-like | A2ML | - range=UN:76866065-76871164 5'pad=0 3'pad=0 strand=- repeatMasking=none	4	ENSDARP00000061097
512	514	7.4	7.46	51.74	46.09	33.04	dicLab1_genemodels_DLAgn_00232130_1	beta-centractin isoform 1 | ACTR1B | - range=UN:39060009-39061187 5'pad=0 3'pad=0 strand=+ repeatMasking=none	4	ENSDARP00000015781
513	515	7.36	7.4	5.817	5.26	4.394	dicLab1_genemodels_DLAgn_00037420_1	collagen alpha-2 chain-like | COL4A6 | - range=LG14:1314891-1344896 5'pad=0 3'pad=0 strand=- repeatMasking=none	4	ENSDARP00000105937
514	516	7.33	7.44	7.146	4.375	2.771	dicLab1_genemodels_DLAgn_00186210_1	envoplakin-like | EVPL | - range=LG8:736168-749755 5'pad=0 3'pad=0 strand=- repeatMasking=none	4	ENSDARP00000021688
515	517	7.24	7.28	68.35	68.35	66.91	dicLab1_genemodels_DLAgn_00148310_1	profilin-2-like isoform 1 | PFN2L | - range=LG4:11703303-11709963 5'pad=0 3'pad=0 strand=+ repeatMasking=none	5	ENSDARP00000128438
516	518	7.22	7.26	22.99	18.1	16.09	dicLab1_genemodels_DLAgn_00120460_1	septin-2-like | SEPT2-A | - range=LG20:14129982-14147479 5'pad=0 3'pad=0 strand=+ repeatMasking=none	4	ENSDARP00000134383
517	519	7.2	7.28	31.71	31.71	31.71	dicLab1_genemodels_DLAgn_00124810_1	60s ribosomal protein l35 | RPL35 | - range=LG20:27283945-27286784 5'pad=0 3'pad=0 strand=- repeatMasking=none	4	ENSDARP00000018594
518	520	7.19	7.23	70.65	70.65	66.3	dicLab1_genemodels_DLAgn_00202740_1	ictacalcin | - | - range=LG9:17112263-17112778 5'pad=0 3'pad=0 strand=+ repeatMasking=none	4	ENSDARP00000020595
519	521	7.19	7.23	28.24	22.69	22.69	dicLab1_genemodels_DLAgn_00175750_1	high mobility group protein b2 | HMGB2 | - range=LG7:3522435-3523734 5'pad=0 3'pad=0 strand=- repeatMasking=none	5	ENSDARP00000047158
520	522	7.16	7.24	23.47	17.35	8.929	dicLab1_genemodels_DLAgn_00104860_1	26s proteasome non-atpase regulatory subunit 11 | PSMD11 | - range=LG1B:14989976-14996039 5'pad=0 3'pad=0 strand=- repeatMasking=none	3	ENSDARP00000020942
521	523	7.13	7.31	9.886	8.75	5.114	dicLab1_genemodels_DLAgn_00033010_1	calpain-1 catalytic subunit-like isoform x3 | CAPN12 | - range=LG13:18075731-18110505 5'pad=0 3'pad=0 strand=- repeatMasking=none	4	ENSDARP00000106290
522	524	7.13	7.26	11.18	11.18	7.097	dicLab1_genemodels_DLAgn_00190040_1	coronin-7-like | CORO7 | - range=LG8:8286306-8390617 5'pad=0 3'pad=0 strand=- repeatMasking=none	4	ENSDARP00000138812
523	525	7.13	7.19	28	28	28	dicLab1_genemodels_DLAgn_00226290_1	mhc class ia antigen | - | - range=UN:29603873-29605524 5'pad=0 3'pad=0 strand=- repeatMasking=none	4	ENSDARP00000121274
524	526	7.12	7.19	48.68	34.39	30.69	dicLab1_genemodels_DLAgn_00224650_1	anterior gradient protein 2 homolog precursor | AGR2 | - range=UN:26566652-26570044 5'pad=0 3'pad=0 strand=+ repeatMasking=none	4	ENSDARP00000094251
525	527	7.1	7.43	30.18	23.27	19.64	dicLab1_genemodels_DLAgn_00215410_1	proteasome beta type 10 | PSMB10 | EC:3.4.25.0 range=UN:8581846-8586050 5'pad=0 3'pad=0 strand=- repeatMasking=none	4	ENSDARP00000001256
526	528	7.06	7.13	2.4	1.243	1.243	dicLab1_genemodels_DLAgn_00131140_1	e3 ubiquitin-protein ligase huwe1 | HUWE1 | EC:6.3.2.19 range=LG22-25:12954249-12987125 5'pad=0 3'pad=0 strand=- repeatMasking=none	4	ENSDARP00000118265
527	529	7.04	7.11	18.45	8.386	8.386	dicLab1_genemodels_DLAgn_00133930_1	dolichyl-diphosphooligosaccharide--protein glycosyltransferase 48 kda subunit-like | DDOST | EC:2.4 range=LG22-25:19401069-19405928 5'pad=0 3'pad=0 strand=+ repeatMasking=none	4	ENSDARP00000105892
528	530	7	7.11	31.38	24.31	21.23	dicLab1_genemodels_DLAgn_00198680_1	eukaryotic translation initiation factor 3 subunit i | EIF3I | - range=LG9:7043829-7047799 5'pad=0 3'pad=0 strand=+ repeatMasking=none	4	ENSDARP00000017792
529	531	6.97	7	43.51	39.61	39.61	dicLab1_genemodels_DLAgn_00043240_1	superoxide dismutase | SODC | EC:1.15.1.1 range=LG14:16257716-16261246 5'pad=0 3'pad=0 strand=- repeatMasking=none	4	ENSDARP00000064375
530	532	6.96	7.01	70.59	53.59	49.02	dicLab1_genemodels_DLAgn_00229850_1	leukocyte cell-derived chemotaxin 2 precursor | - | - range=UN:34990645-34992180 5'pad=0 3'pad=0 strand=- repeatMasking=none	3	ENSDARP00000038063
531	533	6.95	7.31	17.52	12.85	8.905	dicLab1_genemodels_DLAgn_00106140_1	stress-70 mitochondrial | HSPA9 | EC:3.6.1.3 range=LG2:123850-136459 5'pad=0 3'pad=0 strand=- repeatMasking=none	4	ENSDARP00000003744
532	534	6.91	6.97	10.07	7.363	6.058	dicLab1_genemodels_DLAgn_00146180_1	ceruloplasmin | CP | - range=LG4:4674786-4684738 5'pad=0 3'pad=0 strand=+ repeatMasking=none	3	ENSDARP00000015293
533	535	6.88	6.94	51.3	51.3	32.34	dicLab1_genemodels_DLAgn_00204590_1	acyl-protein thioesterase 2 | LYPA2 | - range=LG9:21230342-21243793 5'pad=0 3'pad=0 strand=+ repeatMasking=none	4	ENSDARP00000070204
534	536	6.86	6.95	41.3	41.3	41.3	dicLab1_genemodels_DLAgn_00001880_1	60s ribosomal protein l37a | RL37A | - range=LG10:5695508-5697463 5'pad=0 3'pad=0 strand=+ repeatMasking=none	4	ENSDARP00000130509
535	537	6.86	6.9	13.87	13.65	13.65	dicLab1_genemodels_DLAgn_00025680_1	l-2-hydroxyglutarate mitochondrial | L2HGDH | EC:1.1.99.2 range=LG12:19280742-19286811 5'pad=0 3'pad=0 strand=+ repeatMasking=none	4	ENSDARP00000079733
536	538	6.84	6.91	62.42	57.72	39.6	dicLab1_genemodels_DLAgn_00258260_1	histone -like | H3F3C | - range=UN:82582570-82583019 5'pad=0 3'pad=0 strand=- repeatMasking=none	5	ENSDARP00000127819
537	539	6.83	7.02	53.68	53.16	38.95	dicLab1_genemodels_DLAgn_00040200_1	peroxiredoxin 5 | PRDX5 | EC:1.11.1.7 range=LG14:9899347-9902427 5'pad=0 3'pad=0 strand=- repeatMasking=none	5	ENSDARP00000109990
538	540	6.81	6.93	10.62	8.562	5.479	dicLab1_genemodels_DLAgn_00191190_1	dynamin-2-like isoform 2 | DNM2A | - range=LG8:10263954-10290845 5'pad=0 3'pad=0 strand=+ repeatMasking=none	4	ENSDARP00000134807
539	541	6.81	6.88	42.76	34.87	34.87	dicLab1_genemodels_DLAgn_00024740_1	eukaryotic translation initiation factor 5a-1 | IF5A1 | - range=LG12:17190958-17193566 5'pad=0 3'pad=0 strand=+ repeatMasking=none	4	ENSDARP00000120991
540	542	6.8	6.85	31.19	23.73	21.02	dicLab1_genemodels_DLAgn_00112790_1	caspase-3 precursor | CASP3 | EC:3.4.22.0 range=LG2:16699050-16702492 5'pad=0 3'pad=0 strand=+ repeatMasking=none	5	ENSDARP00000071815
541	543	6.79	9.1	16.61	13.87	8.871	dicLab1_genemodels_DLAgn_00186220_1	probable atp-dependent rna helicase ddx5-like | DDX5 | - range=LG8:754351-759628 5'pad=0 3'pad=0 strand=- repeatMasking=none	4	ENSDARP00000055491
542	544	6.78	6.83	19.58	13.95	11.57	dicLab1_genemodels_DLAgn_00085840_1	annexin a3 | ANXA3 | - range=LG19:16220162-16224154 5'pad=0 3'pad=0 strand=- repeatMasking=none	3	ENSDARP00000064973
543	545	6.78	6.81	25.19	25.19	25.19	dicLab1_genemodels_DLAgn_00142830_1	60s ribosomal protein l34 | RPL34 | - range=LG3:7416258-7418579 5'pad=0 3'pad=0 strand=- repeatMasking=none	4	ENSDARP00000108075
544	546	6.75	11.08	42.74	42.74	37.1	dicLab1_genemodels_DLAgn_00197150_1	triosephosphate isomerase | TPI1A | EC:5.3.1.1 range=LG9:1001544-1005616 5'pad=0 3'pad=0 strand=- repeatMasking=none	4	ENSDARP00000033907
545	547	6.75	6.79	13.41	13.41	13.41	dicLab1_genemodels_DLAgn_00197900_1	septin-7 isoform 2 | SEPT7 | - range=LG9:3408380-3441931 5'pad=0 3'pad=0 strand=- repeatMasking=none	4	ENSDARP00000134927
546	548	6.72	6.81	27.09	19.83	19.83	dicLab1_genemodels_DLAgn_00168100_1	electron transfer flavoprotein subunit mitochondrial precursor | ETFA | - range=LG6:11154659-11161297 5'pad=0 3'pad=0 strand=+ repeatMasking=none	4	ENSDARP00000136146
547	549	6.7	6.82	19.01	14.88	12.67	dicLab1_genemodels_DLAgn_00070580_1	cytosolic 5 -nucleotidase 1b-like | NT5C1B | EC:3.1.3.5 range=LG17:14152151-14167818 5'pad=0 3'pad=0 strand=- repeatMasking=none	4	ENSDARP00000039965
548	550	6.69	6.78	31.33	26.67	26.67	dicLab1_genemodels_DLAgn_00000430_1	actin-related protein 2 3 complex subunit 5-like | ARPC5A | - range=LG10:1403614-1407493 5'pad=0 3'pad=0 strand=+ repeatMasking=none	4	ENSDARP00000057173
549	551	6.67	6.71	21.63	17.56	15.01	dicLab1_genemodels_DLAgn_00115440_1	4-hydroxyphenylpyruvate dioxygenase | HPD | EC:1.13.11.27 EC:4.4.1.5 range=LG20:2367569-2371510 5'pad=0 3'pad=0 strand=+ repeatMasking=none	3	ENSDARP00000066049
550	552	6.6	12.85	36.2	29.17	22.14	dicLab1_genemodels_DLAgn_00074200_1	leukocyte elastase inhibitor | - | - range=LG18-21:2297613-2304865 5'pad=0 3'pad=0 strand=+ repeatMasking=none	3	ENSDARP00000050643
551	553	6.55	6.64	32.18	28.71	23.76	dicLab1_genemodels_DLAgn_00072150_1	low molecular weight phosphotyrosine protein phosphatase | ACP1 | EC:3.1.3.48 range=LG17:18131135-18142110 5'pad=0 3'pad=0 strand=- repeatMasking=none	4	ENSDARP00000077082
552	554	6.55	6.62	8.998	7.973	6.948	dicLab1_genemodels_DLAgn_00242610_1	importin subunit beta-1 | KPNB1 | - range=UN:57780639-57790829 5'pad=0 3'pad=0 strand=+ repeatMasking=none	3	ENSDARP00000135519
553	555	6.54	6.58	12.67	9.778	5.778	dicLab1_genemodels_DLAgn_00018200_1	cadherin-1-like | CDH1 | - range=LG11:26120372-26139195 5'pad=0 3'pad=0 strand=- repeatMasking=none	3	ENSDARP00000136579
554	556	6.52	6.54	18.96	18.96	18.96	dicLab1_genemodels_DLAgn_00145200_1	glutathione peroxidase 7 precursor | GPX7 | EC:1.11.1.9 range=LG4:1318151-1322133 5'pad=0 3'pad=0 strand=- repeatMasking=none	3	ENSDARP00000123903
555	557	6.46	6.53	7.397	7.397	4.899	dicLab1_genemodels_DLAgn_00123820_1	sarcoplasmic endoplasmic reticulum calcium atpase 2-like | ATP2A2 | EC:3.6.3.8 range=LG20:23760648-23781074 5'pad=0 3'pad=0 strand=+ repeatMasking=none	3	ENSDARP00000136537
556	558	6.43	6.56	24.2	16.44	11.42	dicLab1_genemodels_DLAgn_00169580_1	sulfide:quinone mitochondrial | SQRDL | - range=LG6:13543359-13549420 5'pad=0 3'pad=0 strand=+ repeatMasking=none	3	ENSDARP00000117779
557	559	6.42	7.24	9.987	6.972	6.093	dicLab1_genemodels_DLAgn_00198430_1	collagen alpha-1 chain | COL22A1 | - range=LG9:5857296-5907912 5'pad=0 3'pad=0 strand=+ repeatMasking=none	6	ENSDARP00000138598
558	560	6.42	6.5	74.22	66.41	53.13	dicLab1_genemodels_DLAgn_00011700_1	cystatin precursor | - | - range=LG11:6344030-6345813 5'pad=0 3'pad=0 strand=+ repeatMasking=none	6	ENSDARP00000065434
559	561	6.42	6.45	25.67	20	15	dicLab1_genemodels_DLAgn_00110300_1	glucosamine-6-phosphate isomerase 1-like | GNPDA1 | EC:3.5.99.6 range=LG2:10357426-10359637 5'pad=0 3'pad=0 strand=+ repeatMasking=none	3	ENSDARP00000054265
560	562	6.4	6.5	14.2	10.72	9.13	dicLab1_genemodels_DLAgn_00030690_1	gmp synthase | GMPS | EC:6.3.5.2 range=LG13:10866977-10877761 5'pad=0 3'pad=0 strand=+ repeatMasking=none	4	ENSDARP00000097707
561	563	6.4	6.48	52.53	48.1	48.1	dicLab1_genemodels_DLAgn_00150370_1	transcription factor btf3 homolog 4 | BTF3L4 | - range=LG4:16771646-16775987 5'pad=0 3'pad=0 strand=- repeatMasking=none	4	ENSDARP00000137655
562	564	6.39	8.46	54.78	54.14	36.94	dicLab1_genemodels_DLAgn_00244270_1	calpain-2 catalytic subunit-like | CAPN2B | - range=UN:60783247-60784420 5'pad=0 3'pad=0 strand=- repeatMasking=none	3	ENSDARP00000095872
563	565	6.37	6.4	28.27	25.32	15.61	dicLab1_genemodels_DLAgn_00202650_1	s100u protein | S100U | - range=LG9:16885641-16886672 5'pad=0 3'pad=0 strand=- repeatMasking=none	3	ENSDARP00000119966
564	566	6.34	6.37	40.65	40.65	34.19	dicLab1_genemodels_DLAgn_00179310_1	sialic acid synthase | NANS | EC:2.5.1.56 EC:2.5.1.57 EC:2.7.7.43 range=LG7:11942815-11943659 5'pad=0 3'pad=0 strand=- repeatMasking=none	3	ENSDARP00000067085
565	567	6.32	6.35	34.53	29.5	23.74	dicLab1_genemodels_DLAgn_00139580_1	60s ribosomal protein l31 | - | - range=LG24:10993106-10995387 5'pad=0 3'pad=0 strand=+ repeatMasking=none	3	ENSDARP00000123730
566	568	6.28	6.37	13.33	11.4	9.649	dicLab1_genemodels_DLAgn_00079160_1	asparaginyl-trna cytoplasmic-like | NARS | EC:6.1.1.22 range=LG19:162897-175054 5'pad=0 3'pad=0 strand=+ repeatMasking=none	4	ENSDARP00000121524
567	569	6.25	6.37	13.23	10.59	3.913	dicLab1_genemodels_DLAgn_00174810_1	aminopeptidase puromycin sensitive | NPEPPS | EC:3.4.11.0 range=LG7:1676500-1695708 5'pad=0 3'pad=0 strand=- repeatMasking=none	3	ENSDARP00000122475
568	570	6.23	6.38	40.91	33.64	28.18	dicLab1_genemodels_DLAgn_00254410_1	60s ribosomal protein l35a | RPL35A | - range=UN:76881371-76883579 5'pad=0 3'pad=0 strand=+ repeatMasking=none	4	ENSDARP00000141977
569	571	6.18	6.25	20.17	20.17	16.31	dicLab1_genemodels_DLAgn_00193650_1	lim and sh3 domain protein 1-like | LASP1 | - range=LG8:15564696-15588256 5'pad=0 3'pad=0 strand=- repeatMasking=none	3	ENSDARP00000051806
570	572	6.17	6.35	38.08	21.34	17.57	dicLab1_genemodels_DLAgn_00014500_1	glutathione transferase omega-1 | GSTO1 | EC:2.5.1.18 range=LG11:12706363-12708901 5'pad=0 3'pad=0 strand=- repeatMasking=none	4	ENSDARP00000032411
571	573	6.16	6.24	14.58	9.091	9.091	dicLab1_genemodels_DLAgn_00171510_1	apoptosis inhibitor 5 | API5 | - range=LG6:19048085-19057720 5'pad=0 3'pad=0 strand=- repeatMasking=none	4	ENSDARP00000126600
572	574	6.16	6.17	12.55	12.55	11.09	dicLab1_genemodels_DLAgn_00089890_1	ubiquinol-cytochrome c reductase core protein i | UQCRC1 | - range=LG1A:9196140-9201742 5'pad=0 3'pad=0 strand=- repeatMasking=none	3	ENSDARP00000108798
573	575	6.14	6.15	17.94	16.41	16.41	dicLab1_genemodels_DLAgn_00146040_1	kininogen 1 | KNG1 | - range=LG4:4453673-4461225 5'pad=0 3'pad=0 strand=+ repeatMasking=none	4	ENSDARP00000036317
574	576	6.12	6.19	28.7	28.7	24.66	dicLab1_genemodels_DLAgn_00113100_1	transmembrane emp24 domain-containing protein 9 precursor | TMED9 | - range=LG2:19774291-19777216 5'pad=0 3'pad=0 strand=- repeatMasking=none	3	ENSDARP00000004205
575	577	6.11	6.21	27.24	27.24	27.24	dicLab1_genemodels_DLAgn_00257840_1	sam domain and hd domain-containing protein 1-like | SAMHD1 | EC:3.1.4.0 range=UN:81920597-81923852 5'pad=0 3'pad=0 strand=- repeatMasking=none	4	ENSDARP00000096087
576	578	6.11	6.12	20	17.28	17.28	dicLab1_genemodels_DLAgn_00002950_1	si:ch73- protein | AHSG | - range=LG10:7443284-7445544 5'pad=0 3'pad=0 strand=+ repeatMasking=none	4	ENSDARP00000091498
577	579	6.09	12.19	35.95	26.86	23.97	dicLab1_genemodels_DLAgn_00201910_1	14-3-3 protein beta alpha-2 | YWHAB | - range=LG9:14864283-14869588 5'pad=0 3'pad=0 strand=+ repeatMasking=none	3	ENSDARP00000103720
578	580	6.09	6.18	17.27	10.64	4.834	dicLab1_genemodels_DLAgn_00121120_1	threonyl-trna synthetase | TARS | EC:6.1.1.3 range=LG20:15204317-15219532 5'pad=0 3'pad=0 strand=+ repeatMasking=none	3	ENSDARP00000036825
579	581	6.08	6.23	14.51	11.16	8.612	dicLab1_genemodels_DLAgn_00113180_1	calnexin precursor | CANX | - range=LG2:19951079-19957737 5'pad=0 3'pad=0 strand=- repeatMasking=none	3	ENSDARP00000083454
580	582	6.07	6.15	31.82	27.73	27.73	dicLab1_genemodels_DLAgn_00163470_1	high choriolytic enzyme 1 precursor | HCE1 | EC:3.4.24.0 range=LG5:30058669-30064660 5'pad=0 3'pad=0 strand=+ repeatMasking=none	4	ENSDARP00000012180
581	583	6.07	6.08	28.09	18.21	18.21	dicLab1_genemodels_DLAgn_00182150_1	succinyl- ligase | SUCLG1 | EC:2.3.3.8 EC:6.2.1.5 range=LG7:19295013-19315314 5'pad=0 3'pad=0 strand=- repeatMasking=none	3	ENSDARP00000069096
582	584	6.06	6.24	13.09	11.18	8.824	dicLab1_genemodels_DLAgn_00184190_1	eukaryotic translation initiation factor 3 subunit b | EIF3B | - range=LG7:24669100-24674375 5'pad=0 3'pad=0 strand=+ repeatMasking=none	5	ENSDARP00000128740
583	585	6.04	6.04	28.44	25.33	19.56	dicLab1_genemodels_DLAgn_00263070_1	uncharacterized protein loc101481070 | - | - range=UN:90730883-90731971 5'pad=0 3'pad=0 strand=- repeatMasking=none	3	ENSDARP00000137333
584	586	6.03	6.03	24.55	16.06	16.06	dicLab1_genemodels_DLAgn_00156830_1	cathepsin b | CTSBA | EC:3.4.22.0 range=LG5:10441490-10444513 5'pad=0 3'pad=0 strand=+ repeatMasking=none	3	ENSDARP00000071885
585	587	6.01	18.37	29.65	24.03	21.71	dicLab1_genemodels_DLAgn_00213330_1	type i cytoskeletal 13-like | CKI | - range=UN:5052415-5066288 5'pad=0 3'pad=0 strand=- repeatMasking=none	4	ENSDARP00000096584
586	588	6.01	13.4	69.44	51.11	51.11	dicLab1_genemodels_DLAgn_00192310_1	adp-ribosylation factor 1 | ARF1L | - range=LG8:12556247-12557240 5'pad=0 3'pad=0 strand=+ repeatMasking=none	3	ENSDARP00000124425
587	589	6.01	6.64	25.17	20.81	20.81	dicLab1_genemodels_DLAgn_00003590_1	60s ribosomal protein l5-like | - | - range=LG10:8173959-8177376 5'pad=0 3'pad=0 strand=+ repeatMasking=none	3	ENSDARP00000006085
588	590	6.01	6.01	9.359	4.744	4.744	dicLab1_genemodels_DLAgn_00049930_1	6- liver type-like | PFKL | EC:2.7.1.11 range=LG15:11042976-11051967 5'pad=0 3'pad=0 strand=+ repeatMasking=none	3	ENSDARP00000140302
589	591	6.01	6.01	30.94	30.94	23.76	dicLab1_genemodels_DLAgn_00206900_1	adp-ribosylation factor-like protein 1-like | ARL1 | - range=LGx:5888615-5892555 5'pad=0 3'pad=0 strand=- repeatMasking=none	3	ENSDARP00000132630
590	592	6.01	6.01	25.41	20.54	20.54	dicLab1_genemodels_DLAgn_00042130_1	lipocalin precursor | - | - range=LG14:14183308-14184736 5'pad=0 3'pad=0 strand=+ repeatMasking=none	3	ENSDARP00000037484
591	593	6	10.26	50.53	46.81	34.57	dicLab1_genemodels_DLAgn_00080910_1	peptidyl-prolyl cis-trans isomerase-like | PPIAB | EC:5.2.1.8 range=LG19:4576681-4580776 5'pad=0 3'pad=0 strand=- repeatMasking=none	3	ENSDARP00000134856
592	594	6	10	10.77	10.77	10.77	dicLab1_genemodels_DLAgn_00230270_1	gelsolin-like isoform x1 | GSN | - range=UN:35516550-35539155 5'pad=0 3'pad=0 strand=- repeatMasking=none	3	ENSDARP00000026895
593	595	6	6.01	14.64	12.76	12.76	dicLab1_genemodels_DLAgn_00048260_1	serum deprivation-response | SDPR | - range=LG15:4562421-4576806 5'pad=0 3'pad=0 strand=- repeatMasking=none	3	ENSDARP00000121255
594	596	6	6	37.21	31.01	31.01	dicLab1_genemodels_DLAgn_00045230_1	cytokine-like protein 1 | CYTL1 | - range=LG14:20813787-20816042 5'pad=0 3'pad=0 strand=- repeatMasking=none	4	ENSDARP00000107063
595	597	6	6	43.45	43.45	43.45	dicLab1_genemodels_DLAgn_00245190_1	calpain-2 catalytic subunit-like | CAPN2B | - range=UN:62364257-62367070 5'pad=0 3'pad=0 strand=- repeatMasking=none	3	ENSDARP00000099976
596	598	6	6	13.48	11.29	11.29	dicLab1_genemodels_DLAgn_00161590_1	estradiol 17-beta-dehydrogenase 12-b | HSD17B12B | EC:1.1.1.62 range=LG5:24272359-24287551 5'pad=0 3'pad=0 strand=+ repeatMasking=none	3	ENSDARP00000089612
597	599	6	6	10.73	10.73	10.73	dicLab1_genemodels_DLAgn_00036630_1	heterogeneous nuclear ribonucleoprotein l-like isoform 2 | HNRNPL2 | - range=LG13:27198639-27208600 5'pad=0 3'pad=0 strand=+ repeatMasking=none	3	ENSDARP00000051183
598	600	5.97	6.1	37.31	37.31	28.5	dicLab1_genemodels_DLAgn_00130390_1	cysteine and glycine-rich protein 1 | CSRP1B | - range=LG22-25:11457239-11461028 5'pad=0 3'pad=0 strand=- repeatMasking=none	3	ENSDARP00000002532
599	601	5.96	6.14	21.05	20.65	20.65	dicLab1_genemodels_DLAgn_00042800_1	serine arginine-rich splicing factor 1-like | SRSF1 | - range=LG14:15103895-15106458 5'pad=0 3'pad=0 strand=- repeatMasking=none	4	ENSDARP00000074862
600	602	5.96	6.01	13.35	10.39	10.39	dicLab1_genemodels_DLAgn_00070300_1	splicing arginine serine-rich 5 | SRSF5 | - range=LG17:13181085-13185583 5'pad=0 3'pad=0 strand=+ repeatMasking=none	3	ENSDARP00000122656
601	603	5.95	6.07	28.87	20.09	7.852	dicLab1_genemodels_DLAgn_00205940_1	26s protease regulatory subunit 7 | PSMC2 | EC:3.6.1.3 range=LGx:3093694-3097824 5'pad=0 3'pad=0 strand=- repeatMasking=none	3	ENSDARP00000011083
602	604	5.92	5.98	15.27	12.65	12.65	dicLab1_genemodels_DLAgn_00237530_1	alpha-2-macroglobulin-like protein 1-like | - | - range=UN:48190218-48195803 5'pad=0 3'pad=0 strand=- repeatMasking=none	4	ENSDARP00000127787
603	605	5.88	6.07	23.02	14.19	12.56	dicLab1_genemodels_DLAgn_00183900_1	fibrinogen gamma chain-like | FGG | - range=LG7:24157201-24160682 5'pad=0 3'pad=0 strand=+ repeatMasking=none	3	ENSDARP00000054229
604	606	5.83	8.16	15.5	15.2	15.2	dicLab1_genemodels_DLAgn_00109950_1	heterogeneous nuclear ribonucleoprotein a b | HNRNPAB | - range=LG2:9839584-9841563 5'pad=0 3'pad=0 strand=+ repeatMasking=none	4	ENSDARP00000124217
605	607	5.83	6.05	18.11	14.74	13.05	dicLab1_genemodels_DLAgn_00146130_1	calcium-binding mitochondrial carrier protein s -1-like | SLC25A24 | - range=LG4:4627551-4639603 5'pad=0 3'pad=0 strand=+ repeatMasking=none	4	ENSDARP00000033055
606	608	5.82	5.89	43.7	37.78	37.78	dicLab1_genemodels_DLAgn_00188660_1	beta-galactoside-binding lectin | LEG | - range=LG8:5519589-5523439 5'pad=0 3'pad=0 strand=+ repeatMasking=none	3	ENSDARP00000094378
607	609	5.77	5.86	20.77	20.77	18.1	dicLab1_genemodels_DLAgn_00055790_1	cathepsin s precursor | CATS | - range=LG16:471318-482565 5'pad=0 3'pad=0 strand=+ repeatMasking=none	3	ENSDARP00000143447
608	610	5.75	10.96	35.11	35.11	31.38	dicLab1_genemodels_DLAgn_00246500_1	lactoylglutathione lyase | GLO1 | EC:4.4.1.5 range=UN:64319211-64321652 5'pad=0 3'pad=0 strand=- repeatMasking=none	3	ENSDARP00000090756
609	611	5.74	18.02	46.97	46.46	46.46	dicLab1_genemodels_DLAgn_00262650_1	collagen alpha-4 chain-like | - | - range=UN:90066701-90067540 5'pad=0 3'pad=0 strand=- repeatMasking=none	3	ENSDARP00000128796
610	612	5.74	5.9	10.61	9.037	6.68	dicLab1_genemodels_DLAgn_00016280_1	utp--glucose-1-phosphate uridylyltransferase-like | UGP2 | EC:2.7.7.0 range=LG11:18352012-18381660 5'pad=0 3'pad=0 strand=- repeatMasking=none	3	ENSDARP00000129923
611	613	5.72	5.8	14.4	14.4	14.4	dicLab1_genemodels_DLAgn_00144450_1	prostaglandin reductase 1-like | PTGR1 | - range=LG3:12556355-12560849 5'pad=0 3'pad=0 strand=- repeatMasking=none	3	ENSDARP00000038835
612	614	5.72	5.78	37.14	30.48	29.52	dicLab1_genemodels_DLAgn_00229010_1	60s ribosomal protein l36 | RL6 | - range=UN:33719378-33721526 5'pad=0 3'pad=0 strand=+ repeatMasking=none	4	ENSDARP00000141617
613	615	5.71	5.86	16.06	16.06	12.43	dicLab1_genemodels_DLAgn_00091880_1	probable aminopeptidase npepl1 | NPEPL1 | EC:3.4.11.0 range=LG1A:14157569-14163641 5'pad=0 3'pad=0 strand=+ repeatMasking=none	4	ENSDARP00000019981
614	616	5.71	5.79	43.51	28.24	28.24	dicLab1_genemodels_DLAgn_00039520_1	atp synthase subunit mitochondrial | ATP5L | - range=LG14:8353403-8355656 5'pad=0 3'pad=0 strand=+ repeatMasking=none	3	ENSDARP00000007716
615	617	5.7	5.86	33.6	18.97	18.97	dicLab1_genemodels_DLAgn_00036310_1	flavin reductase | BLVRB | - range=LG13:26448277-26455483 5'pad=0 3'pad=0 strand=- repeatMasking=none	3	ENSDARP00000009817
616	618	5.66	5.75	17.45	17.45	9.906	dicLab1_genemodels_DLAgn_00007920_1	calreticulin precursor | CALR | - range=LG10:17726897-17729638 5'pad=0 3'pad=0 strand=+ repeatMasking=none	3	ENSDARP00000135281
617	619	5.65	5.73	9.339	8.19	6.897	dicLab1_genemodels_DLAgn_00214260_1	fibrinogen alpha chain | FGA | - range=UN:6959010-6964833 5'pad=0 3'pad=0 strand=+ repeatMasking=none	3	ENSDARP00000029074
618	620	5.63	5.75	20.36	20	14.64	dicLab1_genemodels_DLAgn_00125790_1	microtubule-associated protein rp eb family member 1 | MAPRE1 | - range=LG22-25:1906540-1911877 5'pad=0 3'pad=0 strand=+ repeatMasking=none	4	ENSDARP00000111083
619	621	5.61	5.83	22.01	21.78	13.35	dicLab1_genemodels_DLAgn_00049480_1	septin 10 | SEPT10 | - range=LG15:9391603-9400318 5'pad=0 3'pad=0 strand=- repeatMasking=none	4	ENSDARP00000139839
620	622	5.61	5.68	41.96	38.46	38.46	dicLab1_genemodels_DLAgn_00079430_1	c-type lysozyme | - | EC:3.2.1.17 range=LG19:1195235-1196192 5'pad=0 3'pad=0 strand=+ repeatMasking=none	4	ENSDARP00000074998
621	623	5.58	5.77	19.57	19.57	16.52	dicLab1_genemodels_DLAgn_00238660_1	small nuclear ribonucleoprotein-associated protein b | SNRPB | - range=UN:50030006-50032550 5'pad=0 3'pad=0 strand=- repeatMasking=none	3	ENSDARP00000023337
622	624	5.54	5.65	24.43	19.89	19.89	dicLab1_genemodels_DLAgn_00171740_1	60s ribosomal protein l27a | RL27A | - range=LG6:19634201-19637868 5'pad=0 3'pad=0 strand=+ repeatMasking=none	3	Non signif. Hit
623	625	5.53	5.64	7.424	5.24	5.24	dicLab1_genemodels_DLAgn_00011750_1	ribosome-binding protein 1-like | RRBP1 | - range=LG11:6368971-6379294 5'pad=0 3'pad=0 strand=+ repeatMasking=none	3	ENSDARP00000118039
624	626	5.52	5.85	41.67	36.27	22.06	dicLab1_genemodels_DLAgn_00029690_1	transgelin | TAGLN | - range=LG13:7984948-7986813 5'pad=0 3'pad=0 strand=+ repeatMasking=none	3	ENSDARP00000129595
625	627	5.51	5.59	20.53	14.37	10.26	dicLab1_genemodels_DLAgn_00028150_1	galectin like protein | LEG9 | - range=LG13:2356435-2367429 5'pad=0 3'pad=0 strand=+ repeatMasking=none	3	ENSDARP00000028984
626	628	5.51	5.57	18.89	13.89	13.89	dicLab1_genemodels_DLAgn_00244810_1	elongation factor 1-beta | EEF1B2 | EC:5.3.3.5 range=UN:61816971-61822896 5'pad=0 3'pad=0 strand=- repeatMasking=none	3	ENSDARP00000065372
627	629	5.49	5.7	25.14	17.13	13.54	dicLab1_genemodels_DLAgn_00226880_1	plastin-2 isoform 1 | LCP1 | - range=UN:30408548-30410442 5'pad=0 3'pad=0 strand=- repeatMasking=none	3	ENSDARP00000142126
628	630	5.48	6.79	38.29	33.71	28	dicLab1_genemodels_DLAgn_00021940_1	adp-ribosylation factor 6 | ARF6 | - range=LG12:10921191-10921718 5'pad=0 3'pad=0 strand=- repeatMasking=none	3	ENSDARP00000069359
629	631	5.48	5.7	12.19	9.324	5.02	dicLab1_genemodels_DLAgn_00215290_1	unconventional myosin-ie-like | MYO1E.2 | - range=UN:8431479-8441831 5'pad=0 3'pad=0 strand=+ repeatMasking=none	2	ENSDARP00000044970
630	632	5.48	5.55	16.78	14.47	11.84	dicLab1_genemodels_DLAgn_00091890_1	cathepsin z precursor | CTSZ | - range=LG1A:14165264-14169044 5'pad=0 3'pad=0 strand=+ repeatMasking=none	3	ENSDARP00000063250
631	633	5.44	5.51	3.252	2.43	1.421	dicLab1_genemodels_DLAgn_00123950_1	translational activator gcn1 | GCN1L1 | - range=LG20:24034773-24059533 5'pad=0 3'pad=0 strand=- repeatMasking=none	3	ENSDARP00000144324
632	634	5.41	5.57	21.46	21.46	21.46	dicLab1_genemodels_DLAgn_00112190_1	hypoxanthine-guanine phosphoribosyltransferase | HPRT1 | EC:2.4.2.8 range=LG2:14851668-14855240 5'pad=0 3'pad=0 strand=- repeatMasking=none	4	ENSDARP00000123706
633	635	5.41	5.5	14.65	11.86	10.23	dicLab1_genemodels_DLAgn_00101910_1	26s protease regulatory subunit 8 | PSMC5 | EC:3.6.1.3 range=LG1B:7187041-7190863 5'pad=0 3'pad=0 strand=+ repeatMasking=none	3	ENSDARP00000096969
634	636	5.4	5.52	13.01	12.04	5.484	dicLab1_genemodels_DLAgn_00029040_1	26s proteasome non-atpase regulatory subunit 2-like | PSMD2 | - range=LG13:6374067-6384298 5'pad=0 3'pad=0 strand=- repeatMasking=none	3	ENSDARP00000134127
635	637	5.38	5.57	23.84	19.73	15.34	dicLab1_genemodels_DLAgn_00144390_1	gmp reductase 2 | GMPR2 | EC:1.7.1.7 range=LG3:12407188-12411718 5'pad=0 3'pad=0 strand=- repeatMasking=none	3	ENSDARP00000081732
636	638	5.32	5.98	11.76	10.59	6.218	dicLab1_genemodels_DLAgn_00024790_1	polypyrimidine tract-binding protein 1-like | PTBP1 | - range=LG12:17421966-17434568 5'pad=0 3'pad=0 strand=+ repeatMasking=none	3	ENSDARP00000011705
637	639	5.32	5.36	24.19	15.81	15.81	dicLab1_genemodels_DLAgn_00160190_1	26s proteasome non-atpase regulatory subunit 14 | PSMD14 | EC:2.2.1.6 range=LG5:20254368-20257887 5'pad=0 3'pad=0 strand=+ repeatMasking=none	3	ENSDARP00000086334
638	640	5.31	5.37	18.58	14.48	10.93	dicLab1_genemodels_DLAgn_00188860_1	deoxyhypusine synthase | DHPS | EC:2.5.1.46 range=LG8:6006784-6012544 5'pad=0 3'pad=0 strand=- repeatMasking=none	3	ENSDARP00000068557
639	641	5.29	7.63	29.05	23.31	19.59	dicLab1_genemodels_DLAgn_00246110_1	plastin-2- partial | LCP1 | - range=UN:63783998-63789555 5'pad=0 3'pad=0 strand=- repeatMasking=none	4	ENSDARP00000142126
640	642	5.29	5.45	16.48	14.94	11.11	dicLab1_genemodels_DLAgn_00106440_1	histidyl-trna synthetase | HARS | EC:6.1.1.21 range=LG2:815988-827300 5'pad=0 3'pad=0 strand=- repeatMasking=none	4	ENSDARP00000123163
641	643	5.21	5.27	7.541	7.541	7.541	dicLab1_genemodels_DLAgn_00158490_1	lysine--trna ligase-like isoform x1 | KARS | EC:6.1.1.6 range=LG5:14802413-14808448 5'pad=0 3'pad=0 strand=- repeatMasking=none	3	ENSDARP00000136176
642	644	5.21	5.26	42.33	23.31	23.31	dicLab1_genemodels_DLAgn_00194700_1	uncharacterized protein loc101468888 | - | - range=LG8:17995550-17998792 5'pad=0 3'pad=0 strand=+ repeatMasking=none	3	ENSDARP00000137886
643	645	5.2	5.31	22.45	22.45	22.45	dicLab1_genemodels_DLAgn_00225970_1	beta-centractin-like | ACTR1B | - range=UN:29143429-29146006 5'pad=0 3'pad=0 strand=+ repeatMasking=none	3	ENSDARP00000015781
644	646	5.19	5.25	68.09	67.38	50.35	dicLab1_genemodels_DLAgn_00015560_1	protein kinase c inhibitor aswz variant 5 | HINT1 | - range=LG11:15884370-15886424 5'pad=0 3'pad=0 strand=- repeatMasking=none	3	ENSDARP00000133027
645	647	5.18	5.25	23.99	23.99	15.13	dicLab1_genemodels_DLAgn_00125280_1	3-hydroxyacyl- dehydrogenase type-2 | HSD17B10 | EC:1.1.1.201 EC:1.1.1.239 EC:1.1.1.159 EC:1.1.1 range=LG22-25:167157-170642 5'pad=0 3'pad=0 strand=- repeatMasking=none	3	ENSDARP00000017597
646	648	5.16	5.23	44.14	40.69	40	dicLab1_genemodels_DLAgn_00246490_1	40s ribosomal protein s15 | RS15 | - range=UN:64311674-64314141 5'pad=0 3'pad=0 strand=- repeatMasking=none	3	ENSDARP00000095139
647	649	5.15	5.2	36.27	36.27	36.27	dicLab1_genemodels_DLAgn_00197840_1	protein s100-a13-like | S10AE | - range=LG9:3288013-3295404 5'pad=0 3'pad=0 strand=- repeatMasking=none	3	ENSDARP00000094858
648	650	5.14	5.28	29.9	29.41	21.57	dicLab1_genemodels_DLAgn_00254870_1	h1 histone | - | - range=UN:77618397-77619011 5'pad=0 3'pad=0 strand=- repeatMasking=none	4	ENSDARP00000142541
649	651	5.11	5.19	28.09	28.09	28.09	dicLab1_genemodels_DLAgn_00248120_1	mhc class ii antigen beta chain | - | - range=UN:66974544-66976773 5'pad=0 3'pad=0 strand=+ repeatMasking=none	3	ENSDARP00000137499
650	652	5.1	5.26	36.09	30.83	24.06	dicLab1_genemodels_DLAgn_00129430_1	60s ribosomal protein l32 | RPL32 | - range=LG22-25:8908461-8911412 5'pad=0 3'pad=0 strand=- repeatMasking=none	3	ENSDARP00000060004
651	653	5.1	5.26	10.03	9.871	9.871	dicLab1_genemodels_DLAgn_00257410_1	coagulin factor ii | F2 | EC:3.4.21.0 range=UN:81286996-81293202 5'pad=0 3'pad=0 strand=+ repeatMasking=none	4	ENSDARP00000052324
652	654	5.1	5.21	38.1	38.1	38.1	dicLab1_genemodels_DLAgn_00202780_1	40s ribosomal protein s27 | RPS27 | - range=LG9:17165378-17167135 5'pad=0 3'pad=0 strand=- repeatMasking=none	3	ENSDARP00000072300
653	655	5.1	5.16	10.36	7.591	5.985	dicLab1_genemodels_DLAgn_00078430_1	phosphate-regulating neutral endopeptidase isoform 1 | PHEX | EC:3.4.24.0 range=LG18-21:13946508-13958683 5'pad=0 3'pad=0 strand=+ repeatMasking=none	3	ENSDARP00000084443
654	656	5.09	5.15	26.1	26.1	19.49	dicLab1_genemodels_DLAgn_00122810_1	protein set-like | SET | - range=LG20:20563581-20566655 5'pad=0 3'pad=0 strand=+ repeatMasking=none	3	ENSDARP00000008085
655	657	5.07	5.2	14.8	13	10.99	dicLab1_genemodels_DLAgn_00035820_1	branched chain keto acid dehydrogenase alpha polypeptide | BCKDHA | EC:1.2.4.4 range=LG13:25537686-25542851 5'pad=0 3'pad=0 strand=- repeatMasking=none	3	ENSDARP00000144627
656	658	5.05	5.18	30.6	30.6	24.59	dicLab1_genemodels_DLAgn_00075230_1	lipocalin precursor | PTGDSB | EC:5.3.99.2 range=LG18-21:5839008-5840188 5'pad=0 3'pad=0 strand=- repeatMasking=none	3	ENSDARP00000037484
657	659	5.05	5.13	37.29	31.36	31.36	dicLab1_genemodels_DLAgn_00030430_1	small nuclear ribonucleoprotein sm d2 | SNRPD2 | - range=LG13:10324779-10327322 5'pad=0 3'pad=0 strand=+ repeatMasking=none	4	ENSDARP00000059193
658	660	5.04	5.09	1.97	1.273	1.03	dicLab1_genemodels_DLAgn_00160780_1	fibrillin-1 | FBN1 | - range=LG5:21364300-21421499 5'pad=0 3'pad=0 strand=- repeatMasking=none	3	ENSDARP00000134527
659	661	5.01	11.67	46.88	46.88	39.06	dicLab1_genemodels_DLAgn_00185470_1	ras-related c3 botulinum toxin substrate 2 | RAC2 | - range=LG7:27361674-27376763 5'pad=0 3'pad=0 strand=- repeatMasking=none	3	ENSDARP00000055406
660	662	5.01	5.14	3.993	1.671	1.303	dicLab1_genemodels_DLAgn_00126570_1	basement membrane-specific heparan sulfate proteoglycan core protein | HSPG2 | - range=LG22-25:3258338-3345441 5'pad=0 3'pad=0 strand=+ repeatMasking=none	3	ENSDARP00000135890
661	663	5	5.22	9.289	4.324	2.226	dicLab1_genemodels_DLAgn_00041740_1	spectrin beta non-erythrocytic 1 isoform x2 | - | - range=LG14:13410949-13441890 5'pad=0 3'pad=0 strand=- repeatMasking=none	3	ENSDARP00000088494
662	664	4.99	5.17	7.418	4.883	4.038	dicLab1_genemodels_DLAgn_00118390_1	s-adenosylmethionine synthase isoform type-2-like | MAT2A | EC:2.5.1.6 range=LG20:8570624-8588679 5'pad=0 3'pad=0 strand=- repeatMasking=none	3	ENSDARP00000117136
663	665	4.99	5.16	66.2	42.25	27.46	dicLab1_genemodels_DLAgn_00093110_1	glutathione peroxidase | GPX1 | EC:1.11.1.9 range=LG1A:16087693-16088794 5'pad=0 3'pad=0 strand=- repeatMasking=none	3	ENSDARP00000011398
664	666	4.96	5.08	11.51	9.205	9.205	dicLab1_genemodels_DLAgn_00189790_1	cytochrome b-c1 complex subunit mitochondrial-like | UQCRC2A | - range=LG8:7654296-7661443 5'pad=0 3'pad=0 strand=+ repeatMasking=none	3	ENSDARP00000133556
665	667	4.95	5	60.62	60.62	35.62	dicLab1_genemodels_DLAgn_00151180_1	atp synthase subunit mitochondrial-like | ATP5D | - range=LG4:18606492-18610778 5'pad=0 3'pad=0 strand=+ repeatMasking=none	3	ENSDARP00000022528
666	668	4.9	7.02	25.4	25.4	25.4	dicLab1_genemodels_DLAgn_00166450_1	gtpase kras | KRAS | - range=LG6:7242243-7246202 5'pad=0 3'pad=0 strand=- repeatMasking=none	3	ENSDARP00000142010
667	669	4.89	4.97	18.15	18.15	14.46	dicLab1_genemodels_DLAgn_00056840_1	glutaredoxin 3 | GLRX3 | - range=LG16:3677088-3678065 5'pad=0 3'pad=0 strand=+ repeatMasking=none	2	ENSDARP00000133690
668	670	4.89	4.95	15.02	11.27	11.27	dicLab1_genemodels_DLAgn_00264190_1	calreticulin precursor | CALR | - range=UN:92407420-92413099 5'pad=0 3'pad=0 strand=+ repeatMasking=none	3	ENSDARP00000130666
669	671	4.84	5.55	39.33	34.67	22	dicLab1_genemodels_DLAgn_00146830_1	actin-related protein 2 3 complex subunit 5 | ARPC5 | - range=LG4:7526322-7529145 5'pad=0 3'pad=0 strand=- repeatMasking=none	3	ENSDARP00000025370
670	672	4.84	5.12	20.99	15.64	14.06	dicLab1_genemodels_DLAgn_00109500_1	pre-mrna-processing factor 19 | PRPF19 | - range=LG2:9010552-9015439 5'pad=0 3'pad=0 strand=- repeatMasking=none	4	ENSDARP00000097371
671	673	4.83	4.91	34.01	29.95	25.38	dicLab1_genemodels_DLAgn_00059310_1	isochorismatase domain-containing protein mitochondrial precursor | ISOC2 | - range=LG16:8328929-8330992 5'pad=0 3'pad=0 strand=- repeatMasking=none	2	ENSDARP00000143811
672	674	4.79	5.73	15.53	9.129	5.771	dicLab1_genemodels_DLAgn_00158850_1	coatomer subunit beta | COPB1 | - range=LG5:15820425-15827734 5'pad=0 3'pad=0 strand=- repeatMasking=none	4	ENSDARP00000073498
673	675	4.78	4.96	14.56	6.238	6.238	dicLab1_genemodels_DLAgn_00050690_1	d-3-phosphoglycerate dehydrogenase | PHGDH | EC:1.1.1.95 range=LG15:12732279-12739816 5'pad=0 3'pad=0 strand=+ repeatMasking=none	3	ENSDARP00000020860
674	676	4.77	16.99	33.12	31.82	24.03	dicLab1_genemodels_DLAgn_00127170_1	tubulin alpha-1c chain-like | TUBA1C | - range=LG22-25:4441345-4445355 5'pad=0 3'pad=0 strand=+ repeatMasking=none	3	ENSDARP00000062670
675	677	4.77	4.93	9.504	7.234	5.957	dicLab1_genemodels_DLAgn_00039230_1	dolichyl-diphosphooligosaccharide--protein glycosyltransferase subunit stt3a-like | ITM1 | EC:2.4.1 range=LG14:7221537-7228263 5'pad=0 3'pad=0 strand=+ repeatMasking=none	3	ENSDARP00000136997
676	678	4.77	4.84	11.81	11.81	5.906	dicLab1_genemodels_DLAgn_00207930_1	nicotinamide phosphoribosyltransferase | NAMPT | EC:2.4.2.12 EC:2.4.2.19 EC:2.4.2.11 range=LGx:9585645-9604490 5'pad=0 3'pad=0 strand=+ repeatMasking=none	2	ENSDARP00000069804
677	679	4.76	4.82	17.56	15.52	8.397	dicLab1_genemodels_DLAgn_00056690_1	uncharacterized protein loc101472300 | RPZ3 | - range=LG16:3462204-3463385 5'pad=0 3'pad=0 strand=+ repeatMasking=none	2	ENSDARP00000096709
678	680	4.75	4.87	9.626	8.378	6.417	dicLab1_genemodels_DLAgn_00136630_1	epoxide hydrolase cytoplasmic | EPHX2 | EC:3.3.2.10 range=LG24:852568-858560 5'pad=0 3'pad=0 strand=- repeatMasking=none	3	ENSDARP00000058889
679	681	4.72	4.82	21.94	18.35	15.11	dicLab1_genemodels_DLAgn_00080300_1	proteasome subunit beta type-7 precursor | PSMB7 | EC:3.4.25.0 range=LG19:3338553-3346833 5'pad=0 3'pad=0 strand=+ repeatMasking=none	3	ENSDARP00000143228
680	682	4.72	4.81	42.02	25.21	25.21	dicLab1_genemodels_DLAgn_00074240_1	40s ribosomal protein s20 | RS20 | - range=LG18-21:2400415-2402383 5'pad=0 3'pad=0 strand=+ repeatMasking=none	3	Non signif. Hit
681	683	4.7	4.83	29.45	29.45	29.45	dicLab1_genemodels_DLAgn_00229660_1	40s ribosomal protein s17 | RS17 | - range=UN:34814878-34818894 5'pad=0 3'pad=0 strand=- repeatMasking=none	3	ENSDARP00000067865
682	684	4.7	4.75	11.58	8.421	8.421	dicLab1_genemodels_DLAgn_00128380_1	alpha- muscle-specific form gp220 | NACA | - range=LG22-25:6809793-6817723 5'pad=0 3'pad=0 strand=+ repeatMasking=none	3	ENSDARP00000136310
683	685	4.7	4.74	10.59	5.094	5.094	dicLab1_genemodels_DLAgn_00104850_1	vesicle-fusing atpase | NSF | - range=LG1B:14962983-14986260 5'pad=0 3'pad=0 strand=- repeatMasking=none	3	ENSDARP00000133697
684	686	4.68	4.82	14.31	9.351	8.015	dicLab1_genemodels_DLAgn_00209480_1	phenylalanine hydroxylase | PAH | EC:1.14.16.1 EC:1.14.16.4 range=LGx:14946253-14959969 5'pad=0 3'pad=0 strand=+ repeatMasking=none	4	ENSDARP00000012808
685	687	4.67	4.81	33.14	33.14	18.34	dicLab1_genemodels_DLAgn_00076360_1	n-acetyltransferase nat13 | NAA50 | - range=LG18-21:8628904-8631407 5'pad=0 3'pad=0 strand=- repeatMasking=none	3	ENSDARP00000128760
686	688	4.66	4.79	19.08	18.03	11.74	dicLab1_genemodels_DLAgn_00141390_1	calcium calmodulin-dependent protein kinase type ii delta 1 chain-like isoform 2 | CAMK2D | EC:2.7. range=LG3:2296947-2392960 5'pad=0 3'pad=0 strand=- repeatMasking=none	3	ENSDARP00000119349
687	689	4.65	4.86	14.4	12.67	9.981	dicLab1_genemodels_DLAgn_00069410_1	dihydrolipoyllysine-residue succinyltransferase component of 2-oxoglutarate dehydrogenase mitochond range=LG17:10959266-10967412 5'pad=0 3'pad=0 strand=+ repeatMasking=none	3	ENSDARP00000006973
688	690	4.62	4.82	7.066	7.066	6.103	dicLab1_genemodels_DLAgn_00020750_1	c-1-tetrahydrofolate cytoplasmic | MTHFD1 | EC:1.5.1.5 EC:3.5.4.9 EC:6.3.4.3 range=LG12:8937103-8947600 5'pad=0 3'pad=0 strand=+ repeatMasking=none	3	ENSDARP00000020770
689	691	4.62	4.74	38.12	23.13	18.75	dicLab1_genemodels_DLAgn_00044800_1	sorting nexin 12 | SNX12 | - range=LG14:18930889-18935923 5'pad=0 3'pad=0 strand=- repeatMasking=none	3	ENSDARP00000112873
690	692	4.61	4.65	29.14	25.71	12.57	dicLab1_genemodels_DLAgn_00128750_1	cellular nucleic acid-binding protein | CNBP | - range=LG22-25:7746246-7747325 5'pad=0 3'pad=0 strand=+ repeatMasking=none	2	ENSDARP00000109279
691	693	4.6	4.82	27	23.63	23.63	dicLab1_genemodels_DLAgn_00051760_1	ribulose-phosphate 3-epimerase | RPE | EC:5.1.3.1 range=LG15:15034957-15037282 5'pad=0 3'pad=0 strand=- repeatMasking=none	2	ENSDARP00000023863
692	694	4.59	4.62	30.47	30.47	30.47	dicLab1_genemodels_DLAgn_00099730_1	nhp2-like protein 1 | NH2L1 | - range=LG1B:4127739-4128754 5'pad=0 3'pad=0 strand=- repeatMasking=none	3	ENSDARP00000038446
693	695	4.58	4.76	27.23	22.54	22.54	dicLab1_genemodels_DLAgn_00119150_1	transmembrane emp24 domain-containing protein 7 precursor | TMED7 | - range=LG20:10342992-10345538 5'pad=0 3'pad=0 strand=+ repeatMasking=none	4	ENSDARP00000067665
694	696	4.58	4.63	10.24	10.24	3.614	dicLab1_genemodels_DLAgn_00149070_1	heterogeneous nuclear ribonucleoprotein m | HNRNPM | - range=LG4:13788950-13796112 5'pad=0 3'pad=0 strand=+ repeatMasking=none	2	ENSDARP00000082789
695	697	4.57	4.65	23.95	23.95	23.95	dicLab1_genemodels_DLAgn_00131200_1	translocon-associated protein subunit delta precursor | SSRD | - range=LG22-25:13091396-13094085 5'pad=0 3'pad=0 strand=- repeatMasking=none	3	ENSDARP00000047174
696	698	4.57	4.61	69.57	37.39	37.39	dicLab1_genemodels_DLAgn_00111890_1	sh3 domain-binding glutamic acid-rich-like protein | SH3BGRL | - range=LG2:14489295-14500150 5'pad=0 3'pad=0 strand=- repeatMasking=none	2	ENSDARP00000075601
697	699	4.56	4.64	56.49	43.51	43.51	dicLab1_genemodels_DLAgn_00007640_1	peptidyl-prolyl cis-trans isomerase fkbp1a-like | FKB1B | EC:5.2.1.8 range=LG10:17112531-17114629 5'pad=0 3'pad=0 strand=+ repeatMasking=none	4	ENSDARP00000119718
698	700	4.56	4.59	30.08	15.63	9.766	dicLab1_genemodels_DLAgn_00237100_1	mannose-binding protein c precursor | HBL3 | - range=UN:47300901-47303658 5'pad=0 3'pad=0 strand=+ repeatMasking=none	2	ENSDARP00000139226
699	701	4.55	4.76	22.95	22.95	22.95	dicLab1_genemodels_DLAgn_00241760_1	isoform cra_a | SRI | - range=UN:56450547-56455378 5'pad=0 3'pad=0 strand=- repeatMasking=none	3	ENSDARP00000075918
700	702	4.54	4.58	46.91	46.91	46.91	dicLab1_genemodels_DLAgn_00070100_1	c6orf115 | CF115 | - range=LG17:12610306-12611563 5'pad=0 3'pad=0 strand=- repeatMasking=none	3	ENSDARP00000116774
701	703	4.52	4.59	8.714	8.714	7.857	dicLab1_genemodels_DLAgn_00011780_1	calpain-2 catalytic subunit-like | CAPN2 | - range=LG11:6396243-6401950 5'pad=0 3'pad=0 strand=- repeatMasking=none	2	ENSDARP00000122183
702	704	4.51	4.55	25.11	25.11	20.18	dicLab1_genemodels_DLAgn_00058290_1	platelet-activating factor acetylhydrolase ib subunit gamma | PAFAH1B3 | EC:3.1.1.47 range=LG16:6953489-6955393 5'pad=0 3'pad=0 strand=+ repeatMasking=none	3	ENSDARP00000060144
703	705	4.49	4.66	31.54	31.54	25.5	dicLab1_genemodels_DLAgn_00085600_1	plasminogen receptor | PLGRKT | - range=LG19:15624003-15634007 5'pad=0 3'pad=0 strand=+ repeatMasking=none	3	ENSDARP00000138619
704	706	4.48	4.51	17.29	13.9	13.9	dicLab1_genemodels_DLAgn_00035800_1	alpha-soluble nsf attachment protein | NAPA | - range=LG13:25528907-25532834 5'pad=0 3'pad=0 strand=+ repeatMasking=none	2	ENSDARP00000009285
705	707	4.46	4.49	28.99	28.26	18.12	dicLab1_genemodels_DLAgn_00146210_1	fk506-binding protein 2 precursor | FKBP2 | EC:5.2.1.8 range=LG4:4870918-4871334 5'pad=0 3'pad=0 strand=- repeatMasking=none	2	ENSDARP00000065396
706	708	4.45	4.59	33.18	20.91	15.45	dicLab1_genemodels_DLAgn_00141040_1	reticulon 3 | RTN3 | - range=LG3:1185327-1217555 5'pad=0 3'pad=0 strand=- repeatMasking=none	4	ENSDARP00000142824
707	709	4.45	4.48	27.27	27.27	18.18	dicLab1_genemodels_DLAgn_00092740_1	40s ribosomal protein s26 | RPS26 | - range=LG1A:15440573-15442333 5'pad=0 3'pad=0 strand=- repeatMasking=none	2	ENSDARP00000105328
708	710	4.42	4.82	9.017	5.199	3.656	dicLab1_genemodels_DLAgn_00131110_1	structural maintenance of chromosomes protein 1a | SMC1A | - range=LG22-25:12889445-12899560 5'pad=0 3'pad=0 strand=- repeatMasking=none	3	ENSDARP00000072610
709	711	4.42	4.57	7.275	5.646	2.389	dicLab1_genemodels_DLAgn_00010110_1	protein nlrc3-like | - | - range=LG11:1566307-1574251 5'pad=0 3'pad=0 strand=- repeatMasking=none	2	ENSDARP00000137691
710	712	4.41	4.45	14.06	12.05	6.225	dicLab1_genemodels_DLAgn_00171280_1	adp-dependent glucokinase | ADPGK | EC:2.7.1.0 range=LG6:18429828-18433511 5'pad=0 3'pad=0 strand=+ repeatMasking=none	2	ENSDARP00000103574
711	713	4.41	4.44	42.52	28.5	24.3	dicLab1_genemodels_DLAgn_00058640_1	c-type lectin | - | - range=LG16:7615066-7617648 5'pad=0 3'pad=0 strand=+ repeatMasking=none	4	ENSDARP00000073318
712	714	4.36	10.33	39.8	37.12	27.42	dicLab1_genemodels_DLAgn_00172120_1	f-actin-capping protein subunit alpha-2 | CAPZA2 | - range=LG6:21021085-21038390 5'pad=0 3'pad=0 strand=+ repeatMasking=none	2	ENSDARP00000072971
713	715	4.36	4.56	14.43	9.367	9.367	dicLab1_genemodels_DLAgn_00020690_1	kh domain- rna- signal transduction-associated protein 1-like | KHDRBS1 | - range=LG12:8892498-8895621 5'pad=0 3'pad=0 strand=+ repeatMasking=none	4	ENSDARP00000138873
714	716	4.35	4.5	22.64	11.64	11.64	dicLab1_genemodels_DLAgn_00137850_1	ribose-phosphate pyrophosphokinase 2 | PRPS2 | EC:2.7.6.1 range=LG24:5071350-5081916 5'pad=0 3'pad=0 strand=- repeatMasking=none	2	ENSDARP00000054618
715	717	4.35	4.44	10.63	6.748	6.748	dicLab1_genemodels_DLAgn_00204020_1	probable atp-dependent rna helicase ddx6-like | DDX6 | - range=LG9:20344912-20348897 5'pad=0 3'pad=0 strand=- repeatMasking=none	3	ENSDARP00000102837
716	718	4.35	4.42	36.26	29.67	25.82	dicLab1_genemodels_DLAgn_00082270_1	transcription factor btf3-like isoform 1 | BTF3 | - range=LG19:7595490-7599529 5'pad=0 3'pad=0 strand=+ repeatMasking=none	2	ENSDARP00000136619
717	719	4.32	4.35	17.72	17.72	9.705	dicLab1_genemodels_DLAgn_00057930_1	ras-related protein rab-39a-like | RAB42B | - range=LG16:6336940-6338910 5'pad=0 3'pad=0 strand=+ repeatMasking=none	2	ENSDARP00000131700
718	720	4.31	6.63	18.7	16.53	11.11	dicLab1_genemodels_DLAgn_00080550_1	serine threonine-protein phosphatase 2b catalytic subunit gamma isoform | PPP3CCB | EC:3.1.3.16 range=LG19:3905993-3915036 5'pad=0 3'pad=0 strand=+ repeatMasking=none	3	ENSDARP00000131726
719	721	4.3	4.43	21.65	17.72	17.72	dicLab1_genemodels_DLAgn_00057300_1	electron-transfer- beta polypeptide | ETFB | - range=LG16:4238704-4242667 5'pad=0 3'pad=0 strand=- repeatMasking=none	3	ENSDARP00000017410
720	722	4.3	4.38	11.3	11.3	9.615	dicLab1_genemodels_DLAgn_00160320_1	cell surface a33 antigen-like | GPA33 | - range=LG5:20453021-20464043 5'pad=0 3'pad=0 strand=- repeatMasking=none	4	ENSDARP00000138102
721	723	4.29	4.32	11.66	11.66	6.726	dicLab1_genemodels_DLAgn_00067990_1	fk506-binding protein 3 | FKBP3 | EC:5.2.1.8 range=LG17:7490513-7492389 5'pad=0 3'pad=0 strand=- repeatMasking=none	2	ENSDARP00000137153
722	724	4.29	4.32	9.419	9.419	7.816	dicLab1_genemodels_DLAgn_00149850_1	fumarate mitochondrial-like | FH | EC:4.2.1.2 range=LG4:15689788-15691287 5'pad=0 3'pad=0 strand=- repeatMasking=none	2	ENSDARP00000097494
723	725	4.29	4.31	26.17	19.63	10.75	dicLab1_genemodels_DLAgn_00197550_1	saxitoxin and tetrodotoxin-binding protein 1-like | - | - range=LG9:2400213-2402149 5'pad=0 3'pad=0 strand=+ repeatMasking=none	2	Non signif. Hit
724	726	4.29	4.31	10.4	9.249	6.936	dicLab1_genemodels_DLAgn_00199590_1	3-hydroxyisobutyrate mitochondrial-like | HIBADH | EC:1.1.1.31 EC:1.1.1.44 range=LG9:10290713-10311599 5'pad=0 3'pad=0 strand=+ repeatMasking=none	2	ENSDARP00000130898
725	727	4.27	4.3	5.197	3.511	1.826	dicLab1_genemodels_DLAgn_00116680_1	clustered mitochondria protein homolog isoform x1 | CLUH | - range=LG20:4427956-4440039 5'pad=0 3'pad=0 strand=+ repeatMasking=none	2	ENSDARP00000122535
726	728	4.26	4.28	45.38	45.38	27.73	dicLab1_genemodels_DLAgn_00201270_1	small nuclear ribonucleoprotein sm d1-like | SNRPD1 | - range=LG9:13613812-13616979 5'pad=0 3'pad=0 strand=- repeatMasking=none	2	ENSDARP00000027770
727	729	4.25	6.55	17.77	11.9	11.9	dicLab1_genemodels_DLAgn_00035780_1	eh domain-containing protein 2-like | EHD2 | - range=LG13:25506496-25511301 5'pad=0 3'pad=0 strand=- repeatMasking=none	3	ENSDARP00000059062
728	730	4.25	4.33	12.08	12.08	9.063	dicLab1_genemodels_DLAgn_00087170_1	delta-aminolevulinic acid dehydratase | ALAD | EC:4.2.1.24 range=LG19:21879720-21885859 5'pad=0 3'pad=0 strand=+ repeatMasking=none	2	ENSDARP00000136768
729	731	4.23	4.25	7.684	4.673	2.804	dicLab1_genemodels_DLAgn_00009270_1	kinesin-1 heavy chain | KIF5B | - range=LG10:21134410-21151328 5'pad=0 3'pad=0 strand=+ repeatMasking=none	2	ENSDARP00000144042
730	732	4.18	4.28	20.09	16.44	16.44	dicLab1_genemodels_DLAgn_00121410_1	flavin reductase | - | - range=LG20:16208179-16211127 5'pad=0 3'pad=0 strand=- repeatMasking=none	3	ENSDARP00000009817
731	733	4.18	4.2	15.38	12.82	10.26	dicLab1_genemodels_DLAgn_00178690_1	camp-dependent protein kinase catalytic subunit alpha-like | PRKACA | EC:2.7.11.11 EC:2.7.10.0 range=LG7:10764539-10776931 5'pad=0 3'pad=0 strand=+ repeatMasking=none	2	ENSDARP00000002825
732	734	4.16	4.26	10.04	8.364	3.346	dicLab1_genemodels_DLAgn_00074120_1	cpne3 protein | CPNE3 | EC:2.7.11.0 range=LG18-21:2150677-2158771 5'pad=0 3'pad=0 strand=- repeatMasking=none	2	ENSDARP00000139825
733	735	4.16	4.17	19.83	11.66	7.872	dicLab1_genemodels_DLAgn_00112210_1	calcium-binding protein 39-like | CAB39 | EC:2.7.11.0 range=LG2:14870266-14873058 5'pad=0 3'pad=0 strand=+ repeatMasking=none	2	ENSDARP00000014384
734	736	4.14	4.73	25.99	25.99	22.6	dicLab1_genemodels_DLAgn_00132830_1	peptidyl-prolyl cis-trans isomerase h | PPIH | EC:5.2.1.8 range=LG22-25:16605813-16617441 5'pad=0 3'pad=0 strand=- repeatMasking=none	3	ENSDARP00000060876
735	737	4.14	4.27	7.853	6.937	4.319	dicLab1_genemodels_DLAgn_00136580_1	signal transducer and activator of transcription 1 | STAT1-1 | - range=LG24:795124-803782 5'pad=0 3'pad=0 strand=- repeatMasking=none	3	ENSDARP00000015753
736	738	4.13	10.4	40.78	40.29	27.67	dicLab1_genemodels_DLAgn_00149740_1	ras-related protein rab-8a-like | RAB8A | - range=LG4:15556731-15561339 5'pad=0 3'pad=0 strand=- repeatMasking=none	2	ENSDARP00000125104
737	739	4.13	4.15	7.167	7.167	3.584	dicLab1_genemodels_DLAgn_00221440_1	asparagine synthetase | ASNS | EC:6.3.5.4 range=UN:20004732-20026436 5'pad=0 3'pad=0 strand=- repeatMasking=none	2	ENSDARP00000012850
738	740	4.12	4.14	9.643	9.643	6.786	dicLab1_genemodels_DLAgn_00022420_1	tripeptidyl-peptidase 1 precursor | TPP1 | EC:3.4.21.0 range=LG12:11738367-11744040 5'pad=0 3'pad=0 strand=+ repeatMasking=none	2	ENSDARP00000124672
739	741	4.11	6.91	26.55	26.55	17.82	dicLab1_genemodels_DLAgn_00262320_1	proteasome beta type 8 | PSMB8 | EC:3.4.25.0 range=UN:89503537-89506476 5'pad=0 3'pad=0 strand=+ repeatMasking=none	2	ENSDARP00000095608
740	742	4.1	4.21	8.982	8.982	4.99	dicLab1_genemodels_DLAgn_00095390_1	serine mitochondrial-like | SHMT2 | EC:2.1.1.0 EC:2.1.2.1 range=LG1A:20836572-20857357 5'pad=0 3'pad=0 strand=+ repeatMasking=none	2	ENSDARP00000135871
741	743	4.09	4.12	5.91	5.91	3.888	dicLab1_genemodels_DLAgn_00075370_1	protein disulfide-isomerase a4 | PDIA4 | EC:5.3.4.1 range=LG18-21:6052620-6056414 5'pad=0 3'pad=0 strand=+ repeatMasking=none	2	ENSDARP00000018458
742	744	4.08	4.14	16.39	12.05	10.12	dicLab1_genemodels_DLAgn_00017010_1	reticulon-4-like isoform 1 | RTN4 | - range=LG11:22113537-22145797 5'pad=0 3'pad=0 strand=- repeatMasking=none	2	ENSDARP00000076404
743	745	4.07	33.49	60.13	56.79	54.12	dicLab1_genemodels_DLAgn_00049680_1	alpha 8 like 2 | TUBA8L2 | - range=LG15:10495770-10499693 5'pad=0 3'pad=0 strand=- repeatMasking=none	2	ENSDARP00000040203
744	746	4.07	13.18	45.1	34.9	34.9	dicLab1_genemodels_DLAgn_00046410_1	14-3-3 protein epsilon | YWHAE | - range=LG14:26339443-26354917 5'pad=0 3'pad=0 strand=- repeatMasking=none	3	ENSDARP00000032575
745	747	4.07	11.23	51.85	43.06	43.06	dicLab1_genemodels_DLAgn_00201130_1	ras-related protein rab-5a-like | RAB5A | - range=LG9:13173280-13175131 5'pad=0 3'pad=0 strand=- repeatMasking=none	3	ENSDARP00000107354
746	748	4.06	4.15	8.651	8.651	4.844	dicLab1_genemodels_DLAgn_00177700_1	cytosolic purine 5 -nucleotidase-like | NT5C2 | EC:3.1.3.5 range=LG7:9443933-9460649 5'pad=0 3'pad=0 strand=+ repeatMasking=none	2	ENSDARP00000065124
747	749	4.06	4.06	14.72	7.023	7.023	dicLab1_genemodels_DLAgn_00078090_1	retinol dehydrogenase 12 | RDH12 | - range=LG18-21:13137911-13142370 5'pad=0 3'pad=0 strand=+ repeatMasking=none	2	ENSDARP00000066589
748	750	4.05	4.06	15.15	10.82	8.009	dicLab1_genemodels_DLAgn_00014920_1	angiotensinogen precursor | AGT | - range=LG11:13890088-13892731 5'pad=0 3'pad=0 strand=+ repeatMasking=none	2	ENSDARP00000135622
749	751	4.04	4.13	4.305	2.98	1.987	dicLab1_genemodels_DLAgn_00089950_1	inter-alpha-trypsin inhibitor heavy chain h3 | ITIH3 | - range=LG1A:9306514-9318572 5'pad=0 3'pad=0 strand=- repeatMasking=none	2	ENSDARP00000113767
750	752	4.04	4.05	10.71	5.714	5.714	dicLab1_genemodels_DLAgn_00133380_1	mitochondrial isoform x1 | AMT | EC:2.1.2.10 EC:2.6.1.0 range=LG22-25:17540096-17547938 5'pad=0 3'pad=0 strand=- repeatMasking=none	2	ENSDARP00000015005
751	753	4.04	4.05	10.05	6.621	6.621	dicLab1_genemodels_DLAgn_00255600_1	acyl-coenzyme a thioesterase mitochondrial-like | ACOT9 | - range=UN:78547502-78553021 5'pad=0 3'pad=0 strand=- repeatMasking=none	2	ENSDARP00000075647
752	754	4.04	4.05	12.11	12.11	8.304	dicLab1_genemodels_DLAgn_00192730_1	cytosolic 5 -nucleotidase iii-like | NT5C3 | EC:3.1.3.5 range=LG8:13459989-13463005 5'pad=0 3'pad=0 strand=+ repeatMasking=none	2	ENSDARP00000124641
753	755	4.03	4.03	9.206	6.349	6.349	dicLab1_genemodels_DLAgn_00126660_1	hematopoietic progenitor cell antigen cd34-like | CD34A | - range=LG22-25:3543651-3559548 5'pad=0 3'pad=0 strand=- repeatMasking=none	2	ENSDARP00000115242
754	756	4.02	4.02	22.17	12.26	12.26	dicLab1_genemodels_DLAgn_00102520_1	60s ribosomal protein l19-like | RPL19 | - range=LG1B:8940882-8943356 5'pad=0 3'pad=0 strand=+ repeatMasking=none	2	ENSDARP00000105649
755	757	4.01	47.28	60.45	56.79	50.87	dicLab1_genemodels_DLAgn_00083000_1	atp synthase subunit mitochondrial-like isoform 1 | ATP5A1 | - range=LG19:9806157-9810960 5'pad=0 3'pad=0 strand=+ repeatMasking=none	2	ENSDARP00000027947
756	758	4.01	6.01	25.19	15.19	15.19	dicLab1_genemodels_DLAgn_00180530_1	ras-related protein rab-3d-like | RAB3D | - range=LG7:15330087-15337537 5'pad=0 3'pad=0 strand=+ repeatMasking=none	2	ENSDARP00000140965
757	759	4.01	5.97	30.05	23.94	23.94	dicLab1_genemodels_DLAgn_00176270_1	rho gdp-dissociation inhibitor 1 | ARHGDIA | - range=LG7:5459733-5474171 5'pad=0 3'pad=0 strand=- repeatMasking=none	2	ENSDARP00000064310
758	760	4.01	4.12	4	1.619	1.19	dicLab1_genemodels_DLAgn_00013880_1	myoferlin isoform x2 | MYOF | - range=LG11:11014978-11034348 5'pad=0 3'pad=0 strand=+ repeatMasking=none	2	ENSDARP00000005170
759	761	4.01	4.01	25.95	16.22	16.22	dicLab1_genemodels_DLAgn_00241630_1	complement c1q tumor necrosis factor-related protein 3-like | C1QL4L | - range=UN:56279612-56280630 5'pad=0 3'pad=0 strand=+ repeatMasking=none	2	ENSDARP00000035119
760	762	4.01	4.01	14.72	7.222	7.222	dicLab1_genemodels_DLAgn_00042290_1	spermine synthase | SMS | EC:2.5.1.22 range=LG14:14350742-14358354 5'pad=0 3'pad=0 strand=- repeatMasking=none	2	ENSDARP00000100321
761	763	4.01	4.01	38.98	25.42	25.42	dicLab1_genemodels_DLAgn_00175430_1	d-dopachrome decarboxylase | DDT | - range=LG7:3007560-3012527 5'pad=0 3'pad=0 strand=- repeatMasking=none	2	ENSDARP00000065771
762	764	4.01	4.01	40.82	24.49	19.73	dicLab1_genemodels_DLAgn_00112280_1	ubiquitin-conjugating enzyme e2 d2 | UBE2D2 | EC:6.3.2.19 range=LG2:15110032-15120462 5'pad=0 3'pad=0 strand=+ repeatMasking=none	2	ENSDARP00000063836
763	765	4	37.4	58.98	57.65	57.65	dicLab1_genemodels_DLAgn_00125500_1	alpha 1c | TUBA1C | - range=LG22-25:552213-554998 5'pad=0 3'pad=0 strand=- repeatMasking=none	2	ENSDARP00000144021
764	766	4	26.67	29.71	24.66	23.58	dicLab1_genemodels_DLAgn_00062250_1	heat shock cognate 71 kda | HSP70-3 | - range=LG16:12618232-12621316 5'pad=0 3'pad=0 strand=- repeatMasking=none	2	ENSDARP00000039324
765	767	4	23.5	41.77	31.82	30.52	dicLab1_genemodels_DLAgn_00204530_1	elongation factor 1-alpha | EEF1A1L1 | - range=LG9:21155532-21162720 5'pad=0 3'pad=0 strand=+ repeatMasking=none	2	ENSDARP00000029296
766	768	4	6	31.25	31.25	25.78	dicLab1_genemodels_DLAgn_00122160_1	h2a histone family member v variant 1 | H2AFV | - range=LG20:18195896-18197782 5'pad=0 3'pad=0 strand=- repeatMasking=none	2	ENSDARP00000090434
767	769	4	4.9	7.761	7.761	7.761	dicLab1_genemodels_DLAgn_00040230_1	adenylosuccinate synthetase isozyme 2-like | ADSS | EC:6.3.4.4 range=LG14:9940466-9948839 5'pad=0 3'pad=0 strand=- repeatMasking=none	2	ENSDARP00000118803
768	770	4	4.12	9.456	9.456	8.038	dicLab1_genemodels_DLAgn_00110970_1	heterogeneous nuclear ribonucleoprotein h-like | HNRNPH1 | - range=LG2:11954325-11959054 5'pad=0 3'pad=0 strand=+ repeatMasking=none	2	ENSDARP00000027385
769	771	4	4.05	16.5	16.5	10.19	dicLab1_genemodels_DLAgn_00043670_1	high mobility group-t | HMGB1A | - range=LG14:17295829-17297020 5'pad=0 3'pad=0 strand=+ repeatMasking=none	2	ENSDARP00000134229
770	772	4	4	13.55	11.16	11.16	dicLab1_genemodels_DLAgn_00071530_1	manganese superoxide dismutase | SOD2 | EC:1.15.1.1 range=LG17:16331918-16334103 5'pad=0 3'pad=0 strand=+ repeatMasking=none	2	ENSDARP00000062555
771	773	4	4	9.464	9.464	6.94	dicLab1_genemodels_DLAgn_00081180_1	tricarboxylate transport mitochondrial-like | SLC25A1 | - range=LG19:4967671-4976949 5'pad=0 3'pad=0 strand=- repeatMasking=none	2	ENSDARP00000104198
772	774	4	4	13.33	13.33	13.33	dicLab1_genemodels_DLAgn_00003960_1	gamma-interferon-inducible lysosomal thiol reductase precursor | IFI30 | - range=LG10:8839114-8843090 5'pad=0 3'pad=0 strand=+ repeatMasking=none	3	ENSDARP00000073325
773	775	4	4	15.75	15.75	15.75	dicLab1_genemodels_DLAgn_00263040_1	s-formylglutathione hydrolase | ESD | EC:3.1.1.56 EC:3.1.1.1 EC:3.1.2.12 range=UN:90669691-90673497 5'pad=0 3'pad=0 strand=- repeatMasking=none	2	ENSDARP00000140383
774	776	4	4	17.01	17.01	17.01	dicLab1_genemodels_DLAgn_00261510_1	dihydrofolate reductase | DHFR | EC:1.5.1.3 range=UN:87992121-87996724 5'pad=0 3'pad=0 strand=- repeatMasking=none	2	ENSDARP00000090537
775	777	4	4	16.29	16.29	16.29	dicLab1_genemodels_DLAgn_00213930_1	polymerase i and transcript release factor-like | PTRF | - range=UN:6452572-6453105 5'pad=0 3'pad=0 strand=+ repeatMasking=none	2	ENSDARP00000105965
776	778	4	4	12.65	12.65	12.65	dicLab1_genemodels_DLAgn_00210020_1	tetraspanin-8-like isoform x1 | TSPAN7 | - range=LGx:17249550-17256834 5'pad=0 3'pad=0 strand=- repeatMasking=none	2	Non signif. Hit
777	779	4	4	25.77	25.77	25.77	dicLab1_genemodels_DLAgn_00202730_1	s100-a1 | S10A1 | - range=LG9:17105411-17105835 5'pad=0 3'pad=0 strand=+ repeatMasking=none	2	ENSDARP00000054468
778	780	4	4	4.454	4.454	4.454	dicLab1_genemodels_DLAgn_00199330_1	alpha-l- tissue | FUCA1 | EC:3.2.1.51 range=LG9:8513097-8515885 5'pad=0 3'pad=0 strand=+ repeatMasking=none	2	ENSDARP00000052089
779	781	4	4	21.3	21.3	21.3	dicLab1_genemodels_DLAgn_00187690_1	atp synthase subunit mitochondrial | ATP5J2 | - range=LG8:3927033-3929125 5'pad=0 3'pad=0 strand=+ repeatMasking=none	2	ENSDARP00000055185
780	782	4	4	4.769	4.769	4.769	dicLab1_genemodels_DLAgn_00179040_1	xaa-pro aminopeptidase 1 | XPNPEP1 | - range=LG7:11294484-11304526 5'pad=0 3'pad=0 strand=- repeatMasking=none	2	ENSDARP00000143421
781	783	4	4	10.28	10.28	10.28	dicLab1_genemodels_DLAgn_00162100_1	high choriolytic enzyme 1-like | FGC6AST1 | EC:3.4.24.0 range=LG5:26504666-26508178 5'pad=0 3'pad=0 strand=+ repeatMasking=none	2	ENSDARP00000112570
782	784	4	4	14.81	14.81	14.81	dicLab1_genemodels_DLAgn_00094820_1	protein dj-1-like | PARK7 | EC:1.11.1.15 EC:1.11.1.7 range=LG1A:19033532-19038907 5'pad=0 3'pad=0 strand=+ repeatMasking=none	2	ENSDARP00000041530
783	785	4	4	13.53	13.53	13.53	dicLab1_genemodels_DLAgn_00036040_1	claudin-like protein zf-a89 | CLDNA | - range=LG13:25853629-25854252 5'pad=0 3'pad=0 strand=+ repeatMasking=none	2	ENSDARP00000092862
784	786	3.97	8.69	16.02	12.27	5.193	dicLab1_genemodels_DLAgn_00043420_1	periostin-like | POSTNB | - range=LG14:16704003-16722171 5'pad=0 3'pad=0 strand=+ repeatMasking=none	2	ENSDARP00000018627
785	787	3.97	4.08	12.36	12.36	12.36	dicLab1_genemodels_DLAgn_00236800_1	prolyl endopeptidase-like | PPCE | EC:3.4.21.0 EC:3.4.21.0 range=UN:46861453-46866404 5'pad=0 3'pad=0 strand=+ repeatMasking=none	2	ENSDARP00000103810
786	788	3.96	4.13	52.94	52.94	40.52	dicLab1_genemodels_DLAgn_00124720_1	golgi-associated plant pathogenesis-related protein 1 | GLIPR2 | - range=LG20:26625713-26627518 5'pad=0 3'pad=0 strand=- repeatMasking=none	3	ENSDARP00000139543
787	789	3.94	4.02	11.55	5.179	5.179	dicLab1_genemodels_DLAgn_00045710_1	hexokinase ii | HK2 | EC:2.7.1.1 range=LG14:22765791-22783624 5'pad=0 3'pad=0 strand=+ repeatMasking=none	2	ENSDARP00000136161
788	790	3.93	4.08	14.08	10.71	8.403	dicLab1_genemodels_DLAgn_00092990_1	protein transport protein sec61 subunit alpha-like 1-like | SEC61A1 | - range=LG1A:15751462-15756948 5'pad=0 3'pad=0 strand=- repeatMasking=none	4	ENSDARP00000033318
789	791	3.93	4.05	6.947	2.102	2.102	dicLab1_genemodels_DLAgn_00088020_1	laminin subunit beta-3 | LAMB3 | - range=LG1A:2912302-2922767 5'pad=0 3'pad=0 strand=+ repeatMasking=none	2	ENSDARP00000076909
790	792	3.89	3.97	15.48	3.618	2.605	dicLab1_genemodels_DLAgn_00045250_1	dihydropyrimidinase-related protein 3 isoform 1 | DPYSL3 | EC:3.5.2.0 range=LG14:20888926-20927289 5'pad=0 3'pad=0 strand=- repeatMasking=none	2	ENSDARP00000065096
791	793	3.88	3.99	19.22	11.71	8.108	dicLab1_genemodels_DLAgn_00012840_1	er lipid raft associated 1 | ERLIN1 | - range=LG11:9146869-9151258 5'pad=0 3'pad=0 strand=+ repeatMasking=none	2	ENSDARP00000140094
792	794	3.87	4.01	24.9	20.16	10.67	dicLab1_genemodels_DLAgn_00191320_1	6-phosphogluconolactonase | PGLS | EC:3.1.1.31 range=LG8:10544874-10546732 5'pad=0 3'pad=0 strand=+ repeatMasking=none	2	ENSDARP00000113038
793	795	3.86	4.05	9.713	6.156	3.283	dicLab1_genemodels_DLAgn_00139760_1	nadh-ubiquinone oxidoreductase 75 kda mitochondrial-like | NDUFS1 | EC:1.6.5.3 range=LG24:11572621-11578244 5'pad=0 3'pad=0 strand=+ repeatMasking=none	2	ENSDARP00000028571
794	796	3.86	3.96	7.494	5.855	5.855	dicLab1_genemodels_DLAgn_00157000_1	26s protease regulatory subunit 6a-like | PSMC3 | EC:3.6.1.15 range=LG5:10655549-10657545 5'pad=0 3'pad=0 strand=- repeatMasking=none	2	ENSDARP00000136258
795	797	3.86	3.92	6.22	3.987	3.987	dicLab1_genemodels_DLAgn_00105730_1	nuclear protein localization protein 4 homolog | - | - range=LG1B:16645028-16655079 5'pad=0 3'pad=0 strand=+ repeatMasking=none	2	ENSDARP00000133068
796	798	3.85	3.99	25.31	22.04	11.84	dicLab1_genemodels_DLAgn_00075560_1	carboxymethylenebutenolidase homolog | CMBL | - range=LG18-21:6430670-6432038 5'pad=0 3'pad=0 strand=+ repeatMasking=none	3	ENSDARP00000103658
797	799	3.85	3.92	30.43	30.43	30.43	dicLab1_genemodels_DLAgn_00003860_1	40s ribosomal protein s28 | RPS28 | - range=LG10:8674566-8675448 5'pad=0 3'pad=0 strand=+ repeatMasking=none	2	ENSDARP00000052062
798	800	3.84	4.01	26.75	26.75	15.92	dicLab1_genemodels_DLAgn_00128410_1	prostaglandin e synthase 3 | PTGES3A | - range=LG22-25:6820415-6824562 5'pad=0 3'pad=0 strand=+ repeatMasking=none	2	ENSDARP00000054236
799	801	3.84	3.93	16.67	16.67	11.62	dicLab1_genemodels_DLAgn_00102070_1	plasma retinol-binding protein 1 | RETB1 | - range=LG1B:7840719-7842695 5'pad=0 3'pad=0 strand=+ repeatMasking=none	2	ENSDARP00000144618
800	802	3.83	3.97	25	17.78	17.78	dicLab1_genemodels_DLAgn_00175610_1	signal peptidase complex subunit 3 | SPCS3 | - range=LG7:3222906-3225630 5'pad=0 3'pad=0 strand=- repeatMasking=none	3	ENSDARP00000139098
801	803	3.82	3.89	4.282	2.645	2.645	dicLab1_genemodels_DLAgn_00046530_1	neural cell adhesion molecule 1-like | NCAM1A | - range=LG14:27228844-27312109 5'pad=0 3'pad=0 strand=+ repeatMasking=none	2	ENSDARP00000017613
802	804	3.8	3.92	33.6	33.6	24.8	dicLab1_genemodels_DLAgn_00110090_1	loc733309 protein | FABP6 | - range=LG2:10144338-10145077 5'pad=0 3'pad=0 strand=+ repeatMasking=none	2	ENSDARP00000065447
803	805	3.8	3.85	15.85	15.85	15.85	dicLab1_genemodels_DLAgn_00194590_1	gig2-like protein | IRIG | EC:2.4.2.30 range=LG8:17885498-17885992 5'pad=0 3'pad=0 strand=- repeatMasking=none	2	ENSDARP00000138210
804	806	3.79	5.43	20	10.77	10.77	dicLab1_genemodels_DLAgn_00246390_1	mitochondrial 2-oxoglutarate malate carrier protein | SLC25A11 | - range=UN:64133571-64137820 5'pad=0 3'pad=0 strand=- repeatMasking=none	2	ENSDARP00000051848
805	807	3.78	3.91	11.8	11.8	11.8	dicLab1_genemodels_DLAgn_00207280_1	isocitrate dehydrogenase | IDH3A | EC:1.1.1.41 range=LGx:7601478-7602966 5'pad=0 3'pad=0 strand=+ repeatMasking=none	4	ENSDARP00000094415
806	808	3.77	3.85	15.03	15.03	15.03	dicLab1_genemodels_DLAgn_00227930_1	uncharacterized protein loc101171081 | - | - range=UN:32057335-32058514 5'pad=0 3'pad=0 strand=- repeatMasking=none	2	Non signif. Hit
807	809	3.76	3.84	20.4	16.42	16.42	dicLab1_genemodels_DLAgn_00094730_1	prostamide prostaglandin f synthase-like | FAM213B | EC:1.1.1.0 range=LG1A:18861961-18868154 5'pad=0 3'pad=0 strand=- repeatMasking=none	2	ENSDARP00000113812
808	810	3.75	15.43	71.27	56.91	56.91	dicLab1_genemodels_DLAgn_00130860_1	adp-ribosylation factor 3 | ARF3 | - range=LG22-25:12473018-12474134 5'pad=0 3'pad=0 strand=- repeatMasking=none	2	ENSDARP00000137953
809	811	3.75	3.83	15.57	12.7	9.016	dicLab1_genemodels_DLAgn_00250380_1	immunoglobulin light chain precursor | - | - range=UN:70408045-70557480 5'pad=0 3'pad=0 strand=- repeatMasking=none	2	ENSDARP00000081172
810	812	3.72	3.8	4.885	3.799	3.799	dicLab1_genemodels_DLAgn_00120010_1	hydroxysteroid (17-beta) dehydrogenase 4 | HSD17B4 | - range=LG20:13100278-13126022 5'pad=0 3'pad=0 strand=+ repeatMasking=none	2	ENSDARP00000136011
811	813	3.71	3.82	29.1	29.1	22.39	dicLab1_genemodels_DLAgn_00213680_1	complement component c3 | C3-1 | - range=UN:5861392-5862084 5'pad=0 3'pad=0 strand=- repeatMasking=none	2	ENSDARP00000064201
812	814	3.7	3.86	15.31	15.31	10.63	dicLab1_genemodels_DLAgn_00010740_1	pdz and lim domain protein 1 | PDLIM1 | - range=LG11:3371538-3379815 5'pad=0 3'pad=0 strand=- repeatMasking=none	3	ENSDARP00000046980
813	815	3.7	3.79	25.96	25	18.27	dicLab1_genemodels_DLAgn_00199740_1	cytochrome c | - | - range=LG9:10521719-10522891 5'pad=0 3'pad=0 strand=+ repeatMasking=none	2	ENSDARP00000034555
814	816	3.7	3.78	29.41	29.41	22.69	dicLab1_genemodels_DLAgn_00108400_1	thiosulfate sulfurtransferase rhodanese-like domain-containing protein 1-like | TSTD1 | - range=LG2:6383633-6385587 5'pad=0 3'pad=0 strand=- repeatMasking=none	2	ENSDARP00000096676
815	817	3.68	36.25	40.77	38.77	34.15	dicLab1_genemodels_DLAgn_00033880_1	heat shock cognate 71 kda | HSPA8 | - range=LG13:19763258-19766199 5'pad=0 3'pad=0 strand=+ repeatMasking=none	2	ENSDARP00000090766
816	818	3.68	3.74	8.309	8.309	8.309	dicLab1_genemodels_DLAgn_00182920_1	coiled-coil domain-containing protein 109b-like | CCDC109B | - range=LG7:20701508-20717033 5'pad=0 3'pad=0 strand=+ repeatMasking=none	2	ENSDARP00000133611
817	819	3.66	3.89	3.583	2.524	2.524	dicLab1_genemodels_DLAgn_00103750_1	protein transport protein sec24c | SEC24C | - range=LG1B:12060024-12075043 5'pad=0 3'pad=0 strand=+ repeatMasking=none	3	ENSDARP00000135644
818	820	3.66	3.74	10.04	10.04	10.04	dicLab1_genemodels_DLAgn_00237670_1	eukaryotic translation initiation factor 4h | EIF4H | - range=UN:48591795-48612852 5'pad=0 3'pad=0 strand=+ repeatMasking=none	2	ENSDARP00000130536
819	821	3.66	3.73	28.21	13.33	13.33	dicLab1_genemodels_DLAgn_00259240_1	hydroxysteroid dehydrogenase-like protein 2 | HSDL2 | - range=UN:84324556-84325583 5'pad=0 3'pad=0 strand=+ repeatMasking=none	2	ENSDARP00000038205
820	822	3.65	32.42	72.15	67.64	58.36	dicLab1_genemodels_DLAgn_00023660_1	cardiac muscle alpha actin 1 | ACTC1 | EC:3.6.1.3 range=LG12:15266797-15270669 5'pad=0 3'pad=0 strand=+ repeatMasking=none	2	ENSDARP00000075110
821	823	3.63	3.75	11.67	9.814	9.814	dicLab1_genemodels_DLAgn_00185530_1	arf-gap with dual ph domain-containing protein 1-like | ADAP1 | - range=LG7:27671169-27689009 5'pad=0 3'pad=0 strand=+ repeatMasking=none	3	ENSDARP00000125714
822	824	3.62	3.73	13.52	8.402	5.943	dicLab1_genemodels_DLAgn_00006980_1	ubiquitin carboxyl-terminal hydrolase 14 | USP14 | EC:3.1.2.15 range=LG10:15539398-15545298 5'pad=0 3'pad=0 strand=- repeatMasking=none	2	ENSDARP00000037906
823	825	3.6	3.71	10.95	8.127	8.127	dicLab1_genemodels_DLAgn_00204140_1	nad h-hydrate epimerase-like | APOA1BP | - range=LG9:20456850-20460556 5'pad=0 3'pad=0 strand=+ repeatMasking=none	2	ENSDARP00000076185
824	826	3.57	3.75	8.182	4.545	3.333	dicLab1_genemodels_DLAgn_00220850_1	inter-alpha-trypsin inhibitor heavy chain h3-like | ITIH3 | - range=UN:19279057-19285627 5'pad=0 3'pad=0 strand=+ repeatMasking=none	2	ENSDARP00000142629
825	827	3.53	3.72	10.68	7.473	7.473	dicLab1_genemodels_DLAgn_00081190_1	voltage-dependent anion-selective channel protein 2 | VDAC3 | - range=LG19:4980856-4989449 5'pad=0 3'pad=0 strand=+ repeatMasking=none	2	ENSDARP00000032688
826	828	3.52	3.65	7.034	2.752	2.752	dicLab1_genemodels_DLAgn_00058490_1	valyl-trna synthetase | VARS | EC:6.1.1.9 range=LG16:7434598-7443662 5'pad=0 3'pad=0 strand=- repeatMasking=none	3	ENSDARP00000142328
827	829	3.52	3.6	3.253	1.891	1.891	dicLab1_genemodels_DLAgn_00054860_1	splicing factor 3b subunit 1-like | SF3B1 | - range=LG15:23067431-23080091 5'pad=0 3'pad=0 strand=+ repeatMasking=none	2	ENSDARP00000073029
828	830	3.51	3.59	3.803	1.815	1.815	dicLab1_genemodels_DLAgn_00164450_1	golgi apparatus protein 1-like | GLG1 | - range=LG6:672783-702762 5'pad=0 3'pad=0 strand=+ repeatMasking=none	2	ENSDARP00000144623
829	831	3.5	6.36	48.71	35.34	28.88	dicLab1_genemodels_DLAgn_00199260_1	glutathione s-transferase | - | - range=LG9:8456477-8458968 5'pad=0 3'pad=0 strand=+ repeatMasking=none	2	ENSDARP00000062517
830	832	3.48	3.56	15.24	8.095	8.095	dicLab1_genemodels_DLAgn_00039130_1	acetyl- mitochondrial-like | ACAT1 | EC:2.3.1.9 range=LG14:6915654-6923759 5'pad=0 3'pad=0 strand=+ repeatMasking=none	2	ENSDARP00000067447
831	833	3.47	3.63	9.943	6.818	6.818	dicLab1_genemodels_DLAgn_00197780_1	interleukin enhancer binding factor 2 | ILF2 | - range=LG9:3219615-3223018 5'pad=0 3'pad=0 strand=- repeatMasking=none	2	ENSDARP00000022486
832	834	3.47	3.58	21.43	21.43	10.15	dicLab1_genemodels_DLAgn_00182180_1	3-hydroxybutyrate dehydrogenase type 2 | BDH2 | EC:1.1.1.30 EC:1.3.1.0 range=LG7:19335597-19342855 5'pad=0 3'pad=0 strand=- repeatMasking=none	2	ENSDARP00000119021
833	835	3.45	3.64	9.265	9.265	7.029	dicLab1_genemodels_DLAgn_00194560_1	gig2-like protein | IRIG | EC:2.4.2.30 range=LG8:17873510-17876862 5'pad=0 3'pad=0 strand=- repeatMasking=none	2	ENSDARP00000137397
834	836	3.45	3.57	13.77	13.77	13.77	dicLab1_genemodels_DLAgn_00158010_1	cleavage and polyadenylation specific factor 5 | CPSF5 | EC:6.3.2.19 range=LG5:13269104-13272527 5'pad=0 3'pad=0 strand=- repeatMasking=none	2	ENSDARP00000017229
835	837	3.42	3.49	4.816	4.816	4.816	dicLab1_genemodels_DLAgn_00051110_1	heterogeneous nuclear ribonucleoprotein a3 homolog 2-like | HNRNPA3 | - range=LG15:13646635-13650264 5'pad=0 3'pad=0 strand=+ repeatMasking=none	2	ENSDARP00000132989
836	838	3.41	3.48	31.58	31.58	31.58	dicLab1_genemodels_DLAgn_00133100_1	atp synthase subunit mitochondrial | - | - range=LG22-25:16920859-16921844 5'pad=0 3'pad=0 strand=+ repeatMasking=none	2	ENSDARP00000124085
837	839	3.4	3.67	18.56	11.37	11.37	dicLab1_genemodels_DLAgn_00008680_1	acyl-coenzyme a c-4 to c-12 straight chain | ACADM | EC:1.3.99.3 range=LG10:19953618-19960063 5'pad=0 3'pad=0 strand=- repeatMasking=none	3	ENSDARP00000117024
838	840	3.38	3.6	15.64	9.202	9.202	dicLab1_genemodels_DLAgn_00219350_1	protein fam49b-like | FAM49B | - range=UN:16742305-16748718 5'pad=0 3'pad=0 strand=- repeatMasking=none	3	ENSDARP00000039716
839	841	3.38	3.53	24.5	19.87	19.87	dicLab1_genemodels_DLAgn_00135020_1	syndecan binding protein | SDCBP | - range=LG22-25:23251926-23262842 5'pad=0 3'pad=0 strand=+ repeatMasking=none	3	ENSDARP00000016087
840	842	3.38	3.5	25.64	25.64	25.64	dicLab1_genemodels_DLAgn_00048440_1	anterior gradient protein 3 homolog | - | - range=LG15:5489285-5492988 5'pad=0 3'pad=0 strand=+ repeatMasking=none	3	ENSDARP00000080198
841	843	3.37	3.6	23.08	23.08	23.08	dicLab1_genemodels_DLAgn_00026990_1	vacuolar protein sorting-associated protein 29 | VPS29 | EC:3.1.3.3 range=LG12:22059741-22065051 5'pad=0 3'pad=0 strand=- repeatMasking=none	3	ENSDARP00000092020
842	844	3.36	3.43	15.15	10.23	10.23	dicLab1_genemodels_DLAgn_00183060_1	acidic leucine-rich nuclear phosphoprotein 32 family member b-like | ANP32B | - range=LG7:21219752-21225492 5'pad=0 3'pad=0 strand=+ repeatMasking=none	2	ENSDARP00000093277
843	845	3.33	10.09	27.08	21.13	18.15	dicLab1_genemodels_DLAgn_00016290_1	malate cytoplasmic | MDH1B | EC:1.1.1.37 range=LG11:18384909-18390176 5'pad=0 3'pad=0 strand=- repeatMasking=none	2	ENSDARP00000023121
844	846	3.29	3.36	3.322	1.959	1.959	dicLab1_genemodels_DLAgn_00161390_1	dna damage-binding protein 1 | DDB1 | - range=LG5:23461593-23503575 5'pad=0 3'pad=0 strand=- repeatMasking=none	2	ENSDARP00000143002
845	847	3.25	3.51	23.88	17.01	12.84	dicLab1_genemodels_DLAgn_00190640_1	dual specificity mitogen-activated protein kinase kinase 6-like | MAP2K6 | EC:2.7.11.0 EC:2.7.10.0 range=LG8:9493973-9503278 5'pad=0 3'pad=0 strand=- repeatMasking=none	3	ENSDARP00000141647
846	848	3.25	3.32	6.875	6.875	6.875	dicLab1_genemodels_DLAgn_00258770_1	protein sec13 homolog | SEC13 | - range=UN:83548551-83554159 5'pad=0 3'pad=0 strand=+ repeatMasking=none	2	ENSDARP00000071531
847	849	3.22	5.83	9.311	6.145	4.655	dicLab1_genemodels_DLAgn_00256600_1	far upstream element-binding protein 3 | FUBP3 | - range=UN:80026285-80040599 5'pad=0 3'pad=0 strand=+ repeatMasking=none	2	ENSDARP00000133929
848	850	3.22	3.33	26.53	26.53	12.24	dicLab1_genemodels_DLAgn_00060190_1	s100-a1 | S10A1 | - range=LG16:9510959-9511432 5'pad=0 3'pad=0 strand=- repeatMasking=none	2	ENSDARP00000054468
849	851	3.21	3.38	7.413	4.236	3.177	dicLab1_genemodels_DLAgn_00108280_1	neutral alpha-glucosidase ab-like | GANAB | EC:3.2.1.0 range=LG2:6251492-6260980 5'pad=0 3'pad=0 strand=+ repeatMasking=none	2	ENSDARP00000134448
850	852	3.2	3.37	18.86	6.579	5.044	dicLab1_genemodels_DLAgn_00179520_1	26s proteasome non-atpase regulatory subunit 12-like isoform 1 | PSMD12 | - range=LG7:12847854-12853191 5'pad=0 3'pad=0 strand=+ repeatMasking=none	2	ENSDARP00000106592
851	853	3.2	3.32	22.09	22.09	17.18	dicLab1_genemodels_DLAgn_00202830_1	cellular retinoic acid-binding protein 2-like | CRABP2A | - range=LG9:17230259-17233746 5'pad=0 3'pad=0 strand=- repeatMasking=none	2	ENSDARP00000039596
852	854	3.19	11.57	19.91	17.85	17.85	dicLab1_genemodels_DLAgn_00029900_1	von willebrand factor a domain-containing protein 5a-like | VWA5A | - range=LG13:8714631-8939763 5'pad=0 3'pad=0 strand=- repeatMasking=none	2	ENSDARP00000127559
853	855	3.19	3.25	11.22	11.22	11.22	dicLab1_genemodels_DLAgn_00171330_1	dna polymerase iii -type-like | PML | - range=LG6:18626934-18629320 5'pad=0 3'pad=0 strand=+ repeatMasking=none	2	ENSDARP00000095491
854	856	3.16	3.28	16.67	8.333	8.333	dicLab1_genemodels_DLAgn_00023980_1	obg-like atpase 1-like | OLA1 | - range=LG12:15945972-15950635 5'pad=0 3'pad=0 strand=+ repeatMasking=none	2	ENSDARP00000045298
855	857	3.16	3.22	8.989	6.461	6.461	dicLab1_genemodels_DLAgn_00187650_1	fascin homolog actin-bundling protein (strongylocentrotus purpuratus) | FSCN1 | - range=LG8:3789782-3800819 5'pad=0 3'pad=0 strand=- repeatMasking=none	2	ENSDARP00000077647
856	858	3.15	3.3	6.988	6.988	3.328	dicLab1_genemodels_DLAgn_00090500_1	nucleolar protein 5a | NOP56 | - range=LG1A:10870143-10875789 5'pad=0 3'pad=0 strand=- repeatMasking=none	2	ENSDARP00000099474
857	859	3.14	9.63	47.74	41.71	41.71	dicLab1_genemodels_DLAgn_00221410_1	pyruvate dehydrogenase e1 component subunit mitochondrial | PDHB | EC:1.2.4.1 range=UN:19952682-19954131 5'pad=0 3'pad=0 strand=+ repeatMasking=none	2	ENSDARP00000002122
858	860	3.14	3.21	19.47	19.47	19.47	dicLab1_genemodels_DLAgn_00001290_1	dolichyl-diphosphooligosaccharide--protein glycosyltransferase subunit dad1 | DAD1 | EC:2.4.1.119 range=LG10:4844303-4845798 5'pad=0 3'pad=0 strand=- repeatMasking=none	2	ENSDARP00000132059
859	861	3.14	3.2	13.81	13.81	13.81	dicLab1_genemodels_DLAgn_00154590_1	cd81 antigen-like | CD81 | - range=LG5:446462-472065 5'pad=0 3'pad=0 strand=+ repeatMasking=none	2	ENSDARP00000052382
860	862	3.12	3.32	4.444	4.444	3.095	dicLab1_genemodels_DLAgn_00222100_1	nidogen-1 | NID1 | - range=UN:21924924-21939599 5'pad=0 3'pad=0 strand=+ repeatMasking=none	2	ENSDARP00000140943
861	863	3.11	3.19	6.99	3.635	2.33	dicLab1_genemodels_DLAgn_00137640_1	glycinamide ribonucleotide synthetase-aminoimidazole ribonucleotide synthetase-glycinamide ribonucl range=LG24:4840495-4851317 5'pad=0 3'pad=0 strand=+ repeatMasking=none	2	ENSDARP00000132785
862	864	3.11	3.17	11.65	8.495	8.495	dicLab1_genemodels_DLAgn_00151590_1	plasminogen activator inhibitor 1 rna-binding | SERBP1 | - range=LG4:19506224-19511352 5'pad=0 3'pad=0 strand=+ repeatMasking=none	2	ENSDARP00000115589
863	865	3.1	3.17	8.226	4.884	4.884	dicLab1_genemodels_DLAgn_00090190_1	26s proteasome non-atpase regulatory subunit 6 | PSMD6 | - range=LG1A:10361623-10365985 5'pad=0 3'pad=0 strand=+ repeatMasking=none	2	ENSDARP00000094762
864	866	3.09	3.31	13.38	10.37	10.37	dicLab1_genemodels_DLAgn_00024940_1	mitochondrial 2-oxodicarboxylate carrier | SLC25A21 | - range=LG12:18036559-18124873 5'pad=0 3'pad=0 strand=+ repeatMasking=none	3	ENSDARP00000079916
865	867	3.08	3.18	15.09	13.21	13.21	dicLab1_genemodels_DLAgn_00028240_1	dehydrogenase reductase sdr family member 13-like | DHRS13A.1 | - range=LG13:2863311-2867917 5'pad=0 3'pad=0 strand=+ repeatMasking=none	3	ENSDARP00000045548
866	868	3.08	3.14	4.752	4.752	4.752	dicLab1_genemodels_DLAgn_00136330_1	aspartyl aminopeptidase | DNPEP | EC:3.4.11.0 range=LG24:323481-331700 5'pad=0 3'pad=0 strand=+ repeatMasking=none	2	ENSDARP00000110484
867	869	3.05	9.97	57.06	47.85	33.74	dicLab1_genemodels_DLAgn_00027380_1	calpain small subunit 1-like | CAPNS1B | - range=LG13:809709-811580 5'pad=0 3'pad=0 strand=- repeatMasking=none	2	ENSDARP00000127492
868	870	3.05	3.16	9.62	9.367	5.316	dicLab1_genemodels_DLAgn_00012790_1	adenosine kinase-like | ADKA | EC:2.7.1.20 EC:2.7.1.0 range=LG11:9079127-9087873 5'pad=0 3'pad=0 strand=- repeatMasking=none	1	ENSDARP00000057604
869	871	3.05	3.11	32.22	32.22	32.22	dicLab1_genemodels_DLAgn_00120550_1	dynein light chain cytoplasmic | DYL1 | - range=LG20:14205934-14207157 5'pad=0 3'pad=0 strand=- repeatMasking=none	2	ENSDARP00000092617
870	872	3.04	3.1	14.29	14.29	14.29	dicLab1_genemodels_DLAgn_00052460_1	brain protein 44 | MPC2 | - range=LG15:16286678-16291618 5'pad=0 3'pad=0 strand=+ repeatMasking=none	2	ENSDARP00000031014
871	873	3.03	3.09	15.65	15.65	15.65	dicLab1_genemodels_DLAgn_00154080_1	protein mago nashi homolog | MAGOH | - range=LG4:24595242-24597818 5'pad=0 3'pad=0 strand=+ repeatMasking=none	2	ENSDARP00000056404
872	874	3.02	3.21	15.38	7.115	5.385	dicLab1_genemodels_DLAgn_00242200_1	26s proteasome non-atpase regulatory subunit 3 | PSMD3 | - range=UN:57214345-57239783 5'pad=0 3'pad=0 strand=- repeatMasking=none	2	ENSDARP00000130713
873	875	3.02	3.17	15.59	7.059	7.059	dicLab1_genemodels_DLAgn_00224300_1	integrin alpha-v-like | ITGAV | - range=UN:25860076-25864300 5'pad=0 3'pad=0 strand=+ repeatMasking=none	2	ENSDARP00000044313
874	876	3	3.18	22.44	17.56	17.56	dicLab1_genemodels_DLAgn_00142380_1	chaperonin containing subunit 7 | CCT7 | - range=LG3:5975376-5977169 5'pad=0 3'pad=0 strand=- repeatMasking=none	2	ENSDARP00000003107
875	877	3	3.09	39.86	33.78	28.38	dicLab1_genemodels_DLAgn_00237400_1	s-formylglutathione hydrolase | ESD | EC:3.1.1.1 EC:3.1.2.12 range=UN:47954350-47958674 5'pad=0 3'pad=0 strand=- repeatMasking=none	2	ENSDARP00000116143
876	878	3	3.08	3.687	2.781	1.811	dicLab1_genemodels_DLAgn_00024000_1	udp-glucose:glycoprotein glucosyltransferase 1-like | UGGT1 | - range=LG12:15964800-15995641 5'pad=0 3'pad=0 strand=- repeatMasking=none	2	ENSDARP00000107250
877	879	2.98	3.08	8.808	6.874	3.974	dicLab1_genemodels_DLAgn_00004170_1	coatomer subunit beta | COPB2 | - range=LG10:9255469-9261916 5'pad=0 3'pad=0 strand=+ repeatMasking=none	1	ENSDARP00000044330
878	880	2.97	3.1	25.77	25.77	25.77	dicLab1_genemodels_DLAgn_00060950_1	transport protein sec61 subunit beta | SC61B | - range=LG16:10553258-10558142 5'pad=0 3'pad=0 strand=- repeatMasking=none	2	ENSDARP00000059012
879	881	2.94	3	12.56	12.56	12.56	dicLab1_genemodels_DLAgn_00040400_1	claudin-like protein zf4a22 | CLDN7B | - range=LG14:10481138-10484471 5'pad=0 3'pad=0 strand=+ repeatMasking=none	2	ENSDARP00000052843
880	882	2.93	3.11	4.944	3.708	3.708	dicLab1_genemodels_DLAgn_00073160_1	plasminogen precursor | PLG | EC:3.4.21.0 range=LG17:20981503-20993185 5'pad=0 3'pad=0 strand=+ repeatMasking=none	2	ENSDARP00000045815
881	883	2.92	2.98	5.995	5.995	5.995	dicLab1_genemodels_DLAgn_00118110_1	pdz and lim domain protein 2 | PDLIM2 | - range=LG20:8005638-8032904 5'pad=0 3'pad=0 strand=- repeatMasking=none	2	ENSDARP00000093009
882	884	2.91	3.05	12.07	4.433	4.433	dicLab1_genemodels_DLAgn_00211430_1	eukaryotic initiation factor 4a-iii | EIF4A3 | - range=UN:2104138-2111477 5'pad=0 3'pad=0 strand=+ repeatMasking=none	2	ENSDARP00000135974
883	885	2.89	3.07	4.749	1.769	1.769	dicLab1_genemodels_DLAgn_00009940_1	exportin-1 isoform 1 | XPO1 | - range=LG11:392704-416161 5'pad=0 3'pad=0 strand=- repeatMasking=none	2	ENSDARP00000128611
884	886	2.89	3.04	14.93	4.912	4.912	dicLab1_genemodels_DLAgn_00208720_1	cytoskeleton-associated protein 4 | CKAP4 | - range=LGx:12838336-12841026 5'pad=0 3'pad=0 strand=+ repeatMasking=none	2	ENSDARP00000049169
885	887	2.89	3.02	11.21	8.296	6.278	dicLab1_genemodels_DLAgn_00109980_1	c-terminal-binding protein 1-like isoform 2 | CTBP1 | EC:1.1.1.0 range=LG2:9857902-9866611 5'pad=0 3'pad=0 strand=+ repeatMasking=none	2	ENSDARP00000074035
886	888	2.88	3.02	8.191	6.655	3.413	dicLab1_genemodels_DLAgn_00210630_1	phosphatidylinositide phosphatase sac1-b-like | SACM1L | EC:3.1.3.0 range=UN:659767-677540 5'pad=0 3'pad=0 strand=+ repeatMasking=none	2	ENSDARP00000083973
887	889	2.86	3.38	11.21	7.879	7.879	dicLab1_genemodels_DLAgn_00055780_1	cathepsin k precursor | CATK | - range=LG16:455323-468679 5'pad=0 3'pad=0 strand=+ repeatMasking=none	3	ENSDARP00000007535
888	890	2.85	2.95	12.63	12.63	12.63	dicLab1_genemodels_DLAgn_00132820_1	nuclease-sensitive element-binding protein 1 | FRUYP1 | - range=LG22-25:16598546-16602997 5'pad=0 3'pad=0 strand=- repeatMasking=none	2	ENSDARP00000010482
889	891	2.83	14.25	33.48	32.17	24.07	dicLab1_genemodels_DLAgn_00221130_1	alpha-enolase | ENO1A | EC:4.2.1.11 range=UN:19647966-19655064 5'pad=0 3'pad=0 strand=- repeatMasking=none	2	ENSDARP00000094618
890	892	2.83	2.89	15.41	8.805	8.805	dicLab1_genemodels_DLAgn_00228030_1	dehydrogenase reductase sdr family member 13-like | DHRS13A.1 | - range=UN:32155712-32160643 5'pad=0 3'pad=0 strand=+ repeatMasking=none	2	ENSDARP00000060303
891	893	2.82	2.88	30.73	11.17	11.17	dicLab1_genemodels_DLAgn_00156300_1	signal peptidase complex catalytic subunit sec11a-like | SEC11A | - range=LG5:8449584-8454552 5'pad=0 3'pad=0 strand=+ repeatMasking=none	2	ENSDARP00000009538
892	894	2.81	3.03	3.224	1.376	0.8169	dicLab1_genemodels_DLAgn_00171130_1	chondroitin sulfate proteoglycan 4 | CSPG4 | - range=LG6:18107859-18170630 5'pad=0 3'pad=0 strand=+ repeatMasking=none	2	ENSDARP00000101583
893	895	2.81	2.87	31.3	31.3	31.3	dicLab1_genemodels_DLAgn_00109000_1	macrophage migration inhibitory factor | - | - range=LG2:7849599-7850788 5'pad=0 3'pad=0 strand=+ repeatMasking=none	3	ENSDARP00000096200
894	896	2.8	2.97	11.7	10.01	5.549	dicLab1_genemodels_DLAgn_00058670_1	ubiquitin carboxyl-terminal hydrolase 5 | USP5 | EC:3.1.2.15 EC:3.4.19.0 EC:3.4.22.0 range=LG16:7641612-7652741 5'pad=0 3'pad=0 strand=- repeatMasking=none	4	ENSDARP00000124239
895	897	2.78	2.91	9.455	5.818	5.818	dicLab1_genemodels_DLAgn_00005280_1	glypican-1 precursor | GPC1 | - range=LG10:11499147-11559016 5'pad=0 3'pad=0 strand=- repeatMasking=none	2	ENSDARP00000110282
896	898	2.78	2.9	8.255	4.009	4.009	dicLab1_genemodels_DLAgn_00056230_1	septin 7 | SEPT7 | - range=LG16:2049833-2062616 5'pad=0 3'pad=0 strand=- repeatMasking=none	2	ENSDARP00000069063
897	899	2.76	2.97	34.69	30.61	25.85	dicLab1_genemodels_DLAgn_00088300_1	ubiquitin-conjugating enzyme e2 variant 1 | UBE2V1 | EC:6.3.2.0 range=LG1A:3589223-3595289 5'pad=0 3'pad=0 strand=- repeatMasking=none	2	ENSDARP00000067116
898	900	2.76	2.9	5.161	5.161	3.613	dicLab1_genemodels_DLAgn_00076610_1	phospholipase c delta 1a | PLCD1B | EC:3.1.4.11 range=LG18-21:9022250-9035713 5'pad=0 3'pad=0 strand=- repeatMasking=none	2	ENSDARP00000117474
899	901	2.75	2.89	19.3	19.3	13.45	dicLab1_genemodels_DLAgn_00233840_1	ubiquitin-fold modifier-conjugating enzyme 1-like | UFC1 | - range=UN:41698904-41699419 5'pad=0 3'pad=0 strand=+ repeatMasking=none	2	ENSDARP00000036899
900	902	2.74	4.78	18.83	18.83	18.83	dicLab1_genemodels_DLAgn_00115950_1	phosphatidylinositol transfer protein beta isoform-like | PITPNB | - range=LG20:3205341-3218994 5'pad=0 3'pad=0 strand=+ repeatMasking=none	2	ENSDARP00000052267
901	903	2.74	2.8	14.69	14.69	14.69	dicLab1_genemodels_DLAgn_00003310_1	claudin-1 | CLDN1 | - range=LG10:7879745-7882844 5'pad=0 3'pad=0 strand=- repeatMasking=none	2	ENSDARP00000058568
902	904	2.73	2.84	3.533	3.122	2.136	dicLab1_genemodels_DLAgn_00164770_1	splicing factor 3b subunit 3 | SF3B3 | - range=LG6:1826178-1855808 5'pad=0 3'pad=0 strand=- repeatMasking=none	2	ENSDARP00000134109
903	905	2.7	11.37	32.87	32.87	29.37	dicLab1_genemodels_DLAgn_00019610_1	proteasome subunit alpha type-6-like | PSMA6 | EC:3.4.25.0 range=LG12:5202050-5206076 5'pad=0 3'pad=0 strand=+ repeatMasking=none	2	ENSDARP00000006320
904	906	2.7	2.85	27.76	24.08	13.88	dicLab1_genemodels_DLAgn_00140200_1	haloacid dehalogenase-like hydrolase domain-containing protein 1a | HDHD1 | - range=LG24:13124768-13165534 5'pad=0 3'pad=0 strand=- repeatMasking=none	2	ENSDARP00000112809
905	907	2.69	2.75	8.75	7.083	3.75	dicLab1_genemodels_DLAgn_00194050_1	splicing factor u2af 65 kda subunit-like isoform 1 | U2AF2 | - range=LG8:16373063-16384008 5'pad=0 3'pad=0 strand=- repeatMasking=none	2	ENSDARP00000023679
906	908	2.69	2.74	21.21	13.94	13.94	dicLab1_genemodels_DLAgn_00093410_1	splicing arginine serine-rich 3b | SRSF3 | - range=LG1A:16635960-16639518 5'pad=0 3'pad=0 strand=+ repeatMasking=none	2	ENSDARP00000122246
907	909	2.68	2.73	13.81	10.48	10.48	dicLab1_genemodels_DLAgn_00250890_1	probable signal peptidase complex subunit 2 | SPCS2 | - range=UN:71343629-71345419 5'pad=0 3'pad=0 strand=+ repeatMasking=none	2	ENSDARP00000113444
908	910	2.63	4.81	25.12	25.12	16.11	dicLab1_genemodels_DLAgn_00107690_1	ras-related protein rab-6a-like isoform 2 | RAB6A | - range=LG2:5314441-5319958 5'pad=0 3'pad=0 strand=+ repeatMasking=none	1	ENSDARP00000045554
909	911	2.63	2.68	18.09	13.07	6.03	dicLab1_genemodels_DLAgn_00040780_1	charged multivesicular body protein 1b | CHMP1B | - range=LG14:11989342-11992098 5'pad=0 3'pad=0 strand=+ repeatMasking=none	1	ENSDARP00000134015
910	912	2.63	2.67	7.983	7.983	5.042	dicLab1_genemodels_DLAgn_00029930_1	bleomycin hydrolase | BLMH | EC:3.4.11.0 EC:3.4.22.0 range=LG13:8814336-8834650 5'pad=0 3'pad=0 strand=- repeatMasking=none	2	ENSDARP00000060254
911	913	2.63	2.67	11.17	11.17	11.17	dicLab1_genemodels_DLAgn_00106170_1	saxitoxin and tetrodotoxin-binding protein 1-like | - | - range=LG2:152699-157459 5'pad=0 3'pad=0 strand=+ repeatMasking=none	2	Non signif. Hit
912	914	2.62	2.8	40.14	26.76	26.76	dicLab1_genemodels_DLAgn_00094070_1	glutathione peroxidase | GPX1 | EC:1.11.1.9 range=LG1A:17683107-17684217 5'pad=0 3'pad=0 strand=+ repeatMasking=none	1	ENSDARP00000020656
913	915	2.59	2.73	4.688	3.776	2.474	dicLab1_genemodels_DLAgn_00113400_1	mitochondrial inner membrane | IMMT | - range=LG2:20700079-20722362 5'pad=0 3'pad=0 strand=- repeatMasking=none	2	ENSDARP00000133453
914	916	2.58	3.14	10.24	7.028	5.422	dicLab1_genemodels_DLAgn_00218680_1	tripartite motif-containing protein 16-like | - | - range=UN:15741828-15743324 5'pad=0 3'pad=0 strand=+ repeatMasking=none	2	ENSDARP00000056163
915	917	2.58	2.61	9.302	9.302	9.302	dicLab1_genemodels_DLAgn_00217440_1	mhc class ii antigen alpha chain | - | - range=UN:11206825-11211913 5'pad=0 3'pad=0 strand=- repeatMasking=none	2	ENSDARP00000136215
916	918	2.57	2.78	5.963	3.537	1.769	dicLab1_genemodels_DLAgn_00179780_1	envoplakin-like | EVPL | - range=LG7:13415126-13427652 5'pad=0 3'pad=0 strand=+ repeatMasking=none	2	ENSDARP00000021688
917	919	2.57	2.61	7.593	4.444	4.444	dicLab1_genemodels_DLAgn_00162710_1	src substrate cortactin isoform 1 | CTTN | - range=LG5:27841908-27854683 5'pad=0 3'pad=0 strand=+ repeatMasking=none	1	ENSDARP00000143159
918	920	2.56	3.76	9.144	7.112	3.774	dicLab1_genemodels_DLAgn_00174740_1	calpain-9 isoform 1 | CAPN9 | - range=LG7:1590486-1601568 5'pad=0 3'pad=0 strand=- repeatMasking=none	1	ENSDARP00000016353
919	921	2.56	2.76	7.484	3.742	1.871	dicLab1_genemodels_DLAgn_00177690_1	internexin neuronal intermediate filament alpha | INAB | - range=LG7:9436541-9438698 5'pad=0 3'pad=0 strand=- repeatMasking=none	2	ENSDARP00000069744
920	922	2.56	2.59	4.762	3.133	3.133	dicLab1_genemodels_DLAgn_00154610_1	vacuolar protein sorting-associated protein 35 | VPS35 | - range=LG5:520341-534355 5'pad=0 3'pad=0 strand=+ repeatMasking=none	1	ENSDARP00000003960
921	923	2.55	3.31	6.142	4.409	2.992	dicLab1_genemodels_DLAgn_00189060_1	septin-9-like isoform x1 | SEPT9A | - range=LG8:6245754-6314575 5'pad=0 3'pad=0 strand=- repeatMasking=none	1	ENSDARP00000016316
922	924	2.53	2.57	14.98	14.98	11.74	dicLab1_genemodels_DLAgn_00110500_1	es1 protein mitochondrial-like | - | - range=LG2:10676417-10678054 5'pad=0 3'pad=0 strand=+ repeatMasking=none	1	ENSDARP00000139838
923	925	2.51	2.55	13.14	9.322	9.322	dicLab1_genemodels_DLAgn_00255640_1	eukaryotic translation initiation factor 2 subunit 3 | EIF2S3 | - range=UN:78587142-78591937 5'pad=0 3'pad=0 strand=+ repeatMasking=none	1	ENSDARP00000027695
924	926	2.5	3.1	6.502	6.502	3.251	dicLab1_genemodels_DLAgn_00178240_1	far upstream element-binding protein 2 | KHSRP | - range=LG7:10139716-10147775 5'pad=0 3'pad=0 strand=+ repeatMasking=none	2	ENSDARP00000032748
925	927	2.5	2.54	20.39	10.59	10.59	dicLab1_genemodels_DLAgn_00034470_1	dehydrogenase reductase sdr family member 11-like | DHR11 | - range=LG13:21468546-21471657 5'pad=0 3'pad=0 strand=- repeatMasking=none	1	ENSDARP00000120613
926	928	2.5	2.54	9.742	9.742	5.444	dicLab1_genemodels_DLAgn_00159330_1	ist1 homolog | IST1 | - range=LG5:17300566-17303738 5'pad=0 3'pad=0 strand=+ repeatMasking=none	1	ENSDARP00000068086
927	929	2.5	2.54	13.19	13.19	13.19	dicLab1_genemodels_DLAgn_00162440_1	ras gtpase-activating-like protein iqgap1-like | IQGAP1 | - range=LG5:27192178-27194192 5'pad=0 3'pad=0 strand=- repeatMasking=none	1	ENSDARP00000098704
928	930	2.49	2.52	10.84	10.84	10.84	dicLab1_genemodels_DLAgn_00054830_1	10 kda heat shock mitochondrial | HSPE1 | - range=LG15:23043878-23046462 5'pad=0 3'pad=0 strand=- repeatMasking=none	1	ENSDARP00000073069
929	931	2.48	19.4	35.36	27.24	24.03	dicLab1_genemodels_DLAgn_00258760_1	complement component c3 | C3-1 | - range=UN:83536301-83598999 5'pad=0 3'pad=0 strand=- repeatMasking=none	1	ENSDARP00000052687
930	932	2.47	2.6	22.35	18.18	8.712	dicLab1_genemodels_DLAgn_00186860_1	butyrophilin-like protein 2 | CADM3 | - range=LG8:1818429-1820481 5'pad=0 3'pad=0 strand=+ repeatMasking=none	2	Non signif. Hit
931	933	2.45	2.56	6.839	3.519	1.394	dicLab1_genemodels_DLAgn_00049590_1	carbamoyl-phosphate synthase | CPS1 | EC:6.3.5.5 EC:6.3.4.16 range=LG15:9702853-9751635 5'pad=0 3'pad=0 strand=+ repeatMasking=none	2	ENSDARP00000138019
932	934	2.43	2.46	15.69	15.69	15.69	dicLab1_genemodels_DLAgn_00096830_1	60s ribosomal protein l22 | RPL22 | - range=LG1A:25410282-25413455 5'pad=0 3'pad=0 strand=- repeatMasking=none	1	ENSDARP00000111487
933	935	2.41	3.84	16.04	7.083	5	dicLab1_genemodels_DLAgn_00038440_1	rac-beta serine threonine-protein kinase-like | AKT2 | EC:2.7.11.0 EC:2.7.10.0 range=LG14:3691360-3705673 5'pad=0 3'pad=0 strand=+ repeatMasking=none	1	ENSDARP00000023119
934	936	2.41	2.43	9.231	9.231	5.128	dicLab1_genemodels_DLAgn_00100560_1	histone -like | H1F0 | - range=LG1B:5283704-5284291 5'pad=0 3'pad=0 strand=+ repeatMasking=none	1	ENSDARP00000056285
935	937	2.37	3.3	9.915	9.915	5.666	dicLab1_genemodels_DLAgn_00168330_1	isocitrate dehydrogenase | IDH3A | EC:1.1.1.41 range=LG6:11767177-11770382 5'pad=0 3'pad=0 strand=- repeatMasking=none	1	ENSDARP00000094415
936	938	2.37	2.48	7.867	6.643	6.643	dicLab1_genemodels_DLAgn_00068600_1	phosphoacetylglucosamine mutase | PGM3 | EC:5.4.2.3 EC:5.4.2.2 range=LG17:9038348-9042617 5'pad=0 3'pad=0 strand=+ repeatMasking=none	2	ENSDARP00000039986
937	939	2.36	2.45	5.783	5.783	4.231	dicLab1_genemodels_DLAgn_00192700_1	2 -cyclic-nucleotide 3 -phosphodiesterase | CNP | - range=LG8:13429925-13432332 5'pad=0 3'pad=0 strand=+ repeatMasking=none	2	ENSDARP00000095074
938	940	2.34	2.42	21.21	21.21	6.667	dicLab1_genemodels_DLAgn_00084280_1	mitochondrial fission process protein 1-like | MTFP1 | - range=LG19:13179841-13185355 5'pad=0 3'pad=0 strand=+ repeatMasking=none	1	ENSDARP00000141096
939	941	2.33	2.35	11.42	11.42	3.704	dicLab1_genemodels_DLAgn_00189220_1	jtv1-pending protein | AIMP2 | - range=LG8:6492331-6496221 5'pad=0 3'pad=0 strand=- repeatMasking=none	1	ENSDARP00000008898
940	942	2.32	14.46	42.13	40.74	36.57	dicLab1_genemodels_DLAgn_00056760_1	ras-related protein rab-11a | RAB11A | - range=LG16:3517535-3526080 5'pad=0 3'pad=0 strand=+ repeatMasking=none	1	ENSDARP00000016540
941	943	2.32	2.34	12.38	10.16	4.762	dicLab1_genemodels_DLAgn_00070700_1	eukaryotic translation initiation factor 2 subunit 1 | EIF2S1B | - range=LG17:14695399-14698188 5'pad=0 3'pad=0 strand=+ repeatMasking=none	1	ENSDARP00000068470
942	944	2.31	26.48	53.59	53.59	42.58	dicLab1_genemodels_DLAgn_00137120_1	actin-related protein 3-like | ACTR3 | - range=LG24:2740078-2744885 5'pad=0 3'pad=0 strand=- repeatMasking=none	1	ENSDARP00000045149
943	945	2.31	4.55	22.98	22.98	22.98	dicLab1_genemodels_DLAgn_00190890_1	atp synthase subunit mitochondrial | ATP5H | - range=LG8:9912844-9914534 5'pad=0 3'pad=0 strand=+ repeatMasking=none	1	ENSDARP00000135150
944	946	2.31	3.17	14.41	9.549	5.729	dicLab1_genemodels_DLAgn_00090220_1	interferon inducible mx protein | - | - range=LG1A:10402603-10407028 5'pad=0 3'pad=0 strand=- repeatMasking=none	3	ENSDARP00000094364
945	947	2.3	2.33	22.03	17.1	8.406	dicLab1_genemodels_DLAgn_00091640_1	fibromodulin precursor | FMOD | - range=LG1A:13887816-13890685 5'pad=0 3'pad=0 strand=+ repeatMasking=none	1	ENSDARP00000065984
946	948	2.3	2.33	18	15.2	10	dicLab1_genemodels_DLAgn_00239010_1	mast cell protease 1a-like | - | EC:3.4.21.0 range=UN:50511162-50512629 5'pad=0 3'pad=0 strand=- repeatMasking=none	2	ENSDARP00000096259
947	949	2.28	4.52	30.34	20.79	20.79	dicLab1_genemodels_DLAgn_00228990_1	prohibitin 2 | PHB2 | - range=UN:33678337-33693804 5'pad=0 3'pad=0 strand=- repeatMasking=none	2	ENSDARP00000022440
948	950	2.26	2.29	11.96	9.239	3.804	dicLab1_genemodels_DLAgn_00017960_1	core histone macro- -like | H2AFY2 | - range=LG11:24959676-24969454 5'pad=0 3'pad=0 strand=+ repeatMasking=none	1	ENSDARP00000136458
949	951	2.26	2.28	56.73	35.58	35.58	dicLab1_genemodels_DLAgn_00028710_1	alpha-2-macroglobulin-like protein 1-like | A2ML | - range=LG13:5361645-5362510 5'pad=0 3'pad=0 strand=+ repeatMasking=none	2	ENSDARP00000061097
950	952	2.25	2.27	6.886	3.144	2.096	dicLab1_genemodels_DLAgn_00064020_1	succinate dehydrogenase | SDHA | EC:1.3.5.1 range=LG16:17552111-17560251 5'pad=0 3'pad=0 strand=- repeatMasking=none	1	ENSDARP00000018027
951	953	2.24	2.26	6.679	4.962	2.672	dicLab1_genemodels_DLAgn_00001690_1	serine threonine-protein kinase osr1-like | OXSR1 | EC:2.7.11.0 EC:2.7.10.0 range=LG10:5476810-5485400 5'pad=0 3'pad=0 strand=+ repeatMasking=none	1	ENSDARP00000115525
952	954	2.23	2.25	39.78	29.83	19.34	dicLab1_genemodels_DLAgn_00107180_1	translation machinery-associated protein 20 | TMA20 | - range=LG2:4159298-4160939 5'pad=0 3'pad=0 strand=+ repeatMasking=none	1	ENSDARP00000037227
953	955	2.22	2.88	9.451	8.132	8.132	dicLab1_genemodels_DLAgn_00031430_1	dipeptidyl peptidase 1-like | CTSC | - range=LG13:13454986-13461816 5'pad=0 3'pad=0 strand=+ repeatMasking=none	2	ENSDARP00000132319
954	956	2.22	2.24	5.208	1.852	1.157	dicLab1_genemodels_DLAgn_00176630_1	n-alpha-acetyltransferase auxiliary subunit-like | NAA15 | - range=LG7:6610769-6625047 5'pad=0 3'pad=0 strand=+ repeatMasking=none	1	ENSDARP00000141407
955	957	2.22	2.24	57.75	57.75	57.75	dicLab1_genemodels_DLAgn_00227070_1	ribosomal protein s14 | RPS14 | - range=UN:30827210-30829031 5'pad=0 3'pad=0 strand=+ repeatMasking=none	1	ENSDARP00000053207
956	958	2.21	2.29	7.115	7.115	7.115	dicLab1_genemodels_DLAgn_00053290_1	es1 protein mitochondrial-like | - | - range=LG15:17915116-17917346 5'pad=0 3'pad=0 strand=+ repeatMasking=none	2	ENSDARP00000092760
957	959	2.2	5.13	18.91	18.91	15.92	dicLab1_genemodels_DLAgn_00060110_1	member ras oncogene family | RAB13 | - range=LG16:9358523-9361927 5'pad=0 3'pad=0 strand=- repeatMasking=none	1	ENSDARP00000046921
958	960	2.19	9.18	30.43	30.43	25.6	dicLab1_genemodels_DLAgn_00056750_1	ras-related protein rab-25-like | RAB25A | - range=LG16:3505500-3513039 5'pad=0 3'pad=0 strand=+ repeatMasking=none	1	ENSDARP00000135557
959	961	2.19	2.21	6.806	3.403	1.207	dicLab1_genemodels_DLAgn_00178460_1	lysyl oxidase homolog 4-like | LOXL4 | EC:3.1.3.0 EC:1.4.3.0 range=LG7:10429115-10446691 5'pad=0 3'pad=0 strand=- repeatMasking=none	1	ENSDARP00000044962
960	962	2.18	17.68	57.52	53.59	43.14	dicLab1_genemodels_DLAgn_00220040_1	histone h2b 1 2-like | HIST3H3 | - range=UN:17701613-17705006 5'pad=0 3'pad=0 strand=- repeatMasking=none	1	ENSDARP00000067948
961	963	2.18	2.2	11.13	6.638	3.426	dicLab1_genemodels_DLAgn_00182660_1	programmed cell death protein 4-like | MGC69154 | - range=LG7:20021934-20035737 5'pad=0 3'pad=0 strand=- repeatMasking=none	1	ENSDARP00000131636
962	964	2.18	2.19	9.726	9.726	6.991	dicLab1_genemodels_DLAgn_00236740_1	transforming growth factor-beta-induced protein ig-h3 | TGFBI | - range=UN:46756046-46758947 5'pad=0 3'pad=0 strand=- repeatMasking=none	1	ENSDARP00000096711
963	965	2.17	2.19	17.04	17.04	8.148	dicLab1_genemodels_DLAgn_00088760_1	small nuclear ribonucleoprotein e | RUXE | - range=LG1A:5792821-5797977 5'pad=0 3'pad=0 strand=+ repeatMasking=none	1	ENSDARP00000050295
964	966	2.16	33.55	34.18	27.89	19.05	dicLab1_genemodels_DLAgn_00091000_1	type ii cytoskeletal 8 | KRT8 | - range=LG1A:12387443-12393255 5'pad=0 3'pad=0 strand=- repeatMasking=none	1	ENSDARP00000075658
965	967	2.16	2.28	9.225	4.305	2.706	dicLab1_genemodels_DLAgn_00066970_1	heterogeneous nuclear ribonucleoprotein u | HNRNPUB | - range=LG17:4060930-4069344 5'pad=0 3'pad=0 strand=+ repeatMasking=none	1	ENSDARP00000141406
966	968	2.14	2.16	1.303	1.043	0.5213	dicLab1_genemodels_DLAgn_00027220_1	nesprin-2 isoform x1 | SYNE2 | - range=LG12:22845934-22874655 5'pad=0 3'pad=0 strand=- repeatMasking=none	1	ENSDARP00000126653
967	969	2.14	2.16	14.29	14.29	7.563	dicLab1_genemodels_DLAgn_00106960_1	60s ribosomal protein l36a | RPL36A | - range=LG2:3104533-3105092 5'pad=0 3'pad=0 strand=+ repeatMasking=none	1	ENSDARP00000075363
968	970	2.14	2.15	11.82	11.82	4.926	dicLab1_genemodels_DLAgn_00194490_1	adp-ribosylation factor-like protein 6-interacting protein 1-like | ARL6IP1 | - range=LG8:17769243-17775802 5'pad=0 3'pad=0 strand=- repeatMasking=none	1	ENSDARP00000058954
969	971	2.13	2.22	10.57	7.714	3.714	dicLab1_genemodels_DLAgn_00170530_1	twinfilin-1 | TWF1 | - range=LG6:15698817-15706347 5'pad=0 3'pad=0 strand=- repeatMasking=none	1	ENSDARP00000011624
970	972	2.12	2.13	10.77	5.263	2.871	dicLab1_genemodels_DLAgn_00163940_1	fumarylacetoacetase | FAH | EC:3.7.1.2 range=LG5:32035304-32051263 5'pad=0 3'pad=0 strand=- repeatMasking=none	1	ENSDARP00000136083
971	973	2.12	2.13	12.62	8.879	5.607	dicLab1_genemodels_DLAgn_00119940_1	osteoclast-stimulating factor 1-like | OSTF1 | - range=LG20:12966869-12976728 5'pad=0 3'pad=0 strand=+ repeatMasking=none	1	ENSDARP00000136330
972	974	2.11	2.12	17.28	14.32	2.963	dicLab1_genemodels_DLAgn_00094320_1	tar dna-binding protein 43 | TARDBP | - range=LG1A:18073444-18075743 5'pad=0 3'pad=0 strand=- repeatMasking=none	1	ENSDARP00000128116
973	975	2.11	2.12	6.984	6.984	2.857	dicLab1_genemodels_DLAgn_00173180_1	carbonic anhydrase mitochondrial | CA5B | EC:4.2.1.1 range=LG6:24384425-24395557 5'pad=0 3'pad=0 strand=+ repeatMasking=none	1	ENSDARP00000132972
974	976	2.09	2.1	7.037	4.259	4.259	dicLab1_genemodels_DLAgn_00134720_1	seryl-trna synthetase | SARS | EC:6.1.1.11 range=LG22-25:22260371-22270904 5'pad=0 3'pad=0 strand=- repeatMasking=none	2	ENSDARP00000015775
975	977	2.09	2.1	3.454	3.454	0.8835	dicLab1_genemodels_DLAgn_00177480_1	nodal modulator 1 | NOMO2 | - range=LG7:9055509-9069575 5'pad=0 3'pad=0 strand=- repeatMasking=none	1	ENSDARP00000128647
976	978	2.08	7.22	18.7	16.09	8.043	dicLab1_genemodels_DLAgn_00129380_1	type ii cytoskeletal 8-like | KRT4 | - range=LG22-25:8820608-8824380 5'pad=0 3'pad=0 strand=- repeatMasking=none	1	ENSDARP00000063483
977	979	2.08	2.09	20.71	17.68	5.556	dicLab1_genemodels_DLAgn_00213950_1	signal transducer and activator of transcription 5b-like | STAT5.1 | - range=UN:6479685-6482699 5'pad=0 3'pad=0 strand=+ repeatMasking=none	1	ENSDARP00000022542
978	980	2.07	2.1	4.201	0.6418	0.6418	dicLab1_genemodels_DLAgn_00061900_1	complement c4-like | C4 | - range=LG16:12160341-12173899 5'pad=0 3'pad=0 strand=+ repeatMasking=none	1	ENSDARP00000115743
979	981	2.07	2.08	5.866	5.866	3.073	dicLab1_genemodels_DLAgn_00206200_1	apurinic apyrimidinic endonuclease 1 | APEX1 | EC:4.2.99.18 range=LGx:4212514-4215210 5'pad=0 3'pad=0 strand=+ repeatMasking=none	1	ENSDARP00000110718
980	982	2.07	2.08	11.22	11.22	5.854	dicLab1_genemodels_DLAgn_00175120_1	uncharacterized protein loc101471451 isoform x1 | - | - range=LG7:2339456-2340073 5'pad=0 3'pad=0 strand=+ repeatMasking=none	1	Non signif. Hit
981	983	2.05	2.42	6.169	2.273	2.273	dicLab1_genemodels_DLAgn_00176830_1	von willebrand factor a domain-containing protein 7-like | VWA7 | - range=LG7:6883198-6893225 5'pad=0 3'pad=0 strand=+ repeatMasking=none	1	ENSDARP00000133705
982	984	2.05	2.06	14.5	14.5	6	dicLab1_genemodels_DLAgn_00181670_1	ubiquitin-conjugating enzyme e2 k-like | UBE2K | - range=LG7:17597284-17600567 5'pad=0 3'pad=0 strand=+ repeatMasking=none	1	ENSDARP00000120324
983	985	2.05	2.05	13.92	5.67	5.67	dicLab1_genemodels_DLAgn_00054290_1	lrr and pyd domains-containing protein 12-like | - | EC:3.4.22.0 range=LG15:21080323-21081397 5'pad=0 3'pad=0 strand=- repeatMasking=none	1	Non signif. Hit
984	986	2.04	2.12	5.056	5.056	2.247	dicLab1_genemodels_DLAgn_00085790_1	protein ambp-like | AMBP | - range=LG19:16120658-16125368 5'pad=0 3'pad=0 strand=+ repeatMasking=none	1	ENSDARP00000011426
985	987	2.04	2.05	3.928	2.918	1.571	dicLab1_genemodels_DLAgn_00082240_1	transportin-1 isoform x1 | TNPO1 | - range=LG19:7449159-7468472 5'pad=0 3'pad=0 strand=+ repeatMasking=none	1	ENSDARP00000051277
986	988	2.04	2.05	7.991	5.616	3.672	dicLab1_genemodels_DLAgn_00058350_1	glycogen synthase kinase 3 alpha | GSK3AB | EC:2.7.11.0 EC:2.7.11.26 EC:2.7.10.0 range=LG16:7118145-7133537 5'pad=0 3'pad=0 strand=- repeatMasking=none	1	ENSDARP00000011670
987	989	2.04	2.05	5.517	5.517	3.218	dicLab1_genemodels_DLAgn_00216820_1	pigment epithelium-derived factor precursor | SERPINF1 | - range=UN:10520978-10525575 5'pad=0 3'pad=0 strand=+ repeatMasking=none	1	ENSDARP00000090939
988	990	2.03	2.06	3.58	0.4239	0.4239	dicLab1_genemodels_DLAgn_00093650_1	low quality protein: rootletin | CROCC | - range=LG1A:16905656-16936117 5'pad=0 3'pad=0 strand=- repeatMasking=none	1	ENSDARP00000065237
989	991	2.03	2.06	7.037	7.037	4.074	dicLab1_genemodels_DLAgn_00220860_1	inter-alpha-trypsin inhibitor heavy chain h3-like | ITIH3 | - range=UN:19290321-19298780 5'pad=0 3'pad=0 strand=+ repeatMasking=none	1	ENSDARP00000142629
990	992	2.03	2.04	14.29	6.349	6.349	dicLab1_genemodels_DLAgn_00224500_1	deoxyribonuclease gamma-like | DNASE1L3 | - range=UN:26273470-26282246 5'pad=0 3'pad=0 strand=- repeatMasking=none	1	ENSDARP00000095198
991	993	2.03	2.04	14.38	8.497	8.497	dicLab1_genemodels_DLAgn_00002500_1	microsomal glutathione s-transferase 3 | - | - range=LG10:6769518-6770890 5'pad=0 3'pad=0 strand=+ repeatMasking=none	1	ENSDARP00000133484
992	994	2.03	2.03	2.883	0.9105	0.9105	dicLab1_genemodels_DLAgn_00087290_1	tight junction protein zo-2 | TJP2 | EC:2.7.4.8 range=LG19:22083263-22116853 5'pad=0 3'pad=0 strand=- repeatMasking=none	1	ENSDARP00000086775
993	995	2.03	2.03	14.25	3.352	3.352	dicLab1_genemodels_DLAgn_00028670_1	porphobilinogen deaminase | HMBSA | EC:2.5.1.61 range=LG13:5263983-5272268 5'pad=0 3'pad=0 strand=+ repeatMasking=none	1	ENSDARP00000072858
994	996	2.03	2.03	9.013	6.009	6.009	dicLab1_genemodels_DLAgn_00247800_1	complement c1q-like protein 4 precursor | C1QL4 | - range=UN:66495335-66497220 5'pad=0 3'pad=0 strand=- repeatMasking=none	1	ENSDARP00000019307
995	997	2.03	2.03	15.76	10.33	10.33	dicLab1_genemodels_DLAgn_00088330_1	probable peptidyl-trna hydrolase 2-like | PTRH2 | EC:3.1.1.29 range=LG1A:3712362-3716011 5'pad=0 3'pad=0 strand=+ repeatMasking=none	1	ENSDARP00000126135
996	998	2.02	16.17	66.1	52.54	49.58	dicLab1_genemodels_DLAgn_00175260_1	member ras oncogene family | RAB1A | - range=LG7:2606793-2611908 5'pad=0 3'pad=0 strand=- repeatMasking=none	2	ENSDARP00000068572
997	999	2.02	4.93	36.31	31.85	22.93	dicLab1_genemodels_DLAgn_00237020_1	sam domain and hd domain-containing protein 1 | SAMHD1 | EC:3.1.4.0 range=UN:47265932-47269672 5'pad=0 3'pad=0 strand=- repeatMasking=none	1	ENSDARP00000096087
998	1000	2.02	2.09	2.629	1.904	1.179	dicLab1_genemodels_DLAgn_00003530_1	zinc finger protein 644-like | ZFP644 | - range=LG10:8108666-8116198 5'pad=0 3'pad=0 strand=- repeatMasking=none	1	ENSDARP00000131680
999	1001	2.02	2.03	18.71	8.187	8.187	dicLab1_genemodels_DLAgn_00189420_1	nadh dehydrogenase 1 beta subcomplex subunit 10 | NDUBA | EC:1.6.5.3 range=LG8:6988742-6990794 5'pad=0 3'pad=0 strand=- repeatMasking=none	1	ENSDARP00000041841
1000	1002	2.02	2.02	17.29	4.01	4.01	dicLab1_genemodels_DLAgn_00150910_1	dual specificity mitogen-activated protein kinase kinase 2-like | MP2K2 | EC:2.7.10.0 EC:2.7.11.0 range=LG4:17901731-17908743 5'pad=0 3'pad=0 strand=+ repeatMasking=none	1	ENSDARP00000014914
1001	1003	2.02	2.02	5.34	2.265	2.265	dicLab1_genemodels_DLAgn_00096670_1	heterochromatin protein 1-binding protein 3 | HP1BP3 | - range=LG1A:24574241-24580675 5'pad=0 3'pad=0 strand=- repeatMasking=none	1	ENSDARP00000071963
1002	1004	2.02	2.02	3.708	1.407	1.407	dicLab1_genemodels_DLAgn_00085240_1	eosinophil peroxidase-like | MPX | EC:1.11.1.7 range=LG19:14958986-14965061 5'pad=0 3'pad=0 strand=+ repeatMasking=none	1	ENSDARP00000103509
1003	1005	2.02	2.02	17.07	8.232	8.232	dicLab1_genemodels_DLAgn_00000810_1	zeta (quinone reductase) | CRYZ | - range=LG10:2379802-2385606 5'pad=0 3'pad=0 strand=- repeatMasking=none	1	ENSDARP00000021357
1004	1006	2.02	2.02	16.23	4.906	4.906	dicLab1_genemodels_DLAgn_00199370_1	peflin | PEF1 | - range=LG9:8657485-8661461 5'pad=0 3'pad=0 strand=- repeatMasking=none	1	ENSDARP00000033243
1005	1007	2.01	13.34	31.13	26.45	26.45	dicLab1_genemodels_DLAgn_00101310_1	fructose-bisphosphate aldolase a | ALDOAA | EC:4.1.2.13 range=LG1B:6517562-6519669 5'pad=0 3'pad=0 strand=+ repeatMasking=none	1	ENSDARP00000018850
1006	1008	2.01	6.61	7.426	7.426	4.781	dicLab1_genemodels_DLAgn_00118230_1	ap-1 complex subunit beta-1 | AP1B1 | - range=LG20:8260084-8284324 5'pad=0 3'pad=0 strand=+ repeatMasking=none	1	ENSDARP00000122116
1007	1009	2.01	4.02	14.08	5.865	5.865	dicLab1_genemodels_DLAgn_00029330_1	calcium-binding protein 39 | CAB39 | EC:2.7.11.0 range=LG13:7498881-7504761 5'pad=0 3'pad=0 strand=+ repeatMasking=none	1	ENSDARP00000063785
1008	1010	2.01	4.01	12.2	9.843	9.843	dicLab1_genemodels_DLAgn_00156970_1	ras-related protein rab-4a-like | RAB4A | - range=LG5:10635644-10639005 5'pad=0 3'pad=0 strand=- repeatMasking=none	1	ENSDARP00000012097
1009	1011	2.01	2.02	8.989	2.472	2.472	dicLab1_genemodels_DLAgn_00086850_1	serine threonine-protein phosphatase 2a 55 kda regulatory subunit b alpha isoform | PPP2R2A | - range=LG19:20888184-20901255 5'pad=0 3'pad=0 strand=- repeatMasking=none	1	ENSDARP00000117378
1010	1012	2.01	2.02	13.95	10.23	5.581	dicLab1_genemodels_DLAgn_00185890_1	er lumen protein retaining receptor 3 | KDELR3 | - range=LG8:195650-197901 5'pad=0 3'pad=0 strand=+ repeatMasking=none	1	ENSDARP00000059955
1011	1013	2.01	2.02	10.38	3.462	3.462	dicLab1_genemodels_DLAgn_00104720_1	proteasome activator complex subunit 3 | PSME3 | - range=LG1B:14419406-14422957 5'pad=0 3'pad=0 strand=- repeatMasking=none	1	ENSDARP00000005578
1012	1014	2.01	2.02	15.89	15.89	15.89	dicLab1_genemodels_DLAgn_00253710_1	40s ribosomal protein s14 | RPS14 | - range=UN:75754527-75758258 5'pad=0 3'pad=0 strand=- repeatMasking=none	2	Non signif. Hit
1013	1015	2.01	2.02	3.197	1.954	1.954	dicLab1_genemodels_DLAgn_00251910_1	t-complex protein 1 subunit gamma | CCT3 | - range=UN:72740872-72751305 5'pad=0 3'pad=0 strand=+ repeatMasking=none	1	ENSDARP00000004738
1014	1016	2.01	2.01	9.524	5.714	5.714	dicLab1_genemodels_DLAgn_00175670_1	nadh dehydrogenase | NDUFS8A | EC:1.6.5.3 range=LG7:3301759-3305182 5'pad=0 3'pad=0 strand=+ repeatMasking=none	1	ENSDARP00000059226
1015	1017	2.01	2.01	5.763	4.237	1.864	dicLab1_genemodels_DLAgn_00093720_1	mitochondrial carnitine acylcarnitine carrier | SLC25A20.2 | - range=LG1A:16997023-17006809 5'pad=0 3'pad=0 strand=- repeatMasking=none	1	ENSDARP00000059139
1016	1018	2.01	2.01	5.959	2.591	2.591	dicLab1_genemodels_DLAgn_00123680_1	nucleolysin tia-1 isoform p40-like | TIA1 | - range=LG20:23592649-23600324 5'pad=0 3'pad=0 strand=- repeatMasking=none	1	ENSDARP00000068889
1017	1019	2.01	2.01	11.54	4.231	4.231	dicLab1_genemodels_DLAgn_00120330_1	proliferating cell nuclear antigen | PCNA | - range=LG20:13915875-13918732 5'pad=0 3'pad=0 strand=+ repeatMasking=none	1	ENSDARP00000070780
1018	1020	2.01	2.01	14.2	7.692	7.692	dicLab1_genemodels_DLAgn_00110460_1	glyoxalase domain-containing protein 5-like | GLOD5 | - range=LG2:10648605-10650405 5'pad=0 3'pad=0 strand=+ repeatMasking=none	1	ENSDARP00000097435
1019	1021	2.01	2.01	7.96	3.234	3.234	dicLab1_genemodels_DLAgn_00064410_1	2-oxoisovalerate dehydrogenase subunit mitochondrial | BCKDHB | - range=LG16:19291999-19340023 5'pad=0 3'pad=0 strand=+ repeatMasking=none	1	ENSDARP00000076508
1020	1022	2.01	2.01	13.16	8.333	8.333	dicLab1_genemodels_DLAgn_00013650_1	eukaryotic translation initiation factor 4e | IF4E | - range=LG11:10595559-10603556 5'pad=0 3'pad=0 strand=+ repeatMasking=none	1	ENSDARP00000119224
1021	1023	2	49.06	81.76	81.76	81.76	dicLab1_genemodels_DLAgn_00191070_1	tubulin beta chain-like | TUBB4B | - range=LG8:10155497-10158069 5'pad=0 3'pad=0 strand=+ repeatMasking=none	1	ENSDARP00000130980
1022	1024	2	47.13	81.57	75.51	75.51	dicLab1_genemodels_DLAgn_00019540_1	tubulin beta-2c chain-like | TUBB2C | - range=LG12:5121992-5124939 5'pad=0 3'pad=0 strand=- repeatMasking=none	1	ENSDARP00000061148
1023	1025	2	35.4	54.37	53.06	53.06	dicLab1_genemodels_DLAgn_00047710_1	alpha 1c | TUBA1C | - range=LG15:2686433-2688006 5'pad=0 3'pad=0 strand=- repeatMasking=none	1	ENSDARP00000072006
1024	1026	2	21.31	64.91	64.91	64.91	dicLab1_genemodels_DLAgn_00237340_1	collagen alpha-1 chain | COL6A1 | - range=UN:47789520-47792120 5'pad=0 3'pad=0 strand=+ repeatMasking=none	1	ENSDARP00000131088
1025	1027	2	15.42	60.34	57.54	57.54	dicLab1_genemodels_DLAgn_00006800_1	adp-ribosylation factor 1 | ARF1 | - range=LG10:15166128-15167130 5'pad=0 3'pad=0 strand=- repeatMasking=none	1	ENSDARP00000102498
1026	1028	2	13.04	55.44	46.63	46.63	dicLab1_genemodels_DLAgn_00130530_1	rho-related gtp-binding | RHOAD | - range=LG22-25:11700137-11704067 5'pad=0 3'pad=0 strand=- repeatMasking=none	1	ENSDARP00000002761
1027	1029	2	12.26	58.64	52.88	47.12	dicLab1_genemodels_DLAgn_00058790_1	cell division control protein 42 homolog precursor | CDC42L | - range=LG16:7775649-7777541 5'pad=0 3'pad=0 strand=+ repeatMasking=none	1	ENSDARP00000058736
1028	1030	2	11.66	35.25	35.25	31.97	dicLab1_genemodels_DLAgn_00263320_1	complement component c3 | C3-1 | - range=UN:91151712-91154180 5'pad=0 3'pad=0 strand=- repeatMasking=none	1	ENSDARP00000052687
1029	1031	2	10.09	25.11	25.11	23.32	dicLab1_genemodels_DLAgn_00262890_1	biotinidase precursor | BTD | EC:3.5.1.0 range=UN:90544633-90549248 5'pad=0 3'pad=0 strand=+ repeatMasking=none	1	ENSDARP00000132804
1030	1032	2	8	37.5	37.5	37.5	dicLab1_genemodels_DLAgn_00266670_1	hemoglobin subunit beta | - | - range=UN:96176215-96183105 5'pad=0 3'pad=0 strand=- repeatMasking=none	1	ENSDARP00000092488
1031	1033	2	8	45.96	45.96	45.96	dicLab1_genemodels_DLAgn_00246440_1	complement component c3 | C3-1 | - range=UN:64195509-64196586 5'pad=0 3'pad=0 strand=- repeatMasking=none	1	ENSDARP00000130571
1032	1034	2	7.44	16.78	16.78	16.78	dicLab1_genemodels_DLAgn_00130000_1	f-actin-capping protein subunit alpha-1 | CAPZA1B | - range=LG22-25:10643021-10646689 5'pad=0 3'pad=0 strand=- repeatMasking=none	1	ENSDARP00000072971
1033	1035	2	7.11	13.9	9.22	5.248	dicLab1_genemodels_DLAgn_00261620_1	neoverrucotoxin subunit alpha-like | - | - range=UN:88169271-88172322 5'pad=0 3'pad=0 strand=+ repeatMasking=none	1	ENSDARP00000143207
1034	1036	2	6.87	61.03	55.15	36.03	dicLab1_genemodels_DLAgn_00263370_1	h3 histone family 3b variant 2 | H3F3B | - range=UN:91204696-91205426 5'pad=0 3'pad=0 strand=- repeatMasking=none	1	ENSDARP00000117879
1035	1037	2	5.3	25.73	10.42	10.42	dicLab1_genemodels_DLAgn_00244040_1	lamin b1 | LMNB1 | - range=UN:60483986-60487294 5'pad=0 3'pad=0 strand=- repeatMasking=none	1	ENSDARP00000065036
1036	1038	2	4.48	39.16	39.16	39.16	dicLab1_genemodels_DLAgn_00232860_1	complement component c3 | C3-1 | - range=UN:40264500-40265596 5'pad=0 3'pad=0 strand=- repeatMasking=none	1	ENSDARP00000064201
1037	1039	2	4	5.556	3.611	3.611	dicLab1_genemodels_DLAgn_00255830_1	neoverrucotoxin subunit alpha-like | - | - range=UN:78839983-78843801 5'pad=0 3'pad=0 strand=- repeatMasking=none	1	ENSDARP00000116130
1038	1040	2	4	9.657	9.657	9.657	dicLab1_genemodels_DLAgn_00139740_1	inosine-uridine preferring nucleoside hydrolase-like | MGC116488 | - range=LG24:11562004-11564460 5'pad=0 3'pad=0 strand=+ repeatMasking=none	1	ENSDARP00000142013
1039	1041	2	3.02	17.65	11.76	11.76	dicLab1_genemodels_DLAgn_00238450_1	complement component c3 | C3-1 | - range=UN:49745699-49746447 5'pad=0 3'pad=0 strand=+ repeatMasking=none	1	ENSDARP00000117916
1040	1042	2	2.88	11.3	11.3	11.3	dicLab1_genemodels_DLAgn_00238550_1	serine threonine-protein phosphatase 2b catalytic subunit gamma isoform | PPP3CCB | EC:3.1.3.16 range=UN:49856930-49864166 5'pad=0 3'pad=0 strand=- repeatMasking=none	1	ENSDARP00000131726
1041	1043	2	2.19	7.471	5.46	2.874	dicLab1_genemodels_DLAgn_00157810_1	mx protein | - | - range=LG5:13080696-13083174 5'pad=0 3'pad=0 strand=- repeatMasking=none	1	ENSDARP00000131851
1042	1044	2	2.07	4.326	3.053	1.781	dicLab1_genemodels_DLAgn_00257390_1	protein transport protein sec23a | SEC23A | - range=UN:81255639-81277116 5'pad=0 3'pad=0 strand=- repeatMasking=none	1	ENSDARP00000139718
1043	1045	2	2.02	8.844	5.442	5.442	dicLab1_genemodels_DLAgn_00209650_1	nadh-ubiquinone oxidoreductase variant 1 | NDUFA12 | EC:1.6.5.3 range=LGx:15351735-15353060 5'pad=0 3'pad=0 strand=- repeatMasking=none	1	ENSDARP00000121890
1044	1046	2	2.01	9.065	6.232	6.232	dicLab1_genemodels_DLAgn_00178200_1	methylthioribose-1-phosphate isomerase | MRI1 | EC:5.3.1.23 range=LG7:10109123-10116628 5'pad=0 3'pad=0 strand=+ repeatMasking=none	1	ENSDARP00000098757
1045	1047	2	2.01	9.967	5.98	5.98	dicLab1_genemodels_DLAgn_00140370_1	sodium potassium-transporting atpase subunit beta-233 | ATP1B1B | EC:3.6.3.9 range=LG24:13466007-13473363 5'pad=0 3'pad=0 strand=+ repeatMasking=none	1	ENSDARP00000115804
1046	1048	2	2.01	1.982	1.261	1.261	dicLab1_genemodels_DLAgn_00089050_1	protein shq1 homolog | SHQ1 | - range=LG1A:7153824-7180801 5'pad=0 3'pad=0 strand=+ repeatMasking=none	1	ENSDARP00000036580
1047	1049	2	2	7.057	4.128	2.064	dicLab1_genemodels_DLAgn_00037440_1	collagen alpha-5 chain isoform 1 | COL4A5 | - range=LG14:1433643-1480285 5'pad=0 3'pad=0 strand=+ repeatMasking=none	1	ENSDARP00000068317
1048	1050	2	2	1.438	0.5052	0.5052	dicLab1_genemodels_DLAgn_00053630_1	probable ubiquitin carboxyl-terminal hydrolase faf-x | USP9X | EC:3.1.2.15 range=LG15:19048067-19080174 5'pad=0 3'pad=0 strand=+ repeatMasking=none	1	ENSDARP00000109728
1049	1051	2	2	7.407	3.05	3.05	dicLab1_genemodels_DLAgn_00099740_1	cytochrome b-c1 complex subunit mitochondrial-like | UQCRC2B | - range=LG1B:4130271-4136223 5'pad=0 3'pad=0 strand=+ repeatMasking=none	1	ENSDARP00000005930
1050	1052	2	2	10.95	5.714	5.714	dicLab1_genemodels_DLAgn_00253470_1	complement c1q-like protein 4 precursor | C1QL4 | - range=UN:75241815-75243510 5'pad=0 3'pad=0 strand=+ repeatMasking=none	1	ENSDARP00000112281
1051	1053	2	2	10.66	10.66	4.569	dicLab1_genemodels_DLAgn_00238690_1	proteasome subunit alpha type-3 | PSA3 | EC:3.4.25.0 range=UN:50058015-50061992 5'pad=0 3'pad=0 strand=- repeatMasking=none	1	ENSDARP00000108560
1052	1054	2	2	1.674	1.172	1.172	dicLab1_genemodels_DLAgn_00232810_1	laminin subunit gamma-1-like | LAMC1 | - range=UN:40144024-40152438 5'pad=0 3'pad=0 strand=- repeatMasking=none	1	ENSDARP00000024860
1053	1055	2	2	10.84	6.627	6.627	dicLab1_genemodels_DLAgn_00221140_1	peptidyl-prolyl cis-trans isomerase-like 1 | PPIL1 | EC:5.2.1.8 range=UN:19657150-19659080 5'pad=0 3'pad=0 strand=+ repeatMasking=none	1	ENSDARP00000127620
1054	1056	2	2	5.024	2.871	2.871	dicLab1_genemodels_DLAgn_00216550_1	methionine adenosyltransferase 2 subunit beta-like | MAT2B | EC:1.1.1.133 range=UN:10165690-10177854 5'pad=0 3'pad=0 strand=- repeatMasking=none	1	ENSDARP00000016566
1055	1057	2	2	14.81	14.81	14.81	dicLab1_genemodels_DLAgn_00202140_1	60s acidic ribosomal protein p1-like | RPLP1 | - range=LG9:15995477-15997843 5'pad=0 3'pad=0 strand=+ repeatMasking=none	1	ENSDARP00000033600
1056	1058	2	2	21.95	12.2	12.2	dicLab1_genemodels_DLAgn_00193360_1	nadh dehydrogenase | NDUFA4 | EC:1.9.3.1 range=LG8:14432488-14433801 5'pad=0 3'pad=0 strand=+ repeatMasking=none	1	ENSDARP00000139027
1057	1059	2	2	6.612	4.959	4.959	dicLab1_genemodels_DLAgn_00188890_1	deoxyhypusine synthase | DHPS | EC:2.5.1.46 range=LG8:6021195-6024554 5'pad=0 3'pad=0 strand=- repeatMasking=none	1	ENSDARP00000068557
1058	1060	2	2	5.794	2.79	2.79	dicLab1_genemodels_DLAgn_00186500_1	elongation factor mitochondrial-like | TUFM | - range=LG8:1203634-1208782 5'pad=0 3'pad=0 strand=+ repeatMasking=none	1	ENSDARP00000134914
1059	1061	2	2	5.053	2.128	2.128	dicLab1_genemodels_DLAgn_00143470_1	y-box-binding protein 2-a | YBX2-A | - range=LG3:10217323-10220252 5'pad=0 3'pad=0 strand=+ repeatMasking=none	1	ENSDARP00000010482
1060	1062	2	2	23.02	7.194	7.194	dicLab1_genemodels_DLAgn_00113660_1	adp-ribosylation factor-like protein 9 | ARL9 | - range=LG2:21919673-21921185 5'pad=0 3'pad=0 strand=- repeatMasking=none	1	ENSDARP00000097450
1061	1063	2	2	5.136	3.021	3.021	dicLab1_genemodels_DLAgn_00112580_1	m7 diphosphatase | DCPS | EC:3.6.1.30 range=LG2:15691689-15694489 5'pad=0 3'pad=0 strand=- repeatMasking=none	1	ENSDARP00000022189
1062	1064	2	2	13.5	6.748	6.748	dicLab1_genemodels_DLAgn_00101290_1	vitamin k epoxide reductase complex subunit 1-like protein 1-like | VKORC1 | EC:1.1.4.1 range=LG1B:6488755-6489968 5'pad=0 3'pad=0 strand=+ repeatMasking=none	1	ENSDARP00000110920
1063	1065	2	2	1.046	0.5504	0.5504	dicLab1_genemodels_DLAgn_00096680_1	eukaryotic translation initiation factor 4 gamma 3-like | EIF4G3 | - range=LG1A:24583492-24630691 5'pad=0 3'pad=0 strand=- repeatMasking=none	1	ENSDARP00000142418
1064	1066	2	2	5.47	3.063	3.063	dicLab1_genemodels_DLAgn_00092890_1	ruvb-like 1-like | RUVBL1 | - range=LG1A:15593383-15598829 5'pad=0 3'pad=0 strand=- repeatMasking=none	1	ENSDARP00000012488
1065	1067	2	2	24.76	18.1	18.1	dicLab1_genemodels_DLAgn_00090420_1	glutaredoxin-1 | GLRX1 | - range=LG1A:10786707-10788687 5'pad=0 3'pad=0 strand=+ repeatMasking=none	1	ENSDARP00000076087
1066	1068	2	2	19.84	12.7	12.7	dicLab1_genemodels_DLAgn_00083730_1	alpha-synuclein variant 1 | SNCA | - range=LG19:11374410-11382748 5'pad=0 3'pad=0 strand=- repeatMasking=none	1	ENSDARP00000135627
1067	1069	2	2	21.5	11.21	11.21	dicLab1_genemodels_DLAgn_00074900_1	transmembrane protein 14c | TM14C | - range=LG18-21:4376754-4377908 5'pad=0 3'pad=0 strand=+ repeatMasking=none	1	ENSDARP00000100331
1068	1070	2	2	6.306	3.904	3.904	dicLab1_genemodels_DLAgn_00033940_1	vacuolar protein sorting-associated protein 26b-like | VPS26B | - range=LG13:19894023-19897732 5'pad=0 3'pad=0 strand=- repeatMasking=none	1	ENSDARP00000072251
1069	1071	2	2	1.556	1.556	1.556	dicLab1_genemodels_DLAgn_00015780_1	polyribonucleotide nucleotidyltransferase mitochondrial | PNPT1 | EC:2.7.7.8 range=LG11:16490842-16500056 5'pad=0 3'pad=0 strand=- repeatMasking=none	1	ENSDARP00000138410
1070	1072	2	2	13.4	13.4	13.4	dicLab1_genemodels_DLAgn_00260990_1	protein transport protein sec23a-like | SEC23A | - range=UN:87122293-87122675 5'pad=0 3'pad=0 strand=+ repeatMasking=none	1	ENSDARP00000139718
1071	1073	2	2	12.12	12.12	12.12	dicLab1_genemodels_DLAgn_00257160_1	pyruvate dehydrogenase e1 component subunit mitochondrial | PDHB | EC:1.2.4.1 range=UN:80866144-80867648 5'pad=0 3'pad=0 strand=+ repeatMasking=none	1	ENSDARP00000002122
1072	1074	2	2	5.6	5.6	5.6	dicLab1_genemodels_DLAgn_00255990_1	integrin beta-1-like | ITGB1 | - range=UN:79147416-79178444 5'pad=0 3'pad=0 strand=- repeatMasking=none	1	ENSDARP00000039699
1073	1075	2	2	3.846	3.846	3.846	dicLab1_genemodels_DLAgn_00249250_1	protein prr14l | PRR14L | - range=UN:68522127-68524455 5'pad=0 3'pad=0 strand=- repeatMasking=none	1	ENSDARP00000109509
1074	1076	2	2	8.462	8.462	8.462	dicLab1_genemodels_DLAgn_00246230_1	prefoldin subunit 1 | PFD1 | - range=UN:63998365-63999609 5'pad=0 3'pad=0 strand=+ repeatMasking=none	1	ENSDARP00000106280
1075	1077	2	2	5.755	5.755	5.755	dicLab1_genemodels_DLAgn_00243420_1	deoxycytidylate deaminase | DCTD | - range=UN:59078691-59094370 5'pad=0 3'pad=0 strand=- repeatMasking=none	1	ENSDARP00000053762
1076	1078	2	2	13.33	13.33	13.33	dicLab1_genemodels_DLAgn_00217580_1	calpain-like protein | CAPN2 | - range=UN:11543906-11546327 5'pad=0 3'pad=0 strand=+ repeatMasking=none	1	ENSDARP00000077786
1077	1079	2	2	3.546	3.546	3.546	dicLab1_genemodels_DLAgn_00203570_1	prolyl endopeptidase | PREP | EC:3.4.21.0 EC:3.4.21.0 range=LG9:19160289-19164856 5'pad=0 3'pad=0 strand=+ repeatMasking=none	1	ENSDARP00000103810
1078	1080	2	2	8	8	8	dicLab1_genemodels_DLAgn_00198370_1	sh3 domain-binding glutamic acid-rich-like protein 3 | SH3BGRL3 | - range=LG9:5549905-5554914 5'pad=0 3'pad=0 strand=+ repeatMasking=none	1	ENSDARP00000131054
1079	1081	2	2	4.319	4.319	4.319	dicLab1_genemodels_DLAgn_00195790_1	enoyl- delta isomerase mitochondrial-like | ECI1 | EC:5.3.3.8 range=LG8:20695093-20700063 5'pad=0 3'pad=0 strand=- repeatMasking=none	1	ENSDARP00000002223
1080	1082	2	2	2.68	2.68	2.68	dicLab1_genemodels_DLAgn_00193580_1	glycylpeptide n-tetradecanoyltransferase 1 | NMT1 | EC:2.3.1.97 range=LG8:15444471-15450643 5'pad=0 3'pad=0 strand=- repeatMasking=none	1	ENSDARP00000105829
1081	1083	2	2	7.583	7.583	7.583	dicLab1_genemodels_DLAgn_00193010_1	claudin 4 | CLDN4 | - range=LG8:14097965-14099218 5'pad=0 3'pad=0 strand=+ repeatMasking=none	1	ENSDARP00000071321
1082	1084	2	2	5.045	5.045	5.045	dicLab1_genemodels_DLAgn_00191140_1	pdz domain-containing protein gipc1-like | GIPC1 | EC:2.7.11.24 range=LG8:10208709-10210795 5'pad=0 3'pad=0 strand=+ repeatMasking=none	1	ENSDARP00000134004
1083	1085	2	2	2.589	2.589	2.589	dicLab1_genemodels_DLAgn_00189490_1	hydroxyacylglutathione mitochondrial | HAGH | EC:3.1.2.6 range=LG8:7063025-7065694 5'pad=0 3'pad=0 strand=+ repeatMasking=none	1	ENSDARP00000034038
1084	1086	2	2	10.62	10.62	10.62	dicLab1_genemodels_DLAgn_00189110_1	small ubiquitin-related modifier 2-like | SUMO2 | - range=LG8:6345295-6350851 5'pad=0 3'pad=0 strand=- repeatMasking=none	1	ENSDARP00000131145
1085	1087	2	2	16.67	16.67	16.67	dicLab1_genemodels_DLAgn_00177670_1	up-regulated during skeletal muscle growth protein 5 | USMG5 | - range=LG7:9407369-9407649 5'pad=0 3'pad=0 strand=+ repeatMasking=none	1	ENSDARP00000125356
1086	1088	2	2	3.488	3.488	3.488	dicLab1_genemodels_DLAgn_00171350_1	mannose-6-phosphate isomerase | MPI | EC:5.3.1.8 range=LG6:18636313-18643177 5'pad=0 3'pad=0 strand=- repeatMasking=none	1	ENSDARP00000124229
1087	1089	2	2	7.512	7.512	7.512	dicLab1_genemodels_DLAgn_00168870_1	parkinson disease 7 domain-containing protein 1-like | PDDC1 | - range=LG6:12601281-12603765 5'pad=0 3'pad=0 strand=- repeatMasking=none	1	ENSDARP00000070141
1088	1090	2	2	5.091	5.091	5.091	dicLab1_genemodels_DLAgn_00154660_1	toll-interacting protein | TOLLIP | - range=LG5:598654-605313 5'pad=0 3'pad=0 strand=+ repeatMasking=none	1	ENSDARP00000140869
1089	1091	2	2	2.689	2.689	2.689	dicLab1_genemodels_DLAgn_00148490_1	cystathionine gamma-lyase | CTH | EC:4.4.1.1 range=LG4:12296670-12305701 5'pad=0 3'pad=0 strand=+ repeatMasking=none	1	ENSDARP00000117293
1090	1092	2	2	13.04	13.04	13.04	dicLab1_genemodels_DLAgn_00141540_1	protein s100-p | S100P | - range=LG3:3228165-3228783 5'pad=0 3'pad=0 strand=- repeatMasking=none	1	ENSDARP00000123790
1091	1093	2	2	15.79	15.79	15.79	dicLab1_genemodels_DLAgn_00135540_1	small nuclear ribonucleoprotein g | RUXG | EC:1.8.1.4 range=LG22-25:24748999-24751227 5'pad=0 3'pad=0 strand=- repeatMasking=none	1	ENSDARP00000133036
1092	1094	2	2	5.046	5.046	5.046	dicLab1_genemodels_DLAgn_00126420_1	glycolipid transfer protein domain-containing protein 1 | GLTPD1 | - range=LG22-25:3098718-3100142 5'pad=0 3'pad=0 strand=+ repeatMasking=none	1	ENSDARP00000068896
1093	1095	2	2	7.895	7.895	7.895	dicLab1_genemodels_DLAgn_00126180_1	prefoldin subunit 4 | PFD4 | - range=LG22-25:2572778-2577021 5'pad=0 3'pad=0 strand=+ repeatMasking=none	1	ENSDARP00000081546
1094	1096	2	2	2.466	2.466	2.466	dicLab1_genemodels_DLAgn_00122720_1	annexin a3 | ANXA3 | - range=LG20:20225164-20233994 5'pad=0 3'pad=0 strand=- repeatMasking=none	1	ENSDARP00000064973
1095	1097	2	2	6.607	6.607	6.607	dicLab1_genemodels_DLAgn_00120310_1	fumarylacetoacetate hydrolase domain-containing protein 2-like | FAHD2A | - range=LG20:13902410-13907893 5'pad=0 3'pad=0 strand=- repeatMasking=none	1	ENSDARP00000141900
1096	1098	2	2	1.07	1.07	1.07	dicLab1_genemodels_DLAgn_00119590_1	complement component c7-like | C7-1 | - range=LG20:12027928-12034910 5'pad=0 3'pad=0 strand=- repeatMasking=none	1	ENSDARP00000114284
1097	1099	2	2	8.679	8.679	8.679	dicLab1_genemodels_DLAgn_00119030_1	heterogeneous nuclear ribonucleoprotein k | HNRPKL | - range=LG20:10094444-10101504 5'pad=0 3'pad=0 strand=+ repeatMasking=none	1	ENSDARP00000144315
1098	1100	2	2	5.298	5.298	5.298	dicLab1_genemodels_DLAgn_00117370_1	aquaporin 3 | AQP3A | - range=LG20:6044845-6049915 5'pad=0 3'pad=0 strand=+ repeatMasking=none	1	ENSDARP00000092015
1099	1101	2	2	4.839	4.839	4.839	dicLab1_genemodels_DLAgn_00113920_1	transmembrane protein 33 | TMEM33 | - range=LG2:23339473-23344172 5'pad=0 3'pad=0 strand=+ repeatMasking=none	1	ENSDARP00000060576
1100	1102	2	2	10.91	10.91	10.91	dicLab1_genemodels_DLAgn_00106160_1	tbt-binding partial | TBT-BP1 | - range=LG2:148820-150540 5'pad=0 3'pad=0 strand=+ repeatMasking=none	1	Non signif. Hit
1101	1103	2	2	1.958	1.958	1.958	dicLab1_genemodels_DLAgn_00105200_1	acyl- synthetase family member mitochondrial-like | ACSF2 | - range=LG1B:15613792-15641520 5'pad=0 3'pad=0 strand=- repeatMasking=none	1	ENSDARP00000132854
1102	1104	2	2	4.833	4.833	4.833	dicLab1_genemodels_DLAgn_00084080_1	surfeit locus protein 4-like | SURF4 | - range=LG19:12926858-12932801 5'pad=0 3'pad=0 strand=+ repeatMasking=none	1	ENSDARP00000132774
1103	1105	2	2	7.519	7.519	7.519	dicLab1_genemodels_DLAgn_00067980_1	ubiquitin-like protein fubi | FAU | - range=LG17:7488408-7489605 5'pad=0 3'pad=0 strand=+ repeatMasking=none	1	ENSDARP00000130706
1104	1106	2	2	4.746	4.746	4.746	dicLab1_genemodels_DLAgn_00057220_1	protein mitochondrial-like | ETHE1 | - range=LG16:4137938-4141881 5'pad=0 3'pad=0 strand=- repeatMasking=none	1	ENSDARP00000043402
1105	1107	2	2	6.211	6.211	6.211	dicLab1_genemodels_DLAgn_00054180_1	s-formylglutathione hydrolase | ESD | EC:3.1.2.12 EC:3.1.1.1 range=LG15:20829992-20833768 5'pad=0 3'pad=0 strand=- repeatMasking=none	1	ENSDARP00000024121
1106	1108	2	2	2.632	2.632	2.632	dicLab1_genemodels_DLAgn_00050980_1	secernin 3 | SCRN3 | EC:3.4.13.0 range=LG15:13282443-13286802 5'pad=0 3'pad=0 strand=+ repeatMasking=none	1	ENSDARP00000014414
1107	1109	2	2	3.93	3.93	3.93	dicLab1_genemodels_DLAgn_00040980_1	platelet-activating factor acetylhydrolase ib subunit beta-like | PAFAH1B2 | EC:3.1.1.47 EC:2.3.1. range=LG14:12218953-12222482 5'pad=0 3'pad=0 strand=- repeatMasking=none	1	ENSDARP00000051223
1108	1110	2	2	2.068	2.068	2.068	dicLab1_genemodels_DLAgn_00032670_1	neutral amino acid transporter b -like | SLC1A5 | - range=LG13:17303341-17309913 5'pad=0 3'pad=0 strand=- repeatMasking=none	1	ENSDARP00000141491
1109	1111	2	2	7.568	7.568	7.568	dicLab1_genemodels_DLAgn_00030730_1	translocon-associated protein subunit gamma | SSRG | - range=LG13:11005542-11007631 5'pad=0 3'pad=0 strand=- repeatMasking=none	1	ENSDARP00000023871
1110	1112	2	2	1.881	1.881	1.881	dicLab1_genemodels_DLAgn_00016590_1	nck-associated protein 1 | NCKAP1 | - range=LG11:20028568-20053149 5'pad=0 3'pad=0 strand=- repeatMasking=none	1	ENSDARP00000080611
1111	1113	2	2	2.811	2.811	2.811	dicLab1_genemodels_DLAgn_00014480_1	cholesterol 25-hydroxylase-like protein a | CH25H | - range=LG11:12697738-12698682 5'pad=0 3'pad=0 strand=- repeatMasking=none	1	ENSDARP00000066438
1112	1114	2	2	5.714	5.714	5.714	dicLab1_genemodels_DLAgn_00014250_1	catechol-o-methyltransferase domain-containing protein 1 | CMTD1 | - range=LG11:12094934-12097405 5'pad=0 3'pad=0 strand=+ repeatMasking=none	1	ENSDARP00000115880
1113	1115	2	2	2.254	2.254	2.254	dicLab1_genemodels_DLAgn_00011950_1	calcium uptake protein mitochondrial-like | MICU1 | EC:1.1.1.27 range=LG11:6673628-6704538 5'pad=0 3'pad=0 strand=- repeatMasking=none	1	ENSDARP00000086953
1114	1116	2	2	9.04	9.04	9.04	dicLab1_genemodels_DLAgn_00009090_1	succinate dehydrogenase cytochrome b560 mitochondrial precursor | SDHC | EC:1.3.99.1 range=LG10:20597518-20601375 5'pad=0 3'pad=0 strand=- repeatMasking=none	1	ENSDARP00000121444
1115	1117	2	2	21.43	21.43	21.43	dicLab1_genemodels_DLAgn_00004580_1	cytochrome b-c1 complex subunit 10 | - | EC:1.10.2.2 range=LG10:10076385-10077287 5'pad=0 3'pad=0 strand=- repeatMasking=none	1	Non signif. Hit
1116	1118	2	2	22.22	22.22	22.22	dicLab1_genemodels_DLAgn_00003650_1	guanine nucleotide-binding protein g g g subunit gamma-12 | GNG12 | - range=LG10:8282793-8283904 5'pad=0 3'pad=0 strand=+ repeatMasking=none	1	ENSDARP00000133096
1117	1119	1.98	2.03	10.07	4.362	4.362	dicLab1_genemodels_DLAgn_00034310_1	glyoxalase domain-containing protein 4 | GLOD4 | - range=LG13:21173230-21175756 5'pad=0 3'pad=0 strand=+ repeatMasking=none	1	ENSDARP00000062334
1118	1120	1.96	2.07	8.656	4.556	2.506	dicLab1_genemodels_DLAgn_00011740_1	sorting nexin-5-like | SNX5 | - range=LG11:6354424-6361052 5'pad=0 3'pad=0 strand=+ repeatMasking=none	1	ENSDARP00000018231
1119	1121	1.96	2	5.594	5.594	5.594	dicLab1_genemodels_DLAgn_00240770_1	hydroxysteroid dehydrogenase-like protein 2 | HSDL2 | - range=UN:54858742-54859354 5'pad=0 3'pad=0 strand=- repeatMasking=none	1	ENSDARP00000038205
1120	1122	1.92	2.07	15.14	15.14	11.97	dicLab1_genemodels_DLAgn_00080060_1	proteasome subunit beta type-7 precursor | PSMB7 | EC:3.4.25.0 range=LG19:2466907-2477540 5'pad=0 3'pad=0 strand=- repeatMasking=none	2	ENSDARP00000112303
1121	1123	1.92	2.06	5.997	5.997	1.783	dicLab1_genemodels_DLAgn_00011120_1	zgc:171352 protein | HABP2 | EC:3.4.21.0 range=LG11:4469797-4473553 5'pad=0 3'pad=0 strand=- repeatMasking=none	1	ENSDARP00000108264
1122	1124	1.91	1.99	11.68	11.68	3.271	dicLab1_genemodels_DLAgn_00214170_1	tributyltin binding protein type 1 | TBTBP | - range=UN:6747054-6750015 5'pad=0 3'pad=0 strand=- repeatMasking=none	1	Non signif. Hit
1123	1125	1.9	4.42	9.628	7.659	5.252	dicLab1_genemodels_DLAgn_00108920_1	catenin delta-1-like | CTNND1 | - range=LG2:7777882-7787117 5'pad=0 3'pad=0 strand=+ repeatMasking=none	2	ENSDARP00000140042
1124	1126	1.9	2.02	10.36	6.723	6.723	dicLab1_genemodels_DLAgn_00068230_1	upf0762 protein c6orf58 homolog | C3H6ORF58 | - range=LG17:8314301-8317173 5'pad=0 3'pad=0 strand=- repeatMasking=none	1	ENSDARP00000064418
1125	1127	1.89	2	12.06	6.383	6.383	dicLab1_genemodels_DLAgn_00169700_1	cytochrome c oxidase subunit mitochondrial-like | COX5AA | EC:1.9.3.1 range=LG6:13676398-13679330 5'pad=0 3'pad=0 strand=+ repeatMasking=none	1	ENSDARP00000123538
1126	1128	1.86	1.92	8.871	5.242	5.242	dicLab1_genemodels_DLAgn_00094370_1	abhydrolase domain-containing protein 14b | ABHD14B | - range=LG1A:18129702-18134903 5'pad=0 3'pad=0 strand=+ repeatMasking=none	1	ENSDARP00000143973
1127	1129	1.85	2.6	8.385	6.522	6.522	dicLab1_genemodels_DLAgn_00156230_1	retinol dehydrogenase 13-like | RDH12 | - range=LG5:8283068-8285772 5'pad=0 3'pad=0 strand=+ repeatMasking=none	2	ENSDARP00000144006
1128	1130	1.83	1.93	12.21	12.21	12.21	dicLab1_genemodels_DLAgn_00077490_1	myosin regulatory light chain smooth muscle isoform | MLRN | - range=LG18-21:11286154-11287102 5'pad=0 3'pad=0 strand=+ repeatMasking=none	2	ENSDARP00000117880
1129	1131	1.81	1.92	16.98	6.79	3.704	dicLab1_genemodels_DLAgn_00154140_1	alcohol dehydrogenase | AKR1A1B | EC:1.1.1.19 EC:1.1.1.21 range=LG4:24723317-24728218 5'pad=0 3'pad=0 strand=- repeatMasking=none	1	ENSDARP00000119785
1130	1132	1.81	1.91	2.828	1.257	0.6284	dicLab1_genemodels_DLAgn_00148540_1	vitellogenin c | VTG3 | - range=LG4:12622355-12636936 5'pad=0 3'pad=0 strand=- repeatMasking=none	1	ENSDARP00000023158
1131	1133	1.8	1.89	18.38	7.353	7.353	dicLab1_genemodels_DLAgn_00220280_1	xaa-pro dipeptidase | PEPD | EC:3.4.11.0 range=UN:18134803-18136221 5'pad=0 3'pad=0 strand=+ repeatMasking=none	1	ENSDARP00000137800
1132	1134	1.8	1.89	5.263	5.263	2.632	dicLab1_genemodels_DLAgn_00178890_1	basement membrane-specific heparan sulfate proteoglycan core | HSPG2 | - range=LG7:11001305-11004225 5'pad=0 3'pad=0 strand=- repeatMasking=none	1	ENSDARP00000090925
1133	1135	1.79	1.88	2.446	0.8152	0.8152	dicLab1_genemodels_DLAgn_00006130_1	desmoglein 2 | DSG2 | - range=LG10:13659817-13666472 5'pad=0 3'pad=0 strand=+ repeatMasking=none	1	ENSDARP00000103538
1134	1136	1.78	1.95	21.77	18.89	11.29	dicLab1_genemodels_DLAgn_00232700_1	lipoamide acyltransferase component of branched-chain alpha-keto acid dehydrogenase mitochondrial | range=UN:40022219-40031045 5'pad=0 3'pad=0 strand=+ repeatMasking=none	1	ENSDARP00000137558
1135	1137	1.77	1.91	7.911	4.367	1.392	dicLab1_genemodels_DLAgn_00001490_1	leucine-rich repeat-containing protein ddb_g0290503-like | BTY | - range=LG10:5255422-5273980 5'pad=0 3'pad=0 strand=+ repeatMasking=none	2	ENSDARP00000116167
1136	1138	1.77	1.85	0.9574	0.9574	0.9574	dicLab1_genemodels_DLAgn_00087390_1	complement component c6 | C6 | - range=LG19:22470844-22484116 5'pad=0 3'pad=0 strand=- repeatMasking=none	1	ENSDARP00000074161
1137	1139	1.77	1.85	1.583	1.583	1.583	dicLab1_genemodels_DLAgn_00071360_1	prolyl endopeptidase | PREP | EC:3.4.21.0 EC:3.4.24.0 EC:3.4.21.0 range=LG17:15912075-15918989 5'pad=0 3'pad=0 strand=- repeatMasking=none	1	ENSDARP00000103810
1138	1140	1.76	1.92	18.36	11.48	11.48	dicLab1_genemodels_DLAgn_00124830_1	protein phosphatase catalytic subunit | PPP6C | - range=LG20:27309666-27316875 5'pad=0 3'pad=0 strand=- repeatMasking=none	2	ENSDARP00000025917
1139	1141	1.75	1.9	9.605	9.605	9.605	dicLab1_genemodels_DLAgn_00159300_1	ferritin heavy subunit | - | - range=LG5:17284308-17286241 5'pad=0 3'pad=0 strand=+ repeatMasking=none	2	ENSDARP00000026092
1140	1142	1.75	1.86	5.929	5.929	3.557	dicLab1_genemodels_DLAgn_00140560_1	mannose-p-dolichol utilization defect 1 | MPDU1 | - range=LG3:96258-101107 5'pad=0 3'pad=0 strand=- repeatMasking=none	1	ENSDARP00000058907
1141	1143	1.75	1.82	3.758	1.144	1.144	dicLab1_genemodels_DLAgn_00078710_1	bucky ball | BUC | - range=LG18-21:15895001-15898052 5'pad=0 3'pad=0 strand=- repeatMasking=none	1	ENSDARP00000144393
1142	1144	1.74	6.64	18.16	13.82	11.38	dicLab1_genemodels_DLAgn_00122430_1	mitogen-activated protein kinase 1 | MAPK1 | EC:2.7.11.24 EC:2.7.11.23 EC:2.7.10.0 range=LG20:19059338-19079010 5'pad=0 3'pad=0 strand=+ repeatMasking=none	1	ENSDARP00000123916
1143	1145	1.74	1.89	9.778	9.111	5.111	dicLab1_genemodels_DLAgn_00052410_1	sushi-repeat-containing protein | SRPX | - range=LG15:16213192-16230455 5'pad=0 3'pad=0 strand=- repeatMasking=none	1	ENSDARP00000023792
1144	1146	1.72	1.82	6.329	6.329	6.329	dicLab1_genemodels_DLAgn_00187550_1	sumo-conjugating enzyme ubc9 | - | - range=LG8:3626433-3629350 5'pad=0 3'pad=0 strand=+ repeatMasking=none	1	ENSDARP00000052745
1145	1147	1.71	1.89	14.67	9.667	7	dicLab1_genemodels_DLAgn_00145810_1	ubiquitin carboxyl-terminal hydrolase isozyme l5-like isoform 1 | UCHL5 | EC:3.1.2.15 EC:3.4.19.0 range=LG4:3520120-3524882 5'pad=0 3'pad=0 strand=- repeatMasking=none	2	ENSDARP00000141540
1146	1148	1.71	1.87	7.765	6.118	4.706	dicLab1_genemodels_DLAgn_00199160_1	retinoblastoma binding protein 4 | RBBP4 | - range=LG9:8341238-8345520 5'pad=0 3'pad=0 strand=- repeatMasking=none	1	ENSDARP00000048143
1147	1149	1.7	1.77	1.38	1.38	1.38	dicLab1_genemodels_DLAgn_00073950_1	integrin beta-1-like | ITGB1B | - range=LG18-21:831802-842400 5'pad=0 3'pad=0 strand=- repeatMasking=none	1	ENSDARP00000039699
1148	1150	1.7	1.77	4.183	4.183	4.183	dicLab1_genemodels_DLAgn_00052200_1	ras-related protein rab-20-like | RAB20 | - range=LG15:15970220-15974461 5'pad=0 3'pad=0 strand=- repeatMasking=none	1	ENSDARP00000122604
1149	1151	1.69	1.82	5.385	2.568	0.9942	dicLab1_genemodels_DLAgn_00138390_1	collagen alpha-1 chain-like | COL28A1 | - range=LG24:6567586-6597716 5'pad=0 3'pad=0 strand=+ repeatMasking=none	1	ENSDARP00000100078
1150	1152	1.68	1.77	12.44	12.44	12.44	dicLab1_genemodels_DLAgn_00139540_1	secreted phosphoprotein 24 | SPP2 | - range=LG24:10969738-10971725 5'pad=0 3'pad=0 strand=- repeatMasking=none	2	ENSDARP00000115588
1151	1153	1.66	1.74	9.302	9.302	9.302	dicLab1_genemodels_DLAgn_00209800_1	small nuclear ribonucleoprotein f | SNRPF | - range=LGx:16309885-16312072 5'pad=0 3'pad=0 strand=- repeatMasking=none	1	ENSDARP00000134257
1152	1154	1.66	1.74	2.744	2.744	2.744	dicLab1_genemodels_DLAgn_00113320_1	magnesium transporter protein 1 | MAGT1 | - range=LG2:20564451-20571325 5'pad=0 3'pad=0 strand=+ repeatMasking=none	1	ENSDARP00000075309
1153	1155	1.65	2.32	10.24	10.24	2.362	dicLab1_genemodels_DLAgn_00006010_1	vacuolar protein sorting-associated protein 4b-like | VPS4B | EC:3.6.1.15 range=LG10:13125596-13132831 5'pad=0 3'pad=0 strand=- repeatMasking=none	1	ENSDARP00000136647
1154	1156	1.65	1.75	14.15	14.15	3.859	dicLab1_genemodels_DLAgn_00188760_1	interferon-induced protein 44-like | - | - range=LG8:5879227-5881737 5'pad=0 3'pad=0 strand=- repeatMasking=none	1	ENSDARP00000003429
1155	1157	1.65	1.74	5.531	2.212	2.212	dicLab1_genemodels_DLAgn_00043090_1	integrin-linked protein kinase-like | ILK | EC:2.7.11.0 EC:2.7.10.0 range=LG14:15904780-15910719 5'pad=0 3'pad=0 strand=- repeatMasking=none	1	ENSDARP00000073983
1156	1158	1.64	1.73	1.502	0.9009	0.9009	dicLab1_genemodels_DLAgn_00130520_1	helicase mov-10- -like | MOV10B.1 | EC:3.6.1.15 range=LG22-25:11685687-11696757 5'pad=0 3'pad=0 strand=+ repeatMasking=none	1	ENSDARP00000081380
1157	1159	1.63	1.76	7.749	7.749	3.321	dicLab1_genemodels_DLAgn_00172600_1	calretinin-like | CALB2 | - range=LG6:22570421-22589564 5'pad=0 3'pad=0 strand=+ repeatMasking=none	1	ENSDARP00000060159
1158	1160	1.62	1.7	4.673	4.673	4.673	dicLab1_genemodels_DLAgn_00186590_1	nucleoside diphosphate kinase 3-like | NME3 | EC:2.7.4.6 range=LG8:1325220-1328149 5'pad=0 3'pad=0 strand=- repeatMasking=none	1	ENSDARP00000132457
1159	1161	1.62	1.7	5.422	5.422	5.422	dicLab1_genemodels_DLAgn_00054560_1	fun14 domain-containing protein 1-like | FUNDC1 | - range=LG15:21926468-21929472 5'pad=0 3'pad=0 strand=- repeatMasking=none	1	ENSDARP00000059836
1160	1162	1.61	1.8	3.612	2.924	1.376	dicLab1_genemodels_DLAgn_00160150_1	lymphocyte antigen 75-like | LY75 | - range=LG5:20165220-20188052 5'pad=0 3'pad=0 strand=- repeatMasking=none	2	ENSDARP00000011500
1161	1163	1.61	1.76	11.48	6.557	6.557	dicLab1_genemodels_DLAgn_00156780_1	saccharopine dehydrogenase-like oxidoreductase-like | SCCPDHB | - range=LG5:10346917-10352822 5'pad=0 3'pad=0 strand=+ repeatMasking=none	2	ENSDARP00000046801
1162	1164	1.6	1.75	14.41	14.41	14.41	dicLab1_genemodels_DLAgn_00210040_1	tetraspanin 8 | TSPAN8 | - range=LGx:17282724-17298416 5'pad=0 3'pad=0 strand=- repeatMasking=none	2	ENSDARP00000067189
1163	1165	1.6	1.72	2.398	1.519	0.5196	dicLab1_genemodels_DLAgn_00048740_1	fibronectin precursor | FN1 | - range=LG15:6590495-6620855 5'pad=0 3'pad=0 strand=+ repeatMasking=none	1	ENSDARP00000112231
1164	1166	1.6	1.7	8.284	8.284	8.284	dicLab1_genemodels_DLAgn_00037760_1	prefoldin subunit 3-like | VBP1 | - range=LG14:2650969-2654206 5'pad=0 3'pad=0 strand=- repeatMasking=none	1	ENSDARP00000111810
1165	1167	1.6	1.68	4.598	4.598	4.598	dicLab1_genemodels_DLAgn_00235820_1	high choriolytic enzyme 1-like | FGC6AST1 | EC:3.4.24.0 range=UN:44998625-45016099 5'pad=0 3'pad=0 strand=- repeatMasking=none	1	ENSDARP00000112570
1166	1168	1.59	7.77	23.19	23.19	14.29	dicLab1_genemodels_DLAgn_00179990_1	atp-dependent rna helicase ddx39a-like | DDX39B | - range=LG7:13968139-13972969 5'pad=0 3'pad=0 strand=+ repeatMasking=none	1	ENSDARP00000010925
1167	1169	1.59	1.68	9.184	9.184	9.184	dicLab1_genemodels_DLAgn_00092750_1	fk506-binding protein 11 precursor | FKBP11 | EC:5.2.1.8 range=LG1A:15445819-15449811 5'pad=0 3'pad=0 strand=- repeatMasking=none	1	ENSDARP00000137565
1168	1170	1.57	1.72	11.59	11.59	4.292	dicLab1_genemodels_DLAgn_00135740_1	ef-hand domain-containing protein d2 | EFHD2 | - range=LG22-25:25489348-25503729 5'pad=0 3'pad=0 strand=- repeatMasking=none	1	ENSDARP00000108177
1169	1171	1.57	1.66	22.34	12.77	7.979	dicLab1_genemodels_DLAgn_00149280_1	upf0556 protein c19orf10 homolog | C28H19ORF10 | - range=LG4:14336572-14342331 5'pad=0 3'pad=0 strand=- repeatMasking=none	1	ENSDARP00000096934
1170	1172	1.57	1.66	8.951	6.138	2.558	dicLab1_genemodels_DLAgn_00133420_1	camp-dependent protein kinase type ii-alpha regulatory subunit-like | PRKAR2A | - range=LG22-25:17564653-17605073 5'pad=0 3'pad=0 strand=- repeatMasking=none	1	ENSDARP00000048675
1171	1173	1.57	1.66	13.3	13.3	7.979	dicLab1_genemodels_DLAgn_00154050_1	transmembrane and coiled-coil domains 1 | TMCO1 | - range=LG4:24578630-24582969 5'pad=0 3'pad=0 strand=- repeatMasking=none	1	ENSDARP00000091049
1172	1174	1.57	1.66	2.941	1.557	1.557	dicLab1_genemodels_DLAgn_00153040_1	mitochondrial import receptor subunit tom70 | TOMM70A | - range=LG4:22053674-22059968 5'pad=0 3'pad=0 strand=+ repeatMasking=none	1	ENSDARP00000117083
1173	1175	1.55	1.95	14.15	14.15	9.756	dicLab1_genemodels_DLAgn_00248990_1	histone -like | HIST1H1D | - range=UN:68221875-68226858 5'pad=0 3'pad=0 strand=+ repeatMasking=none	2	ENSDARP00000127047
1174	1176	1.54	15.87	29.66	27.22	27.22	dicLab1_genemodels_DLAgn_00141580_1	serine threonine-protein phosphatase pp1-beta catalytic subunit | PPP1CB | EC:3.1.3.53 range=LG3:3272215-3295099 5'pad=0 3'pad=0 strand=- repeatMasking=none	1	ENSDARP00000109442
1175	1177	1.54	2.97	10.75	6.14	4.386	dicLab1_genemodels_DLAgn_00193020_1	actin binding 1a | CORO1A | - range=LG8:14100309-14106197 5'pad=0 3'pad=0 strand=- repeatMasking=none	1	ENSDARP00000071301
1176	1178	1.54	1.67	1.372	0.972	0.5718	dicLab1_genemodels_DLAgn_00185740_1	novel protein vertebrate complement component 3 | C3 | - range=LG7:28437053-28461665 5'pad=0 3'pad=0 strand=+ repeatMasking=none	1	ENSDARP00000137422
1177	1179	1.52	1.64	8.306	8.306	8.306	dicLab1_genemodels_DLAgn_00008510_1	poly -specific endoribonuclease-c-like | ENDOU-A | - range=LG10:19481284-19486522 5'pad=0 3'pad=0 strand=+ repeatMasking=none	2	ENSDARP00000093036
1178	1180	1.52	1.6	6.009	6.009	6.009	dicLab1_genemodels_DLAgn_00038960_1	non-specific cytotoxic cell receptor protein 1 homolog | NCCRP1 | - range=LG14:6418676-6423165 5'pad=0 3'pad=0 strand=+ repeatMasking=none	1	ENSDARP00000051185
1179	1181	1.51	1.68	13.47	11.08	3.293	dicLab1_genemodels_DLAgn_00193960_1	eukaryotic translation initiation factor 3 subunit d-like | EIF3D | - range=LG8:16148632-16150979 5'pad=0 3'pad=0 strand=- repeatMasking=none	1	ENSDARP00000011011
1180	1182	1.51	1.59	1.611	1.611	1.611	dicLab1_genemodels_DLAgn_00132810_1	rho guanine nucleotide exchange factor 16-like | ARHGEF16 | - range=LG22-25:16585924-16596634 5'pad=0 3'pad=0 strand=+ repeatMasking=none	1	ENSDARP00000111989
1181	1183	1.5	1.63	1.738	1.738	0.9106	dicLab1_genemodels_DLAgn_00019550_1	chromosome 14 open reading frame 102 | NRDE2 | - range=LG12:5127333-5137496 5'pad=0 3'pad=0 strand=+ repeatMasking=none	1	ENSDARP00000104069
1182	1184	1.49	5.74	30	30	30	dicLab1_genemodels_DLAgn_00256300_1	lymphocyte cytosolic protein 1 (l-plastin) | LCP1 | - range=UN:79531456-79534789 5'pad=0 3'pad=0 strand=+ repeatMasking=none	1	ENSDARP00000142126
1183	1185	1.49	4.86	12.88	12.88	11.11	dicLab1_genemodels_DLAgn_00003440_1	sept2 protein | SEPT2 | - range=LG10:7998534-8005341 5'pad=0 3'pad=0 strand=- repeatMasking=none	1	ENSDARP00000108257
1184	1186	1.48	1.63	2.734	1.514	0.9766	dicLab1_genemodels_DLAgn_00253740_1	cullin-9-like isoform x3 | CUL9 | - range=UN:75827468-75849898 5'pad=0 3'pad=0 strand=+ repeatMasking=none	1	ENSDARP00000141398
1185	1187	1.47	10.61	25.14	19.77	19.77	dicLab1_genemodels_DLAgn_00166710_1	guanine nucleotide-binding protein g subunit alpha-1-like | GNAI1 | - range=LG6:7655380-7664731 5'pad=0 3'pad=0 strand=+ repeatMasking=none	1	ENSDARP00000037326
1186	1188	1.47	1.55	5.978	5.978	5.978	dicLab1_genemodels_DLAgn_00092710_1	gtp-binding protein rheb-like | RHEB | - range=LG1A:15421600-15425066 5'pad=0 3'pad=0 strand=- repeatMasking=none	1	ENSDARP00000057222
1187	1189	1.46	12.96	60.1	51.3	46.63	dicLab1_genemodels_DLAgn_00133590_1	ras homolog gene member ab | RHOAB | - range=LG22-25:18076436-18080514 5'pad=0 3'pad=0 strand=- repeatMasking=none	1	ENSDARP00000018377
1188	1190	1.46	1.57	5.83	3.676	1.394	dicLab1_genemodels_DLAgn_00154360_1	desmoglein-2-like | DSG2 | - range=LG4:26376377-26389745 5'pad=0 3'pad=0 strand=- repeatMasking=none	1	ENSDARP00000103538
1189	1191	1.46	1.54	9.483	9.483	9.483	dicLab1_genemodels_DLAgn_00228170_1	receptor-transporting protein 3 | RTP3 | - range=UN:32336714-32337640 5'pad=0 3'pad=0 strand=+ repeatMasking=none	1	Non signif. Hit
1190	1192	1.44	1.59	9.211	9.211	9.211	dicLab1_genemodels_DLAgn_00006220_1	nad-dependent deacetylase sirtuin-5 | SIRT5 | - range=LG10:13843233-13847941 5'pad=0 3'pad=0 strand=- repeatMasking=none	1	ENSDARP00000040792
1191	1193	1.43	3.46	9.42	9.42	5.616	dicLab1_genemodels_DLAgn_00122100_1	calcium calmodulin-dependent protein kinase type ii subunit beta-like | CAMK2B | EC:2.7.11.17 EC:2 range=LG20:18048365-18113253 5'pad=0 3'pad=0 strand=- repeatMasking=none	1	ENSDARP00000089438
1192	1194	1.43	1.52	22.34	13.71	13.71	dicLab1_genemodels_DLAgn_00195280_1	ras-related protein r-ras | RRAS | - range=LG8:18873684-18882018 5'pad=0 3'pad=0 strand=- repeatMasking=none	2	ENSDARP00000014099
1193	1195	1.43	1.52	1.983	1.983	1.983	dicLab1_genemodels_DLAgn_00188120_1	choline transporter-like protein 2 | CTL2 | - range=LG8:4518554-4531363 5'pad=0 3'pad=0 strand=- repeatMasking=none	1	ENSDARP00000109007
1194	1196	1.43	1.51	13.02	5.208	5.208	dicLab1_genemodels_DLAgn_00096280_1	cysteine and glycine-rich protein 1 | CSRP1 | - range=LG1A:23412019-23414244 5'pad=0 3'pad=0 strand=- repeatMasking=none	1	ENSDARP00000048886
1195	1197	1.42	5.66	19.59	14.78	11.68	dicLab1_genemodels_DLAgn_00242780_1	alpha-2-macroglobulin-like protein 1-like | - | - range=UN:57998722-58004366 5'pad=0 3'pad=0 strand=+ repeatMasking=none	1	ENSDARP00000061097
1196	1198	1.42	1.51	5.988	5.988	5.988	dicLab1_genemodels_DLAgn_00184480_1	peptidyl-prolyl cis-trans isomerase nima-interacting 1 | PIN1 | EC:5.2.1.8 range=LG7:25446754-25450751 5'pad=0 3'pad=0 strand=- repeatMasking=none	1	ENSDARP00000134093
1197	1199	1.42	1.51	4.545	4.545	4.545	dicLab1_genemodels_DLAgn_00021720_1	maleylacetoacetate isomerase-like isoform 2 | GSTZ1 | - range=LG12:10598937-10600793 5'pad=0 3'pad=0 strand=- repeatMasking=none	1	ENSDARP00000127491
1198	1200	1.41	5.14	11.36	8.606	6.024	dicLab1_genemodels_DLAgn_00255580_1	ribosomal protein s6 polypeptide 3 | RPS6KA3 | EC:2.7.11.0 EC:2.7.10.0 range=UN:78488292-78534816 5'pad=0 3'pad=0 strand=- repeatMasking=none	1	ENSDARP00000107927
1199	1201	1.41	1.56	5.026	2.577	1.418	dicLab1_genemodels_DLAgn_00129130_1	glutaminyl-trna synthetase-like | QARS | EC:6.1.1.18 EC:2.1.1.0 range=LG22-25:8422444-8429622 5'pad=0 3'pad=0 strand=+ repeatMasking=none	1	ENSDARP00000060918
1200	1202	1.41	1.51	27.55	14.8	9.694	dicLab1_genemodels_DLAgn_00235050_1	h aca ribonucleoprotein complex subunit 2-like protein | NHP2 | - range=UN:43588060-43589281 5'pad=0 3'pad=0 strand=+ repeatMasking=none	1	ENSDARP00000091811
1201	1203	1.4	1.5	3.337	1.381	1.381	dicLab1_genemodels_DLAgn_00035880_1	heterogeneous nuclear ribonucleoprotein u-like protein 1 | HNRNPUL1 | - range=LG13:25603869-25613515 5'pad=0 3'pad=0 strand=+ repeatMasking=none	1	ENSDARP00000098055
1202	1204	1.39	1.48	1.78	1.78	1.78	dicLab1_genemodels_DLAgn_00118210_1	rna-binding protein ews-like | EWSR1A | - range=LG20:8225298-8233305 5'pad=0 3'pad=0 strand=+ repeatMasking=none	1	ENSDARP00000024102
1203	1205	1.39	1.47	2.118	1.338	1.338	dicLab1_genemodels_DLAgn_00205890_1	serine threonine-protein phosphatase 6 regulatory subunit 2 | PPP6R2 | - range=LGx:3013644-3025271 5'pad=0 3'pad=0 strand=- repeatMasking=none	1	ENSDARP00000066960
1204	1206	1.38	10.67	36.32	28.3	28.3	dicLab1_genemodels_DLAgn_00130140_1	transforming isoform x1 | RHOA | - range=LG22-25:11062610-11065033 5'pad=0 3'pad=0 strand=- repeatMasking=none	1	ENSDARP00000002761
1205	1207	1.38	2.17	8.621	4.31	4.31	dicLab1_genemodels_DLAgn_00081020_1	transcriptional activator protein pur-beta-like | PURBB | - range=LG19:4704864-4706012 5'pad=0 3'pad=0 strand=+ repeatMasking=none	1	ENSDARP00000139938
1206	1208	1.38	1.46	6.579	6.579	6.579	dicLab1_genemodels_DLAgn_00147340_1	u6 snrna-associated sm-like protein lsm4 | LSM4 | - range=LG4:8739833-8743134 5'pad=0 3'pad=0 strand=+ repeatMasking=none	1	ENSDARP00000037344
1207	1209	1.37	1.54	27.52	27.52	8.257	dicLab1_genemodels_DLAgn_00099060_1	parvalbumin | PVALB3 | - range=LG1B:2853978-2855457 5'pad=0 3'pad=0 strand=- repeatMasking=none	1	ENSDARP00000121670
1208	1210	1.37	1.48	38.79	12.07	6.897	dicLab1_genemodels_DLAgn_00205130_1	beta-2 microglobulin | - | - range=LGx:733343-734686 5'pad=0 3'pad=0 strand=- repeatMasking=none	1	ENSDARP00000109065
1209	1211	1.37	1.46	1.827	1.827	1.163	dicLab1_genemodels_DLAgn_00011350_1	nidogen-1 | NID1 | - range=LG11:5174857-5189310 5'pad=0 3'pad=0 strand=+ repeatMasking=none	1	ENSDARP00000090249
1210	1212	1.37	1.46	3.247	3.247	3.247	dicLab1_genemodels_DLAgn_00194600_1	gig2-like protein | IRIG | EC:2.4.2.30 range=LG8:17891166-17895754 5'pad=0 3'pad=0 strand=- repeatMasking=none	1	ENSDARP00000137397
1211	1213	1.36	3.85	5.942	3.785	1.821	dicLab1_genemodels_DLAgn_00099910_1	myoferlin isoform x2 | MYOF | - range=LG1B:4412574-4437765 5'pad=0 3'pad=0 strand=+ repeatMasking=none	2	ENSDARP00000005170
1212	1214	1.35	1.47	17.58	17.58	6.061	dicLab1_genemodels_DLAgn_00223420_1	u6 snrna-associated sm-like protein lsm8 | LSM8 | - range=UN:24675603-24678070 5'pad=0 3'pad=0 strand=+ repeatMasking=none	1	ENSDARP00000104545
1213	1215	1.35	1.43	2.924	2.924	2.924	dicLab1_genemodels_DLAgn_00201150_1	leucine-rich repeat-containing protein 69 | LRRC69 | - range=LG9:13184564-13186850 5'pad=0 3'pad=0 strand=+ repeatMasking=none	1	ENSDARP00000110106
1214	1216	1.34	3.55	19.03	6.343	6.343	dicLab1_genemodels_DLAgn_00080170_1	lamin-b1 | LMNB1 | - range=LG19:2893512-2901869 5'pad=0 3'pad=0 strand=- repeatMasking=none	1	ENSDARP00000065036
1215	1217	1.34	3.16	8.036	8.036	5.952	dicLab1_genemodels_DLAgn_00194550_1	gig2-like protein | IRIG | EC:2.4.2.30 range=LG8:17870070-17871443 5'pad=0 3'pad=0 strand=- repeatMasking=none	1	ENSDARP00000137397
1216	1218	1.34	1.49	9.189	9.189	9.189	dicLab1_genemodels_DLAgn_00015510_1	p53 apoptosis effector related to pmp-22 | PERP | - range=LG11:15722991-15735002 5'pad=0 3'pad=0 strand=- repeatMasking=none	2	ENSDARP00000118851
1217	1219	1.33	1.41	5.837	2.14	2.14	dicLab1_genemodels_DLAgn_00133520_1	inosine-5 -monophosphate dehydrogenase 2 | IMPDH2 | EC:1.1.1.205 range=LG22-25:17877900-17889085 5'pad=0 3'pad=0 strand=- repeatMasking=none	1	ENSDARP00000024354
1218	1220	1.32	1.42	13.82	13.82	7.317	dicLab1_genemodels_DLAgn_00034280_1	thioredoxin domain-containing protein 17 | TXD17 | - range=LG13:21106473-21107912 5'pad=0 3'pad=0 strand=+ repeatMasking=none	1	ENSDARP00000075336
1219	1221	1.32	1.41	4.545	4.545	4.545	dicLab1_genemodels_DLAgn_00059990_1	uncharacterized protein loc101158970 | - | - range=LG16:9225529-9226125 5'pad=0 3'pad=0 strand=+ repeatMasking=none	1	ENSDARP00000120364
1220	1222	1.31	1.43	5.908	5.908	2.626	dicLab1_genemodels_DLAgn_00207880_1	leucine-rich repeat-containing protein 17 | LRRC17 | - range=LGx:9447026-9461050 5'pad=0 3'pad=0 strand=- repeatMasking=none	1	ENSDARP00000055316
1221	1223	1.3	1.4	19.31	8.276	4.138	dicLab1_genemodels_DLAgn_00155580_1	arylamine n- pineal gland isozyme nat-10-like | ARY1 | EC:2.3.1.5 range=LG5:5105328-5106200 5'pad=0 3'pad=0 strand=+ repeatMasking=none	1	ENSDARP00000052353
1222	1224	1.3	1.39	6.702	4.558	4.558	dicLab1_genemodels_DLAgn_00154010_1	glutamine synthetase | GLNA | EC:6.3.1.2 range=LG4:24434626-24436226 5'pad=0 3'pad=0 strand=- repeatMasking=none	1	ENSDARP00000131775
1223	1225	1.3	1.39	3.235	3.235	3.235	dicLab1_genemodels_DLAgn_00190350_1	pyrroline-5-carboxylate reductase 2-like | PYCR1 | EC:1.5.1.2 range=LG8:9071181-9074565 5'pad=0 3'pad=0 strand=- repeatMasking=none	1	ENSDARP00000133333
1224	1226	1.29	1.44	14.67	8.889	4.444	dicLab1_genemodels_DLAgn_00248030_1	u2 small nuclear ribonucleoprotein b | RU2B | - range=UN:66826924-66831872 5'pad=0 3'pad=0 strand=- repeatMasking=none	1	ENSDARP00000126617
1225	1227	1.29	1.39	4.271	3.266	1.884	dicLab1_genemodels_DLAgn_00067970_1	pre-mrna-processing factor 39-like | PRPF39 | - range=LG17:7479169-7486763 5'pad=0 3'pad=0 strand=+ repeatMasking=none	1	ENSDARP00000139799
1226	1228	1.29	1.38	2.905	1.245	1.245	dicLab1_genemodels_DLAgn_00155220_1	aminopeptidase n-like | ANPEPB | - range=LG5:4103445-4113554 5'pad=0 3'pad=0 strand=- repeatMasking=none	1	ENSDARP00000141883
1227	1229	1.29	1.38	5.076	5.076	5.076	dicLab1_genemodels_DLAgn_00217460_1	protein z-dependent protease inhibitor-like | SERPINA10A | - range=UN:11258461-11259134 5'pad=0 3'pad=0 strand=- repeatMasking=none	1	Non signif. Hit
1228	1230	1.28	1.37	3.913	2.163	1.236	dicLab1_genemodels_DLAgn_00193720_1	116 kda u5 small nuclear ribonucleoprotein component | EFTUD2 | - range=LG8:15729875-15740759 5'pad=0 3'pad=0 strand=- repeatMasking=none	1	ENSDARP00000115252
1229	1231	1.28	1.36	2.682	2.682	2.682	dicLab1_genemodels_DLAgn_00006940_1	aquaporin 1 | - | - range=LG10:15516313-15518323 5'pad=0 3'pad=0 strand=+ repeatMasking=none	1	ENSDARP00000036702
1230	1232	1.27	3.49	32.38	18.1	18.1	dicLab1_genemodels_DLAgn_00051150_1	cytochrome c | CYCSB | - range=LG15:13737627-13738048 5'pad=0 3'pad=0 strand=- repeatMasking=none	1	ENSDARP00000034555
1231	1233	1.27	1.38	20.92	14.64	6.276	dicLab1_genemodels_DLAgn_00255230_1	microfibril-associated glycoprotein 4-like | - | - range=UN:78062674-78066099 5'pad=0 3'pad=0 strand=+ repeatMasking=none	1	ENSDARP00000106408
1232	1234	1.26	1.34	13.87	7.299	7.299	dicLab1_genemodels_DLAgn_00161340_1	cellular retinoic acid-binding protein 1-like | CRABP1A | - range=LG5:23264837-23271813 5'pad=0 3'pad=0 strand=+ repeatMasking=none	1	ENSDARP00000052121
1233	1235	1.25	1.44	3.044	1.268	0.8879	dicLab1_genemodels_DLAgn_00040520_1	acetyl-coenzyme a carboxylase alpha | ACACA | EC:6.4.1.2 EC:6.3.4.14 range=LG14:11122920-11155090 5'pad=0 3'pad=0 strand=+ repeatMasking=none	2	ENSDARP00000077514
1234	1236	1.24	1.5	12.03	8.13	2.602	dicLab1_genemodels_DLAgn_00052500_1	nadp-dependent malic mitochondrial | ME3 | EC:1.1.1.38 EC:1.1.1.40 range=LG15:16314008-16323771 5'pad=0 3'pad=0 strand=- repeatMasking=none	1	ENSDARP00000006882
1235	1237	1.24	1.39	10.92	10.92	10.92	dicLab1_genemodels_DLAgn_00169140_1	cd81 antigen | CD81 | - range=LG6:12997489-13007235 5'pad=0 3'pad=0 strand=+ repeatMasking=none	2	ENSDARP00000036831
1236	1238	1.24	1.32	19.44	12.04	12.04	dicLab1_genemodels_DLAgn_00067550_1	peptidyl-prolyl cis-trans isomerase fkbp1b | FKBP1B | EC:5.2.1.8 range=LG17:6381398-6389039 5'pad=0 3'pad=0 strand=- repeatMasking=none	1	ENSDARP00000021881
1237	1239	1.23	1.39	7.951	6.728	3.211	dicLab1_genemodels_DLAgn_00143710_1	very long-chain specific acyl- mitochondrial isoform 1 | ACADVL | EC:1.3.99.3 range=LG3:10578867-10596433 5'pad=0 3'pad=0 strand=+ repeatMasking=none	2	ENSDARP00000112163
1238	1240	1.23	1.31	1.865	1.865	1.865	dicLab1_genemodels_DLAgn_00059130_1	glutathione s-transferase kappa 1 | GSTK1 | EC:2.7.10.0 range=LG16:8120754-8130562 5'pad=0 3'pad=0 strand=+ repeatMasking=none	1	ENSDARP00000112925
1239	1241	1.22	1.31	11.01	11.01	11.01	dicLab1_genemodels_DLAgn_00265830_1	urokinase plasminogen activator surface receptor-like | PLAUR | - range=UN:94937104-94937539 5'pad=0 3'pad=0 strand=- repeatMasking=none	1	ENSDARP00000136514
1240	1243	1.21	1.3	5.314	5.314	5.314	dicLab1_genemodels_DLAgn_00253950_1	myosin heavy fast skeletal muscle-like | MYHZ1.1 | - range=UN:76204051-76213568 5'pad=0 3'pad=0 strand=- repeatMasking=none	1	ENSDARP00000088845
1241	1244	1.21	1.29	5.164	5.164	5.164	dicLab1_genemodels_DLAgn_00071930_1	ras-related protein rab-32 | RAB32A | - range=LG17:17389380-17402892 5'pad=0 3'pad=0 strand=+ repeatMasking=none	1	ENSDARP00000032828
1242	1245	1.19	1.28	5.102	5.102	5.102	dicLab1_genemodels_DLAgn_00247210_1	-dienoyl- mitochondrial-like | DECR1 | EC:1.3.1.34 range=UN:65653747-65654711 5'pad=0 3'pad=0 strand=+ repeatMasking=none	1	ENSDARP00000120922
1243	1246	1.19	1.28	5.515	5.515	5.515	dicLab1_genemodels_DLAgn_00141700_1	ubiquitin thioesterase otub1 | OTUB1 | EC:3.4.19.0 range=LG3:4242676-4248163 5'pad=0 3'pad=0 strand=- repeatMasking=none	1	ENSDARP00000006133
1244	1247	1.19	1.28	12.68	12.68	12.68	dicLab1_genemodels_DLAgn_00080290_1	receptor expression-enhancing protein 5 | REEP5 | - range=LG19:3322350-3322819 5'pad=0 3'pad=0 strand=- repeatMasking=none	1	ENSDARP00000137299
1245	1248	1.18	1.26	4.137	1.619	1.619	dicLab1_genemodels_DLAgn_00194470_1	rna-binding protein fus | FUS | - range=LG8:17748258-17760000 5'pad=0 3'pad=0 strand=- repeatMasking=none	1	ENSDARP00000055339
1246	1249	1.17	2.65	8.506	8.506	6.639	dicLab1_genemodels_DLAgn_00187710_1	serine cytosolic-like | SHMT1 | EC:2.1.2.1 EC:2.1.1.0 range=LG8:3935899-3939850 5'pad=0 3'pad=0 strand=- repeatMasking=none	2	ENSDARP00000069223
1247	1250	1.17	1.55	4.575	4.575	2.832	dicLab1_genemodels_DLAgn_00203110_1	exosome complex exonuclease rrp42 | EXOSC7 | - range=LG9:18148263-18156041 5'pad=0 3'pad=0 strand=+ repeatMasking=none	1	ENSDARP00000139168
1248	1251	1.17	1.26	4.147	4.147	4.147	dicLab1_genemodels_DLAgn_00194810_1	pentraxin fusion | TCBP2 | - range=LG8:18182766-18185247 5'pad=0 3'pad=0 strand=- repeatMasking=none	1	ENSDARP00000143635
1249	1252	1.15	3.33	19.42	19.42	19.42	dicLab1_genemodels_DLAgn_00002970_1	profilin-2 | PROF2 | - range=LG10:7455561-7459531 5'pad=0 3'pad=0 strand=- repeatMasking=none	1	ENSDARP00000128438
1250	1253	1.15	1.24	2.332	2.332	2.332	dicLab1_genemodels_DLAgn_00102250_1	zgc:171352 protein | HABP2 | EC:3.4.21.0 range=LG1B:8445339-8448140 5'pad=0 3'pad=0 strand=- repeatMasking=none	1	ENSDARP00000106450
1251	1254	1.14	1.28	10.64	10.64	10.64	dicLab1_genemodels_DLAgn_00222420_1	proteasome subunit beta type-6 precursor | PSMB6 | EC:3.4.25.0 range=UN:22603775-22608465 5'pad=0 3'pad=0 strand=+ repeatMasking=none	1	ENSDARP00000025226
1252	1256	1.14	1.23	14.81	10.37	10.37	dicLab1_genemodels_DLAgn_00259250_1	complement c1q tumor necrosis factor-related protein 3-like | - | - range=UN:84335634-84336130 5'pad=0 3'pad=0 strand=+ repeatMasking=none	1	ENSDARP00000137732
1253	1257	1.14	1.22	1.031	1.031	1.031	dicLab1_genemodels_DLAgn_00117960_1	bone morphogenetic protein 1-like | BMP1 | EC:3.4.24.0 range=LG20:7736449-7767301 5'pad=0 3'pad=0 strand=- repeatMasking=none	1	ENSDARP00000112455
1254	1258	1.13	1.22	13.78	13.78	6.633	dicLab1_genemodels_DLAgn_00104380_1	protein lsm12 homolog a-like | LSM12A | - range=LG1B:13713019-13718925 5'pad=0 3'pad=0 strand=- repeatMasking=none	1	ENSDARP00000067525

## Sheet: Library_PeptideSummary
List of all peptides obtained by LC-MS analysis of the scales from the three experimental groups acquired using IDA analysis (combining all the IDA files) and used for protein identification against the sea bass genome.
N	Unused	Total	%Cov	%Cov(50)	%Cov(95)	Protein accession	Description	Contrib	Conf	Sequence	Modifications	Protein Modifications	Cleavages	dMass	Obs MW	Obs m/z	Theor MW	Theor m/z	Theor z	Spectrum	Acq Time	Intensity (Peptide)	Apex Time (Peptide)	Elution Peak Width (Peptide)		Column legends:
1	359.38	359.38	64.93	60.37	57.87	dicLab1_genemodels_DLAgn_00145480_1	| desmoplakin-like | DSP | - range=LG4:2092017-2115653 5'pad=0 3'pad=0 strand=- repeatMasking=none	2	99	AAKPLSVFEAMK				0.00171519	1290.7	431.241	1290.7	431.241	3	4.1.1.301.2	21.4132	2744.86	21.53	0.22		N	Original protein number obtained from SWATH analysis
1	359.38	359.38	64.93	60.37	57.87	dicLab1_genemodels_DLAgn_00145480_1	| desmoplakin-like | DSP | - range=LG4:2092017-2115653 5'pad=0 3'pad=0 strand=- repeatMasking=none	2	99	ADPSTGLLFLPEPK				0.000410348	1483.79	742.904	1483.79	742.903	2	1.1.1.451.14	32.5958	4324.92	32.76	0.22		Unused	Unused Protein Score. Measure of the protein confidence, calculated from the confidence of peptides from spectra, that are not already completely used by higher scoring winning proteins
1	359.38	359.38	64.93	60.37	57.87	dicLab1_genemodels_DLAgn_00145480_1	| desmoplakin-like | DSP | - range=LG4:2092017-2115653 5'pad=0 3'pad=0 strand=- repeatMasking=none	2	99	AEYALQSGSAPGEAER				0.0499777	1634.8	818.409	1634.75	818.384	2	3.1.1.136.36	9.16818	138.71	9.11	0.14		Total	Total Protein Score. Measure of the total amount of evidence for a detected protein, calculated using all of the peptides detected for the protein.
1	359.38	359.38	64.93	60.37	57.87	dicLab1_genemodels_DLAgn_00145480_1	| desmoplakin-like | DSP | - range=LG4:2092017-2115653 5'pad=0 3'pad=0 strand=- repeatMasking=none	2	99	AKEPPPLDGSTVIFDGVR			missed K-E@2	0.000843731	1897	633.339	1896.99	633.339	3	7.1.1.367.8	26.1772	1315.39	26.35	0.22		%Cov	Percentage Coverage of the protein
1	359.38	359.38	64.93	60.37	57.87	dicLab1_genemodels_DLAgn_00145480_1	| desmoplakin-like | DSP | - range=LG4:2092017-2115653 5'pad=0 3'pad=0 strand=- repeatMasking=none	2	99	ALCDFK	Propionamide(C)@3			0.00176293	766.37	384.192	766.368	384.191	2	4.1.1.124.2	8.54337	771.07	8.46	0.22		%Cov(50)	Percentage Coverage of the protein with at least 50% confidence
1	359.38	359.38	64.93	60.37	57.87	dicLab1_genemodels_DLAgn_00145480_1	| desmoplakin-like | DSP | - range=LG4:2092017-2115653 5'pad=0 3'pad=0 strand=- repeatMasking=none	2	99	ALNQRPELYLDPESEDGVTYMSMK				0.0113915	2785.31	929.442	2785.29	929.439	3	8.1.1.408.22	29.5276	606.24	29.47	0.14		%Cov(95)	Percentage Coverage of the protein with at least 95% confidence
1	359.38	359.38	64.93	60.37	57.87	dicLab1_genemodels_DLAgn_00145480_1	| desmoplakin-like | DSP | - range=LG4:2092017-2115653 5'pad=0 3'pad=0 strand=- repeatMasking=none	2	99	ALNQRPQCYLDPDTER	Propionamide(C)@8			0.00587609	1988.94	663.988	1988.94	663.986	3	2.1.1.180.34	12.9548	1066.94	12.97	0.15		Protein accession	Protein Accession Number as described in the database (predicted proteins from the sea bass genome)
1	359.38	359.38	64.93	60.37	57.87	dicLab1_genemodels_DLAgn_00145480_1	| desmoplakin-like | DSP | - range=LG4:2092017-2115653 5'pad=0 3'pad=0 strand=- repeatMasking=none	2	99	ALQQQLLQEQAR				0.00367416	1424.78	713.396	1424.77	713.394	2	4.1.1.196.16	13.7962	799.42	13.81	0.22		Description	Protein Names as described in the database
1	359.38	359.38	64.93	60.37	57.87	dicLab1_genemodels_DLAgn_00145480_1	| desmoplakin-like | DSP | - range=LG4:2092017-2115653 5'pad=0 3'pad=0 strand=- repeatMasking=none	2	99	AMENQFNGAQAHYDR				0.00014697	1750.75	584.59	1750.75	584.59	3	4.1.1.108.18	7.39998	1367.12	7.42	0.22		Contrib	Peptide contribution for protein scoring
1	359.38	359.38	64.93	60.37	57.87	dicLab1_genemodels_DLAgn_00145480_1	| desmoplakin-like | DSP | - range=LG4:2092017-2115653 5'pad=0 3'pad=0 strand=- repeatMasking=none	2	99	AMILQSQCQEYLQK	Propionamide(C)@8			-0.000599447	1752.85	877.434	1752.85	877.434	2	4.1.1.260.37	18.4673	1470.03	18.61	0.22		Conf	Confidence of the peptide identification expressed in percentage
1	359.38	359.38	64.93	60.37	57.87	dicLab1_genemodels_DLAgn_00145480_1	| desmoplakin-like | DSP | - range=LG4:2092017-2115653 5'pad=0 3'pad=0 strand=- repeatMasking=none	2	99	ASHWNGQVDGPFQR				0.00375435	1597.74	533.588	1597.74	533.587	3	4.1.1.178.15	12.4757	3691.19	12.44	0.22		Sequence	Aminoacid sequence of the identified peptide
1	359.38	359.38	64.93	60.37	57.87	dicLab1_genemodels_DLAgn_00145480_1	| desmoplakin-like | DSP | - range=LG4:2092017-2115653 5'pad=0 3'pad=0 strand=- repeatMasking=none	2	99	AYIGFEDVK				-0.000608129	1040.52	521.266	1040.52	521.266	2	6.1.1.269.20	18.3578	3840.43	18.39	0.29		Modifications	Modifications found by the search
1	359.38	359.38	64.93	60.37	57.87	dicLab1_genemodels_DLAgn_00145480_1	| desmoplakin-like | DSP | - range=LG4:2092017-2115653 5'pad=0 3'pad=0 strand=- repeatMasking=none	2	99	CDLMLSK	Propionamide(C)@1			4.53358e-05	879.419	440.717	879.419	440.717	2	4.1.1.153.5	10.6515	1817.16	10.63	0.36		ProteinModifications	Position of a biological modification, relative to the protein sequence
1	359.38	359.38	64.93	60.37	57.87	dicLab1_genemodels_DLAgn_00145480_1	| desmoplakin-like | DSP | - range=LG4:2092017-2115653 5'pad=0 3'pad=0 strand=- repeatMasking=none	2	99	CKTEPHTGLLLLPITEK	Propionamide(C)@1		missed K-T@2	-0.00185118	1963.08	655.367	1963.08	655.368	3	4.1.1.365.22	26.1109	1284.09	25.99	0.22		Cleavages	Missed-cleavages sites
1	359.38	359.38	64.93	60.37	57.87	dicLab1_genemodels_DLAgn_00145480_1	| desmoplakin-like | DSP | - range=LG4:2092017-2115653 5'pad=0 3'pad=0 strand=- repeatMasking=none	2	99	CKTEPHTGLQLLPVSEK	Propionamide(C)@1		missed K-T@2	-0.01154	1950.01	651.012	1950.02	651.015	3	4.1.1.241.31	17.0653	467.83	17.08	0.15		dMass	The difference in mass between the precursor MW and the theoretical MW of the matching peptide sequence.
1	359.38	359.38	64.93	60.37	57.87	dicLab1_genemodels_DLAgn_00145480_1	| desmoplakin-like | DSP | - range=LG4:2092017-2115653 5'pad=0 3'pad=0 strand=- repeatMasking=none	2	99	CKTESYTGLILLPITER	Propionamide(C)@1		missed K-T@2	0.00280143	2007.07	670.032	2007.07	670.031	3	4.1.1.473.9	33.9812	1298.1	34.1	0.22		Obs MW	Obserbed ratio mass/charge of the peptide
1	359.38	359.38	64.93	60.37	57.87	dicLab1_genemodels_DLAgn_00145480_1	| desmoplakin-like | DSP | - range=LG4:2092017-2115653 5'pad=0 3'pad=0 strand=- repeatMasking=none	2	99	CKVELHTGLLLLPIPEK	Propionamide(C)@1		missed K-V@2	4.62653e-05	1973.14	658.72	1973.14	658.72	3	1.1.1.445.9	32.143	788.82	32.11	0.22		Obs m/z	Obserbed molecular weight of the peptide
1	359.38	359.38	64.93	60.37	57.87	dicLab1_genemodels_DLAgn_00145480_1	| desmoplakin-like | DSP | - range=LG4:2092017-2115653 5'pad=0 3'pad=0 strand=- repeatMasking=none	2	99	DGLESQVENLR				0.00245189	1258.62	630.316	1258.62	630.315	2	4.1.1.234.22	16.5563	1479.11	16.51	0.73		Theor MW	Theoretical molecular weight of the peptide
1	359.38	359.38	64.93	60.37	57.87	dicLab1_genemodels_DLAgn_00145480_1	| desmoplakin-like | DSP | - range=LG4:2092017-2115653 5'pad=0 3'pad=0 strand=- repeatMasking=none	2	99	DILASMEAELAK				-0.00129222	1289.65	645.833	1289.65	645.834	2	1.1.1.499.6	36.0849	2442.36	36.27	0.22		Theor m/z	Theoretical ratio mass/charge of the peptide
1	359.38	359.38	64.93	60.37	57.87	dicLab1_genemodels_DLAgn_00145480_1	| desmoplakin-like | DSP | - range=LG4:2092017-2115653 5'pad=0 3'pad=0 strand=- repeatMasking=none	2	99	DLYQALNQYPECYLDPDTQQATTYVSLK	Propionamide(C)@12			0.00421062	3350.57	1117.86	3350.57	1117.86	3	1.1.1.529.15	38.3033	1104.47	38.38	0.15		Theor z	Theoretical peptide charge of the peptide
1	359.38	359.38	64.93	60.37	57.87	dicLab1_genemodels_DLAgn_00145480_1	| desmoplakin-like | DSP | - range=LG4:2092017-2115653 5'pad=0 3'pad=0 strand=- repeatMasking=none	2	99	DNEACVNSIK	Propionamide(C)@5			0.00231785	1162.53	582.273	1162.53	582.272	2	4.1.1.87.20	5.8764	836.74	5.91	0.22		Spectrum	Spectrum identification number
1	359.38	359.38	64.93	60.37	57.87	dicLab1_genemodels_DLAgn_00145480_1	| desmoplakin-like | DSP | - range=LG4:2092017-2115653 5'pad=0 3'pad=0 strand=- repeatMasking=none	2	99	DNLLSAER				0.00223202	916.464	459.239	916.461	459.238	2	4.1.1.134.7	9.27552	878.02	9.25	0.29		Acq Time	Acquisition Time
1	359.38	359.38	64.93	60.37	57.87	dicLab1_genemodels_DLAgn_00145480_1	| desmoplakin-like | DSP | - range=LG4:2092017-2115653 5'pad=0 3'pad=0 strand=- repeatMasking=none	2	99	DPNSANLLSAGQAMK				-0.000410389	1515.73	758.875	1515.74	758.875	2	4.1.1.254.40	18.0222	3829.58	18.11	0.22		Intensity (Peptide)	Intensity at the apex of elution for the peptide
1	359.38	359.38	64.93	60.37	57.87	dicLab1_genemodels_DLAgn_00145480_1	| desmoplakin-like | DSP | - range=LG4:2092017-2115653 5'pad=0 3'pad=0 strand=- repeatMasking=none	2	99	DPSTAEPIAVFEAMK				0.00164328	1604.78	803.396	1604.78	803.395	2	1.1.1.471.15	34.0634	2457.61	34.22	0.22		Apex Time (Peptide)	Apex of a peptide’s elution time
1	359.38	359.38	64.93	60.37	57.87	dicLab1_genemodels_DLAgn_00145480_1	| desmoplakin-like | DSP | - range=LG4:2092017-2115653 5'pad=0 3'pad=0 strand=- repeatMasking=none	2	99	DPSTLLFDGVR				-0.000687633	1218.62	610.319	1218.62	610.32	2	4.1.1.394.15	28.2202	1487.56	28.26	0.29		Elution Peak Width (Peptide)	Elution peak width of the peptide
1	359.38	359.38	64.93	60.37	57.87	dicLab1_genemodels_DLAgn_00145480_1	| desmoplakin-like | DSP | - range=LG4:2092017-2115653 5'pad=0 3'pad=0 strand=- repeatMasking=none	2	99	DTLQTQWSWLLQITK				0.00171043	1859.98	930.997	1859.98	930.996	2	1.1.1.664.17	48.1507	807.54	48.09	0.15
1	359.38	359.38	64.93	60.37	57.87	dicLab1_genemodels_DLAgn_00145480_1	| desmoplakin-like | DSP | - range=LG4:2092017-2115653 5'pad=0 3'pad=0 strand=- repeatMasking=none	2	99	DYETDLASYTSGLETLLNIPIK				0.00588405	2455.24	819.422	2455.24	819.42	3	1.1.1.665.17	48.202	1051.97	48.18	0.15
1	359.38	359.38	64.93	60.37	57.87	dicLab1_genemodels_DLAgn_00145480_1	| desmoplakin-like | DSP | - range=LG4:2092017-2115653 5'pad=0 3'pad=0 strand=- repeatMasking=none	2	99	DYETDLASYTSGLETLLNIPIKR			missed K-R@22	0.00768736	2611.35	871.456	2611.34	871.453	3	4.1.1.670.14	48.3957	3423.99	48.19	0.15
1	359.38	359.38	64.93	60.37	57.87	dicLab1_genemodels_DLAgn_00145480_1	| desmoplakin-like | DSP | - range=LG4:2092017-2115653 5'pad=0 3'pad=0 strand=- repeatMasking=none	2	99	DYTSTIMALR				-0.00145429	1169.57	585.794	1169.58	585.795	2	7.1.1.352.8	25.0723	667.63	25.18	0.22
1	359.38	359.38	64.93	60.37	57.87	dicLab1_genemodels_DLAgn_00145480_1	| desmoplakin-like | DSP | - range=LG4:2092017-2115653 5'pad=0 3'pad=0 strand=- repeatMasking=none	2	99	EALDNCMVEEK	Propionamide(C)@6			0.00366999	1350.58	676.299	1350.58	676.297	2	2.1.1.133.32	9.52997	752.3	9.55	0.22
1	359.38	359.38	64.93	60.37	57.87	dicLab1_genemodels_DLAgn_00145480_1	| desmoplakin-like | DSP | - range=LG4:2092017-2115653 5'pad=0 3'pad=0 strand=- repeatMasking=none	2	99	EANETYSNLQK				0.000448319	1295.6	648.807	1295.6	648.807	2	5.1.1.83.29	5.40315	318.26	5.41	0.29
1	359.38	359.38	64.93	60.37	57.87	dicLab1_genemodels_DLAgn_00145480_1	| desmoplakin-like | DSP | - range=LG4:2092017-2115653 5'pad=0 3'pad=0 strand=- repeatMasking=none	2	99	EEEELMFDWGDK				-0.00162098	1526.62	764.318	1526.62	764.319	2	1.1.1.399.18	28.8083	378.38	28.82	0.22
1	359.38	359.38	64.93	60.37	57.87	dicLab1_genemodels_DLAgn_00145480_1	| desmoplakin-like | DSP | - range=LG4:2092017-2115653 5'pad=0 3'pad=0 strand=- repeatMasking=none	2	99	EGLLRPGTTLELLEAQAASGFIVDPVNNTYLTVSDAYNK				-0.000466002	4179.14	1045.79	4179.14	1045.79	4	1.1.1.663.17	48.0821	1120.23	48.09	0.15
1	359.38	359.38	64.93	60.37	57.87	dicLab1_genemodels_DLAgn_00145480_1	| desmoplakin-like | DSP | - range=LG4:2092017-2115653 5'pad=0 3'pad=0 strand=- repeatMasking=none	2	99	ELEGMNDPDKAQFLR			missed K-A@10	-0.000342221	1761.84	588.286	1761.84	588.286	3	8.1.1.254.17	18.2586	819.94	18.14	0.22
1	359.38	359.38	64.93	60.37	57.87	dicLab1_genemodels_DLAgn_00145480_1	| desmoplakin-like | DSP | - range=LG4:2092017-2115653 5'pad=0 3'pad=0 strand=- repeatMasking=none	2	99	ELESQMEALMR				-0.000796117	1335.62	668.815	1335.62	668.815	2	7.1.1.345.14	24.5854	417.86	24.6	0.29
1	359.38	359.38	64.93	60.37	57.87	dicLab1_genemodels_DLAgn_00145480_1	| desmoplakin-like | DSP | - range=LG4:2092017-2115653 5'pad=0 3'pad=0 strand=- repeatMasking=none	2	99	ELETVSWSK				-0.000876362	1077.53	539.774	1077.53	539.774	2	4.1.1.194.7	13.6351	1539.19	13.68	0.22
1	359.38	359.38	64.93	60.37	57.87	dicLab1_genemodels_DLAgn_00145480_1	| desmoplakin-like | DSP | - range=LG4:2092017-2115653 5'pad=0 3'pad=0 strand=- repeatMasking=none	2	99	EMWLPYEAGMR				0.00199156	1381.62	691.816	1381.62	691.815	2	5.1.1.418.17	29.7316	692.73	29.75	0.37
1	359.38	359.38	64.93	60.37	57.87	dicLab1_genemodels_DLAgn_00145480_1	| desmoplakin-like | DSP | - range=LG4:2092017-2115653 5'pad=0 3'pad=0 strand=- repeatMasking=none	2	99	ENAAYNQFFK				-0.000207448	1230.57	616.291	1230.57	616.291	2	4.1.1.260.16	18.4402	5907.93	18.55	0.29
1	359.38	359.38	64.93	60.37	57.87	dicLab1_genemodels_DLAgn_00145480_1	| desmoplakin-like | DSP | - range=LG4:2092017-2115653 5'pad=0 3'pad=0 strand=- repeatMasking=none	2	99	ENLLPPDSVGLLLDAQAATGHIIDPK				-0.00651477	2696.43	899.818	2696.44	899.82	3	2.1.1.625.13	45.4098	1106.88	45.44	0.22
1	359.38	359.38	64.93	60.37	57.87	dicLab1_genemodels_DLAgn_00145480_1	| desmoplakin-like | DSP | - range=LG4:2092017-2115653 5'pad=0 3'pad=0 strand=- repeatMasking=none	2	99	EPPPLDGSTVIFDGVR	Glu->pyro-Glu@N-term			0.00315057	1679.86	840.935	1679.85	840.933	2	1.1.1.509.12	36.8243	123.96	37	0.37
1	359.38	359.38	64.93	60.37	57.87	dicLab1_genemodels_DLAgn_00145480_1	| desmoplakin-like | DSP | - range=LG4:2092017-2115653 5'pad=0 3'pad=0 strand=- repeatMasking=none	2	99	ESLDTTQSQLADLNDQVTR				0.00229088	2133.02	712.014	2133.02	712.013	3	4.1.1.284.31	20.2027	2427.11	20.24	0.15
1	359.38	359.38	64.93	60.37	57.87	dicLab1_genemodels_DLAgn_00145480_1	| desmoplakin-like | DSP | - range=LG4:2092017-2115653 5'pad=0 3'pad=0 strand=- repeatMasking=none	2	99	ETTSLSPSEVEDYMLTLK				0.0018618	2041.98	681.667	2041.98	681.666	3	4.1.1.527.5	37.919	1240.49	37.97	0.22
1	359.38	359.38	64.93	60.37	57.87	dicLab1_genemodels_DLAgn_00145480_1	| desmoplakin-like | DSP | - range=LG4:2092017-2115653 5'pad=0 3'pad=0 strand=- repeatMasking=none	2	99	ETVESVLK				0.000735761	903.492	452.753	903.491	452.753	2	4.1.1.154.8	10.7278	1913.62	10.77	0.22
1	359.38	359.38	64.93	60.37	57.87	dicLab1_genemodels_DLAgn_00145480_1	| desmoplakin-like | DSP | - range=LG4:2092017-2115653 5'pad=0 3'pad=0 strand=- repeatMasking=none	2	99	EVEQAAEQQR				-0.00329928	1186.55	594.284	1186.56	594.286	2	7.1.1.52.8	3.36572	60.76	3.3	0.15
1	359.38	359.38	64.93	60.37	57.87	dicLab1_genemodels_DLAgn_00145480_1	| desmoplakin-like | DSP | - range=LG4:2092017-2115653 5'pad=0 3'pad=0 strand=- repeatMasking=none	2	99	FMEFQYITGGLYDPEK				0.00445115	1936.9	969.455	1936.89	969.453	2	1.1.1.504.15	36.4782	399.91	36.42	0.22
1	359.38	359.38	64.93	60.37	57.87	dicLab1_genemodels_DLAgn_00145480_1	| desmoplakin-like | DSP | - range=LG4:2092017-2115653 5'pad=0 3'pad=0 strand=- repeatMasking=none	2	99	GFFDPNTEENLTYLELK				0.000913044	2028.97	1015.49	2028.97	1015.49	2	1.1.1.500.15	36.1835	2328.91	36.34	0.22
1	359.38	359.38	64.93	60.37	57.87	dicLab1_genemodels_DLAgn_00145480_1	| desmoplakin-like | DSP | - range=LG4:2092017-2115653 5'pad=0 3'pad=0 strand=- repeatMasking=none	2	99	GLVDIQDR				-0.00146227	914.481	458.248	914.482	458.248	2	1.1.1.156.2	11.0645	765.14	11.12	0.22
1	359.38	359.38	64.93	60.37	57.87	dicLab1_genemodels_DLAgn_00145480_1	| desmoplakin-like | DSP | - range=LG4:2092017-2115653 5'pad=0 3'pad=0 strand=- repeatMasking=none	2	99	GLVDSITAQR				-0.00163817	1058.57	530.293	1058.57	530.293	2	9.1.1.213.24	14.9726	3598.31	15.07	0.22
1	359.38	359.38	64.93	60.37	57.87	dicLab1_genemodels_DLAgn_00145480_1	| desmoplakin-like | DSP | - range=LG4:2092017-2115653 5'pad=0 3'pad=0 strand=- repeatMasking=none	2	99	GNLYHLEQEWDSLQQMSFGR				-0.00908931	2437.1	813.375	2437.11	813.378	3	1.1.1.509.10	36.8177	906.87	36.93	0.37
1	359.38	359.38	64.93	60.37	57.87	dicLab1_genemodels_DLAgn_00145480_1	| desmoplakin-like | DSP | - range=LG4:2092017-2115653 5'pad=0 3'pad=0 strand=- repeatMasking=none	2	99	GPGSITGVLCK	Propionamide(C)@10			-0.00271839	1101.58	551.798	1101.59	551.8	2	4.1.1.221.9	15.5956	7926.09	15.78	0.15
1	359.38	359.38	64.93	60.37	57.87	dicLab1_genemodels_DLAgn_00145480_1	| desmoplakin-like | DSP | - range=LG4:2092017-2115653 5'pad=0 3'pad=0 strand=- repeatMasking=none	2	99	GQVSVMDLVDANLLK				-0.000698184	1600.85	801.432	1600.85	801.432	2	1.1.1.557.6	40.3207	2341	40.5	0.22
1	359.38	359.38	64.93	60.37	57.87	dicLab1_genemodels_DLAgn_00145480_1	| desmoplakin-like | DSP | - range=LG4:2092017-2115653 5'pad=0 3'pad=0 strand=- repeatMasking=none	2	99	GSTCIAGVYDEANEK	Propionamide(C)@4			-0.00101643	1626.72	814.366	1626.72	814.367	2	4.1.1.173.44	12.1411	1869.86	12.09	0.22
1	359.38	359.38	64.93	60.37	57.87	dicLab1_genemodels_DLAgn_00145480_1	| desmoplakin-like | DSP | - range=LG4:2092017-2115653 5'pad=0 3'pad=0 strand=- repeatMasking=none	2	99	GTGPIAGVIAGSQGK				-0.00246483	1311.71	656.863	1311.71	656.865	2	4.1.1.221.17	15.6081	6225.62	15.72	0.22
1	359.38	359.38	64.93	60.37	57.87	dicLab1_genemodels_DLAgn_00145480_1	| desmoplakin-like | DSP | - range=LG4:2092017-2115653 5'pad=0 3'pad=0 strand=- repeatMasking=none	2	99	GTGPIAGVVIEGPK				0.000835357	1293.73	647.872	1293.73	647.872	2	4.1.1.296.26	21.0781	10891.2	21.18	0.15
1	359.38	359.38	64.93	60.37	57.87	dicLab1_genemodels_DLAgn_00145480_1	| desmoplakin-like | DSP | - range=LG4:2092017-2115653 5'pad=0 3'pad=0 strand=- repeatMasking=none	2	99	GTGPIAGVVPGR				-0.000187479	1079.61	540.812	1079.61	540.812	2	2.1.1.192.19	13.8118	2082.39	13.85	0.15
1	359.38	359.38	64.93	60.37	57.87	dicLab1_genemodels_DLAgn_00145480_1	| desmoplakin-like | DSP | - range=LG4:2092017-2115653 5'pad=0 3'pad=0 strand=- repeatMasking=none	2	99	GTGSIAGIGVGPLGK				-0.0020249	1282.72	642.369	1282.72	642.37	2	7.1.1.324.13	23.0369	5245.45	23.14	0.15
1	359.38	359.38	64.93	60.37	57.87	dicLab1_genemodels_DLAgn_00145480_1	| desmoplakin-like | DSP | - range=LG4:2092017-2115653 5'pad=0 3'pad=0 strand=- repeatMasking=none	2	99	GTGSIAGVAAGPLGK				-0.00079094	1254.69	628.354	1254.69	628.354	2	4.1.1.232.17	16.4127	6741.99	16.65	0.22
1	359.38	359.38	64.93	60.37	57.87	dicLab1_genemodels_DLAgn_00145480_1	| desmoplakin-like | DSP | - range=LG4:2092017-2115653 5'pad=0 3'pad=0 strand=- repeatMasking=none	2	99	GVINQSELDQYR				-0.00125962	1420.69	711.354	1420.69	711.355	2	4.1.1.216.36	15.2571	4824.25	15.34	0.22
1	359.38	359.38	64.93	60.37	57.87	dicLab1_genemodels_DLAgn_00145480_1	| desmoplakin-like | DSP | - range=LG4:2092017-2115653 5'pad=0 3'pad=0 strand=- repeatMasking=none	2	99	GYIDYDTFQELSEQECEWEEITITAPDGSTR	Deamidated(Q)@9; Propionamide(C)@16			0.0092653	3696.6	1233.21	3696.59	1233.21	3	1.1.1.607.10	43.9963	8.57564
1	359.38	359.38	64.93	60.37	57.87	dicLab1_genemodels_DLAgn_00145480_1	| desmoplakin-like | DSP | - range=LG4:2092017-2115653 5'pad=0 3'pad=0 strand=- repeatMasking=none	2	99	HINSLTISMLAR				-0.00168126	1354.74	452.586	1354.74	452.587	3	4.1.1.329.3	23.4538	28.2104
1	359.38	359.38	64.93	60.37	57.87	dicLab1_genemodels_DLAgn_00145480_1	| desmoplakin-like | DSP | - range=LG4:2092017-2115653 5'pad=0 3'pad=0 strand=- repeatMasking=none	2	99	IDNIQALQDHINNQK				-0.00295046	1762.89	588.638	1762.9	588.639	3	4.1.1.208.17	14.6619	6955.12	14.7	0.22
1	359.38	359.38	64.93	60.37	57.87	dicLab1_genemodels_DLAgn_00145480_1	| desmoplakin-like | DSP | - range=LG4:2092017-2115653 5'pad=0 3'pad=0 strand=- repeatMasking=none	2	99	IDVLEEDLR				-0.00224823	1100.57	551.292	1100.57	551.293	2	4.1.1.285.11	20.2561	6800.75	20.31	0.22
1	359.38	359.38	64.93	60.37	57.87	dicLab1_genemodels_DLAgn_00145480_1	| desmoplakin-like | DSP | - range=LG4:2092017-2115653 5'pad=0 3'pad=0 strand=- repeatMasking=none	2	99	IDVNVAYK				-0.00269789	920.494	461.254	920.497	461.256	2	4.1.1.169.5	11.812	3985.78	11.79	0.15
1	359.38	359.38	64.93	60.37	57.87	dicLab1_genemodels_DLAgn_00145480_1	| desmoplakin-like | DSP | - range=LG4:2092017-2115653 5'pad=0 3'pad=0 strand=- repeatMasking=none	2	99	ILQAQQSVGGILDPTLSVFLPK				-0.0102046	2323.31	775.442	2323.32	775.446	3	1.1.1.660.7	47.8368	627.26	47.94	0.22
1	359.38	359.38	64.93	60.37	57.87	dicLab1_genemodels_DLAgn_00145480_1	| desmoplakin-like | DSP | - range=LG4:2092017-2115653 5'pad=0 3'pad=0 strand=- repeatMasking=none	2	99	ILTDQSVDSK				-0.00308236	1104.56	553.289	1104.57	553.29	2	2.1.1.84.20	5.96745	1561.8	5.98	0.22
1	359.38	359.38	64.93	60.37	57.87	dicLab1_genemodels_DLAgn_00145480_1	| desmoplakin-like | DSP | - range=LG4:2092017-2115653 5'pad=0 3'pad=0 strand=- repeatMasking=none	2	99	IMSSDSADMLLYGQAATGHIIDPR				-0.00183948	2561.22	854.749	2561.23	854.749	3	4.1.1.443.34	31.8251	3900.54	31.91	0.22
1	359.38	359.38	64.93	60.37	57.87	dicLab1_genemodels_DLAgn_00145480_1	| desmoplakin-like | DSP | - range=LG4:2092017-2115653 5'pad=0 3'pad=0 strand=- repeatMasking=none	2	99	IQDLQLYQPQLQHYK				-0.00142262	1914	639.007	1914	639.007	3	4.1.1.298.14	21.2181	7756.69	21.25	0.22
1	359.38	359.38	64.93	60.37	57.87	dicLab1_genemodels_DLAgn_00145480_1	| desmoplakin-like | DSP | - range=LG4:2092017-2115653 5'pad=0 3'pad=0 strand=- repeatMasking=none	2	99	ITHLEAVQR				0.00335559	1065.6	356.206	1065.59	356.205	3	2.1.1.76.2	5.3498	483.88	5.33	0.15
1	359.38	359.38	64.93	60.37	57.87	dicLab1_genemodels_DLAgn_00145480_1	| desmoplakin-like | DSP | - range=LG4:2092017-2115653 5'pad=0 3'pad=0 strand=- repeatMasking=none	2	99	KDILASMEAELAK			missed K-D@1	-0.000872758	1417.75	473.59	1417.75	473.59	3	1.1.1.398.2	28.6948	1410.84	28.81	0.22
1	359.38	359.38	64.93	60.37	57.87	dicLab1_genemodels_DLAgn_00145480_1	| desmoplakin-like | DSP | - range=LG4:2092017-2115653 5'pad=0 3'pad=0 strand=- repeatMasking=none	2	99	KDPSTLLFDGVR			missed K-D@1	0.00276739	1346.72	449.915	1346.72	449.914	3	4.1.1.305.3	21.7029	2805.82	21.83	0.22
1	359.38	359.38	64.93	60.37	57.87	dicLab1_genemodels_DLAgn_00145480_1	| desmoplakin-like | DSP | - range=LG4:2092017-2115653 5'pad=0 3'pad=0 strand=- repeatMasking=none	2	99	KLTVEEALNQGVIDEEDRER			missed K-L@1; missed R-E@18	0.014194	2342.19	586.554	2342.17	586.55	4	4.1.1.286.13	20.333	955.68	20.23	0.22
1	359.38	359.38	64.93	60.37	57.87	dicLab1_genemodels_DLAgn_00145480_1	| desmoplakin-like | DSP | - range=LG4:2092017-2115653 5'pad=0 3'pad=0 strand=- repeatMasking=none	2	99	KPITVQGLRGQVSVMDLVDANLLK	Deamidated(Q)@11		missed R-G@9	0.00120853	2594.45	865.823	2594.45	865.823	3	4.1.1.591.13	42.6116	372.59	42.56	0.22
1	359.38	359.38	64.93	60.37	57.87	dicLab1_genemodels_DLAgn_00145480_1	| desmoplakin-like | DSP | - range=LG4:2092017-2115653 5'pad=0 3'pad=0 strand=- repeatMasking=none	2	99	KPVTAQQLLDCGVLDKPTFNQLMK	Propionamide(C)@11			-0.00150137	2757.45	690.371	2757.46	690.371	4	4.1.1.443.20	31.8075	7433.23	31.85	0.22
1	359.38	359.38	64.93	60.37	57.87	dicLab1_genemodels_DLAgn_00145480_1	| desmoplakin-like | DSP | - range=LG4:2092017-2115653 5'pad=0 3'pad=0 strand=- repeatMasking=none	2	99	KPVTAQQLLDCGVLDKPTFNQLVK	Propionamide(C)@11			0.000870774	2725.48	682.378	2725.48	682.378	4	4.1.1.433.18	31.0754	10123.9	31.17	0.22
1	359.38	359.38	64.93	60.37	57.87	dicLab1_genemodels_DLAgn_00145480_1	| desmoplakin-like | DSP | - range=LG4:2092017-2115653 5'pad=0 3'pad=0 strand=- repeatMasking=none	2	99	KQMLLPADSADLLLDAQAATGHIIDPTSNQK	Oxidation(M)@3; Deamidated(Q)@17		missed K-Q@1	0.0221406	3291.69	823.929	3291.67	823.924	4	1.1.1.526.9	38.061	11.4867
1	359.38	359.38	64.93	60.37	57.87	dicLab1_genemodels_DLAgn_00145480_1	| desmoplakin-like | DSP | - range=LG4:2092017-2115653 5'pad=0 3'pad=0 strand=- repeatMasking=none	2	99	KSVTANQLLDCGVLDKPTFSQLVK	Propionamide(C)@11		missed K-S@1	-0.00341461	2674.43	669.615	2674.44	669.616	4	4.1.1.419.21	30.0519	2539.74	30.08	0.15
1	359.38	359.38	64.93	60.37	57.87	dicLab1_genemodels_DLAgn_00145480_1	| desmoplakin-like | DSP | - range=LG4:2092017-2115653 5'pad=0 3'pad=0 strand=- repeatMasking=none	2	99	KTAVHLLQAQESVGGILDPNLSVFLPK			missed K-T@1	-0.000325147	2873.6	719.408	2873.6	719.408	4	4.1.1.557.10	40.1217	572.15	40.23	0.29
1	359.38	359.38	64.93	60.37	57.87	dicLab1_genemodels_DLAgn_00145480_1	| desmoplakin-like | DSP | - range=LG4:2092017-2115653 5'pad=0 3'pad=0 strand=- repeatMasking=none	2	99	KTIEEGQGVLEQTLSQMQVK			missed K-T@1	-0.0133453	2245.15	749.39	2245.16	749.395	3	1.1.1.388.14	27.9944	15.5272
1	359.38	359.38	64.93	60.37	57.87	dicLab1_genemodels_DLAgn_00145480_1	| desmoplakin-like | DSP | - range=LG4:2092017-2115653 5'pad=0 3'pad=0 strand=- repeatMasking=none	2	99	KTSVSLIDWIDATR			missed K-T@1	0.000184648	1603.86	535.626	1603.86	535.626	3	1.1.1.455.3	32.8582	967.16	32.91	0.22
1	359.38	359.38	64.93	60.37	57.87	dicLab1_genemodels_DLAgn_00145480_1	| desmoplakin-like | DSP | - range=LG4:2092017-2115653 5'pad=0 3'pad=0 strand=- repeatMasking=none	2	99	KTVTAQQLLDCGVLDKPTFNQLVK	Propionamide(C)@11		missed K-T@1	-0.000916262	2729.48	683.377	2729.48	683.377	4	8.1.1.439.22	31.7724	663.41	31.79	0.22
1	359.38	359.38	64.93	60.37	57.87	dicLab1_genemodels_DLAgn_00145480_1	| desmoplakin-like | DSP | - range=LG4:2092017-2115653 5'pad=0 3'pad=0 strand=- repeatMasking=none	2	99	LDPSTLIFDGVR				9.70001e-05	1331.71	666.862	1331.71	666.862	2	1.1.1.462.9	33.3875	7237.58	33.56	0.29
1	359.38	359.38	64.93	60.37	57.87	dicLab1_genemodels_DLAgn_00145480_1	| desmoplakin-like | DSP | - range=LG4:2092017-2115653 5'pad=0 3'pad=0 strand=- repeatMasking=none	2	99	LEAAEGMLSQHVHICLGEDGVHDCGLK	Propionamide(C)@15; Propionamide(C)@24			0.0127948	3002.42	751.612	3002.4	751.608	4	1.1.1.342.25	24.6453	411.3	24.66	0.29
1	359.38	359.38	64.93	60.37	57.87	dicLab1_genemodels_DLAgn_00145480_1	| desmoplakin-like | DSP | - range=LG4:2092017-2115653 5'pad=0 3'pad=0 strand=- repeatMasking=none	2	99	LEEELSHIK				-0.00470527	1096.57	549.293	1096.58	549.295	2	4.1.1.122.21	8.41723	496.27	8.39	0.22
1	359.38	359.38	64.93	60.37	57.87	dicLab1_genemodels_DLAgn_00145480_1	| desmoplakin-like | DSP | - range=LG4:2092017-2115653 5'pad=0 3'pad=0 strand=- repeatMasking=none	2	99	LFAAEAAAIGYR				-0.000926745	1251.66	626.837	1251.66	626.838	2	5.1.1.328.18	23.1841	1367.14	23.22	0.22
1	359.38	359.38	64.93	60.37	57.87	dicLab1_genemodels_DLAgn_00145480_1	| desmoplakin-like | DSP | - range=LG4:2092017-2115653 5'pad=0 3'pad=0 strand=- repeatMasking=none	2	99	LGIINEDMVALLK			cleaved K-P@C-term	0.00175603	1427.81	714.911	1427.81	714.91	2	2.1.1.549.10	39.8435	393.42	39.81	0.22
1	359.38	359.38	64.93	60.37	57.87	dicLab1_genemodels_DLAgn_00145480_1	| desmoplakin-like | DSP | - range=LG4:2092017-2115653 5'pad=0 3'pad=0 strand=- repeatMasking=none	2	99	LGIINEDMVALLKPAQK				-0.00256857	1852.05	618.356	1852.05	618.357	3	1.1.1.485.3	35.05	1263.12	35.18	0.22
1	359.38	359.38	64.93	60.37	57.87	dicLab1_genemodels_DLAgn_00145480_1	| desmoplakin-like | DSP | - range=LG4:2092017-2115653 5'pad=0 3'pad=0 strand=- repeatMasking=none	2	99	LGSLESSSSAYLQR				9.82185e-05	1496.75	749.381	1496.75	749.381	2	2.1.1.210.47	15.1478	99.7325
1	359.38	359.38	64.93	60.37	57.87	dicLab1_genemodels_DLAgn_00145480_1	| desmoplakin-like | DSP | - range=LG4:2092017-2115653 5'pad=0 3'pad=0 strand=- repeatMasking=none	2	99	LIETASWGDDAATIQQQLISHQK				-0.00245546	2552.28	851.769	2552.29	851.77	3	4.1.1.432.31	31.0243	7006.48	31.11	0.22
1	359.38	359.38	64.93	60.37	57.87	dicLab1_genemodels_DLAgn_00145480_1	| desmoplakin-like | DSP | - range=LG4:2092017-2115653 5'pad=0 3'pad=0 strand=- repeatMasking=none	2	99	LKLSQSQDQLLSMEEVK	Deamidated(Q)@5		missed K-L@2	-0.0290863	1975.98	989	1976.01	989.014	2	7.1.1.397.17	28.3952	611.76	28.41	0.22
1	359.38	359.38	64.93	60.37	57.87	dicLab1_genemodels_DLAgn_00145480_1	| desmoplakin-like | DSP | - range=LG4:2092017-2115653 5'pad=0 3'pad=0 strand=- repeatMasking=none	2	99	LLAAEAAAVGFR				-0.00164733	1187.66	594.84	1187.67	594.84	2	7.1.1.341.4	24.2645	1227.06	24.31	0.29
1	359.38	359.38	64.93	60.37	57.87	dicLab1_genemodels_DLAgn_00145480_1	| desmoplakin-like | DSP | - range=LG4:2092017-2115653 5'pad=0 3'pad=0 strand=- repeatMasking=none	2	99	LLAAEAAAVGFRDPSTAEPIAVFEAMK			missed R-D@12	0.011113	2774.44	925.821	2774.43	925.818	3	1.1.1.566.10	40.9851	357.86	40.95	0.22
1	359.38	359.38	64.93	60.37	57.87	dicLab1_genemodels_DLAgn_00145480_1	| desmoplakin-like | DSP | - range=LG4:2092017-2115653 5'pad=0 3'pad=0 strand=- repeatMasking=none	2	99	LLAAEAAAVGYK				-0.00306386	1175.65	588.833	1175.66	588.835	2	4.1.1.238.13	16.8319	8132.67	16.73	0.22
1	359.38	359.38	64.93	60.37	57.87	dicLab1_genemodels_DLAgn_00145480_1	| desmoplakin-like | DSP | - range=LG4:2092017-2115653 5'pad=0 3'pad=0 strand=- repeatMasking=none	2	99	LLAAEAAAVGYSGPGTSK			cleaved K-P@C-term	-0.000817471	1661.86	831.938	1661.86	831.938	2	7.1.1.270.24	19.149	471.62	19.09	0.14
1	359.38	359.38	64.93	60.37	57.87	dicLab1_genemodels_DLAgn_00145480_1	| desmoplakin-like | DSP | - range=LG4:2092017-2115653 5'pad=0 3'pad=0 strand=- repeatMasking=none	2	99	LLAAEAAAVGYSGPGTSKPLSVFEAMK				-0.00284129	2664.38	889.134	2664.38	889.135	3	1.1.1.469.16	33.9143	2076.69	33.94	0.22
1	359.38	359.38	64.93	60.37	57.87	dicLab1_genemodels_DLAgn_00145480_1	| desmoplakin-like | DSP | - range=LG4:2092017-2115653 5'pad=0 3'pad=0 strand=- repeatMasking=none	2	99	LLEAQACTGGIINPTNGQR	Propionamide(C)@7			0.00124472	2026.03	676.35	2026.03	676.349	3	3.1.1.277.32	19.4641	1103.35	19.48	0.22
1	359.38	359.38	64.93	60.37	57.87	dicLab1_genemodels_DLAgn_00145480_1	| desmoplakin-like | DSP | - range=LG4:2092017-2115653 5'pad=0 3'pad=0 strand=- repeatMasking=none	2	99	LLEAQIASGGIIDPEHSHR				0.00383445	2042.06	511.522	2042.05	511.521	4	4.1.1.289.6	20.5421	3402.84	20.52	0.22
1	359.38	359.38	64.93	60.37	57.87	dicLab1_genemodels_DLAgn_00145480_1	| desmoplakin-like | DSP | - range=LG4:2092017-2115653 5'pad=0 3'pad=0 strand=- repeatMasking=none	2	99	LLQAQESAGGILDPNLSVFLPK				-0.00152309	2309.26	770.761	2309.26	770.762	3	1.1.1.609.5	44.1077	3035.19	44.29	0.29
1	359.38	359.38	64.93	60.37	57.87	dicLab1_genemodels_DLAgn_00145480_1	| desmoplakin-like | DSP | - range=LG4:2092017-2115653 5'pad=0 3'pad=0 strand=- repeatMasking=none	2	99	LLQAQESVGGILDPILSVFLPK				-0.000131985	2336.34	1169.17	2336.34	1169.18	2	1.1.1.666.49	48.3067	2774.96	48.24	0.15
1	359.38	359.38	64.93	60.37	57.87	dicLab1_genemodels_DLAgn_00145480_1	| desmoplakin-like | DSP | - range=LG4:2092017-2115653 5'pad=0 3'pad=0 strand=- repeatMasking=none	2	99	LLQAQESVGGILDPNLSVFLPK				-0.000496843	2337.29	780.105	2337.29	780.105	3	1.1.1.643.5	46.5942	3287.86	46.77	0.22
1	359.38	359.38	64.93	60.37	57.87	dicLab1_genemodels_DLAgn_00145480_1	| desmoplakin-like | DSP | - range=LG4:2092017-2115653 5'pad=0 3'pad=0 strand=- repeatMasking=none	2	99	LLSEDSAALLLEAQAATGHIIDPK				-0.00300167	2475.32	826.114	2475.32	826.115	3	1.1.1.572.12	41.4297	4074.83	41.53	0.22
1	359.38	359.38	64.93	60.37	57.87	dicLab1_genemodels_DLAgn_00145480_1	| desmoplakin-like | DSP | - range=LG4:2092017-2115653 5'pad=0 3'pad=0 strand=- repeatMasking=none	2	99	LMSALEDK				-0.00321663	905.45	453.732	905.453	453.734	2	7.1.1.137.7	9.48982	537.67	9.46	0.22
1	359.38	359.38	64.93	60.37	57.87	dicLab1_genemodels_DLAgn_00145480_1	| desmoplakin-like | DSP | - range=LG4:2092017-2115653 5'pad=0 3'pad=0 strand=- repeatMasking=none	2	99	LNYLLEEEK				-0.000647581	1149.59	575.803	1149.59	575.803	2	4.1.1.237.23	16.7662	1946.13	16.81	0.22
1	359.38	359.38	64.93	60.37	57.87	dicLab1_genemodels_DLAgn_00145480_1	| desmoplakin-like | DSP | - range=LG4:2092017-2115653 5'pad=0 3'pad=0 strand=- repeatMasking=none	2	99	LNYLLEEEKR			missed K-R@9	-0.00424398	1305.69	436.237	1305.69	436.238	3	4.1.1.183.3	12.8304	1642.64	12.82	0.15
1	359.38	359.38	64.93	60.37	57.87	dicLab1_genemodels_DLAgn_00145480_1	| desmoplakin-like | DSP | - range=LG4:2092017-2115653 5'pad=0 3'pad=0 strand=- repeatMasking=none	2	99	LSLETELR				-0.000347683	959.529	480.772	959.529	480.772	2	1.1.1.237.6	16.9558	5777.5	17.08	0.22
1	359.38	359.38	64.93	60.37	57.87	dicLab1_genemodels_DLAgn_00145480_1	| desmoplakin-like | DSP | - range=LG4:2092017-2115653 5'pad=0 3'pad=0 strand=- repeatMasking=none	2	99	LTSSSVVATQLGECQDALEK	Propionamide(C)@14			0.00224972	2149.06	717.361	2149.06	717.36	3	1.1.1.294.20	21.1394	592.47	21.16	0.14
1	359.38	359.38	64.93	60.37	57.87	dicLab1_genemodels_DLAgn_00145480_1	| desmoplakin-like | DSP | - range=LG4:2092017-2115653 5'pad=0 3'pad=0 strand=- repeatMasking=none	2	99	LTVEEACAR	Propionamide(C)@7			0.000567731	1061.52	531.766	1061.52	531.766	2	4.1.1.102.11	6.95925	2728.86	6.99	0.22
1	359.38	359.38	64.93	60.37	57.87	dicLab1_genemodels_DLAgn_00145480_1	| desmoplakin-like | DSP | - range=LG4:2092017-2115653 5'pad=0 3'pad=0 strand=- repeatMasking=none	2	99	LTVEEACTR	Propionamide(C)@7			-0.00116175	1091.53	546.771	1091.53	546.771	2	4.1.1.99.19	6.73992	3100.82	6.72	0.22
1	359.38	359.38	64.93	60.37	57.87	dicLab1_genemodels_DLAgn_00145480_1	| desmoplakin-like | DSP | - range=LG4:2092017-2115653 5'pad=0 3'pad=0 strand=- repeatMasking=none	2	99	LTVEEACVR	Propionamide(C)@7			0.00130122	1089.55	545.782	1089.55	545.782	2	4.1.1.141.12	9.78618	4677.83	9.83	0.15
1	359.38	359.38	64.93	60.37	57.87	dicLab1_genemodels_DLAgn_00145480_1	| desmoplakin-like | DSP | - range=LG4:2092017-2115653 5'pad=0 3'pad=0 strand=- repeatMasking=none	2	99	LTYESQIHVSR				0.00327865	1331.69	444.903	1331.68	444.902	3	4.1.1.139.5	9.63395	1107.73	9.67	0.15
1	359.38	359.38	64.93	60.37	57.87	dicLab1_genemodels_DLAgn_00145480_1	| desmoplakin-like | DSP | - range=LG4:2092017-2115653 5'pad=0 3'pad=0 strand=- repeatMasking=none	2	99	LVFDGVR				-0.00119395	804.448	403.231	804.449	403.232	2	4.1.1.212.2	14.9326	3976.51	15.06	0.22
1	359.38	359.38	64.93	60.37	57.87	dicLab1_genemodels_DLAgn_00145480_1	| desmoplakin-like | DSP | - range=LG4:2092017-2115653 5'pad=0 3'pad=0 strand=- repeatMasking=none	2	99	LVVQLPTYIVQEQR				-0.00203811	1684.95	843.482	1684.95	843.483	2	1.1.1.454.11	32.8101	4430.95	32.55	0.22
1	359.38	359.38	64.93	60.37	57.87	dicLab1_genemodels_DLAgn_00145480_1	| desmoplakin-like | DSP | - range=LG4:2092017-2115653 5'pad=0 3'pad=0 strand=- repeatMasking=none	2	99	LYGQIDTR				0.000285529	964.498	483.256	964.498	483.256	2	4.1.1.113.10	7.74885	2083.9	7.8	0.15
1	359.38	359.38	64.93	60.37	57.87	dicLab1_genemodels_DLAgn_00145480_1	| desmoplakin-like | DSP | - range=LG4:2092017-2115653 5'pad=0 3'pad=0 strand=- repeatMasking=none	2	99	MGWLDGR				0.00261975	833.388	417.701	833.385	417.7	2	3.1.1.235.6	16.3544	355.79	16.33	0.37
1	359.38	359.38	64.93	60.37	57.87	dicLab1_genemodels_DLAgn_00145480_1	| desmoplakin-like | DSP | - range=LG4:2092017-2115653 5'pad=0 3'pad=0 strand=- repeatMasking=none	2	99	MITIYQAMK				0.000739128	1097.56	549.788	1097.56	549.788	2	8.1.1.319.9	22.9886	1831.07	23.03	0.29
1	359.38	359.38	64.93	60.37	57.87	dicLab1_genemodels_DLAgn_00145480_1	| desmoplakin-like | DSP | - range=LG4:2092017-2115653 5'pad=0 3'pad=0 strand=- repeatMasking=none	2	99	MLLPEDSADLLLEAQAATGHIIDPR				-0.00152868	2688.38	897.133	2688.38	897.134	3	1.1.1.641.10	46.4754	2942.43	46.63	0.29
1	359.38	359.38	64.93	60.37	57.87	dicLab1_genemodels_DLAgn_00145480_1	| desmoplakin-like | DSP | - range=LG4:2092017-2115653 5'pad=0 3'pad=0 strand=- repeatMasking=none	2	99	MLQASSVSSR				-0.0084015	1064.52	533.267	1064.53	533.271	2	3.1.1.93.26	6.02863	636.51	6.04	0.22
1	359.38	359.38	64.93	60.37	57.87	dicLab1_genemodels_DLAgn_00145480_1	| desmoplakin-like | DSP | - range=LG4:2092017-2115653 5'pad=0 3'pad=0 strand=- repeatMasking=none	2	99	MSFTDAK				0.00223334	798.36	400.188	798.358	400.186	2	4.1.1.106.3	7.23323	661.85	7.21	0.14
1	359.38	359.38	64.93	60.37	57.87	dicLab1_genemodels_DLAgn_00145480_1	| desmoplakin-like | DSP | - range=LG4:2092017-2115653 5'pad=0 3'pad=0 strand=- repeatMasking=none	2	99	MSINDAEEQR				-0.0092869	1191.51	596.762	1191.52	596.767	2	4.1.1.95.27	6.4689	463.84	6.42	0.43
1	359.38	359.38	64.93	60.37	57.87	dicLab1_genemodels_DLAgn_00145480_1	| desmoplakin-like | DSP | - range=LG4:2092017-2115653 5'pad=0 3'pad=0 strand=- repeatMasking=none	2	99	NIDQYIPR				-0.000524282	1017.52	509.769	1017.52	509.769	2	4.1.1.237.15	16.7587	5198.99	16.87	0.22
1	359.38	359.38	64.93	60.37	57.87	dicLab1_genemodels_DLAgn_00145480_1	| desmoplakin-like | DSP | - range=LG4:2092017-2115653 5'pad=0 3'pad=0 strand=- repeatMasking=none	2	99	NLETHFQEFK				-0.00255033	1291.62	646.816	1291.62	646.817	2	4.1.1.194.18	13.6546	1372.24	13.69	0.29
1	359.38	359.38	64.93	60.37	57.87	dicLab1_genemodels_DLAgn_00145480_1	| desmoplakin-like | DSP | - range=LG4:2092017-2115653 5'pad=0 3'pad=0 strand=- repeatMasking=none	2	99	NLIDDDIYR				0.00021291	1135.55	568.783	1135.55	568.783	2	4.1.1.259.17	18.3681	7768	18.41	0.22
1	359.38	359.38	64.93	60.37	57.87	dicLab1_genemodels_DLAgn_00145480_1	| desmoplakin-like | DSP | - range=LG4:2092017-2115653 5'pad=0 3'pad=0 strand=- repeatMasking=none	2	99	NLLDEDLCR	Propionamide(C)@8			0.000741239	1160.55	581.282	1160.55	581.282	2	1.1.1.245.12	17.5542	3213.98	17.66	0.22
1	359.38	359.38	64.93	60.37	57.87	dicLab1_genemodels_DLAgn_00145480_1	| desmoplakin-like | DSP | - range=LG4:2092017-2115653 5'pad=0 3'pad=0 strand=- repeatMasking=none	2	99	NLLDENLLHALK				-0.00167126	1391.78	696.895	1391.78	696.896	2	4.1.1.431.20	30.9332	2528.83	31.04	0.22
1	359.38	359.38	64.93	60.37	57.87	dicLab1_genemodels_DLAgn_00145480_1	| desmoplakin-like | DSP | - range=LG4:2092017-2115653 5'pad=0 3'pad=0 strand=- repeatMasking=none	2	99	NLLDENLR				0.00198814	985.521	493.768	985.519	493.767	2	3.1.1.233.16	16.217	248.01	16.12	0.51
1	359.38	359.38	64.93	60.37	57.87	dicLab1_genemodels_DLAgn_00145480_1	| desmoplakin-like | DSP | - range=LG4:2092017-2115653 5'pad=0 3'pad=0 strand=- repeatMasking=none	2	99	NLVSELSSER				-0.00340795	1132.57	567.292	1132.57	567.293	2	4.1.1.242.13	17.1234	1738.2	17.24	0.44
1	359.38	359.38	64.93	60.37	57.87	dicLab1_genemodels_DLAgn_00145480_1	| desmoplakin-like | DSP | - range=LG4:2092017-2115653 5'pad=0 3'pad=0 strand=- repeatMasking=none	2	99	NMLESVAQAEDIVK				0.00289409	1545.77	773.894	1545.77	773.893	2	3.1.1.413.25	29.3858	416.22	29.4	0.15
1	359.38	359.38	64.93	60.37	57.87	dicLab1_genemodels_DLAgn_00145480_1	| desmoplakin-like | DSP | - range=LG4:2092017-2115653 5'pad=0 3'pad=0 strand=- repeatMasking=none	2	99	NTSLEDLLELLR				-0.000561381	1414.77	708.39	1414.77	708.391	2	1.1.1.665.7	48.1904	3019.05	48.23	0.15
1	359.38	359.38	64.93	60.37	57.87	dicLab1_genemodels_DLAgn_00145480_1	| desmoplakin-like | DSP | - range=LG4:2092017-2115653 5'pad=0 3'pad=0 strand=- repeatMasking=none	2	99	QALNQSPECYLDPETEQDATYGALK	Gln->pyro-Glu@N-term; Propionamide(C)@9			-0.0120106	2837.26	946.76	2837.27	946.764	3	4.1.1.451.28	32.408	515.03	32.2	0.14
1	359.38	359.38	64.93	60.37	57.87	dicLab1_genemodels_DLAgn_00145480_1	| desmoplakin-like | DSP | - range=LG4:2092017-2115653 5'pad=0 3'pad=0 strand=- repeatMasking=none	2	99	QHQLIIIQQQQQQAAAEEEAR				-0.0147035	2459.24	820.753	2459.25	820.758	3	4.1.1.214.45	15.1219	897.62	15.06	0.22
1	359.38	359.38	64.93	60.37	57.87	dicLab1_genemodels_DLAgn_00145480_1	| desmoplakin-like | DSP | - range=LG4:2092017-2115653 5'pad=0 3'pad=0 strand=- repeatMasking=none	2	99	QKELETVSWSK	Gln->pyro-Glu@N-term		missed K-E@2	0.00569682	1316.67	659.341	1316.66	659.338	2	4.1.1.236.37	16.7062	1048.86	16.79	0.22
1	359.38	359.38	64.93	60.37	57.87	dicLab1_genemodels_DLAgn_00145480_1	| desmoplakin-like | DSP | - range=LG4:2092017-2115653 5'pad=0 3'pad=0 strand=- repeatMasking=none	2	99	QLETELENTTIAMK				-0.00143363	1619.81	810.91	1619.81	810.911	2	7.1.1.311.25	22.122	318.84	22.2	0.22
1	359.38	359.38	64.93	60.37	57.87	dicLab1_genemodels_DLAgn_00145480_1	| desmoplakin-like | DSP | - range=LG4:2092017-2115653 5'pad=0 3'pad=0 strand=- repeatMasking=none	2	99	QLVDCGVLDKPSFK	Gln->pyro-Glu@N-term; Propionamide(C)@5			-0.000794329	1601.81	801.913	1601.81	801.913	2	7.1.1.375.15	26.7798	2283.25	26.87	0.22
1	359.38	359.38	64.93	60.37	57.87	dicLab1_genemodels_DLAgn_00145480_1	| desmoplakin-like | DSP | - range=LG4:2092017-2115653 5'pad=0 3'pad=0 strand=- repeatMasking=none	2	99	QMGQPNDNVVR				-0.00155609	1256.59	629.303	1256.59	629.304	2	7.1.1.90.24	6.1172	301.99	5.99	0.36
1	359.38	359.38	64.93	60.37	57.87	dicLab1_genemodels_DLAgn_00145480_1	| desmoplakin-like | DSP | - range=LG4:2092017-2115653 5'pad=0 3'pad=0 strand=- repeatMasking=none	2	99	QMLLPADSADLLLDAQAATGHIIDPTSNQK				0.00453554	3146.6	1049.87	3146.59	1049.87	3	2.1.1.622.15	45.2001	286.85	45.21	0.29
1	359.38	359.38	64.93	60.37	57.87	dicLab1_genemodels_DLAgn_00145480_1	| desmoplakin-like | DSP | - range=LG4:2092017-2115653 5'pad=0 3'pad=0 strand=- repeatMasking=none	2	99	QSAALQCSTTR	Propionamide(C)@7			0.000154959	1235.59	618.804	1235.59	618.804	2	7.1.1.73.22	4.87267	31.6163
1	359.38	359.38	64.93	60.37	57.87	dicLab1_genemodels_DLAgn_00145480_1	| desmoplakin-like | DSP | - range=LG4:2092017-2115653 5'pad=0 3'pad=0 strand=- repeatMasking=none	2	99	QVSHLVNR	Gln->pyro-Glu@N-term			-0.00405771	934.494	468.255	934.498	468.257	2	7.1.1.130.8	8.98083	426.95	9.02	0.14
1	359.38	359.38	64.93	60.37	57.87	dicLab1_genemodels_DLAgn_00145480_1	| desmoplakin-like | DSP | - range=LG4:2092017-2115653 5'pad=0 3'pad=0 strand=- repeatMasking=none	2	99	QYDITELLEK	Gln->pyro-Glu@N-term			0.00139774	1233.61	617.814	1233.61	617.814	2	1.1.1.509.6	36.8067	753.9	36.93	0.29
1	359.38	359.38	64.93	60.37	57.87	dicLab1_genemodels_DLAgn_00145480_1	| desmoplakin-like | DSP | - range=LG4:2092017-2115653 5'pad=0 3'pad=0 strand=- repeatMasking=none	2	99	RENLLPPDSVGLLLDAQAATGHIIDPK			missed R-E@1	0.00174356	2852.54	714.143	2852.54	714.142	4	4.1.1.566.5	40.768	587.83	40.81	0.29
1	359.38	359.38	64.93	60.37	57.87	dicLab1_genemodels_DLAgn_00145480_1	| desmoplakin-like | DSP | - range=LG4:2092017-2115653 5'pad=0 3'pad=0 strand=- repeatMasking=none	2	99	SASYLDPETEHDVSYWALK				0.00277006	2210.02	737.681	2210.02	737.68	3	4.1.1.384.24	27.503	5398.65	27.53	0.22
1	359.38	359.38	64.93	60.37	57.87	dicLab1_genemodels_DLAgn_00145480_1	| desmoplakin-like | DSP | - range=LG4:2092017-2115653 5'pad=0 3'pad=0 strand=- repeatMasking=none	2	99	SEELAYITHSLEEETR				0.010746	1905.91	636.309	1905.9	636.306	3	1.1.1.371.10	26.7456	596.35	26.85	0.37
1	359.38	359.38	64.93	60.37	57.87	dicLab1_genemodels_DLAgn_00145480_1	| desmoplakin-like | DSP | - range=LG4:2092017-2115653 5'pad=0 3'pad=0 strand=- repeatMasking=none	2	99	SEIGIINQR				0.00127267	1028.56	515.289	1028.56	515.288	2	2.1.1.163.18	11.6956	1682.54	11.74	0.22
1	359.38	359.38	64.93	60.37	57.87	dicLab1_genemodels_DLAgn_00145480_1	| desmoplakin-like | DSP | - range=LG4:2092017-2115653 5'pad=0 3'pad=0 strand=- repeatMasking=none	2	99	SKQECNDELSSQITALELQLQDSER	Propionamide(C)@5		missed K-Q@2	-0.0062859	2934.38	979.134	2934.39	979.136	3	1.1.1.480.18	34.7281	154.25	34.66	0.15
1	359.38	359.38	64.93	60.37	57.87	dicLab1_genemodels_DLAgn_00145480_1	| desmoplakin-like | DSP | - range=LG4:2092017-2115653 5'pad=0 3'pad=0 strand=- repeatMasking=none	2	99	SKWDITGPGGLDMSVPSVCLIVPPPNPLSVSLANK	Propionamide(C)@19		missed K-W@2	0.00915458	3658.92	1220.65	3658.91	1220.64	3	4.1.1.663.28	47.8925	1111.95	47.89	0.15
1	359.38	359.38	64.93	60.37	57.87	dicLab1_genemodels_DLAgn_00145480_1	| desmoplakin-like | DSP | - range=LG4:2092017-2115653 5'pad=0 3'pad=0 strand=- repeatMasking=none	2	99	SLEDAVAR				0.00257461	859.442	430.728	859.44	430.727	2	4.1.1.105.6	7.16732	1991.87	7.21	0.14
1	359.38	359.38	64.93	60.37	57.87	dicLab1_genemodels_DLAgn_00145480_1	| desmoplakin-like | DSP | - range=LG4:2092017-2115653 5'pad=0 3'pad=0 strand=- repeatMasking=none	2	99	SLIAWQYCLLDIR	Propionamide(C)@8			-0.00704361	1663.87	832.942	1663.88	832.945	2	1.1.1.594.13	43.0347	508.21	43.13	0.29
1	359.38	359.38	64.93	60.37	57.87	dicLab1_genemodels_DLAgn_00145480_1	| desmoplakin-like | DSP | - range=LG4:2092017-2115653 5'pad=0 3'pad=0 strand=- repeatMasking=none	2	99	SPTMDLNQEATQLQTHYMELLTWSGDYYK				-0.026081	3462.55	866.644	3462.57	866.651	4	1.1.1.619.8	44.8521	296.53	44.9	0.15
1	359.38	359.38	64.93	60.37	57.87	dicLab1_genemodels_DLAgn_00145480_1	| desmoplakin-like | DSP | - range=LG4:2092017-2115653 5'pad=0 3'pad=0 strand=- repeatMasking=none	2	99	SQYAEELAEVMK				-0.00261924	1396.65	699.333	1396.65	699.334	2	7.1.1.353.17	25.1753	509.69	25.26	0.29
1	359.38	359.38	64.93	60.37	57.87	dicLab1_genemodels_DLAgn_00145480_1	| desmoplakin-like | DSP | - range=LG4:2092017-2115653 5'pad=0 3'pad=0 strand=- repeatMasking=none	2	99	SQYNEIVMER				-0.00439543	1267.58	634.798	1267.59	634.801	2	4.1.1.179.30	12.5651	2130.45	12.52	0.22
1	359.38	359.38	64.93	60.37	57.87	dicLab1_genemodels_DLAgn_00145480_1	| desmoplakin-like | DSP | - range=LG4:2092017-2115653 5'pad=0 3'pad=0 strand=- repeatMasking=none	2	99	SVTANQLLDCGVLDKPTFSQLVK	Propionamide(C)@10			-0.00199328	2546.34	849.787	2546.34	849.788	3	1.1.1.464.15	33.5502	4528.37	33.7	0.22
1	359.38	359.38	64.93	60.37	57.87	dicLab1_genemodels_DLAgn_00145480_1	| desmoplakin-like | DSP | - range=LG4:2092017-2115653 5'pad=0 3'pad=0 strand=- repeatMasking=none	2	99	SYEDAMGWIAQQK				-0.00304764	1525.68	763.849	1525.69	763.851	2	5.1.1.354.32	25.0949	371.27	24.97	0.22
1	359.38	359.38	64.93	60.37	57.87	dicLab1_genemodels_DLAgn_00145480_1	| desmoplakin-like | DSP | - range=LG4:2092017-2115653 5'pad=0 3'pad=0 strand=- repeatMasking=none	2	99	TAVHLLQAQESVGGILDPNLSVFLPK				-0.00805637	2745.5	916.173	2745.51	916.176	3	1.1.1.619.11	44.8596	3787.79	44.59	0.22
1	359.38	359.38	64.93	60.37	57.87	dicLab1_genemodels_DLAgn_00145480_1	| desmoplakin-like | DSP | - range=LG4:2092017-2115653 5'pad=0 3'pad=0 strand=- repeatMasking=none	2	99	TEPHTGLLLLPITEK				0.000715634	1660.94	554.654	1660.94	554.654	3	4.1.1.424.3	30.3951	5896.78	30.52	0.22
1	359.38	359.38	64.93	60.37	57.87	dicLab1_genemodels_DLAgn_00145480_1	| desmoplakin-like | DSP | - range=LG4:2092017-2115653 5'pad=0 3'pad=0 strand=- repeatMasking=none	2	99	TEPHTGLQLLPVSEK				-0.00222464	1647.88	550.301	1647.88	550.302	3	4.1.1.293.10	20.8413	3895.38	20.97	0.22
1	359.38	359.38	64.93	60.37	57.87	dicLab1_genemodels_DLAgn_00145480_1	| desmoplakin-like | DSP | - range=LG4:2092017-2115653 5'pad=0 3'pad=0 strand=- repeatMasking=none	2	99	TESYTGLILLPITER				0.0014899	1704.93	853.473	1704.93	853.472	2	1.1.1.541.10	39.1537	2790.55	38.89	0.29
1	359.38	359.38	64.93	60.37	57.87	dicLab1_genemodels_DLAgn_00145480_1	| desmoplakin-like | DSP | - range=LG4:2092017-2115653 5'pad=0 3'pad=0 strand=- repeatMasking=none	2	99	TGLILLPIMDK				-0.00126761	1212.71	607.364	1212.72	607.365	2	1.1.1.542.4	39.2116	3304.15	39.41	0.22
1	359.38	359.38	64.93	60.37	57.87	dicLab1_genemodels_DLAgn_00145480_1	| desmoplakin-like | DSP | - range=LG4:2092017-2115653 5'pad=0 3'pad=0 strand=- repeatMasking=none	2	99	TIEEGQGVLEQTLSQMQVK				0.0159833	2117.08	706.702	2117.07	706.696	3	1.1.1.451.13	32.5953	234.66	32.54	0.22
1	359.38	359.38	64.93	60.37	57.87	dicLab1_genemodels_DLAgn_00145480_1	| desmoplakin-like | DSP | - range=LG4:2092017-2115653 5'pad=0 3'pad=0 strand=- repeatMasking=none	2	99	TISLFQAIER				-0.00046014	1176.65	589.332	1176.65	589.332	2	4.1.1.439.7	31.4961	6543.02	31.69	0.29
1	359.38	359.38	64.93	60.37	57.87	dicLab1_genemodels_DLAgn_00145480_1	| desmoplakin-like | DSP | - range=LG4:2092017-2115653 5'pad=0 3'pad=0 strand=- repeatMasking=none	2	99	TITLTQFADIITDK				0.00127207	1578.85	790.433	1578.85	790.432	2	1.1.1.568.6	41.1109	3253.63	40.87	0.29
1	359.38	359.38	64.93	60.37	57.87	dicLab1_genemodels_DLAgn_00145480_1	| desmoplakin-like | DSP | - range=LG4:2092017-2115653 5'pad=0 3'pad=0 strand=- repeatMasking=none	2	99	TSVSLIDWIDATR				0.00358716	1475.77	738.89	1475.76	738.888	2	1.1.1.529.5	38.2682	2058.75	38.45	0.22
1	359.38	359.38	64.93	60.37	57.87	dicLab1_genemodels_DLAgn_00145480_1	| desmoplakin-like | DSP | - range=LG4:2092017-2115653 5'pad=0 3'pad=0 strand=- repeatMasking=none	2	99	TVTAQQLLDCGVLDKPTFNQLVK	Propionamide(C)@10			-0.0022024	2601.38	868.134	2601.38	868.135	3	1.1.1.480.14	34.7146	3413.55	34.81	0.22
1	359.38	359.38	64.93	60.37	57.87	dicLab1_genemodels_DLAgn_00145480_1	| desmoplakin-like | DSP | - range=LG4:2092017-2115653 5'pad=0 3'pad=0 strand=- repeatMasking=none	2	99	VELHTGLLLLPIPEK				-0.000924313	1671	558.006	1671	558.006	3	1.1.1.503.3	36.3645	1300.16	36.42	0.22
1	359.38	359.38	64.93	60.37	57.87	dicLab1_genemodels_DLAgn_00145480_1	| desmoplakin-like | DSP | - range=LG4:2092017-2115653 5'pad=0 3'pad=0 strand=- repeatMasking=none	2	99	VELHTGLLLLPIPEKVDPSK			missed K-V@15	-0.00308628	2197.27	550.325	2197.27	550.325	4	1.1.1.475.4	34.3223	271.5	34.36	0.15
1	359.38	359.38	64.93	60.37	57.87	dicLab1_genemodels_DLAgn_00145480_1	| desmoplakin-like | DSP | - range=LG4:2092017-2115653 5'pad=0 3'pad=0 strand=- repeatMasking=none	2	99	VSCHGSQMFVDEDKR	Propionamide(C)@3		missed K-R@14	-0.00252941	1807.8	452.956	1807.8	452.957	4	4.1.1.92.6	6.22693	865.37	6.28	0.14
1	359.38	359.38	64.93	60.37	57.87	dicLab1_genemodels_DLAgn_00145480_1	| desmoplakin-like | DSP | - range=LG4:2092017-2115653 5'pad=0 3'pad=0 strand=- repeatMasking=none	2	99	VVIVDPETNK				0.00171112	1112.61	557.312	1112.61	557.311	2	2.1.1.150.23	10.7506	2069.02	10.78	0.22
1	359.38	359.38	64.93	60.37	57.87	dicLab1_genemodels_DLAgn_00145480_1	| desmoplakin-like | DSP | - range=LG4:2092017-2115653 5'pad=0 3'pad=0 strand=- repeatMasking=none	2	99	VVVSSSTCSSSSSR	Propionamide(C)@8			-0.00358239	1442.66	722.339	1442.67	722.341	2	7.1.1.67.25	4.45135	67.77	4.36	0.15
1	359.38	359.38	64.93	60.37	57.87	dicLab1_genemodels_DLAgn_00145480_1	| desmoplakin-like | DSP | - range=LG4:2092017-2115653 5'pad=0 3'pad=0 strand=- repeatMasking=none	2	99	YTDQVSLLSDR				-0.0021078	1295.63	648.824	1295.64	648.825	2	4.1.1.234.24	16.5583	6032.32	16.65	0.22
1	359.38	359.38	64.93	60.37	57.87	dicLab1_genemodels_DLAgn_00145480_1	| desmoplakin-like | DSP | - range=LG4:2092017-2115653 5'pad=0 3'pad=0 strand=- repeatMasking=none	2	99	YTQQQEEYDSVLR				-0.0139217	1657.74	829.88	1657.76	829.886	2	4.1.1.189.23	13.2983	1711.18	13.26	0.14
1	359.38	359.38	64.93	60.37	57.87	dicLab1_genemodels_DLAgn_00145480_1	| desmoplakin-like | DSP | - range=LG4:2092017-2115653 5'pad=0 3'pad=0 strand=- repeatMasking=none	1.95861	99	PLSVFEAMK			cleaved K-P@N-term	-0.000606597	1020.53	511.273	1020.53	511.273	2	7.1.1.353.4	25.1402	1397.12	25.19	0.29
1	359.38	359.38	64.93	60.37	57.87	dicLab1_genemodels_DLAgn_00145480_1	| desmoplakin-like | DSP | - range=LG4:2092017-2115653 5'pad=0 3'pad=0 strand=- repeatMasking=none	1.95861	99	TVPTVSGEK				0.00215747	916.489	459.252	916.487	459.251	2	7.1.1.78.5	5.21222	376.44	5.26	0.22
1	359.38	359.38	64.93	60.37	57.87	dicLab1_genemodels_DLAgn_00145480_1	| desmoplakin-like | DSP | - range=LG4:2092017-2115653 5'pad=0 3'pad=0 strand=- repeatMasking=none	1.76955	98.45	MTQLSAELK				0.00195092	1019.53	510.774	1019.53	510.773	2	7.1.1.181.8	12.6675	627.4	12.72	0.22
1	359.38	359.38	64.93	60.37	57.87	dicLab1_genemodels_DLAgn_00145480_1	| desmoplakin-like | DSP | - range=LG4:2092017-2115653 5'pad=0 3'pad=0 strand=- repeatMasking=none	1.63827	98.18	FLGELLK				0.00114857	818.491	410.253	818.49	410.252	2	2.1.1.334.2	24.151	1711.5	24.14	0.22
1	359.38	359.38	64.93	60.37	57.87	dicLab1_genemodels_DLAgn_00145480_1	| desmoplakin-like | DSP | - range=LG4:2092017-2115653 5'pad=0 3'pad=0 strand=- repeatMasking=none	1.60206	98	ILTCPK	Propionamide(C)@4			0.00156009	744.422	373.218	744.42	373.217	2	9.1.1.87.4	5.78688	727.05	5.84	0.15
1	359.38	359.38	64.93	60.37	57.87	dicLab1_genemodels_DLAgn_00145480_1	| desmoplakin-like | DSP | - range=LG4:2092017-2115653 5'pad=0 3'pad=0 strand=- repeatMasking=none	1.56864	99	PSTGLLFLPEPK			cleaved D-P@N-term	-0.000141056	1297.73	649.871	1297.73	649.871	2	4.1.1.448.10	32.157	1330.62	32.2	0.22
1	359.38	359.38	64.93	60.37	57.87	dicLab1_genemodels_DLAgn_00145480_1	| desmoplakin-like | DSP | - range=LG4:2092017-2115653 5'pad=0 3'pad=0 strand=- repeatMasking=none	1.55284	99	LLSEDSAALLLEAQAATGHIID			cleaved D-P@C-term	-0.00831152	2250.17	751.063	2250.17	751.065	3	1.1.1.610.5	44.1778	424.51	44.22	0.15
1	359.38	359.38	64.93	60.37	57.87	dicLab1_genemodels_DLAgn_00145480_1	| desmoplakin-like | DSP | - range=LG4:2092017-2115653 5'pad=0 3'pad=0 strand=- repeatMasking=none	1.49485	99	PILSVFLPK			cleaved D-P@N-term	-0.000446314	1012.63	507.323	1012.63	507.323	2	1.1.1.477.2	34.4622	369.45	34.51	0.15
1	359.38	359.38	64.93	60.37	57.87	dicLab1_genemodels_DLAgn_00145480_1	| desmoplakin-like | DSP | - range=LG4:2092017-2115653 5'pad=0 3'pad=0 strand=- repeatMasking=none	1.34679	97.72	DPHAAKPLSVFEAMK				0.00795854	1639.85	547.623	1639.84	547.62	3	8.1.1.313.11	22.559	191.97	22.44	0.22
1	359.38	359.38	64.93	60.37	57.87	dicLab1_genemodels_DLAgn_00145480_1	| desmoplakin-like | DSP | - range=LG4:2092017-2115653 5'pad=0 3'pad=0 strand=- repeatMasking=none	0.954677	99	LLAAEAAAVGYKD			cleaved D-P@C-term; missed K-D@12	0.00411409	1290.69	646.35	1290.68	646.348	2	7.1.1.248.14	17.5305	545.53	17.5	0.22
1	359.38	359.38	64.93	60.37	57.87	dicLab1_genemodels_DLAgn_00145480_1	| desmoplakin-like | DSP | - range=LG4:2092017-2115653 5'pad=0 3'pad=0 strand=- repeatMasking=none	0.694649	99	EASRLGIINEDMVALLKPAQK			missed R-L@4	1.9868	2297.25	766.757	2295.26	766.095	3	6.1.1.565.11	39.9665	14.3871
1	359.38	359.38	64.93	60.37	57.87	dicLab1_genemodels_DLAgn_00145480_1	| desmoplakin-like | DSP | - range=LG4:2092017-2115653 5'pad=0 3'pad=0 strand=- repeatMasking=none	0.694649	99	YRLKLSQSQDQLLSMEEVK	Deamidated(Q)@7		missed R-L@2; missed K-L@4	-0.0386373	2295.14	766.054	2295.18	766.067	3	4.1.1.385.30	27.584	1556.68	27.68	0.22
1	359.38	359.38	64.93	60.37	57.87	dicLab1_genemodels_DLAgn_00145480_1	| desmoplakin-like | DSP | - range=LG4:2092017-2115653 5'pad=0 3'pad=0 strand=- repeatMasking=none	0.617983	99	PSTLIFDGVR			cleaved D-P@N-term	-0.000495705	1103.6	552.806	1103.6	552.806	2	1.1.1.308.10	22.1303	638.25	22.1	0.22
1	359.38	359.38	64.93	60.37	57.87	dicLab1_genemodels_DLAgn_00145480_1	| desmoplakin-like | DSP | - range=LG4:2092017-2115653 5'pad=0 3'pad=0 strand=- repeatMasking=none	0.571865	99	PNLSVFLPK			cleaved D-P@N-term	0.00148962	1013.59	507.803	1013.59	507.803	2	1.1.1.396.5	28.554	1075.68	28.6	0.22
1	359.38	359.38	64.93	60.37	57.87	dicLab1_genemodels_DLAgn_00145480_1	| desmoplakin-like | DSP | - range=LG4:2092017-2115653 5'pad=0 3'pad=0 strand=- repeatMasking=none	0.524329	99	ENLLPPDSVGLLLDAQAATGHIID			cleaved D-P@C-term	0.00683684	2471.3	824.773	2471.29	824.771	3	1.1.1.662.6	47.9724	261.62	47.95	0.15
1	359.38	359.38	64.93	60.37	57.87	dicLab1_genemodels_DLAgn_00145480_1	| desmoplakin-like | DSP | - range=LG4:2092017-2115653 5'pad=0 3'pad=0 strand=- repeatMasking=none	0.218245	97.88	LIFDGVR			cleaved T-L@N-term	-0.00660354	818.458	410.236	818.465	410.24	2	4.1.1.259.2	18.3506	234.71	18.27	0.15
1	359.38	359.38	64.93	60.37	57.87	dicLab1_genemodels_DLAgn_00145480_1	| desmoplakin-like | DSP | - range=LG4:2092017-2115653 5'pad=0 3'pad=0 strand=- repeatMasking=none	0.152427	99	PSTAEPIAVFEAMK			cleaved D-P@N-term	-0.000867041	1489.75	745.881	1489.75	745.882	2	7.1.1.461.8	33.034	166.08	33.06	0.29
1	359.38	359.38	64.93	60.37	57.87	dicLab1_genemodels_DLAgn_00145480_1	| desmoplakin-like | DSP | - range=LG4:2092017-2115653 5'pad=0 3'pad=0 strand=- repeatMasking=none	0.101275	98.98	PTLSVFLPK			cleaved D-P@N-term	-0.00251326	1000.59	501.304	1000.6	501.305	2	4.1.1.404.3	28.9337	854.54	28.99	0.29
1	359.38	359.38	64.93	60.37	57.87	dicLab1_genemodels_DLAgn_00145480_1	| desmoplakin-like | DSP | - range=LG4:2092017-2115653 5'pad=0 3'pad=0 strand=- repeatMasking=none	0.00744648	97.61	LSVFEAMK			cleaved P-L@N-term	0.00115529	923.48	462.747	923.479	462.747	2	4.1.1.291.5	20.6867	1112.2	20.74	0.22
2	166.49	166.49	80.85	79.94	78.88	dicLab1_genemodels_DLAgn_00200090_1	| collagen type i alpha 2 | COL1A2 | - range=LG9:11147857-11162884 5'pad=0 3'pad=0 strand=- repeatMasking=none	2	99	AGEPGAAGLR				-0.00040049	897.466	449.74	897.467	449.741	2	4.1.1.79.7	5.27887	7691.42	5.33	0.14
2	166.49	166.49	80.85	79.94	78.88	dicLab1_genemodels_DLAgn_00200090_1	| collagen type i alpha 2 | COL1A2 | - range=LG9:11147857-11162884 5'pad=0 3'pad=0 strand=- repeatMasking=none	2	99	AGPAGPAGAR				-0.00101281	823.429	412.722	823.43	412.722	2	3.1.1.49.4	2.77945	887.93	2.9	0.22
2	166.49	166.49	80.85	79.94	78.88	dicLab1_genemodels_DLAgn_00200090_1	| collagen type i alpha 2 | COL1A2 | - range=LG9:11147857-11162884 5'pad=0 3'pad=0 strand=- repeatMasking=none	2	99	AGSHGTIGSPGAR	Oxidation(P)@10			0.00129355	1182.58	395.199	1182.57	395.199	3	7.1.1.34.3	2.02755	1789.59	1.64	0.22
2	166.49	166.49	80.85	79.94	78.88	dicLab1_genemodels_DLAgn_00200090_1	| collagen type i alpha 2 | COL1A2 | - range=LG9:11147857-11162884 5'pad=0 3'pad=0 strand=- repeatMasking=none	2	99	AMVLQGSNDVELR	Oxidation(M)@2			-0.00810902	1446.71	724.36	1446.71	724.364	2	6.1.1.199.38	13.2608	409.39	13.27	0.29
2	166.49	166.49	80.85	79.94	78.88	dicLab1_genemodels_DLAgn_00200090_1	| collagen type i alpha 2 | COL1A2 | - range=LG9:11147857-11162884 5'pad=0 3'pad=0 strand=- repeatMasking=none	2	99	APDPGPGPMGMMGAR				-0.00038208	1440.63	721.323	1440.63	721.323	2	4.1.1.250.30	17.723	5270.97	17.89	0.29
2	166.49	166.49	80.85	79.94	78.88	dicLab1_genemodels_DLAgn_00200090_1	| collagen type i alpha 2 | COL1A2 | - range=LG9:11147857-11162884 5'pad=0 3'pad=0 strand=- repeatMasking=none	2	99	EGNTGNDGPPGRPGAPGFKGDR	Oxidation(P)@10; Oxidation(P)@13; Oxidation(P)@16		missed K-G@19	0.00160197	2199.99	551.005	2199.99	551.005	4	8.1.1.58.16	3.99548	788.54	4.07	0.15
2	166.49	166.49	80.85	79.94	78.88	dicLab1_genemodels_DLAgn_00200090_1	| collagen type i alpha 2 | COL1A2 | - range=LG9:11147857-11162884 5'pad=0 3'pad=0 strand=- repeatMasking=none	2	99	EGPSGPAGQDGR	Glu->pyro-Glu@N-term			-0.0011762	1108.49	555.252	1108.49	555.252	2	4.1.1.69.22	4.57732	1504.28	4.67	0.36
2	166.49	166.49	80.85	79.94	78.88	dicLab1_genemodels_DLAgn_00200090_1	| collagen type i alpha 2 | COL1A2 | - range=LG9:11147857-11162884 5'pad=0 3'pad=0 strand=- repeatMasking=none	2	99	EIGPAGATGPAGAQGSR	Propionamide@N-term		cleaved G-E@N-term	-0.00251627	1566.77	784.394	1566.78	784.395	2	7.1.1.138.20	9.59443	10304.5	9.23	0.22
2	166.49	166.49	80.85	79.94	78.88	dicLab1_genemodels_DLAgn_00200090_1	| collagen type i alpha 2 | COL1A2 | - range=LG9:11147857-11162884 5'pad=0 3'pad=0 strand=- repeatMasking=none	2	99	EPGAAGAAGGPGHQGPGGMPGER	Propionamide@N-term; Oxidation(P)@2; Oxidation(P)@11; Oxidation(P)@20		cleaved G-E@N-term	0.00141964	2132.93	711.984	2132.93	711.984	3	7.1.1.78.24	5.24382	2527.29	5.25	0.14
2	166.49	166.49	80.85	79.94	78.88	dicLab1_genemodels_DLAgn_00200090_1	| collagen type i alpha 2 | COL1A2 | - range=LG9:11147857-11162884 5'pad=0 3'pad=0 strand=- repeatMasking=none	2	99	EPGAHGAAGSPGLAGSR	Propionamide@N-term; Oxidation(P)@2; Oxidation(P)@11		cleaved G-E@N-term	-0.00268818	1593.75	532.256	1593.75	532.257	3	7.1.1.69.19	4.59	1438.9	4.61	0.14
2	166.49	166.49	80.85	79.94	78.88	dicLab1_genemodels_DLAgn_00200090_1	| collagen type i alpha 2 | COL1A2 | - range=LG9:11147857-11162884 5'pad=0 3'pad=0 strand=- repeatMasking=none	2	99	ESGPGGPAGPVGAAGAR	Propionamide@N-term		cleaved G-E@N-term	-0.000168378	1477.73	739.871	1477.73	739.871	2	3.1.1.126.35	8.44153	297.48	8.38	0.15
2	166.49	166.49	80.85	79.94	78.88	dicLab1_genemodels_DLAgn_00200090_1	| collagen type i alpha 2 | COL1A2 | - range=LG9:11147857-11162884 5'pad=0 3'pad=0 strand=- repeatMasking=none	2	99	ESGSFGPSGPAGPR	Propionamide@N-term		cleaved G-E@N-term	-0.000713357	1372.64	687.326	1372.64	687.326	2	2.1.1.135.48	9.689	5341.87	9.62	0.15
2	166.49	166.49	80.85	79.94	78.88	dicLab1_genemodels_DLAgn_00200090_1	| collagen type i alpha 2 | COL1A2 | - range=LG9:11147857-11162884 5'pad=0 3'pad=0 strand=- repeatMasking=none	2	99	EVGPAGPAGPAGQSGPAGPSGAAGPTGAR	Propionamide@N-term		cleaved G-E@N-term	-0.001444	2469.2	824.073	2469.2	824.074	3	2.1.1.177.44	12.7475	453.08	12.63	0.15
2	166.49	166.49	80.85	79.94	78.88	dicLab1_genemodels_DLAgn_00200090_1	| collagen type i alpha 2 | COL1A2 | - range=LG9:11147857-11162884 5'pad=0 3'pad=0 strand=- repeatMasking=none	2	99	FTFSVLEDGCTR	Propionamide(C)@10			0.00247716	1444.67	723.341	1444.67	723.34	2	9.1.1.388.29	27.7369	1787.5	27.83	0.14
2	166.49	166.49	80.85	79.94	78.88	dicLab1_genemodels_DLAgn_00200090_1	| collagen type i alpha 2 | COL1A2 | - range=LG9:11147857-11162884 5'pad=0 3'pad=0 strand=- repeatMasking=none	2	99	GAAGPAGPR				0.000221646	752.393	377.204	752.393	377.204	2	4.1.1.57.2	3.68012	118.66	3.66	0.51
2	166.49	166.49	80.85	79.94	78.88	dicLab1_genemodels_DLAgn_00200090_1	| collagen type i alpha 2 | COL1A2 | - range=LG9:11147857-11162884 5'pad=0 3'pad=0 strand=- repeatMasking=none	2	99	GAAGTPGVAGAPGFPGPR	Oxidation(P)@6; Oxidation(P)@12; Oxidation(P)@15			0.000546831	1583.77	792.892	1583.77	792.892	2	2.1.1.149.45	10.7061	140131	10.64	0.22
2	166.49	166.49	80.85	79.94	78.88	dicLab1_genemodels_DLAgn_00200090_1	| collagen type i alpha 2 | COL1A2 | - range=LG9:11147857-11162884 5'pad=0 3'pad=0 strand=- repeatMasking=none	2	99	GADGNVGPSGPAGPLGAAGPPGFPGGPGPK	Oxidation(P)@21; Oxidation(P)@24; Oxidation(P)@27			0.00109559	2557.22	853.414	2557.22	853.414	3	4.1.1.289.46	20.5807	50626.4	20.74	0.29
2	166.49	166.49	80.85	79.94	78.88	dicLab1_genemodels_DLAgn_00200090_1	| collagen type i alpha 2 | COL1A2 | - range=LG9:11147857-11162884 5'pad=0 3'pad=0 strand=- repeatMasking=none	2	99	GADGNVGPSGPAGPLGAAGPPGFPGGPGPKGEIGPAGATGPAGAQGSR	Oxidation(P)@29; Formyl(K)@30; Cation:K(E)@32		missed K-G@30	0.0592772	4125.99	1032.51	4125.93	1032.49	4	4.1.1.309.31	22.0402	1300.59	22.04	0.14
2	166.49	166.49	80.85	79.94	78.88	dicLab1_genemodels_DLAgn_00200090_1	| collagen type i alpha 2 | COL1A2 | - range=LG9:11147857-11162884 5'pad=0 3'pad=0 strand=- repeatMasking=none	2	99	GAPGPDGNNGATGATGPAGGAGEK	Oxidation(P)@5; Dehydrated(D)@6			0.00154953	1977.88	660.3	1977.88	660.3	3	7.1.1.72.34	4.81157	405.17	4.82	0.22
2	166.49	166.49	80.85	79.94	78.88	dicLab1_genemodels_DLAgn_00200090_1	| collagen type i alpha 2 | COL1A2 | - range=LG9:11147857-11162884 5'pad=0 3'pad=0 strand=- repeatMasking=none	2	99	GASGSAGPR				0.00180144	758.369	380.192	758.367	380.191	2	4.1.1.16.6	0.71445	4.01673
2	166.49	166.49	80.85	79.94	78.88	dicLab1_genemodels_DLAgn_00200090_1	| collagen type i alpha 2 | COL1A2 | - range=LG9:11147857-11162884 5'pad=0 3'pad=0 strand=- repeatMasking=none	2	99	GATGPTGLR				0.00240377	828.448	415.231	828.445	415.23	2	4.1.1.76.3	5.05693	42976.2	5.17	0.14
2	166.49	166.49	80.85	79.94	78.88	dicLab1_genemodels_DLAgn_00200090_1	| collagen type i alpha 2 | COL1A2 | - range=LG9:11147857-11162884 5'pad=0 3'pad=0 strand=- repeatMasking=none	2	99	GDPGPAGPSGEQGMVGPPGPPGDK	Oxidation(P)@18; Oxidation(P)@21			-0.000549478	2188.97	730.664	2188.97	730.664	3	2.1.1.136.39	9.7537	3412.1	9.76	0.22
2	166.49	166.49	80.85	79.94	78.88	dicLab1_genemodels_DLAgn_00200090_1	| collagen type i alpha 2 | COL1A2 | - range=LG9:11147857-11162884 5'pad=0 3'pad=0 strand=- repeatMasking=none	2	99	GDPGPAGPSGEQGMVGPPGPPGDKGPSGESGPPGAPGAPGTGGPIGLLGFVGLPGAR	Delta:H(2)C(2)(K)@24; Cation:K(E)@29; Oxidation(P)@54		missed K-G@24	0.00275864	5072.41	1015.49	5072.41	1015.49	5	1.1.1.534.12	38.6601	1403.5	38.97	0.58
2	166.49	166.49	80.85	79.94	78.88	dicLab1_genemodels_DLAgn_00200090_1	| collagen type i alpha 2 | COL1A2 | - range=LG9:11147857-11162884 5'pad=0 3'pad=0 strand=- repeatMasking=none	2	99	GDRGEPGSPGAMGLAGAPGPAGPSGAAGR	Oxidation(P)@6; Oxidation(P)@9; Oxidation(P)@18		cleaved R-P@C-term; missed R-G@3	0.00336811	2522.16	841.727	2522.16	841.726	3	2.1.1.136.44	9.75822	7355.31	9.78	0.22
2	166.49	166.49	80.85	79.94	78.88	dicLab1_genemodels_DLAgn_00200090_1	| collagen type i alpha 2 | COL1A2 | - range=LG9:11147857-11162884 5'pad=0 3'pad=0 strand=- repeatMasking=none	2	99	GDSGPKGEPGNSGPQGSPGPQGEEGK	Oxidation(P)@9; Oxidation(P)@18		missed K-G@6	-0.00349315	2438.05	813.692	2438.06	813.693	3	7.1.1.57.14	3.73357	361.71	3.73	0.15
2	166.49	166.49	80.85	79.94	78.88	dicLab1_genemodels_DLAgn_00200090_1	| collagen type i alpha 2 | COL1A2 | - range=LG9:11147857-11162884 5'pad=0 3'pad=0 strand=- repeatMasking=none	2	99	GDTGPSGLTGFPGAAGR	Oxidation(P)@12			0.00022643	1532.72	767.368	1532.72	767.368	2	2.1.1.208.22	14.997	169812	14.72	0.22
2	166.49	166.49	80.85	79.94	78.88	dicLab1_genemodels_DLAgn_00200090_1	| collagen type i alpha 2 | COL1A2 | - range=LG9:11147857-11162884 5'pad=0 3'pad=0 strand=- repeatMasking=none	2	99	GEIGPAGATGPAGAQGSR	Formyl@N-term			-0.00313545	1580.75	791.383	1580.75	791.384	2	2.1.1.147.28	10.5565	621.43	10.57	0.14
2	166.49	166.49	80.85	79.94	78.88	dicLab1_genemodels_DLAgn_00200090_1	| collagen type i alpha 2 | COL1A2 | - range=LG9:11147857-11162884 5'pad=0 3'pad=0 strand=- repeatMasking=none	2	99	GEPGAAGAAGGPGHQGPGGMPGER	Oxidation(P)@12; Oxidation(P)@21			0.000319482	2102.92	701.98	2102.92	701.98	3	7.1.1.74.33	4.96023	23218.6	5.04	0.22
2	166.49	166.49	80.85	79.94	78.88	dicLab1_genemodels_DLAgn_00200090_1	| collagen type i alpha 2 | COL1A2 | - range=LG9:11147857-11162884 5'pad=0 3'pad=0 strand=- repeatMasking=none	2	99	GEPGAHGAAGSPGLAGSR	Oxidation(P)@12			0.000159865	1563.74	522.254	1563.74	522.254	3	3.1.1.70.17	4.34413	680.01	4.35	0.15
2	166.49	166.49	80.85	79.94	78.88	dicLab1_genemodels_DLAgn_00200090_1	| collagen type i alpha 2 | COL1A2 | - range=LG9:11147857-11162884 5'pad=0 3'pad=0 strand=- repeatMasking=none	2	99	GEPGNSGPQGSPGPQGEEGK	Oxidation(P)@3; Oxidation(P)@12			-0.00163045	1896.81	633.276	1896.81	633.277	3	7.1.1.55.8	3.57517	1566.75	3.66	0.22
2	166.49	166.49	80.85	79.94	78.88	dicLab1_genemodels_DLAgn_00200090_1	| collagen type i alpha 2 | COL1A2 | - range=LG9:11147857-11162884 5'pad=0 3'pad=0 strand=- repeatMasking=none	2	99	GEPGNSGPQGSPGPQGEEGKR	Oxidation(P)@12		missed K-R@20	0.00176194	2036.92	679.979	2036.91	679.979	3	7.1.1.57.11	3.72605	480.54	3.74	0.15
2	166.49	166.49	80.85	79.94	78.88	dicLab1_genemodels_DLAgn_00200090_1	| collagen type i alpha 2 | COL1A2 | - range=LG9:11147857-11162884 5'pad=0 3'pad=0 strand=- repeatMasking=none	2	99	GEPGPNGAVGPVGPSGNPGANGLNGAK	Oxidation(P)@5; Deamidated(N)@6; Oxidation(P)@18			0.00551489	2374.12	792.381	2374.11	792.379	3	2.1.1.161.48	11.5813	11973.5	11.37	0.29
2	166.49	166.49	80.85	79.94	78.88	dicLab1_genemodels_DLAgn_00200090_1	| collagen type i alpha 2 | COL1A2 | - range=LG9:11147857-11162884 5'pad=0 3'pad=0 strand=- repeatMasking=none	2	99	GEPGSPGAMGLAGAPGPAGPSGAAGR	Oxidation(P)@6; Oxidation(P)@15		cleaved R-P@C-term	-0.00183992	2178.01	727.011	2178.01	727.011	3	2.1.1.178.44	12.8156	2898.64	12.9	0.15
2	166.49	166.49	80.85	79.94	78.88	dicLab1_genemodels_DLAgn_00200090_1	| collagen type i alpha 2 | COL1A2 | - range=LG9:11147857-11162884 5'pad=0 3'pad=0 strand=- repeatMasking=none	2	99	GEPGSPGAMGLAGAPGPAGPSGAAGRPGNR	Oxidation(P)@3; Oxidation(P)@6; Oxidation(P)@15; Oxidation(P)@17			-0.00251966	2634.22	879.08	2634.22	879.081	3	7.1.1.139.23	9.669	8267.27	9.68	0.14
2	166.49	166.49	80.85	79.94	78.88	dicLab1_genemodels_DLAgn_00200090_1	| collagen type i alpha 2 | COL1A2 | - range=LG9:11147857-11162884 5'pad=0 3'pad=0 strand=- repeatMasking=none	2	99	GEQGPSGAPGFQGLPGPAGAAGEAGKPGDR	Oxidation(P)@9; Oxidation(P)@15; Oxidation(P)@27			-0.00250545	2737.27	685.324	2737.27	685.325	4	2.1.1.187.30	13.4628	4950.53	13.57	0.22
2	166.49	166.49	80.85	79.94	78.88	dicLab1_genemodels_DLAgn_00200090_1	| collagen type i alpha 2 | COL1A2 | - range=LG9:11147857-11162884 5'pad=0 3'pad=0 strand=- repeatMasking=none	2	99	GESGPGGPAGPVGAAGAR	Formyl@N-term			0.00113434	1491.71	746.861	1491.71	746.861	2	2.1.1.134.34	9.61185	1325.44	9.68	0.22
2	166.49	166.49	80.85	79.94	78.88	dicLab1_genemodels_DLAgn_00200090_1	| collagen type i alpha 2 | COL1A2 | - range=LG9:11147857-11162884 5'pad=0 3'pad=0 strand=- repeatMasking=none	2	99	GESGSFGPSGPAGPR				0.0023476	1358.62	680.319	1358.62	680.318	2	3.1.1.119.31	7.92827	1264.55	7.94	0.15
2	166.49	166.49	80.85	79.94	78.88	dicLab1_genemodels_DLAgn_00200090_1	| collagen type i alpha 2 | COL1A2 | - range=LG9:11147857-11162884 5'pad=0 3'pad=0 strand=- repeatMasking=none	2	99	GEVGPAGPAGPAGQSGPAGPSGAAGPTGAR				0.00404934	2455.19	819.403	2455.18	819.402	3	2.1.1.151.44	10.8458	12600.6	10.86	0.15
2	166.49	166.49	80.85	79.94	78.88	dicLab1_genemodels_DLAgn_00200090_1	| collagen type i alpha 2 | COL1A2 | - range=LG9:11147857-11162884 5'pad=0 3'pad=0 strand=- repeatMasking=none	2	99	GEVGPTGSSGFAGPPGADGQPGAR	Oxidation(P)@15			-0.00122268	2140.98	1071.49	2140.98	1071.5	2	2.1.1.160.52	11.5108	1073.07	11.51	0.15
2	166.49	166.49	80.85	79.94	78.88	dicLab1_genemodels_DLAgn_00200090_1	| collagen type i alpha 2 | COL1A2 | - range=LG9:11147857-11162884 5'pad=0 3'pad=0 strand=- repeatMasking=none	2	99	GFPGTPGLPGMK	Oxidation(P)@3; Oxidation(P)@6; Oxidation(P)@9; Oxidation(M)@11			-0.000954204	1221.57	611.792	1221.57	611.792	2	2.1.1.198.24	14.2591	84641.9	14.43	0.29
2	166.49	166.49	80.85	79.94	78.88	dicLab1_genemodels_DLAgn_00200090_1	| collagen type i alpha 2 | COL1A2 | - range=LG9:11147857-11162884 5'pad=0 3'pad=0 strand=- repeatMasking=none	2	99	GGPGPQGPQGAAGQR	Oxidation(P)@3			0.00135047	1349.65	675.83	1349.64	675.829	2	3.1.1.62.16	3.76585	886.4	3.78	0.15
2	166.49	166.49	80.85	79.94	78.88	dicLab1_genemodels_DLAgn_00200090_1	| collagen type i alpha 2 | COL1A2 | - range=LG9:11147857-11162884 5'pad=0 3'pad=0 strand=- repeatMasking=none	2	99	GHPGLQGMPGPSGPSGDTGAAGPNGPAGPR	Oxidation(P)@3; Oxidation(M)@8; Oxidation(P)@9			0.00530449	2698.22	900.414	2698.22	900.412	3	2.1.1.132.38	9.47048	57.905
2	166.49	166.49	80.85	79.94	78.88	dicLab1_genemodels_DLAgn_00200090_1	| collagen type i alpha 2 | COL1A2 | - range=LG9:11147857-11162884 5'pad=0 3'pad=0 strand=- repeatMasking=none	2	99	GIPGDQGVAGPAGGK	Oxidation(P)@3			-0.00133817	1295.65	648.83	1295.65	648.831	2	7.1.1.110.14	7.54952	149763	6.42	0.14
2	166.49	166.49	80.85	79.94	78.88	dicLab1_genemodels_DLAgn_00200090_1	| collagen type i alpha 2 | COL1A2 | - range=LG9:11147857-11162884 5'pad=0 3'pad=0 strand=- repeatMasking=none	2	99	GLPGSPGSSGPPGK	Oxidation(P)@3; Oxidation(P)@6; Oxidation(P)@12			0.000331909	1241.59	621.802	1241.59	621.802	2	3.1.1.66.18	4.05888	1692.19	4.13	0.15
2	166.49	166.49	80.85	79.94	78.88	dicLab1_genemodels_DLAgn_00200090_1	| collagen type i alpha 2 | COL1A2 | - range=LG9:11147857-11162884 5'pad=0 3'pad=0 strand=- repeatMasking=none	2	99	GLSGDPGPQGIK				-0.00091629	1124.58	563.298	1124.58	563.299	2	4.1.1.117.18	8.05655	5850.97	7.8	0.15
2	166.49	166.49	80.85	79.94	78.88	dicLab1_genemodels_DLAgn_00200090_1	| collagen type i alpha 2 | COL1A2 | - range=LG9:11147857-11162884 5'pad=0 3'pad=0 strand=- repeatMasking=none	2	99	GLSGDPGPQGIKGDSGPK	Oxidation(P)@6; Oxidation(P)@17		missed K-G@12	-0.00105708	1697.82	566.948	1697.82	566.948	3	3.1.1.85.23	5.44415	852.27	5.51	0.15
2	166.49	166.49	80.85	79.94	78.88	dicLab1_genemodels_DLAgn_00200090_1	| collagen type i alpha 2 | COL1A2 | - range=LG9:11147857-11162884 5'pad=0 3'pad=0 strand=- repeatMasking=none	2	99	GMPGPAGPPGPTGANGDK	Oxidation(P)@3			-0.00537228	1592.72	797.367	1592.73	797.37	2	7.1.1.106.25	7.27528	2110.77	7.3	0.22
2	166.49	166.49	80.85	79.94	78.88	dicLab1_genemodels_DLAgn_00200090_1	| collagen type i alpha 2 | COL1A2 | - range=LG9:11147857-11162884 5'pad=0 3'pad=0 strand=- repeatMasking=none	2	99	GMPGPAGPPGPTGANGDKGESGSFGPSGPAGPR	Oxidation(M)@2; Oxidation(P)@5		missed K-G@18	0.00683252	2949.34	984.12	2949.33	984.118	3	2.1.1.154.46	11.0731	41.3622
2	166.49	166.49	80.85	79.94	78.88	dicLab1_genemodels_DLAgn_00200090_1	| collagen type i alpha 2 | COL1A2 | - range=LG9:11147857-11162884 5'pad=0 3'pad=0 strand=- repeatMasking=none	2	99	GNNGATGATGPAGGAGEK			cleaved D-G@N-term	-0.00722795	1485.67	743.844	1485.68	743.848	2	7.1.1.57.12	3.72957	92.11	3.63	0.15
2	166.49	166.49	80.85	79.94	78.88	dicLab1_genemodels_DLAgn_00200090_1	| collagen type i alpha 2 | COL1A2 | - range=LG9:11147857-11162884 5'pad=0 3'pad=0 strand=- repeatMasking=none	2	99	GNPGAAGAGGSQGSMGPR				0.000136207	1527.69	764.85	1527.68	764.85	2	4.1.1.71.35	4.73237	5307.4	4.73	0.15
2	166.49	166.49	80.85	79.94	78.88	dicLab1_genemodels_DLAgn_00200090_1	| collagen type i alpha 2 | COL1A2 | - range=LG9:11147857-11162884 5'pad=0 3'pad=0 strand=- repeatMasking=none	2	99	GPAGAPGADGGKGEPGAAGAAGGPGHQGPGGMPGER	Oxidation(P)@6; Oxidation(P)@24; Oxidation(P)@33		missed K-G@12	0.00300079	3054.36	764.598	3054.36	764.597	4	7.1.1.77.10	5.15665	5455.2	5.19	0.14
2	166.49	166.49	80.85	79.94	78.88	dicLab1_genemodels_DLAgn_00200090_1	| collagen type i alpha 2 | COL1A2 | - range=LG9:11147857-11162884 5'pad=0 3'pad=0 strand=- repeatMasking=none	2	99	GPAGNIGLPGMTGPQGEAGR	Oxidation(M)@11			-0.00807001	1851.88	926.948	1851.89	926.952	2	2.1.1.205.45	14.7899	49.2101
2	166.49	166.49	80.85	79.94	78.88	dicLab1_genemodels_DLAgn_00200090_1	| collagen type i alpha 2 | COL1A2 | - range=LG9:11147857-11162884 5'pad=0 3'pad=0 strand=- repeatMasking=none	2	99	GPAGPHGPAGK				-0.00104531	944.482	473.248	944.483	473.249	2	4.1.1.31.7	1.83535	807.84	1.48	0.22
2	166.49	166.49	80.85	79.94	78.88	dicLab1_genemodels_DLAgn_00200090_1	| collagen type i alpha 2 | COL1A2 | - range=LG9:11147857-11162884 5'pad=0 3'pad=0 strand=- repeatMasking=none	2	99	GPPGPSGPPGPQGH	Oxidation(P)@3; Oxidation(P)@9		cleaved H-T@C-term	0.00329772	1269.58	635.796	1269.57	635.794	2	7.1.1.69.31	4.60405	2130.17	4.6	0.29
2	166.49	166.49	80.85	79.94	78.88	dicLab1_genemodels_DLAgn_00200090_1	| collagen type i alpha 2 | COL1A2 | - range=LG9:11147857-11162884 5'pad=0 3'pad=0 strand=- repeatMasking=none	2	99	GPPGPSGPPGPQGHTGHPGEPGEPGQTGPVGAR	Oxidation(P)@3; Delta:H(2)C(2)(H)@17; Cation:Na(E)@20; Oxidation(P)@24			-0.0136696	3099.4	775.858	3099.42	775.861	4	7.1.1.75.38	5.03577	99164.4	5.12	0.14
2	166.49	166.49	80.85	79.94	78.88	dicLab1_genemodels_DLAgn_00200090_1	| collagen type i alpha 2 | COL1A2 | - range=LG9:11147857-11162884 5'pad=0 3'pad=0 strand=- repeatMasking=none	2	99	GPPGYVGPAGPPGAPGLPGPPGPAGGGYDVSGYDEYR	Oxidation(P)@3; Oxidation(P)@11			0.0113826	3483.61	1162.21	3483.6	1162.21	3	7.1.1.410.19	29.3424	1134.87	29.36	0.15
2	166.49	166.49	80.85	79.94	78.88	dicLab1_genemodels_DLAgn_00200090_1	| collagen type i alpha 2 | COL1A2 | - range=LG9:11147857-11162884 5'pad=0 3'pad=0 strand=- repeatMasking=none	2	99	GPSGESGPPGAPGAPGTGGPIGLLGFVGLPGAR	Oxidation(P)@15; Oxidation(P)@30			0.00112978	2885.47	722.374	2885.47	722.374	4	1.1.1.583.7	42.211	716.56	42.32	0.22
2	166.49	166.49	80.85	79.94	78.88	dicLab1_genemodels_DLAgn_00200090_1	| collagen type i alpha 2 | COL1A2 | - range=LG9:11147857-11162884 5'pad=0 3'pad=0 strand=- repeatMasking=none	2	99	GPSGVKGEVGPAGPAGPAGQSGPAGPSGAAGPTGAR	Oxidation(P)@2		missed K-G@6	0.00468208	2996.47	999.832	2996.47	999.831	3	2.1.1.142.51	10.198	2012.74	10.2	0.15
2	166.49	166.49	80.85	79.94	78.88	dicLab1_genemodels_DLAgn_00200090_1	| collagen type i alpha 2 | COL1A2 | - range=LG9:11147857-11162884 5'pad=0 3'pad=0 strand=- repeatMasking=none	2	99	GPTGELGATGPAGNR				-0.000101763	1353.66	677.839	1353.66	677.839	2	3.1.1.107.39	7.05467	4709.17	7.13	0.15
2	166.49	166.49	80.85	79.94	78.88	dicLab1_genemodels_DLAgn_00200090_1	| collagen type i alpha 2 | COL1A2 | - range=LG9:11147857-11162884 5'pad=0 3'pad=0 strand=- repeatMasking=none	2	99	GQPGNIGFPGPK	Oxidation(P)@3; Oxidation(P)@9			0.00103783	1199.59	600.805	1199.59	600.804	2	2.1.1.147.17	10.5369	121326	9.91	0.22
2	166.49	166.49	80.85	79.94	78.88	dicLab1_genemodels_DLAgn_00200090_1	| collagen type i alpha 2 | COL1A2 | - range=LG9:11147857-11162884 5'pad=0 3'pad=0 strand=- repeatMasking=none	2	99	GTPGGVGGVGEPGR				-0.000343672	1195.59	598.804	1195.59	598.805	2	3.1.1.104.32	6.82838	2621.75	6.84	0.15
2	166.49	166.49	80.85	79.94	78.88	dicLab1_genemodels_DLAgn_00200090_1	| collagen type i alpha 2 | COL1A2 | - range=LG9:11147857-11162884 5'pad=0 3'pad=0 strand=- repeatMasking=none	2	99	GYTGLDGR				0.00230173	837.4	419.707	837.398	419.706	2	7.1.1.91.5	6.15605	33194.2	5.98	0.14
2	166.49	166.49	80.85	79.94	78.88	dicLab1_genemodels_DLAgn_00200090_1	| collagen type i alpha 2 | COL1A2 | - range=LG9:11147857-11162884 5'pad=0 3'pad=0 strand=- repeatMasking=none	2	99	KGEPGAAGAK			missed K-G@1	0.0289294	884.5	443.257	884.472	443.243	2	7.1.1.14.8	0.601267	5.1017
2	166.49	166.49	80.85	79.94	78.88	dicLab1_genemodels_DLAgn_00200090_1	| collagen type i alpha 2 | COL1A2 | - range=LG9:11147857-11162884 5'pad=0 3'pad=0 strand=- repeatMasking=none	2	99	LPILDIAPLDIGGAEQEFGLDIGPVCFK	Propionamide(C)@26			0.00302377	3010.57	1004.53	3010.57	1004.53	3	9.1.1.669.56	48.2322	1613.96	48.2	0.15
2	166.49	166.49	80.85	79.94	78.88	dicLab1_genemodels_DLAgn_00200090_1	| collagen type i alpha 2 | COL1A2 | - range=LG9:11147857-11162884 5'pad=0 3'pad=0 strand=- repeatMasking=none	2	99	LSHPEWTSGFYWIDPNQGCINDAIK	Propionamide(C)@19			-0.000196465	2961.38	988.132	2961.38	988.132	3	4.1.1.513.27	36.9378	466.26	36.95	0.15
2	166.49	166.49	80.85	79.94	78.88	dicLab1_genemodels_DLAgn_00200090_1	| collagen type i alpha 2 | COL1A2 | - range=LG9:11147857-11162884 5'pad=0 3'pad=0 strand=- repeatMasking=none	2	99	NSVAYMDGESGNLK				-1.31676e-05	1483.66	742.838	1483.66	742.838	2	3.1.1.157.35	10.6924	430.31	10.77	0.66
2	166.49	166.49	80.85	79.94	78.88	dicLab1_genemodels_DLAgn_00200090_1	| collagen type i alpha 2 | COL1A2 | - range=LG9:11147857-11162884 5'pad=0 3'pad=0 strand=- repeatMasking=none	2	99	PGNRGESGPGGPAGPVGAAGAR	Oxidation(P)@9		cleaved R-P@N-term; missed R-G@4	-0.000315618	1903.92	635.649	1903.92	635.649	3	7.1.1.84.18	5.66968	1225.76	5.63	0.14
2	166.49	166.49	80.85	79.94	78.88	dicLab1_genemodels_DLAgn_00200090_1	| collagen type i alpha 2 | COL1A2 | - range=LG9:11147857-11162884 5'pad=0 3'pad=0 strand=- repeatMasking=none	2	99	PGPAGPSGEQGMVGPPGPPGDK	Oxidation(P)@16; Oxidation(P)@19		cleaved D-P@N-term	-0.00230504	2016.92	673.313	2016.92	673.314	3	2.1.1.131.26	9.3925	846.58	9.34	0.14
2	166.49	166.49	80.85	79.94	78.88	dicLab1_genemodels_DLAgn_00200090_1	| collagen type i alpha 2 | COL1A2 | - range=LG9:11147857-11162884 5'pad=0 3'pad=0 strand=- repeatMasking=none	2	99	PSGVKGEVGPAGPAGPAGQSGPAGPSGAAGPTGAR	Oxidation(P)@1; Propionamide(K)@5		cleaved G-P@N-term; missed K-G@5	0.00341042	3010.49	753.63	3010.49	753.629	4	2.1.1.172.43	12.3773	6155.21	12.38	0.15
2	166.49	166.49	80.85	79.94	78.88	dicLab1_genemodels_DLAgn_00200090_1	| collagen type i alpha 2 | COL1A2 | - range=LG9:11147857-11162884 5'pad=0 3'pad=0 strand=- repeatMasking=none	2	99	RGPTGELGATGPAGNR			missed R-G@1	-0.00120661	1509.76	504.262	1509.76	504.262	3	3.1.1.89.22	5.72435	2811.76	5.74	0.22
2	166.49	166.49	80.85	79.94	78.88	dicLab1_genemodels_DLAgn_00200090_1	| collagen type i alpha 2 | COL1A2 | - range=LG9:11147857-11162884 5'pad=0 3'pad=0 strand=- repeatMasking=none	2	99	SLNTQIENLLTPEGSR				0.00862687	1770.92	886.467	1770.91	886.463	2	3.1.1.442.30	31.5096	712.7	31.59	0.15
2	166.49	166.49	80.85	79.94	78.88	dicLab1_genemodels_DLAgn_00200090_1	| collagen type i alpha 2 | COL1A2 | - range=LG9:11147857-11162884 5'pad=0 3'pad=0 strand=- repeatMasking=none	2	99	TGHPGEPGEPGQTGPVGAR	Oxidation(P)@4; Oxidation(P)@7; Oxidation(P)@10		cleaved H-T@N-term	-3.62489e-05	1847.84	616.954	1847.84	616.954	3	7.1.1.63.22	4.16263	1693.76	4.18	0.14
2	166.49	166.49	80.85	79.94	78.88	dicLab1_genemodels_DLAgn_00200090_1	| collagen type i alpha 2 | COL1A2 | - range=LG9:11147857-11162884 5'pad=0 3'pad=0 strand=- repeatMasking=none	2	99	TGPIGMPGAR	Oxidation(P)@7			-0.000283767	971.486	486.75	971.486	486.75	2	7.1.1.138.8	9.56383	1356.27	9.75	0.87
2	166.49	166.49	80.85	79.94	78.88	dicLab1_genemodels_DLAgn_00200090_1	| collagen type i alpha 2 | COL1A2 | - range=LG9:11147857-11162884 5'pad=0 3'pad=0 strand=- repeatMasking=none	2	99	TGPPGPTGPR	Oxidation(P)@4			0.00128058	951.479	476.747	951.477	476.746	2	7.1.1.64.7	4.20648	28922.6	4.25	0.14
2	166.49	166.49	80.85	79.94	78.88	dicLab1_genemodels_DLAgn_00200090_1	| collagen type i alpha 2 | COL1A2 | - range=LG9:11147857-11162884 5'pad=0 3'pad=0 strand=- repeatMasking=none	2	99	TGPSGLTGFPGAAGR	Oxidation(P)@10		cleaved D-T@N-term	-0.00313343	1360.67	681.342	1360.67	681.344	2	2.1.1.196.19	14.1261	1163.82	14.07	0.22
2	166.49	166.49	80.85	79.94	78.88	dicLab1_genemodels_DLAgn_00200090_1	| collagen type i alpha 2 | COL1A2 | - range=LG9:11147857-11162884 5'pad=0 3'pad=0 strand=- repeatMasking=none	2	99	VFCDFSTR	Propionamide(C)@3			0.000621101	1044.47	523.242	1044.47	523.242	2	6.1.1.196.23	13.0225	1319.42	13.05	0.22
2	166.49	166.49	80.85	79.94	78.88	dicLab1_genemodels_DLAgn_00200090_1	| collagen type i alpha 2 | COL1A2 | - range=LG9:11147857-11162884 5'pad=0 3'pad=0 strand=- repeatMasking=none	2	99	VGAAGPAGIVGPPGSAGPAGK	Oxidation(P)@13			-0.0248495	1702.88	852.445	1702.9	852.457	2	2.1.1.209.19	15.0729	125.39
2	166.49	166.49	80.85	79.94	78.88	dicLab1_genemodels_DLAgn_00200090_1	| collagen type i alpha 2 | COL1A2 | - range=LG9:11147857-11162884 5'pad=0 3'pad=0 strand=- repeatMasking=none	2	99	VGPAGPPGAR				-0.000519747	877.477	439.745	877.477	439.746	2	4.1.1.75.2	4.98385	3323.4	5.04	0.14
2	166.49	166.49	80.85	79.94	78.88	dicLab1_genemodels_DLAgn_00200090_1	| collagen type i alpha 2 | COL1A2 | - range=LG9:11147857-11162884 5'pad=0 3'pad=0 strand=- repeatMasking=none	1.95861	99	GMPGAEGR	Oxidation(P)@3			0.00233195	789.346	395.68	789.344	395.679	2	7.1.1.41.5	2.54373	1354.08	2.73	0.15
2	166.49	166.49	80.85	79.94	78.88	dicLab1_genemodels_DLAgn_00200090_1	| collagen type i alpha 2 | COL1A2 | - range=LG9:11147857-11162884 5'pad=0 3'pad=0 strand=- repeatMasking=none	1.92082	99	GPAGAPGADGGK	Oxidation(P)@6			-0.00481407	969.447	485.731	969.452	485.733	2	3.1.1.23.9	0.90375	166.01	0.87	0.22
2	166.49	166.49	80.85	79.94	78.88	dicLab1_genemodels_DLAgn_00200090_1	| collagen type i alpha 2 | COL1A2 | - range=LG9:11147857-11162884 5'pad=0 3'pad=0 strand=- repeatMasking=none	1.45593	98.12	DYEVDATIK				0.00537557	1052.51	527.261	1052.5	527.259	2	3.1.1.167.23	11.4043	574.83	11.35	0.81
2	166.49	166.49	80.85	79.94	78.88	dicLab1_genemodels_DLAgn_00200090_1	| collagen type i alpha 2 | COL1A2 | - range=LG9:11147857-11162884 5'pad=0 3'pad=0 strand=- repeatMasking=none	1.17393	99	PGPGPMGMMGAR			cleaved D-P@N-term	0.000674915	1157.52	579.765	1157.51	579.764	2	7.1.1.225.19	15.8678	10965.4	15.91	0.22
2	166.49	166.49	80.85	79.94	78.88	dicLab1_genemodels_DLAgn_00200090_1	| collagen type i alpha 2 | COL1A2 | - range=LG9:11147857-11162884 5'pad=0 3'pad=0 strand=- repeatMasking=none	0.946922	99	GIPGDQGVAGPAGGKGER	Oxidation(P)@3		missed K-G@15	-0.000346824	1637.81	546.944	1637.81	546.945	3	1.1.1.73.8	5.04632	2691.43	5.08	0.14
2	166.49	166.49	80.85	79.94	78.88	dicLab1_genemodels_DLAgn_00200090_1	| collagen type i alpha 2 | COL1A2 | - range=LG9:11147857-11162884 5'pad=0 3'pad=0 strand=- repeatMasking=none	0.735182	99	GAPGPQGAR	Oxidation(P)@3			-0.00321043	825.406	413.71	825.409	413.712	2	9.1.1.22.3	1.08098	314.93	1.56	0.58
2	166.49	166.49	80.85	79.94	78.88	dicLab1_genemodels_DLAgn_00200090_1	| collagen type i alpha 2 | COL1A2 | - range=LG9:11147857-11162884 5'pad=0 3'pad=0 strand=- repeatMasking=none	0.647817	99	GDKGESGSFGPSGPAGPR			cleaved N-G@N-term; missed K-G@3	0.00743718	1658.77	553.931	1658.76	553.929	3	4.1.1.89.16	6.01598	527.6	6.06	0.15
2	166.49	166.49	80.85	79.94	78.88	dicLab1_genemodels_DLAgn_00200090_1	| collagen type i alpha 2 | COL1A2 | - range=LG9:11147857-11162884 5'pad=0 3'pad=0 strand=- repeatMasking=none	0.434152	99	VGAAGPAGIVGPPGSAGPAGKDGPR	Oxidation(P)@13; Propionamide(K)@21		missed K-D@21	-0.00398565	2199.14	734.053	2199.14	734.054	3	7.1.1.174.28	12.1894	2236.42	12.29	0.22
2	166.49	166.49	80.85	79.94	78.88	dicLab1_genemodels_DLAgn_00200090_1	| collagen type i alpha 2 | COL1A2 | - range=LG9:11147857-11162884 5'pad=0 3'pad=0 strand=- repeatMasking=none	0.266803	98.86	GAAGPPGGK	Oxidation(P)@6			-0.0118157	726.354	364.184	726.366	364.19	2	8.1.1.10.2	0.4714	455.83	0.88	0.44
2	166.49	166.49	80.85	79.94	78.88	dicLab1_genemodels_DLAgn_00200090_1	| collagen type i alpha 2 | COL1A2 | - range=LG9:11147857-11162884 5'pad=0 3'pad=0 strand=- repeatMasking=none	0.112383	99	EGNTGNDGPPGR	Oxidation(P)@10		cleaved R-P@C-term	0.000174718	1185.5	593.758	1185.5	593.758	2	8.1.1.16.18	0.952717	172.89	0.95	0.15
2	166.49	166.49	80.85	79.94	78.88	dicLab1_genemodels_DLAgn_00200090_1	| collagen type i alpha 2 | COL1A2 | - range=LG9:11147857-11162884 5'pad=0 3'pad=0 strand=- repeatMasking=none	0.0809219	99	IGLPGMTGPQGEAGR	Oxidation(P)@4		cleaved N-I@N-term	-0.000238784	1455.71	728.864	1455.71	728.864	2	1.1.1.222.14	15.8935	3654.62	15.92	0.29
2	166.49	166.49	80.85	79.94	78.88	dicLab1_genemodels_DLAgn_00200090_1	| collagen type i alpha 2 | COL1A2 | - range=LG9:11147857-11162884 5'pad=0 3'pad=0 strand=- repeatMasking=none	0.0560111	99	LGFVGLPGAR	Oxidation(P)@7		cleaved L-L@N-term	-0.000845262	1001.57	501.79	1001.57	501.79	2	7.1.1.308.2	21.8621	1125.31	21.91	0.14
2	166.49	166.49	80.85	79.94	78.88	dicLab1_genemodels_DLAgn_00200090_1	| collagen type i alpha 2 | COL1A2 | - range=LG9:11147857-11162884 5'pad=0 3'pad=0 strand=- repeatMasking=none	0.051587	99	TGAAGPNGPAGPR			cleaved D-T@N-term	-0.00182012	1121.56	561.785	1121.56	561.786	2	1.1.1.59.9	4.03605	370.17	4.06	0.22
2	166.49	166.49	80.85	79.94	78.88	dicLab1_genemodels_DLAgn_00200090_1	| collagen type i alpha 2 | COL1A2 | - range=LG9:11147857-11162884 5'pad=0 3'pad=0 strand=- repeatMasking=none	0.0447935	99	GDSGPKGEPGNSGPQGSPGPQGEEGKR	Oxidation(P)@9; Oxidation(P)@18		missed K-G@6; missed K-R@26	-0.000103819	2594.16	649.547	2594.16	649.547	4	4.1.1.43.15	2.70837	538.14	2.7	0.15
2	166.49	166.49	80.85	79.94	78.88	dicLab1_genemodels_DLAgn_00200090_1	| collagen type i alpha 2 | COL1A2 | - range=LG9:11147857-11162884 5'pad=0 3'pad=0 strand=- repeatMasking=none	0.0362122	99	GPPGYVGPAGPPGAPGLPGPPGPAGGGYDVSGYDEY	Oxidation(P)@3		cleaved Y-R@C-term	-0.00356266	3311.5	1104.84	3311.5	1104.84	3	1.1.1.461.17	33.3389	1148.73	33.34	0.22
2	166.49	166.49	80.85	79.94	78.88	dicLab1_genemodels_DLAgn_00200090_1	| collagen type i alpha 2 | COL1A2 | - range=LG9:11147857-11162884 5'pad=0 3'pad=0 strand=- repeatMasking=none	0.025028	99	KGEPGAAGAKGEPGAHGAAGSPGLAGSR	Oxidation(P)@4; Oxidation(P)@13; Oxidation(P)@22		missed K-G@1; missed K-G@10	-0.00975929	2462.18	616.552	2462.19	616.555	4	1.1.1.57.16	3.90797	788.59	3.92	0.22
2	166.49	166.49	80.85	79.94	78.88	dicLab1_genemodels_DLAgn_00200090_1	| collagen type i alpha 2 | COL1A2 | - range=LG9:11147857-11162884 5'pad=0 3'pad=0 strand=- repeatMasking=none	0.0245682	99	GEQGPSGAPGFQGLPGPAGAAGEAGK	Oxidation(P)@9; Oxidation(P)@15		cleaved K-P@C-term	0.00190803	2296.07	766.365	2296.07	766.365	3	7.1.1.234.35	16.5373	13237.3	16.69	0.15
2	166.49	166.49	80.85	79.94	78.88	dicLab1_genemodels_DLAgn_00200090_1	| collagen type i alpha 2 | COL1A2 | - range=LG9:11147857-11162884 5'pad=0 3'pad=0 strand=- repeatMasking=none	0.0186345	99	PGAPGFK	Oxidation(P)@1; Oxidation(P)@4		cleaved R-P@N-term	0.00133551	704.351	353.183	704.349	353.182	2	7.1.1.65.2	4.266	658.32	4.32	0.15
2	166.49	166.49	80.85	79.94	78.88	dicLab1_genemodels_DLAgn_00200090_1	| collagen type i alpha 2 | COL1A2 | - range=LG9:11147857-11162884 5'pad=0 3'pad=0 strand=- repeatMasking=none	0.00524306	99	GLAGAPGPAGPSGAAGR	Oxidation(P)@6		cleaved M-G@N-term; cleaved R-P@C-term	-0.00113016	1378.69	690.354	1378.7	690.355	2	7.1.1.100.28	6.83867	352.94	6.84	0.14
2	166.49	166.49	80.85	79.94	78.88	dicLab1_genemodels_DLAgn_00200090_1	| collagen type i alpha 2 | COL1A2 | - range=LG9:11147857-11162884 5'pad=0 3'pad=0 strand=- repeatMasking=none	0.00480371	98.99	PGDQGVAGPAGGK	Oxidation(P)@1		cleaved I-P@N-term	-0.00238481	1125.54	563.777	1125.54	563.778	2	4.1.1.91.24	6.16868	1239.4	6.19	0.22
2	166.49	166.49	80.85	79.94	78.88	dicLab1_genemodels_DLAgn_00200090_1	| collagen type i alpha 2 | COL1A2 | - range=LG9:11147857-11162884 5'pad=0 3'pad=0 strand=- repeatMasking=none	0.00392635	99	GAPGPDGNNGATGATGPAGGAGEKGEQGPSGAPGFQGLPGPAGAAGEAGKPGDR	Oxidation(P)@5; Oxidation(P)@33; Oxidation(P)@39; Oxidation(P)@51		missed K-G@24	0.0117004	4715.16	1179.8	4715.15	1179.79	4	2.1.1.188.45	13.5546	1178.6	13.62	0.22
2	166.49	166.49	80.85	79.94	78.88	dicLab1_genemodels_DLAgn_00200090_1	| collagen type i alpha 2 | COL1A2 | - range=LG9:11147857-11162884 5'pad=0 3'pad=0 strand=- repeatMasking=none	0.00174066	99	GPIGLLGFVGLPGAR	Oxidation(P)@12		cleaved G-G@N-term	-0.00161623	1438.83	720.421	1438.83	720.422	2	4.1.1.564.11	40.6337	326.78	40.68	0.22
2	166.49	166.49	80.85	79.94	78.88	dicLab1_genemodels_DLAgn_00200090_1	| collagen type i alpha 2 | COL1A2 | - range=LG9:11147857-11162884 5'pad=0 3'pad=0 strand=- repeatMasking=none	0.00130484	99	LLGFVGLPGAR	Oxidation(P)@8		cleaved G-L@N-term	0.00236742	1114.65	558.333	1114.65	558.332	2	1.1.1.401.7	28.9262	220.56	28.96	0.22
2	166.49	166.49	80.85	79.94	78.88	dicLab1_genemodels_DLAgn_00200090_1	| collagen type i alpha 2 | COL1A2 | - range=LG9:11147857-11162884 5'pad=0 3'pad=0 strand=- repeatMasking=none	0.000434512	99	EGNTGNDGPPGRPGAPGFK	Glu->pyro-Glu@N-term; Oxidation(P)@10; Oxidation(P)@13; Oxidation(P)@16			-0.00074699	1853.83	927.922	1853.83	927.922	2	1.1.1.78.46	5.44715	1191.98	5.44	0.22
3	161.68	161.68	72.98	69.04	67.73	dicLab1_genemodels_DLAgn_00196080_1	| collagen type i alpha 1 | COL1A1 | - range=LG8:21426354-21445521 5'pad=0 3'pad=0 strand=+ repeatMasking=none	2	99	ALLLQGSNEIEIR				0.000955946	1454.81	728.412	1454.81	728.412	2	3.1.1.372.29	26.3978	749.61	26.41	0.15
3	161.68	161.68	72.98	69.04	67.73	dicLab1_genemodels_DLAgn_00196080_1	| collagen type i alpha 1 | COL1A1 | - range=LG8:21426354-21445521 5'pad=0 3'pad=0 strand=+ repeatMasking=none	2	99	APDPFR				0.00254863	701.352	351.683	701.35	351.682	2	4.1.1.119.2	8.17788	22933.6	8.3	0.15
3	161.68	161.68	72.98	69.04	67.73	dicLab1_genemodels_DLAgn_00196080_1	| collagen type i alpha 1 | COL1A1 | - range=LG8:21426354-21445521 5'pad=0 3'pad=0 strand=+ repeatMasking=none	2	99	DGDVGAPGPSGPAGPAGER	Oxidation(P)@7			0.0008208	1678.76	840.385	1678.75	840.385	2	3.1.1.96.33	6.2535	3525.85	6.33	0.15
3	161.68	161.68	72.98	69.04	67.73	dicLab1_genemodels_DLAgn_00196080_1	| collagen type i alpha 1 | COL1A1 | - range=LG8:21426354-21445521 5'pad=0 3'pad=0 strand=+ repeatMasking=none	2	99	DGMTGLPGPTGPSGPR	Oxidation(M)@3			-0.00303143	1511.7	756.858	1511.7	756.859	2	2.1.1.191.34	13.7646	2678.64	13.41	0.73
3	161.68	161.68	72.98	69.04	67.73	dicLab1_genemodels_DLAgn_00196080_1	| collagen type i alpha 1 | COL1A1 | - range=LG8:21426354-21445521 5'pad=0 3'pad=0 strand=+ repeatMasking=none	2	99	EGTPGNEGAAGR				-0.000526045	1114.5	558.257	1114.5	558.257	2	4.1.1.34.9	2.0465	3143.4	2.14	0.22
3	161.68	161.68	72.98	69.04	67.73	dicLab1_genemodels_DLAgn_00196080_1	| collagen type i alpha 1 | COL1A1 | - range=LG8:21426354-21445521 5'pad=0 3'pad=0 strand=+ repeatMasking=none	2	99	EPGAAGPVGPSGAR	Propionamide@N-term		cleaved G-E@N-term	-0.000429117	1292.65	647.331	1292.65	647.331	2	7.1.1.112.24	7.70905	4776.92	7.73	0.22
3	161.68	161.68	72.98	69.04	67.73	dicLab1_genemodels_DLAgn_00196080_1	| collagen type i alpha 1 | COL1A1 | - range=LG8:21426354-21445521 5'pad=0 3'pad=0 strand=+ repeatMasking=none	2	99	ETGPAGPAGPAGPAGPR	Propionamide@N-term		cleaved G-E@N-term	-0.000970191	1529.76	765.886	1529.76	765.887	2	7.1.1.131.31	9.08325	11510.8	9.1	0.14
3	161.68	161.68	72.98	69.04	67.73	dicLab1_genemodels_DLAgn_00196080_1	| collagen type i alpha 1 | COL1A1 | - range=LG8:21426354-21445521 5'pad=0 3'pad=0 strand=+ repeatMasking=none	2	99	GAPGPVGPAGAR				0.00195333	1005.54	503.776	1005.54	503.775	2	7.1.1.87.12	5.87085	10981.3	5.83	0.22
3	161.68	161.68	72.98	69.04	67.73	dicLab1_genemodels_DLAgn_00196080_1	| collagen type i alpha 1 | COL1A1 | - range=LG8:21426354-21445521 5'pad=0 3'pad=0 strand=+ repeatMasking=none	2	99	GAPGVVGPK	Oxidation(P)@3			0.00287933	796.447	399.231	796.444	399.229	2	7.1.1.69.6	4.56343	8444.57	4.6	0.22
3	161.68	161.68	72.98	69.04	67.73	dicLab1_genemodels_DLAgn_00196080_1	| collagen type i alpha 1 | COL1A1 | - range=LG8:21426354-21445521 5'pad=0 3'pad=0 strand=+ repeatMasking=none	2	99	GASGLPGLR	Oxidation(P)@6			0.000556315	842.462	422.238	842.461	422.238	2	7.1.1.141.2	9.7661	95097.4	9.54	0.22
3	161.68	161.68	72.98	69.04	67.73	dicLab1_genemodels_DLAgn_00196080_1	| collagen type i alpha 1 | COL1A1 | - range=LG8:21426354-21445521 5'pad=0 3'pad=0 strand=+ repeatMasking=none	2	99	GATGEPGR				0.00164892	743.358	372.686	743.356	372.685	2	7.1.1.18.5	0.86045	1682.19	0.92	0.22
3	161.68	161.68	72.98	69.04	67.73	dicLab1_genemodels_DLAgn_00196080_1	| collagen type i alpha 1 | COL1A1 | - range=LG8:21426354-21445521 5'pad=0 3'pad=0 strand=+ repeatMasking=none	2	99	GDAGAPGTPGAQGPPGLQGMPGER	Oxidation(P)@6; Oxidation(P)@9; Oxidation(P)@15; Oxidation(P)@21			0.00175202	2238	747.007	2238	747.006	3	2.1.1.151.40	10.8422	27224.1	10.94	0.22
3	161.68	161.68	72.98	69.04	67.73	dicLab1_genemodels_DLAgn_00196080_1	| collagen type i alpha 1 | COL1A1 | - range=LG8:21426354-21445521 5'pad=0 3'pad=0 strand=+ repeatMasking=none	2	99	GDAGPPGAAGPTGAPGPQGPVGN	Oxidation(P)@6; Oxidation(P)@15		cleaved N-T@C-term	-0.00585306	1929.88	965.945	1929.88	965.948	2	7.1.1.138.22	9.59895	720.05	9.59	0.22
3	161.68	161.68	72.98	69.04	67.73	dicLab1_genemodels_DLAgn_00196080_1	| collagen type i alpha 1 | COL1A1 | - range=LG8:21426354-21445521 5'pad=0 3'pad=0 strand=+ repeatMasking=none	2	99	GDAGPPGAAGPTGAPGPQGPVGNTGAK	Oxidation(P)@6; Oxidation(P)@15			0.00205052	2287.09	763.369	2287.08	763.368	3	7.1.1.121.13	8.35623	41250.2	8.08	0.22
3	161.68	161.68	72.98	69.04	67.73	dicLab1_genemodels_DLAgn_00196080_1	| collagen type i alpha 1 | COL1A1 | - range=LG8:21426354-21445521 5'pad=0 3'pad=0 strand=+ repeatMasking=none	2	99	GDAGPQGAR				0.000426564	827.389	414.702	827.389	414.702	2	5.1.1.21.8	0.89155	302.92	0.92	0.22
3	161.68	161.68	72.98	69.04	67.73	dicLab1_genemodels_DLAgn_00196080_1	| collagen type i alpha 1 | COL1A1 | - range=LG8:21426354-21445521 5'pad=0 3'pad=0 strand=+ repeatMasking=none	2	99	GDKGETGEAGER			missed K-G@3	0.0110394	1204.54	603.279	1204.53	603.273	2	2.1.1.10.13	0.5843	8.30211
3	161.68	161.68	72.98	69.04	67.73	dicLab1_genemodels_DLAgn_00196080_1	| collagen type i alpha 1 | COL1A1 | - range=LG8:21426354-21445521 5'pad=0 3'pad=0 strand=+ repeatMasking=none	2	99	GDRGESGPSGASGAPGPPGAPGPVGPAGK			missed R-G@3	0.00231298	2440.18	814.399	2440.17	814.398	3	2.1.1.134.36	9.61385	7243.88	9.62	0.15
3	161.68	161.68	72.98	69.04	67.73	dicLab1_genemodels_DLAgn_00196080_1	| collagen type i alpha 1 | COL1A1 | - range=LG8:21426354-21445521 5'pad=0 3'pad=0 strand=+ repeatMasking=none	2	99	GDSGPAGPK				0.0019172	784.373	393.194	784.372	393.193	2	4.1.1.20.3	0.997017	530.52	1.12	0.29
3	161.68	161.68	72.98	69.04	67.73	dicLab1_genemodels_DLAgn_00196080_1	| collagen type i alpha 1 | COL1A1 | - range=LG8:21426354-21445521 5'pad=0 3'pad=0 strand=+ repeatMasking=none	2	99	GDSGPAGPKGESGAPGENGTPGAMGPR	Oxidation(P)@8; Oxidation(P)@21		missed K-G@9	0.00416774	2439.08	814.033	2439.07	814.031	3	7.1.1.85.42	5.7623	1143.77	5.71	0.14
3	161.68	161.68	72.98	69.04	67.73	dicLab1_genemodels_DLAgn_00196080_1	| collagen type i alpha 1 | COL1A1 | - range=LG8:21426354-21445521 5'pad=0 3'pad=0 strand=+ repeatMasking=none	2	99	GDVGAPGPSGPAGPAGER	Oxidation(P)@6		cleaved D-G@N-term	-0.00354638	1563.72	782.869	1563.73	782.871	2	7.1.1.86.44	5.8344	616.78	5.84	0.22
3	161.68	161.68	72.98	69.04	67.73	dicLab1_genemodels_DLAgn_00196080_1	| collagen type i alpha 1 | COL1A1 | - range=LG8:21426354-21445521 5'pad=0 3'pad=0 strand=+ repeatMasking=none	2	99	GEAGDNGAK				-0.000372414	817.356	409.685	817.357	409.686	2	4.1.1.12.3	0.4255	4.01673
3	161.68	161.68	72.98	69.04	67.73	dicLab1_genemodels_DLAgn_00196080_1	| collagen type i alpha 1 | COL1A1 | - range=LG8:21426354-21445521 5'pad=0 3'pad=0 strand=+ repeatMasking=none	2	99	GEAGPPGPAGF	Oxidation(P)@6		cleaved F-A@C-term	0.00407789	971.439	486.727	971.435	486.725	2	2.1.1.191.12	13.7365	659.83	13.78	0.29
3	161.68	161.68	72.98	69.04	67.73	dicLab1_genemodels_DLAgn_00196080_1	| collagen type i alpha 1 | COL1A1 | - range=LG8:21426354-21445521 5'pad=0 3'pad=0 strand=+ repeatMasking=none	2	99	GEAGPPGPAGFAGPPGNDGQPGAK	Oxidation(P)@15			-0.00242806	2117.97	706.999	2117.98	707	3	2.1.1.172.37	12.3717	10181.4	12.69	0.29
3	161.68	161.68	72.98	69.04	67.73	dicLab1_genemodels_DLAgn_00196080_1	| collagen type i alpha 1 | COL1A1 | - range=LG8:21426354-21445521 5'pad=0 3'pad=0 strand=+ repeatMasking=none	2	99	GEGGAPGVQGPPGPSGEEGK	Oxidation(P)@6			-0.0106466	1778.8	890.405	1778.81	890.411	2	7.1.1.89.34	6.05433	182.97	6.05	0.14
3	161.68	161.68	72.98	69.04	67.73	dicLab1_genemodels_DLAgn_00196080_1	| collagen type i alpha 1 | COL1A1 | - range=LG8:21426354-21445521 5'pad=0 3'pad=0 strand=+ repeatMasking=none	2	99	GEGGAPGVQGPPGPSGEEGKR	Oxidation(P)@6		missed K-R@20	-0.00171805	1934.91	645.976	1934.91	645.977	3	7.1.1.78.21	5.24082	4145.48	5.25	0.14
3	161.68	161.68	72.98	69.04	67.73	dicLab1_genemodels_DLAgn_00196080_1	| collagen type i alpha 1 | COL1A1 | - range=LG8:21426354-21445521 5'pad=0 3'pad=0 strand=+ repeatMasking=none	2	99	GEPGAAGGR	Oxidation(P)@3			0.00323719	786.365	394.19	786.362	394.188	2	7.1.1.15.7	0.65945	5.83714
3	161.68	161.68	72.98	69.04	67.73	dicLab1_genemodels_DLAgn_00196080_1	| collagen type i alpha 1 | COL1A1 | - range=LG8:21426354-21445521 5'pad=0 3'pad=0 strand=+ repeatMasking=none	2	99	GEPGAAGPVGPSGAR				-0.000978721	1278.63	640.323	1278.63	640.323	2	4.1.1.84.28	5.6686	12218.6	5.7	0.22
3	161.68	161.68	72.98	69.04	67.73	dicLab1_genemodels_DLAgn_00196080_1	| collagen type i alpha 1 | COL1A1 | - range=LG8:21426354-21445521 5'pad=0 3'pad=0 strand=+ repeatMasking=none	2	99	GEPGNPGPAGAAGPSGNPGTDGATGAK	Oxidation(P)@3; Oxidation(P)@18			-0.00136285	2293.02	1147.52	2293.02	1147.52	2	7.1.1.78.29	5.25585	3637.82	5.31	0.14
3	161.68	161.68	72.98	69.04	67.73	dicLab1_genemodels_DLAgn_00196080_1	| collagen type i alpha 1 | COL1A1 | - range=LG8:21426354-21445521 5'pad=0 3'pad=0 strand=+ repeatMasking=none	2	99	GEQGPAGGPGFQGLPGPQGATGEAGK	Oxidation(P)@9; Oxidation(P)@15			-0.000713927	2353.09	785.371	2353.09	785.372	3	2.1.1.207.19	14.9338	64035.8	14.07	0.22
3	161.68	161.68	72.98	69.04	67.73	dicLab1_genemodels_DLAgn_00196080_1	| collagen type i alpha 1 | COL1A1 | - range=LG8:21426354-21445521 5'pad=0 3'pad=0 strand=+ repeatMasking=none	2	99	GESGAPGENGTPGAMGPR	Oxidation(P)@12			-0.00205012	1656.71	829.364	1656.72	829.365	2	7.1.1.82.42	5.5445	5270.73	5.54	0.14
3	161.68	161.68	72.98	69.04	67.73	dicLab1_genemodels_DLAgn_00196080_1	| collagen type i alpha 1 | COL1A1 | - range=LG8:21426354-21445521 5'pad=0 3'pad=0 strand=+ repeatMasking=none	2	99	GESGPSGASGAPGPPGAPGPVGPAGK				0.000564219	2112.02	705.015	2112.02	705.015	3	2.1.1.159.31	11.4238	8434.05	11.44	0.15
3	161.68	161.68	72.98	69.04	67.73	dicLab1_genemodels_DLAgn_00196080_1	| collagen type i alpha 1 | COL1A1 | - range=LG8:21426354-21445521 5'pad=0 3'pad=0 strand=+ repeatMasking=none	2	99	GETGEAGER				-0.00105097	904.388	453.201	904.389	453.202	2	1.1.1.12.10	0.651267	4.01673
3	161.68	161.68	72.98	69.04	67.73	dicLab1_genemodels_DLAgn_00196080_1	| collagen type i alpha 1 | COL1A1 | - range=LG8:21426354-21445521 5'pad=0 3'pad=0 strand=+ repeatMasking=none	2	99	GETGPAGPAGPAGPAGPR				-0.00056056	1515.74	758.879	1515.74	758.879	2	3.1.1.111.40	7.34545	3970.55	7.35	0.15
3	161.68	161.68	72.98	69.04	67.73	dicLab1_genemodels_DLAgn_00196080_1	| collagen type i alpha 1 | COL1A1 | - range=LG8:21426354-21445521 5'pad=0 3'pad=0 strand=+ repeatMasking=none	2	99	GETGPAGR				-0.00213234	743.354	372.684	743.356	372.685	2	8.1.1.16.3	0.905067	1380.25	0.95	0.22
3	161.68	161.68	72.98	69.04	67.73	dicLab1_genemodels_DLAgn_00196080_1	| collagen type i alpha 1 | COL1A1 | - range=LG8:21426354-21445521 5'pad=0 3'pad=0 strand=+ repeatMasking=none	2	99	GFPGLPGPSGEAGK	Oxidation(P)@3; Oxidation(P)@6			-0.00129876	1301.62	651.819	1301.63	651.82	2	2.1.1.184.38	13.2469	62349.4	13.41	0.36
3	161.68	161.68	72.98	69.04	67.73	dicLab1_genemodels_DLAgn_00196080_1	| collagen type i alpha 1 | COL1A1 | - range=LG8:21426354-21445521 5'pad=0 3'pad=0 strand=+ repeatMasking=none	2	99	GFPGSDGSAGPK	Oxidation(P)@3			0.00178599	1091.49	546.752	1091.49	546.751	2	7.1.1.75.22	5.01318	42090	5.12	0.14
3	161.68	161.68	72.98	69.04	67.73	dicLab1_genemodels_DLAgn_00196080_1	| collagen type i alpha 1 | COL1A1 | - range=LG8:21426354-21445521 5'pad=0 3'pad=0 strand=+ repeatMasking=none	2	99	GFSGLDGAK				0.000496785	850.419	426.217	850.418	426.217	2	4.1.1.114.7	7.81958	5399.17	7.87	0.15
3	161.68	161.68	72.98	69.04	67.73	dicLab1_genemodels_DLAgn_00196080_1	| collagen type i alpha 1 | COL1A1 | - range=LG8:21426354-21445521 5'pad=0 3'pad=0 strand=+ repeatMasking=none	2	99	GFSGLDGAKGDSGPAGPK			missed K-G@9	-0.00494337	1616.77	539.932	1616.78	539.934	3	1.1.1.124.9	8.75195	1714.56	8.72	0.14
3	161.68	161.68	72.98	69.04	67.73	dicLab1_genemodels_DLAgn_00196080_1	| collagen type i alpha 1 | COL1A1 | - range=LG8:21426354-21445521 5'pad=0 3'pad=0 strand=+ repeatMasking=none	2	99	GFTGMQGPPGPAGSSGEQGPAGTPGPAGPR	Oxidation(M)@5			0.000571621	2692.23	898.418	2692.23	898.417	3	2.1.1.182.58	13.117	7870.68	13.2	0.15
3	161.68	161.68	72.98	69.04	67.73	dicLab1_genemodels_DLAgn_00196080_1	| collagen type i alpha 1 | COL1A1 | - range=LG8:21426354-21445521 5'pad=0 3'pad=0 strand=+ repeatMasking=none	2	99	GIVGLPGQR				-0.00114264	895.523	448.769	895.524	448.769	2	2.1.1.196.4	14.0915	1489.38	14.07	0.14
3	161.68	161.68	72.98	69.04	67.73	dicLab1_genemodels_DLAgn_00196080_1	| collagen type i alpha 1 | COL1A1 | - range=LG8:21426354-21445521 5'pad=0 3'pad=0 strand=+ repeatMasking=none	2	99	GLTGPIGLPGPAGAPGDK	Oxidation(P)@9; Oxidation(P)@15			-0.000557662	1605.84	803.925	1605.84	803.925	2	3.1.1.287.36	20.1976	1617.93	20.26	0.22
3	161.68	161.68	72.98	69.04	67.73	dicLab1_genemodels_DLAgn_00196080_1	| collagen type i alpha 1 | COL1A1 | - range=LG8:21426354-21445521 5'pad=0 3'pad=0 strand=+ repeatMasking=none	2	99	GLTGPIGLPGPAGAPGDKGEPGAAGPVGPSGAR	Oxidation(P)@9; Oxidation(P)@15; Oxidation(P)@21		missed K-G@18	-0.00213541	2882.45	961.824	2882.45	961.825	3	3.1.1.289.41	20.3454	3745.27	20.43	0.15
3	161.68	161.68	72.98	69.04	67.73	dicLab1_genemodels_DLAgn_00196080_1	| collagen type i alpha 1 | COL1A1 | - range=LG8:21426354-21445521 5'pad=0 3'pad=0 strand=+ repeatMasking=none	2	99	GMTGSPGSPGPDGK	Oxidation(P)@6; Oxidation(P)@9; Dehydrated(D)@12			-0.00277908	1257.53	629.771	1257.53	629.772	2	7.1.1.57.9	3.71953	95.06	3.73	0.22
3	161.68	161.68	72.98	69.04	67.73	dicLab1_genemodels_DLAgn_00196080_1	| collagen type i alpha 1 | COL1A1 | - range=LG8:21426354-21445521 5'pad=0 3'pad=0 strand=+ repeatMasking=none	2	99	GNDGAAGAAGPPGPTGPAGPPGFPGGPGSK	Oxidation(P)@21; Oxidation(P)@24; Oxidation(P)@27			-0.00205606	2517.15	840.057	2517.15	840.058	3	2.1.1.185.42	13.3303	2569.33	13.34	0.15
3	161.68	161.68	72.98	69.04	67.73	dicLab1_genemodels_DLAgn_00196080_1	| collagen type i alpha 1 | COL1A1 | - range=LG8:21426354-21445521 5'pad=0 3'pad=0 strand=+ repeatMasking=none	2	99	GNPGAAGVAGAPGFPGPR	Oxidation(P)@12; Oxidation(P)@15			-0.000569756	1580.77	791.392	1580.77	791.392	2	2.1.1.161.47	11.5808	6931.68	11.6	0.22
3	161.68	161.68	72.98	69.04	67.73	dicLab1_genemodels_DLAgn_00196080_1	| collagen type i alpha 1 | COL1A1 | - range=LG8:21426354-21445521 5'pad=0 3'pad=0 strand=+ repeatMasking=none	2	99	GNTGEAGAPGAK	Oxidation(P)@9			0.000143132	1044.48	523.249	1044.48	523.249	2	7.1.1.17.13	0.818683	6.09527
3	161.68	161.68	72.98	69.04	67.73	dicLab1_genemodels_DLAgn_00196080_1	| collagen type i alpha 1 | COL1A1 | - range=LG8:21426354-21445521 5'pad=0 3'pad=0 strand=+ repeatMasking=none	2	99	GPAGALGIR				0.00198216	810.473	406.244	810.471	406.243	2	2.1.1.185.4	13.2896	459.43	13.34	0.66
3	161.68	161.68	72.98	69.04	67.73	dicLab1_genemodels_DLAgn_00196080_1	| collagen type i alpha 1 | COL1A1 | - range=LG8:21426354-21445521 5'pad=0 3'pad=0 strand=+ repeatMasking=none	2	99	GPAGPPGATGFPGAAGR	Oxidation(P)@12			-0.00499135	1452.71	727.36	1452.71	727.363	2	2.1.1.148.26	10.6265	1712.72	10.64	0.29
3	161.68	161.68	72.98	69.04	67.73	dicLab1_genemodels_DLAgn_00196080_1	| collagen type i alpha 1 | COL1A1 | - range=LG8:21426354-21445521 5'pad=0 3'pad=0 strand=+ repeatMasking=none	2	99	GPAGSAGSAGK				0.00655928	858.426	430.22	858.42	430.217	2	4.1.1.12.4	0.432533	4.01673
3	161.68	161.68	72.98	69.04	67.73	dicLab1_genemodels_DLAgn_00196080_1	| collagen type i alpha 1 | COL1A1 | - range=LG8:21426354-21445521 5'pad=0 3'pad=0 strand=+ repeatMasking=none	2	99	GPAGSAGSAGKDGMTGLPGPTGPSGPR			missed K-D@11	-0.00402015	2336.11	779.712	2336.12	779.713	3	4.1.1.175.45	12.2888	3717.59	12.24	0.22
3	161.68	161.68	72.98	69.04	67.73	dicLab1_genemodels_DLAgn_00196080_1	| collagen type i alpha 1 | COL1A1 | - range=LG8:21426354-21445521 5'pad=0 3'pad=0 strand=+ repeatMasking=none	2	99	GPEGPAGSR				0.00207512	826.395	414.205	826.393	414.204	2	4.1.1.28.5	1.60155	3463.43	1.7	0.22
3	161.68	161.68	72.98	69.04	67.73	dicLab1_genemodels_DLAgn_00196080_1	| collagen type i alpha 1 | COL1A1 | - range=LG8:21426354-21445521 5'pad=0 3'pad=0 strand=+ repeatMasking=none	2	99	GPPGPMGPPGLAGAPGEPGR	Oxidation(M)@6; Oxidation(P)@15			0.0156364	1799.88	600.967	1799.86	600.961	3	2.1.1.182.35	13.0969	1351.31	13.2	0.58
3	161.68	161.68	72.98	69.04	67.73	dicLab1_genemodels_DLAgn_00196080_1	| collagen type i alpha 1 | COL1A1 | - range=LG8:21426354-21445521 5'pad=0 3'pad=0 strand=+ repeatMasking=none	2	99	GPPGSPGASGPQGFTGPPGEPGEAGASGPMGPR	Oxidation(P)@3; Oxidation(P)@17; Oxidation(P)@21; Oxidation(M)@30			0.0252035	2978.34	993.786	2978.31	993.777	3	2.1.1.175.42	12.6053	42.6825
3	161.68	161.68	72.98	69.04	67.73	dicLab1_genemodels_DLAgn_00196080_1	| collagen type i alpha 1 | COL1A1 | - range=LG8:21426354-21445521 5'pad=0 3'pad=0 strand=+ repeatMasking=none	2	99	GPSGPQGAAGAPGPK	Oxidation(P)@12			0.00257756	1263.62	632.819	1263.62	632.818	2	3.1.1.67.18	4.13218	1343.48	4.14	0.15
3	161.68	161.68	72.98	69.04	67.73	dicLab1_genemodels_DLAgn_00196080_1	| collagen type i alpha 1 | COL1A1 | - range=LG8:21426354-21445521 5'pad=0 3'pad=0 strand=+ repeatMasking=none	2	99	GPSGPQGAR				0.00010876	825.409	413.712	825.409	413.712	2	7.1.1.25.5	1.38605	2943.28	1.34	0.66
3	161.68	161.68	72.98	69.04	67.73	dicLab1_genemodels_DLAgn_00196080_1	| collagen type i alpha 1 | COL1A1 | - range=LG8:21426354-21445521 5'pad=0 3'pad=0 strand=+ repeatMasking=none	2	99	GQPGVMGFPGPK	Oxidation(P)@3; Oxidation(P)@11			-0.00156406	1202.57	602.294	1202.58	602.295	2	2.1.1.210.35	15.1383	5279.02	15.3	0.65
3	161.68	161.68	72.98	69.04	67.73	dicLab1_genemodels_DLAgn_00196080_1	| collagen type i alpha 1 | COL1A1 | - range=LG8:21426354-21445521 5'pad=0 3'pad=0 strand=+ repeatMasking=none	2	99	GSPGADGSPGSSGLPGPQGIAGQR	Oxidation(P)@9; Oxidation(P)@15			0.00278232	2138	1070.01	2138	1070.01	2	2.1.1.149.48	10.7091	5275.74	10.86	0.15
3	161.68	161.68	72.98	69.04	67.73	dicLab1_genemodels_DLAgn_00196080_1	| collagen type i alpha 1 | COL1A1 | - range=LG8:21426354-21445521 5'pad=0 3'pad=0 strand=+ repeatMasking=none	2	99	GSPGSSGLPGPQGIAGQR	Oxidation(P)@3; Oxidation(P)@9		cleaved D-G@N-term	0.00508568	1653.81	827.913	1653.81	827.911	2	8.1.1.143.32	10.1872	580.88	10.26	0.22
3	161.68	161.68	72.98	69.04	67.73	dicLab1_genemodels_DLAgn_00196080_1	| collagen type i alpha 1 | COL1A1 | - range=LG8:21426354-21445521 5'pad=0 3'pad=0 strand=+ repeatMasking=none	2	99	GTDGAPGK				0.00260704	701.337	351.676	701.334	351.674	2	4.1.1.16.2	0.706417	4.01673
3	161.68	161.68	72.98	69.04	67.73	dicLab1_genemodels_DLAgn_00196080_1	| collagen type i alpha 1 | COL1A1 | - range=LG8:21426354-21445521 5'pad=0 3'pad=0 strand=+ repeatMasking=none	2	99	GVMGPTGLAGAPGK				-0.000406957	1211.63	606.824	1211.63	606.824	2	2.1.1.190.20	13.6761	13096.1	13.41	0.22
3	161.68	161.68	72.98	69.04	67.73	dicLab1_genemodels_DLAgn_00196080_1	| collagen type i alpha 1 | COL1A1 | - range=LG8:21426354-21445521 5'pad=0 3'pad=0 strand=+ repeatMasking=none	2	99	GVMGPTGLAGAPGKDGDVGAPGPSGPAGPAGER	Oxidation(P)@12; Oxidation(P)@21		missed K-D@14	0.00229136	2888.37	963.799	2888.37	963.798	3	2.1.1.209.22	15.0804	2197.77	15.08	0.14
3	161.68	161.68	72.98	69.04	67.73	dicLab1_genemodels_DLAgn_00196080_1	| collagen type i alpha 1 | COL1A1 | - range=LG8:21426354-21445521 5'pad=0 3'pad=0 strand=+ repeatMasking=none	2	99	MGPAGAAGQDGR			cleaved R-P@C-term	0.000334664	1086.49	544.251	1086.49	544.251	2	7.1.1.66.11	4.3515	16225.2	4.39	0.22
3	161.68	161.68	72.98	69.04	67.73	dicLab1_genemodels_DLAgn_00196080_1	| collagen type i alpha 1 | COL1A1 | - range=LG8:21426354-21445521 5'pad=0 3'pad=0 strand=+ repeatMasking=none	2	99	MGPAGAAGQDGRPGPPGAVGAR	Oxidation(M)@1; Oxidation(P)@13; Oxidation(P)@16			-0.00083504	1993.94	665.653	1993.94	665.654	3	7.1.1.84.19	5.6742	1294.19	5.63	0.29
3	161.68	161.68	72.98	69.04	67.73	dicLab1_genemodels_DLAgn_00196080_1	| collagen type i alpha 1 | COL1A1 | - range=LG8:21426354-21445521 5'pad=0 3'pad=0 strand=+ repeatMasking=none	2	99	NGDRGETGPAGPAGPAGPAGPR			missed R-G@4	-0.00126491	1957.93	653.652	1957.94	653.652	3	3.1.1.94.31	6.10087	2495.26	6.1	0.15
3	161.68	161.68	72.98	69.04	67.73	dicLab1_genemodels_DLAgn_00196080_1	| collagen type i alpha 1 | COL1A1 | - range=LG8:21426354-21445521 5'pad=0 3'pad=0 strand=+ repeatMasking=none	2	99	NSVAYMDASVGNLK				-0.00216558	1467.7	734.858	1467.7	734.859	2	2.1.1.250.39	18.0668	852.96	18.15	0.29
3	161.68	161.68	72.98	69.04	67.73	dicLab1_genemodels_DLAgn_00196080_1	| collagen type i alpha 1 | COL1A1 | - range=LG8:21426354-21445521 5'pad=0 3'pad=0 strand=+ repeatMasking=none	2	99	PGPPGAVGAR	Oxidation(P)@1; Oxidation(P)@4		cleaved R-P@N-term	-0.0012605	909.466	455.74	909.467	455.741	2	7.1.1.60.5	3.91207	8177.46	4.03	0.15
3	161.68	161.68	72.98	69.04	67.73	dicLab1_genemodels_DLAgn_00196080_1	| collagen type i alpha 1 | COL1A1 | - range=LG8:21426354-21445521 5'pad=0 3'pad=0 strand=+ repeatMasking=none	2	99	QGPSGPGGER	Gln->pyro-Glu@N-term			0.00246549	923.412	462.713	923.41	462.712	2	4.1.1.66.11	4.34637	3632.82	4.39	0.15
3	161.68	161.68	72.98	69.04	67.73	dicLab1_genemodels_DLAgn_00196080_1	| collagen type i alpha 1 | COL1A1 | - range=LG8:21426354-21445521 5'pad=0 3'pad=0 strand=+ repeatMasking=none	2	99	SGEMGPAGPPGPPGPPGAPGAPGGGFDLGFISQPQEK	Oxidation(P)@22			-0.000180118	3427.61	1143.55	3427.61	1143.55	3	1.1.1.480.19	34.7301	12.3392
3	161.68	161.68	72.98	69.04	67.73	dicLab1_genemodels_DLAgn_00196080_1	| collagen type i alpha 1 | COL1A1 | - range=LG8:21426354-21445521 5'pad=0 3'pad=0 strand=+ repeatMasking=none	2	99	SGEQGLPGEAGAPGPAGAR	Oxidation(P)@15			0.0043099	1693.81	847.91	1693.8	847.908	2	3.1.1.124.34	8.2953	2050.7	8.36	0.22
3	161.68	161.68	72.98	69.04	67.73	dicLab1_genemodels_DLAgn_00196080_1	| collagen type i alpha 1 | COL1A1 | - range=LG8:21426354-21445521 5'pad=0 3'pad=0 strand=+ repeatMasking=none	2	99	SLSQQIEQIR				0.00178967	1200.65	601.331	1200.65	601.33	2	9.1.1.223.26	15.7041	840.63	15.66	0.22
3	161.68	161.68	72.98	69.04	67.73	dicLab1_genemodels_DLAgn_00196080_1	| collagen type i alpha 1 | COL1A1 | - range=LG8:21426354-21445521 5'pad=0 3'pad=0 strand=+ repeatMasking=none	2	99	SPVMPVPGPMGPMGPR				0.00155226	1605.78	803.899	1605.78	803.899	2	7.1.1.388.13	27.7287	5416.74	27.82	0.22
3	161.68	161.68	72.98	69.04	67.73	dicLab1_genemodels_DLAgn_00196080_1	| collagen type i alpha 1 | COL1A1 | - range=LG8:21426354-21445521 5'pad=0 3'pad=0 strand=+ repeatMasking=none	2	99	TGASGAAGAR				0.000409466	817.405	409.71	817.404	409.709	2	4.1.1.15.7	0.64655	4.01673
3	161.68	161.68	72.98	69.04	67.73	dicLab1_genemodels_DLAgn_00196080_1	| collagen type i alpha 1 | COL1A1 | - range=LG8:21426354-21445521 5'pad=0 3'pad=0 strand=+ repeatMasking=none	2	99	TGEIGASGPPGPSGEK	Oxidation(P)@10			0.000172909	1455.68	728.849	1455.68	728.849	2	3.1.1.86.30	5.51877	2584.48	5.52	0.15
3	161.68	161.68	72.98	69.04	67.73	dicLab1_genemodels_DLAgn_00196080_1	| collagen type i alpha 1 | COL1A1 | - range=LG8:21426354-21445521 5'pad=0 3'pad=0 strand=+ repeatMasking=none	2	99	TGEPGLPGAK	Oxidation(P)@4; Oxidation(P)@7			0.000955092	957.478	479.746	957.477	479.746	2	3.1.1.73.22	4.55348	1061.31	4.58	0.22
3	161.68	161.68	72.98	69.04	67.73	dicLab1_genemodels_DLAgn_00196080_1	| collagen type i alpha 1 | COL1A1 | - range=LG8:21426354-21445521 5'pad=0 3'pad=0 strand=+ repeatMasking=none	2	99	TGGSCTLDGQVFADR	Propionamide(C)@5			0.0029061	1596.72	799.369	1596.72	799.367	2	4.1.1.224.42	15.8436	8759.99	15.71	0.15
3	161.68	161.68	72.98	69.04	67.73	dicLab1_genemodels_DLAgn_00196080_1	| collagen type i alpha 1 | COL1A1 | - range=LG8:21426354-21445521 5'pad=0 3'pad=0 strand=+ repeatMasking=none	2	99	TGPPGEPGEAGASGPMGPR	Oxidation(P)@4; Oxidation(P)@7		cleaved F-T@N-term	0.00809851	1752.78	877.398	1752.77	877.394	2	8.1.1.97.34	6.83848	1309.29	6.85	0.15
3	161.68	161.68	72.98	69.04	67.73	dicLab1_genemodels_DLAgn_00196080_1	| collagen type i alpha 1 | COL1A1 | - range=LG8:21426354-21445521 5'pad=0 3'pad=0 strand=+ repeatMasking=none	2	99	VGAPGPSGPAGPAGER	Oxidation(P)@4		cleaved D-V@N-term	0.00217936	1391.68	696.848	1391.68	696.847	2	7.1.1.82.34	5.53297	590.8	5.53	0.14
3	161.68	161.68	72.98	69.04	67.73	dicLab1_genemodels_DLAgn_00196080_1	| collagen type i alpha 1 | COL1A1 | - range=LG8:21426354-21445521 5'pad=0 3'pad=0 strand=+ repeatMasking=none	2	99	VGPPGPSGNPGPPGPAGPGGK	Oxidation(P)@4			-0.00153028	1765.87	589.632	1765.87	589.632	3	7.1.1.123.18	8.49398	6240.84	8.59	0.22
3	161.68	161.68	72.98	69.04	67.73	dicLab1_genemodels_DLAgn_00196080_1	| collagen type i alpha 1 | COL1A1 | - range=LG8:21426354-21445521 5'pad=0 3'pad=0 strand=+ repeatMasking=none	1.65758	99	GSPGSAGNEGAK	Oxidation(P)@3			0.00218265	1046.47	524.24	1046.46	524.239	2	4.1.1.13.6	0.5345	4.01673
3	161.68	161.68	72.98	69.04	67.73	dicLab1_genemodels_DLAgn_00196080_1	| collagen type i alpha 1 | COL1A1 | - range=LG8:21426354-21445521 5'pad=0 3'pad=0 strand=+ repeatMasking=none	0.673664	99	QMSGGYDDKSPVMPVPGPMGPMGPR	Gln->pyro-Glu@N-term		cleaved P-Q@N-term; missed K-S@9	0.000496775	2570.14	857.722	2570.14	857.721	3	4.1.1.436.28	31.3114	5198.03	31.47	0.22
3	161.68	161.68	72.98	69.04	67.73	dicLab1_genemodels_DLAgn_00196080_1	| collagen type i alpha 1 | COL1A1 | - range=LG8:21426354-21445521 5'pad=0 3'pad=0 strand=+ repeatMasking=none	0.00612309	99	PGEPGEAGASGPMGPR	Oxidation(P)@1		cleaved P-P@N-term	0.0052963	1481.66	741.838	1481.66	741.836	2	7.1.1.229.11	16.1555	815.43	16.33	0.22
3	161.68	161.68	72.98	69.04	67.73	dicLab1_genemodels_DLAgn_00196080_1	| collagen type i alpha 1 | COL1A1 | - range=LG8:21426354-21445521 5'pad=0 3'pad=0 strand=+ repeatMasking=none	0.00612309	97.64	QMSGGYDDK	Gln->pyro-Glu@N-term		cleaved P-Q@N-term	0.00287603	982.373	492.194	982.37	492.192	2	8.1.1.90.12	6.29902	207.43	6.26	0.15
3	161.68	161.68	72.98	69.04	67.73	dicLab1_genemodels_DLAgn_00196080_1	| collagen type i alpha 1 | COL1A1 | - range=LG8:21426354-21445521 5'pad=0 3'pad=0 strand=+ repeatMasking=none	0.00568285	99	GEAGDNGAKGDAGPPGAAGPTGAPGPQGPVGNTGAK	Deamidated(N)@6; Oxidation(P)@20; Oxidation(P)@24		missed K-G@9	0.0112385	3087.43	1030.15	3087.41	1030.14	3	1.1.1.94.38	6.60918	50.2248
3	161.68	161.68	72.98	69.04	67.73	dicLab1_genemodels_DLAgn_00196080_1	| collagen type i alpha 1 | COL1A1 | - range=LG8:21426354-21445521 5'pad=0 3'pad=0 strand=+ repeatMasking=none	0.00348833	99	ESGPSGASGAPGPPGAPGPVGPAGK	Propionamide@N-term		cleaved G-E@N-term	-0.00707563	2126.03	709.685	2126.04	709.687	3	7.1.1.188.25	13.195	1245.73	13.3	0.15
3	161.68	161.68	72.98	69.04	67.73	dicLab1_genemodels_DLAgn_00196080_1	| collagen type i alpha 1 | COL1A1 | - range=LG8:21426354-21445521 5'pad=0 3'pad=0 strand=+ repeatMasking=none	0.000434512	99	AGPPGAAGPTGAPGPQGPVGNTGAK	Oxidation(P)@4; Oxidation(P)@13		cleaved D-A@N-term	0.00246223	2115.04	706.02	2115.03	706.019	3	7.1.1.113.26	7.77902	702.82	7.71	0.22
3	161.68	161.68	72.98	69.04	67.73	dicLab1_genemodels_DLAgn_00196080_1	| collagen type i alpha 1 | COL1A1 | - range=LG8:21426354-21445521 5'pad=0 3'pad=0 strand=+ repeatMasking=none	0.000434512	99	AGPPGATGFPGAAGR	Oxidation(P)@4; Oxidation(P)@10		cleaved P-A@N-term	-0.00299735	1314.63	658.322	1314.63	658.323	2	1.1.1.105.23	7.38572	527.64	7.41	0.15
3	161.68	161.68	72.98	69.04	67.73	dicLab1_genemodels_DLAgn_00196080_1	| collagen type i alpha 1 | COL1A1 | - range=LG8:21426354-21445521 5'pad=0 3'pad=0 strand=+ repeatMasking=none	0.000434512	99	ESGAPGENGTPGAMGPR	Propionamide@N-term; Oxidation(P)@5; Oxidation(M)@14		cleaved G-E@N-term	-0.00627766	1686.72	844.367	1686.73	844.371	2	7.1.1.82.43	5.54502	1190.55	5.54	0.22
3	161.68	161.68	72.98	69.04	67.73	dicLab1_genemodels_DLAgn_00196080_1	| collagen type i alpha 1 | COL1A1 | - range=LG8:21426354-21445521 5'pad=0 3'pad=0 strand=+ repeatMasking=none	0.000434512	99	GMTGLPGPTGPSGPR	Oxidation(P)@6		cleaved D-G@N-term	-0.00748229	1396.67	699.342	1396.68	699.346	2	7.1.1.163.21	11.3903	771.28	11.42	0.22
3	161.68	161.68	72.98	69.04	67.73	dicLab1_genemodels_DLAgn_00196080_1	| collagen type i alpha 1 | COL1A1 | - range=LG8:21426354-21445521 5'pad=0 3'pad=0 strand=+ repeatMasking=none	0.000434512	97.4	SGLPGLR	Oxidation(P)@4		cleaved A-S@N-term	-0.00121391	714.401	358.208	714.402	358.208	2	7.1.1.137.2	9.47878	4675.27	9.54	0.22
4	154.43	154.43	42.99	37.9	36.65	dicLab1_genemodels_DLAgn_00020470_1	| collagen alpha-1 chain | COL12A1 | - range=LG12:8125783-8175623 5'pad=0 3'pad=0 strand=+ repeatMasking=none	2	99	AFLEVLVNSFDIGPNK				0.00354053	1761.93	588.318	1761.93	588.317	3	1.1.1.635.3	46.0003	201.84	46.05	0.29
4	154.43	154.43	42.99	37.9	36.65	dicLab1_genemodels_DLAgn_00020470_1	| collagen alpha-1 chain | COL12A1 | - range=LG12:8125783-8175623 5'pad=0 3'pad=0 strand=+ repeatMasking=none	2	99	ATWTAPTAIVMSYLVR				0.00458916	1778.94	890.479	1778.94	890.477	2	1.1.1.655.10	47.495	185.39	47.64	0.22
4	154.43	154.43	42.99	37.9	36.65	dicLab1_genemodels_DLAgn_00020470_1	| collagen alpha-1 chain | COL12A1 | - range=LG12:8125783-8175623 5'pad=0 3'pad=0 strand=+ repeatMasking=none	2	99	AVFNEEQVR				-0.00174529	1090.54	546.277	1090.54	546.278	2	1.1.1.122.12	8.60705	984.68	8.59	0.22
4	154.43	154.43	42.99	37.9	36.65	dicLab1_genemodels_DLAgn_00020470_1	| collagen alpha-1 chain | COL12A1 | - range=LG12:8125783-8175623 5'pad=0 3'pad=0 strand=+ repeatMasking=none	2	99	DLSPETEYEISLYALK				-0.00702152	1869.92	935.966	1869.92	935.97	2	1.1.1.485.18	35.0901	577.65	35.1	0.22
4	154.43	154.43	42.99	37.9	36.65	dicLab1_genemodels_DLAgn_00020470_1	| collagen alpha-1 chain | COL12A1 | - range=LG12:8125783-8175623 5'pad=0 3'pad=0 strand=+ repeatMasking=none	2	99	DLVFLIDGSWSIG	Oxidation(W)@10		cleaved A-D@N-term; cleaved G-D@C-term	-0.00254987	1436.72	479.913	1436.72	479.914	3	1.1.1.446.2	32.1993	332.97	32.39	0.15
4	154.43	154.43	42.99	37.9	36.65	dicLab1_genemodels_DLAgn_00020470_1	| collagen alpha-1 chain | COL12A1 | - range=LG12:8125783-8175623 5'pad=0 3'pad=0 strand=+ repeatMasking=none	2	99	DPHTEFALNTHHDISAVVK				0.00928288	2130.06	533.522	2130.05	533.52	4	1.1.1.229.13	16.381	240.95	16.37	0.15
4	154.43	154.43	42.99	37.9	36.65	dicLab1_genemodels_DLAgn_00020470_1	| collagen alpha-1 chain | COL12A1 | - range=LG12:8125783-8175623 5'pad=0 3'pad=0 strand=+ repeatMasking=none	2	99	DQGIELYAIGVK				-0.00100542	1304.7	653.356	1304.7	653.356	2	7.1.1.395.7	28.2121	740.89	28.26	0.22
4	154.43	154.43	42.99	37.9	36.65	dicLab1_genemodels_DLAgn_00020470_1	| collagen alpha-1 chain | COL12A1 | - range=LG12:8125783-8175623 5'pad=0 3'pad=0 strand=+ repeatMasking=none	2	99	DSLLEAVANLPYK				-0.00228579	1431.76	716.887	1431.76	716.888	2	1.1.1.520.7	37.6165	1471.98	37.88	0.29
4	154.43	154.43	42.99	37.9	36.65	dicLab1_genemodels_DLAgn_00020470_1	| collagen alpha-1 chain | COL12A1 | - range=LG12:8125783-8175623 5'pad=0 3'pad=0 strand=+ repeatMasking=none	2	99	DVTDTSFVATWVAAPGNVR				0.00335016	2004.99	1003.5	2004.99	1003.5	2	4.1.1.490.27	35.2559	525.79	35.19	0.22
4	154.43	154.43	42.99	37.9	36.65	dicLab1_genemodels_DLAgn_00020470_1	| collagen alpha-1 chain | COL12A1 | - range=LG12:8125783-8175623 5'pad=0 3'pad=0 strand=+ repeatMasking=none	2	99	EIHPEGLPPSYTIILLFR				-0.000355088	2094.15	699.058	2094.15	699.058	3	1.1.1.641.6	46.4523	167.84	46.48	0.44
4	154.43	154.43	42.99	37.9	36.65	dicLab1_genemodels_DLAgn_00020470_1	| collagen alpha-1 chain | COL12A1 | - range=LG12:8125783-8175623 5'pad=0 3'pad=0 strand=+ repeatMasking=none	2	99	ELTQSICLR	Propionamide(C)@7			-0.000828043	1132.59	567.302	1132.59	567.303	2	7.1.1.224.15	15.7906	652.47	15.76	0.22
4	154.43	154.43	42.99	37.9	36.65	dicLab1_genemodels_DLAgn_00020470_1	| collagen alpha-1 chain | COL12A1 | - range=LG12:8125783-8175623 5'pad=0 3'pad=0 strand=+ repeatMasking=none	2	99	GDSFPLVGEETTLEEQGTVR				0.00705932	2163.04	1082.53	2163.03	1082.52	2	7.1.1.403.17	28.8311	113.97	28.78	0.15
4	154.43	154.43	42.99	37.9	36.65	dicLab1_genemodels_DLAgn_00020470_1	| collagen alpha-1 chain | COL12A1 | - range=LG12:8125783-8175623 5'pad=0 3'pad=0 strand=+ repeatMasking=none	2	99	GELLQAINSLPYK				-0.00584744	1444.79	723.401	1444.79	723.404	2	4.1.1.437.25	31.3766	408.74	31.4	0.15
4	154.43	154.43	42.99	37.9	36.65	dicLab1_genemodels_DLAgn_00020470_1	| collagen alpha-1 chain | COL12A1 | - range=LG12:8125783-8175623 5'pad=0 3'pad=0 strand=+ repeatMasking=none	2	99	GGNTLTGLALNYLLQNNFK				0.00188248	2050.09	684.37	2050.08	684.369	3	1.1.1.633.4	45.855	1138.4	46.04	0.22
4	154.43	154.43	42.99	37.9	36.65	dicLab1_genemodels_DLAgn_00020470_1	| collagen alpha-1 chain | COL12A1 | - range=LG12:8125783-8175623 5'pad=0 3'pad=0 strand=+ repeatMasking=none	2	99	GLSQELNGLGK				-0.000614759	1114.6	558.306	1114.6	558.306	2	4.1.1.227.21	16.0389	1871.99	16.15	0.15
4	154.43	154.43	42.99	37.9	36.65	dicLab1_genemodels_DLAgn_00020470_1	| collagen alpha-1 chain | COL12A1 | - range=LG12:8125783-8175623 5'pad=0 3'pad=0 strand=+ repeatMasking=none	2	99	GLTPSEPIMAMEK				-0.00172443	1402.68	702.348	1402.68	702.349	2	7.1.1.319.14	22.6831	859.85	22.78	0.29
4	154.43	154.43	42.99	37.9	36.65	dicLab1_genemodels_DLAgn_00020470_1	| collagen alpha-1 chain | COL12A1 | - range=LG12:8125783-8175623 5'pad=0 3'pad=0 strand=+ repeatMasking=none	2	99	GPGGAPDAPTNLVTSEVTHR				0.000330702	1974.98	659.333	1974.98	659.333	3	7.1.1.262.12	18.5403	1384.71	18.65	0.15
4	154.43	154.43	42.99	37.9	36.65	dicLab1_genemodels_DLAgn_00020470_1	| collagen alpha-1 chain | COL12A1 | - range=LG12:8125783-8175623 5'pad=0 3'pad=0 strand=+ repeatMasking=none	2	99	GPLGPVGPSGAR				0.00273099	1063.58	532.797	1063.58	532.796	2	7.1.1.153.7	10.6419	935.52	10.62	0.14
4	154.43	154.43	42.99	37.9	36.65	dicLab1_genemodels_DLAgn_00020470_1	| collagen alpha-1 chain | COL12A1 | - range=LG12:8125783-8175623 5'pad=0 3'pad=0 strand=+ repeatMasking=none	2	99	GTETTLPLSAVR				-0.0016875	1243.68	622.845	1243.68	622.846	2	1.1.1.257.18	18.4343	1064.51	18.46	0.29
4	154.43	154.43	42.99	37.9	36.65	dicLab1_genemodels_DLAgn_00020470_1	| collagen alpha-1 chain | COL12A1 | - range=LG12:8125783-8175623 5'pad=0 3'pad=0 strand=+ repeatMasking=none	2	99	GTVISALQTVR				-0.0011757	1143.66	572.837	1143.66	572.838	2	4.1.1.291.11	20.6917	3505.39	20.74	0.22
4	154.43	154.43	42.99	37.9	36.65	dicLab1_genemodels_DLAgn_00020470_1	| collagen alpha-1 chain | COL12A1 | - range=LG12:8125783-8175623 5'pad=0 3'pad=0 strand=+ repeatMasking=none	2	99	HVFVVDDYDAFAK				0.00333197	1524.73	509.25	1524.72	509.249	3	4.1.1.331.4	23.603	643.18	23.43	0.15
4	154.43	154.43	42.99	37.9	36.65	dicLab1_genemodels_DLAgn_00020470_1	| collagen alpha-1 chain | COL12A1 | - range=LG12:8125783-8175623 5'pad=0 3'pad=0 strand=+ repeatMasking=none	2	99	HVYNVPNFDMIQEVQK				0.000867903	1959.95	654.325	1959.95	654.324	3	4.1.1.374.19	26.7749	1353.7	26.81	0.37
4	154.43	154.43	42.99	37.9	36.65	dicLab1_genemodels_DLAgn_00020470_1	| collagen alpha-1 chain | COL12A1 | - range=LG12:8125783-8175623 5'pad=0 3'pad=0 strand=+ repeatMasking=none	2	99	IDMMLNQIPSGYR				0.00894745	1536.75	769.383	1536.74	769.379	2	4.1.1.375.30	26.8587	409.67	26.81	0.22
4	154.43	154.43	42.99	37.9	36.65	dicLab1_genemodels_DLAgn_00020470_1	| collagen alpha-1 chain | COL12A1 | - range=LG12:8125783-8175623 5'pad=0 3'pad=0 strand=+ repeatMasking=none	2	99	IEQELLNIK				-0.00117138	1098.63	550.321	1098.63	550.322	2	1.1.1.262.9	18.7807	1198.05	18.9	0.29
4	154.43	154.43	42.99	37.9	36.65	dicLab1_genemodels_DLAgn_00020470_1	| collagen alpha-1 chain | COL12A1 | - range=LG12:8125783-8175623 5'pad=0 3'pad=0 strand=+ repeatMasking=none	2	99	IFYVPAAGGEQEMVQVSGSTYNSVLK				0.0206232	2773.38	925.469	2773.36	925.462	3	1.1.1.469.17	33.9178	429.54	33.93	0.22
4	154.43	154.43	42.99	37.9	36.65	dicLab1_genemodels_DLAgn_00020470_1	| collagen alpha-1 chain | COL12A1 | - range=LG12:8125783-8175623 5'pad=0 3'pad=0 strand=+ repeatMasking=none	2	99	ILNENTVEMSWTR			cleaved R-P@C-term	0.0077569	1591.77	796.894	1591.77	796.891	2	1.1.1.317.28	22.8179	358.41	22.82	0.22
4	154.43	154.43	42.99	37.9	36.65	dicLab1_genemodels_DLAgn_00020470_1	| collagen alpha-1 chain | COL12A1 | - range=LG12:8125783-8175623 5'pad=0 3'pad=0 strand=+ repeatMasking=none	2	99	IQVVSDADEPVR				-0.00716002	1326.67	664.343	1326.68	664.346	2	4.1.1.167.33	11.6937	654.51	11.64	0.15
4	154.43	154.43	42.99	37.9	36.65	dicLab1_genemodels_DLAgn_00020470_1	| collagen alpha-1 chain | COL12A1 | - range=LG12:8125783-8175623 5'pad=0 3'pad=0 strand=+ repeatMasking=none	2	99	ITYVPTSGGR				4.62416e-05	1049.55	525.783	1049.55	525.783	2	7.1.1.126.14	8.70012	781.25	8.68	0.14
4	154.43	154.43	42.99	37.9	36.65	dicLab1_genemodels_DLAgn_00020470_1	| collagen alpha-1 chain | COL12A1 | - range=LG12:8125783-8175623 5'pad=0 3'pad=0 strand=+ repeatMasking=none	2	99	LIWDAAPGPVR				-0.000542364	1193.66	597.835	1193.66	597.835	2	7.1.1.344.6	24.4874	824.4	24.53	0.29
4	154.43	154.43	42.99	37.9	36.65	dicLab1_genemodels_DLAgn_00020470_1	| collagen alpha-1 chain | COL12A1 | - range=LG12:8125783-8175623 5'pad=0 3'pad=0 strand=+ repeatMasking=none	2	99	LIYQPEGSDESLEMLVGDVTSYQLHNLKPGTTYDLK				0.00226134	4052.99	1014.26	4052.99	1014.26	4	1.1.1.612.13	44.3572	847.4	44.36	0.15
4	154.43	154.43	42.99	37.9	36.65	dicLab1_genemodels_DLAgn_00020470_1	| collagen alpha-1 chain | COL12A1 | - range=LG12:8125783-8175623 5'pad=0 3'pad=0 strand=+ repeatMasking=none	2	99	LLPDTPSEPFDIWQIADK				-0.0048113	2084.04	695.688	2084.05	695.69	3	4.1.1.591.5	42.5891	460.05	42.5	0.15
4	154.43	154.43	42.99	37.9	36.65	dicLab1_genemodels_DLAgn_00020470_1	| collagen alpha-1 chain | COL12A1 | - range=LG12:8125783-8175623 5'pad=0 3'pad=0 strand=+ repeatMasking=none	2	99	LLPNTAYTLSLFALHGESASEPLTK				-0.0113134	2672.4	669.106	2672.41	669.109	4	4.1.1.551.8	39.6788	186.89	39.66	0.15
4	154.43	154.43	42.99	37.9	36.65	dicLab1_genemodels_DLAgn_00020470_1	| collagen alpha-1 chain | COL12A1 | - range=LG12:8125783-8175623 5'pad=0 3'pad=0 strand=+ repeatMasking=none	2	99	LNVDCQEVAEKPIK	Propionamide(C)@5			-0.000295188	1655.85	552.959	1655.86	552.959	3	4.1.1.153.18	10.6721	1892.65	10.7	0.22
4	154.43	154.43	42.99	37.9	36.65	dicLab1_genemodels_DLAgn_00020470_1	| collagen alpha-1 chain | COL12A1 | - range=LG12:8125783-8175623 5'pad=0 3'pad=0 strand=+ repeatMasking=none	2	99	LQHSGYSVFVVGVADVDMTELR				0.00223345	2421.2	808.075	2421.2	808.074	3	4.1.1.506.20	36.4168	608.82	36.44	0.22
4	154.43	154.43	42.99	37.9	36.65	dicLab1_genemodels_DLAgn_00020470_1	| collagen alpha-1 chain | COL12A1 | - range=LG12:8125783-8175623 5'pad=0 3'pad=0 strand=+ repeatMasking=none	2	99	LTPDTEYSITVVAVYAK				-0.00712988	1868.97	935.492	1868.98	935.496	2	1.1.1.432.20	31.2214	200.13	31.17	0.15
4	154.43	154.43	42.99	37.9	36.65	dicLab1_genemodels_DLAgn_00020470_1	| collagen alpha-1 chain | COL12A1 | - range=LG12:8125783-8175623 5'pad=0 3'pad=0 strand=+ repeatMasking=none	2	99	LTPVTTYDITVLPVYR				0.000929108	1850.02	617.681	1850.02	617.68	3	1.1.1.499.4	36.0793	305.78	36.06	0.22
4	154.43	154.43	42.99	37.9	36.65	dicLab1_genemodels_DLAgn_00020470_1	| collagen alpha-1 chain | COL12A1 | - range=LG12:8125783-8175623 5'pad=0 3'pad=0 strand=+ repeatMasking=none	2	99	MVGVFDIGPER				0.00682221	1218.61	610.314	1218.61	610.311	2	7.1.1.385.8	27.4876	166.09	27.52	0.29
4	154.43	154.43	42.99	37.9	36.65	dicLab1_genemodels_DLAgn_00020470_1	| collagen alpha-1 chain | COL12A1 | - range=LG12:8125783-8175623 5'pad=0 3'pad=0 strand=+ repeatMasking=none	2	99	NIDVEIFAVGVK				-0.00210335	1302.72	652.365	1302.72	652.366	2	1.1.1.462.6	33.3799	347.2	33.34	0.15
[truncated: 7,658 more rows]
