# Supplementary material for: Proteome dataset of sea bass (Dicentrarchus labrax) skin-scales exposed to fluoxetine and estradiol
Source: Data Brief. 2022 Feb 16;41:107971. doi: 10.1016/j.dib.2022.107971 (PMC8889360; doi:10.1016/j.dib.2022.107971)
Supplement: Supplementary file 1 [file mmc1.zip › 1_DIB (2)/Suppl Table_2_Enrichment general scale proteome.xlsx]

## Sheet: GO biological process
Cytoscape/ClueGO results for gene ontology (GO) biological processes enriched for the sea bass scale proteome. Each group is named after its most significant term, highlighted in bold.
GOID	GOTerm	Term FDR	Group FDR	Enrichment score	GOGroups	% Associated Genes	Nr. Genes
GO:0017144	drug metabolic process	4.37861e-11	1.99633e-18	58.7974	46	15.2174	42
GO:0006520	cellular amino acid metabolic process	4.13467e-08	1.99633e-18	58.7974	46	14.4796	32
GO:0044282	small molecule catabolic process	1.97793e-05	1.99633e-18	58.7974	46	12.1495	26
GO:0016999	antibiotic metabolic process	0.000114989	1.99633e-18	58.7974	46	22.2222	10
GO:1901605	alpha-amino acid metabolic process	0.000300509	1.99633e-18	58.7974	46	12.1795	19
GO:0017001	antibiotic catabolic process	0.000914756	1.99633e-18	58.7974	46	24.1379	7
GO:0016054	organic acid catabolic process	0.00146167	1.99633e-18	58.7974	46	11.2583	17
GO:0046395	carboxylic acid catabolic process	0.00146167	1.99633e-18	58.7974	46	11.2583	17
GO:0043649	dicarboxylic acid catabolic process	0.00739399	1.99633e-18	58.7974	46	42.8571	3
GO:0042744	hydrogen peroxide catabolic process	0.0143672	1.99633e-18	58.7974	46	23.5294	4
GO:0072593	reactive oxygen species metabolic process	0.0158554	1.99633e-18	58.7974	46	12.6984	8
GO:0042737	drug catabolic process	0.0178759	1.99633e-18	58.7974	46	10.3774	11
GO:0042743	hydrogen peroxide metabolic process	0.0207362	1.99633e-18	58.7974	46	21.0526	4
GO:0009063	cellular amino acid catabolic process	0.0208127	1.99633e-18	58.7974	46	10.6383	10
GO:1902221	erythrose 4-phosphate/phosphoenolpyruvate family amino acid metabolic process	0.0251953	1.99633e-18	58.7974	46	27.2727	3
GO:0006558	L-phenylalanine metabolic process	0.0251953	1.99633e-18	58.7974	46	27.2727	3
GO:0006559	L-phenylalanine catabolic process	0.0251953	1.99633e-18	58.7974	46	27.2727	3
GO:1902222	erythrose 4-phosphate/phosphoenolpyruvate family amino acid catabolic process	0.0251953	1.99633e-18	58.7974	46	27.2727	3
GO:1901606	alpha-amino acid catabolic process	0.0309499	1.99633e-18	58.7974	46	10.4651	9
GO:0006091	generation of precursor metabolites and energy	2.86296e-16	8.0737e-17	53.4595	38	20	46
GO:0006099	tricarboxylic acid cycle	9.043e-07	8.0737e-17	53.4595	38	37.037	10
GO:0009060	aerobic respiration	2.65645e-06	8.0737e-17	53.4595	38	24.5283	13
GO:0045333	cellular respiration	0.000277899	8.0737e-17	53.4595	38	15.0538	14
GO:0009055	electron transfer activity	0.00032866	8.0737e-17	53.4595	38	16.6667	12
GO:0015980	energy derivation by oxidation of organic compounds	0.000751902	8.0737e-17	53.4595	38	12.5	16
GO:0022900	electron transport chain	0.00292343	8.0737e-17	53.4595	38	12.1495	13
GO:0072350	tricarboxylic acid metabolic process	0.00311855	8.0737e-17	53.4595	38	36.3636	4
GO:0006108	malate metabolic process	0.0108192	8.0737e-17	53.4595	38	37.5	3
GO:0006119	oxidative phosphorylation	0.0358513	8.0737e-17	53.4595	38	11.6667	7
GO:0010499	proteasomal ubiquitin-independent protein catabolic process	7.27726e-19	1.74019e-16	52.3516	49	73.0769	19
GO:0070003	threonine-type peptidase activity	7.27726e-19	1.74019e-16	52.3516	49	73.0769	19
GO:0004298	threonine-type endopeptidase activity	7.27726e-19	1.74019e-16	52.3516	49	73.0769	19
GO:0004175	endopeptidase activity	6.33759e-14	1.74019e-16	52.3516	49	12.0253	76
GO:0008233	peptidase activity	1.23353e-13	1.74019e-16	52.3516	49	10.6933	91
GO:0070011	peptidase activity, acting on L-amino acid peptides	1.84875e-13	1.74019e-16	52.3516	49	10.8108	88
GO:0006508	proteolysis	1.40415e-12	1.74019e-16	52.3516	49	9.24092	112
GO:1901575	organic substance catabolic process	1.81757e-12	1.74019e-16	52.3516	49	9.439	106
GO:0019538	protein metabolic process	2.41861e-11	1.74019e-16	52.3516	49	6.4646	273
GO:0051603	proteolysis involved in cellular protein catabolic process	5.05603e-09	1.74019e-16	52.3516	49	11.2266	54
GO:1901565	organonitrogen compound catabolic process	5.1623e-09	1.74019e-16	52.3516	49	9.67742	72
GO:0044257	cellular protein catabolic process	6.47682e-09	1.74019e-16	52.3516	49	11.134	54
GO:0030163	protein catabolic process	1.21293e-08	1.74019e-16	52.3516	49	10.7075	56
GO:0044248	cellular catabolic process	4.01859e-08	1.74019e-16	52.3516	49	8.15126	97
GO:0010498	proteasomal protein catabolic process	5.15033e-08	1.74019e-16	52.3516	49	13.2353	36
GO:0044265	cellular macromolecule catabolic process	2.28645e-07	1.74019e-16	52.3516	49	9.49367	60
GO:0019941	modification-dependent protein catabolic process	2.85984e-07	1.74019e-16	52.3516	49	10.8434	45
GO:0006511	ubiquitin-dependent protein catabolic process	3.20954e-07	1.74019e-16	52.3516	49	10.9181	44
GO:0009057	macromolecule catabolic process	3.71428e-07	1.74019e-16	52.3516	49	9.14369	63
GO:0043632	modification-dependent macromolecule catabolic process	4.22847e-07	1.74019e-16	52.3516	49	10.6635	45
GO:0030162	regulation of proteolysis	6.3113e-07	1.74019e-16	52.3516	49	12.749	32
GO:0043161	proteasome-mediated ubiquitin-dependent protein catabolic process	6.85624e-07	1.74019e-16	52.3516	49	12.6984	32
GO:0019752	carboxylic acid metabolic process	1.54149e-18	1.93809e-15	48.8743	50	14.6718	76
GO:0043436	oxoacid metabolic process	9.68349e-18	1.93809e-15	48.8743	50	14.2056	76
GO:0006082	organic acid metabolic process	6.39494e-16	1.93809e-15	48.8743	50	13.1488	76
GO:0006520	cellular amino acid metabolic process	4.13467e-08	1.93809e-15	48.8743	50	14.4796	32
GO:0006418	tRNA aminoacylation for protein translation	3.22992e-07	1.93809e-15	48.8743	50	32.4324	12
GO:0043038	amino acid activation	1.2351e-06	1.93809e-15	48.8743	50	28.5714	12
GO:0043039	tRNA aminoacylation	1.2351e-06	1.93809e-15	48.8743	50	28.5714	12
GO:0044283	small molecule biosynthetic process	6.81714e-05	1.93809e-15	48.8743	50	10	33
GO:1901605	alpha-amino acid metabolic process	0.000300509	1.93809e-15	48.8743	50	12.1795	19
GO:1901607	alpha-amino acid biosynthetic process	0.000505568	1.93809e-15	48.8743	50	18.5185	10
GO:0008652	cellular amino acid biosynthetic process	0.00089541	1.93809e-15	48.8743	50	17.2414	10
GO:0016054	organic acid catabolic process	0.00146167	1.93809e-15	48.8743	50	11.2583	17
GO:0046395	carboxylic acid catabolic process	0.00146167	1.93809e-15	48.8743	50	11.2583	17
GO:0046394	carboxylic acid biosynthetic process	0.00198383	1.93809e-15	48.8743	50	10.8974	17
GO:0009067	aspartate family amino acid biosynthetic process	0.00223208	1.93809e-15	48.8743	50	29.4118	5
GO:0016053	organic acid biosynthetic process	0.00223265	1.93809e-15	48.8743	50	10.7595	17
GO:0043094	cellular metabolic compound salvage	0.00520621	1.93809e-15	48.8743	50	20	6
GO:0044272	sulfur compound biosynthetic process	0.00942036	1.93809e-15	48.8743	50	14.0351	8
GO:0009066	aspartate family amino acid metabolic process	0.0118613	1.93809e-15	48.8743	50	16.6667	6
GO:0009086	methionine biosynthetic process	0.0196261	1.93809e-15	48.8743	50	30	3
GO:0009063	cellular amino acid catabolic process	0.0208127	1.93809e-15	48.8743	50	10.6383	10
GO:1901606	alpha-amino acid catabolic process	0.0309499	1.93809e-15	48.8743	50	10.4651	9
GO:0006555	methionine metabolic process	0.0313096	1.93809e-15	48.8743	50	25	3
GO:0000097	sulfur amino acid biosynthetic process	0.0458374	1.93809e-15	48.8743	50	21.4286	3
GO:0019752	carboxylic acid metabolic process	1.54149e-18	2.24028e-15	48.6652	30	14.6718	76
GO:0043436	oxoacid metabolic process	9.68349e-18	2.24028e-15	48.6652	30	14.2056	76
GO:0006082	organic acid metabolic process	6.39494e-16	2.24028e-15	48.6652	30	13.1488	76
GO:0006520	cellular amino acid metabolic process	4.13467e-08	2.24028e-15	48.6652	30	14.4796	32
GO:0032787	monocarboxylic acid metabolic process	1.20534e-06	2.24028e-15	48.6652	30	12.6016	31
GO:0044283	small molecule biosynthetic process	6.81714e-05	2.24028e-15	48.6652	30	10	33
GO:0019752	carboxylic acid metabolic process	1.54149e-18	1.60945e-14	45.8204	55	14.6718	76
GO:0043436	oxoacid metabolic process	9.68349e-18	1.60945e-14	45.8204	55	14.2056	76
GO:0072521	purine-containing compound metabolic process	2.17994e-17	1.60945e-14	45.8204	55	19.685	50
GO:0006091	generation of precursor metabolites and energy	2.86296e-16	1.60945e-14	45.8204	55	20	46
GO:0006082	organic acid metabolic process	6.39494e-16	1.60945e-14	45.8204	55	13.1488	76
GO:0006163	purine nucleotide metabolic process	1.01713e-15	1.60945e-14	45.8204	55	19.6507	45
GO:0009150	purine ribonucleotide metabolic process	1.86148e-15	1.60945e-14	45.8204	55	19.7309	44
GO:0009259	ribonucleotide metabolic process	2.10741e-14	1.60945e-14	45.8204	55	18.4874	44
GO:0019693	ribose phosphate metabolic process	5.19507e-14	1.60945e-14	45.8204	55	18.0328	44
GO:0055086	nucleobase-containing small molecule metabolic process	2.11276e-13	1.60945e-14	45.8204	55	14.5119	55
GO:0009117	nucleotide metabolic process	4.67641e-13	1.60945e-14	45.8204	55	15.5063	49
GO:0006753	nucleoside phosphate metabolic process	6.55544e-13	1.60945e-14	45.8204	55	15.3605	49
GO:0009132	nucleoside diphosphate metabolic process	1.18856e-12	1.60945e-14	45.8204	55	35	21
GO:0006165	nucleoside diphosphate phosphorylation	1.86345e-12	1.60945e-14	45.8204	55	36.3636	20
GO:0006090	pyruvate metabolic process	1.92141e-12	1.60945e-14	45.8204	55	38.7755	19
GO:0046939	nucleotide phosphorylation	2.61575e-12	1.60945e-14	45.8204	55	35.7143	20
GO:0046031	ADP metabolic process	1.43857e-11	1.60945e-14	45.8204	55	40.4762	17
GO:0017144	drug metabolic process	4.37861e-11	1.60945e-14	45.8204	55	15.2174	42
GO:0009135	purine nucleoside diphosphate metabolic process	7.58213e-11	1.60945e-14	45.8204	55	36.9565	17
GO:0009185	ribonucleoside diphosphate metabolic process	7.58213e-11	1.60945e-14	45.8204	55	36.9565	17
GO:0009179	purine ribonucleoside diphosphate metabolic process	7.58213e-11	1.60945e-14	45.8204	55	36.9565	17
GO:0006757	ATP generation from ADP	4.45439e-10	1.60945e-14	45.8204	55	39.4737	15
GO:0006096	glycolytic process	4.45439e-10	1.60945e-14	45.8204	55	39.4737	15
GO:0072522	purine-containing compound biosynthetic process	1.0331e-09	1.60945e-14	45.8204	55	18.9189	28
GO:0009144	purine nucleoside triphosphate metabolic process	2.2047e-09	1.60945e-14	45.8204	55	35.7143	15
GO:0016052	carbohydrate catabolic process	1.00765e-08	1.60945e-14	45.8204	55	26.087	18
GO:0009205	purine ribonucleoside triphosphate metabolic process	1.06485e-08	1.60945e-14	45.8204	55	35	14
GO:1901135	carbohydrate derivative metabolic process	1.19172e-08	1.60945e-14	45.8204	55	9.66387	69
GO:0009141	nucleoside triphosphate metabolic process	1.21687e-08	1.60945e-14	45.8204	55	27.4194	17
GO:0009152	purine ribonucleotide biosynthetic process	1.35886e-08	1.60945e-14	45.8204	55	18.5185	25
GO:0006164	purine nucleotide biosynthetic process	2.51957e-08	1.60945e-14	45.8204	55	17.9856	25
GO:0009260	ribonucleotide biosynthetic process	9.7725e-08	1.60945e-14	45.8204	55	16.7785	25
GO:0046390	ribose phosphate biosynthetic process	1.6277e-07	1.60945e-14	45.8204	55	16.3399	25
GO:0009199	ribonucleoside triphosphate metabolic process	1.63704e-07	1.60945e-14	45.8204	55	28.5714	14
GO:0009145	purine nucleoside triphosphate biosynthetic process	2.42341e-07	1.60945e-14	45.8204	55	33.3333	12
GO:0009206	purine ribonucleoside triphosphate biosynthetic process	2.42341e-07	1.60945e-14	45.8204	55	33.3333	12
GO:0009142	nucleoside triphosphate biosynthetic process	2.70005e-07	1.60945e-14	45.8204	55	27.451	14
GO:0019637	organophosphate metabolic process	3.80159e-07	1.60945e-14	45.8204	55	9.33126	60
GO:1901293	nucleoside phosphate biosynthetic process	5.56447e-07	1.60945e-14	45.8204	55	13.6792	29
GO:0009126	purine nucleoside monophosphate metabolic process	1.01655e-06	1.60945e-14	45.8204	55	32.3529	11
GO:0009167	purine ribonucleoside monophosphate metabolic process	1.01655e-06	1.60945e-14	45.8204	55	32.3529	11
GO:0032787	monocarboxylic acid metabolic process	1.20534e-06	1.60945e-14	45.8204	55	12.6016	31
GO:0015985	energy coupled proton transport, down electrochemical gradient	1.3234e-06	1.60945e-14	45.8204	55	40.9091	9
GO:0015986	ATP synthesis coupled proton transport	1.3234e-06	1.60945e-14	45.8204	55	40.9091	9
GO:0009060	aerobic respiration	2.65645e-06	1.60945e-14	45.8204	55	24.5283	13
GO:0009201	ribonucleoside triphosphate biosynthetic process	2.76029e-06	1.60945e-14	45.8204	55	26.6667	12
GO:0006754	ATP biosynthetic process	3.09133e-06	1.60945e-14	45.8204	55	37.5	9
GO:0042278	purine nucleoside metabolic process	3.29919e-06	1.60945e-14	45.8204	55	28.9474	11
GO:0046128	purine ribonucleoside metabolic process	3.29919e-06	1.60945e-14	45.8204	55	28.9474	11
GO:0009165	nucleotide biosynthetic process	4.56875e-06	1.60945e-14	45.8204	55	12.8571	27
GO:0009127	purine nucleoside monophosphate biosynthetic process	6.57428e-06	1.60945e-14	45.8204	55	34.6154	9
GO:0009168	purine ribonucleoside monophosphate biosynthetic process	6.57428e-06	1.60945e-14	45.8204	55	34.6154	9
GO:0009119	ribonucleoside metabolic process	1.19869e-05	1.60945e-14	45.8204	55	25.5814	11
GO:0009161	ribonucleoside monophosphate metabolic process	2.95858e-05	1.60945e-14	45.8204	55	23.4043	11
GO:0005975	carbohydrate metabolic process	3.71087e-05	1.60945e-14	45.8204	55	10.0287	35
GO:0009123	nucleoside monophosphate metabolic process	3.81627e-05	1.60945e-14	45.8204	55	19.403	13
GO:0009116	nucleoside metabolic process	0.000127473	1.60945e-14	45.8204	55	18.4615	12
GO:1902600	proton transmembrane transport	0.000199181	1.60945e-14	45.8204	55	12.5828	19
GO:0009156	ribonucleoside monophosphate biosynthetic process	0.000199289	1.60945e-14	45.8204	55	23.0769	9
GO:0009124	nucleoside monophosphate biosynthetic process	0.000228962	1.60945e-14	45.8204	55	20.4082	10
GO:0045333	cellular respiration	0.000277899	1.60945e-14	45.8204	55	15.0538	14
GO:0046033	AMP metabolic process	0.000285692	1.60945e-14	45.8204	55	35.2941	6
GO:0009163	nucleoside biosynthetic process	0.000360115	1.60945e-14	45.8204	55	28	7
GO:0042451	purine nucleoside biosynthetic process	0.000360115	1.60945e-14	45.8204	55	28	7
GO:0042455	ribonucleoside biosynthetic process	0.000360115	1.60945e-14	45.8204	55	28	7
GO:0046129	purine ribonucleoside biosynthetic process	0.000360115	1.60945e-14	45.8204	55	28	7
GO:1901657	glycosyl compound metabolic process	0.000479543	1.60945e-14	45.8204	55	16	12
GO:0006167	AMP biosynthetic process	0.000531987	1.60945e-14	45.8204	55	57.1429	4
GO:0006006	glucose metabolic process	0.000691316	1.60945e-14	45.8204	55	19.5652	9
GO:0015980	energy derivation by oxidation of organic compounds	0.000751902	1.60945e-14	45.8204	55	12.5	16
GO:1901659	glycosyl compound biosynthetic process	0.000914756	1.60945e-14	45.8204	55	24.1379	7
GO:0019319	hexose biosynthetic process	0.000947034	1.60945e-14	45.8204	55	28.5714	6
GO:0006094	gluconeogenesis	0.000947034	1.60945e-14	45.8204	55	28.5714	6
GO:0043101	purine-containing compound salvage	0.000993061	1.60945e-14	45.8204	55	35.7143	5
GO:0046364	monosaccharide biosynthetic process	0.00119903	1.60945e-14	45.8204	55	27.2727	6
GO:0090407	organophosphate biosynthetic process	0.00140918	1.60945e-14	45.8204	55	8.46561	32
GO:0015078	proton transmembrane transporter activity	0.00155827	1.60945e-14	45.8204	55	12	15
GO:0046039	GTP metabolic process	0.00173824	1.60945e-14	45.8204	55	31.25	5
GO:1901137	carbohydrate derivative biosynthetic process	0.00179908	1.60945e-14	45.8204	55	7.90598	37
GO:1901068	guanosine-containing compound metabolic process	0.00216313	1.60945e-14	45.8204	55	24	6
GO:0004550	nucleoside diphosphate kinase activity	0.00223208	1.60945e-14	45.8204	55	29.4118	5
GO:0046040	IMP metabolic process	0.00289887	1.60945e-14	45.8204	55	27.7778	5
GO:0022900	electron transport chain	0.00292343	1.60945e-14	45.8204	55	12.1495	13
GO:0046112	nucleobase biosynthetic process	0.00363008	1.60945e-14	45.8204	55	26.3158	5
GO:0009113	purine nucleobase biosynthetic process	0.00427257	1.60945e-14	45.8204	55	33.3333	4
GO:0043096	purine nucleobase salvage	0.00463569	1.60945e-14	45.8204	55	50	3
GO:0043094	cellular metabolic compound salvage	0.00520621	1.60945e-14	45.8204	55	20	6
GO:0034404	nucleobase-containing small molecule biosynthetic process	0.0056055	1.60945e-14	45.8204	55	15.3846	8
GO:0005996	monosaccharide metabolic process	0.00597603	1.60945e-14	45.8204	55	12.987	10
GO:0043174	nucleoside salvage	0.00739399	1.60945e-14	45.8204	55	42.8571	3
GO:0006166	purine ribonucleoside salvage	0.00739399	1.60945e-14	45.8204	55	42.8571	3
GO:0019205	nucleobase-containing compound kinase activity	0.00827014	1.60945e-14	45.8204	55	15.9091	7
GO:0019318	hexose metabolic process	0.00903932	1.60945e-14	45.8204	55	13.0435	9
GO:0006144	purine nucleobase metabolic process	0.0112023	1.60945e-14	45.8204	55	20	5
GO:0030388	fructose 1,6-bisphosphate metabolic process	0.0116215	1.60945e-14	45.8204	55	25	4
GO:0009112	nucleobase metabolic process	0.0118613	1.60945e-14	45.8204	55	16.6667	6
GO:1901070	guanosine-containing compound biosynthetic process	0.0143672	1.60945e-14	45.8204	55	23.5294	4
GO:0046148	pigment biosynthetic process	0.0150187	1.60945e-14	45.8204	55	15.7895	6
GO:0009086	methionine biosynthetic process	0.0196261	1.60945e-14	45.8204	55	30	3
GO:0006555	methionine metabolic process	0.0313096	1.60945e-14	45.8204	55	25	3
GO:0006183	GTP biosynthetic process	0.0313096	1.60945e-14	45.8204	55	25	3
GO:0000097	sulfur amino acid biosynthetic process	0.0458374	1.60945e-14	45.8204	55	21.4286	3
GO:0004175	endopeptidase activity	6.33759e-14	3.09177e-14	44.8786	27	12.0253	76
GO:0008233	peptidase activity	1.23353e-13	3.09177e-14	44.8786	27	10.6933	91
GO:0070011	peptidase activity, acting on L-amino acid peptides	1.84875e-13	3.09177e-14	44.8786	27	10.8108	88
GO:0008234	cysteine-type peptidase activity	3.95463e-05	3.09177e-14	44.8786	27	11.2	28
GO:0004197	cysteine-type endopeptidase activity	0.000256575	3.09177e-14	44.8786	27	12.3377	19
GO:0016491	oxidoreductase activity	1.07657e-11	3.69557e-12	37.9773	13	10.2439	84
GO:0022618	ribonucleoprotein complex assembly	3.92057e-16	1.17831e-11	36.3045	51	26.1194	35
GO:0071826	ribonucleoprotein complex subunit organization	7.30734e-16	1.17831e-11	36.3045	51	25.5474	35
GO:0022613	ribonucleoprotein complex biogenesis	4.04952e-15	1.17831e-11	36.3045	51	16.7203	52
GO:0065003	protein-containing complex assembly	1.06685e-12	1.17831e-11	36.3045	51	10.9459	81
GO:0034622	cellular protein-containing complex assembly	7.88437e-12	1.17831e-11	36.3045	51	11.4809	69
GO:0022607	cellular component assembly	1.13061e-11	1.17831e-11	36.3045	51	8.46667	127
GO:0043933	protein-containing complex subunit organization	1.44149e-11	1.17831e-11	36.3045	51	10.0585	86
GO:0042255	ribosome assembly	5.10307e-11	1.17831e-11	36.3045	51	37.7778	17
GO:0042254	ribosome biogenesis	3.84255e-09	1.17831e-11	36.3045	51	15.3153	34
GO:0042273	ribosomal large subunit biogenesis	4.99542e-09	1.17831e-11	36.3045	51	27.2727	18
GO:0006520	cellular amino acid metabolic process	4.13467e-08	1.17831e-11	36.3045	51	14.4796	32
GO:0006418	tRNA aminoacylation for protein translation	3.22992e-07	1.17831e-11	36.3045	51	32.4324	12
GO:0000027	ribosomal large subunit assembly	8.91189e-07	1.17831e-11	36.3045	51	42.8571	9
GO:0000028	ribosomal small subunit assembly	1.01332e-06	1.17831e-11	36.3045	51	50	8
GO:0043038	amino acid activation	1.2351e-06	1.17831e-11	36.3045	51	28.5714	12
GO:0043039	tRNA aminoacylation	1.2351e-06	1.17831e-11	36.3045	51	28.5714	12
GO:0042274	ribosomal small subunit biogenesis	9.27769e-06	1.17831e-11	36.3045	51	22.0339	13
GO:0043254	regulation of protein-containing complex assembly	1.98307e-05	1.17831e-11	36.3045	51	13.4969	22
GO:0030036	actin cytoskeleton organization	9.62283e-05	1.17831e-11	36.3045	51	8.60421	45
GO:0044087	regulation of cellular component biogenesis	0.000628492	1.17831e-11	36.3045	51	9.60854	27
GO:0007010	cytoskeleton organization	0.00149812	1.17831e-11	36.3045	51	6.82303	64
GO:0006450	regulation of translational fidelity	0.00363008	1.17831e-11	36.3045	51	26.3158	5
GO:0106074	aminoacyl-tRNA metabolism involved in translational fidelity	0.00427257	1.17831e-11	36.3045	51	33.3333	4
GO:0002161	aminoacyl-tRNA editing activity	0.00427257	1.17831e-11	36.3045	51	33.3333	4
GO:0000470	maturation of LSU-rRNA	0.00520621	1.17831e-11	36.3045	51	20	6
GO:0006996	organelle organization	0.0115038	1.17831e-11	36.3045	51	5.51811	131
GO:0034660	ncRNA metabolic process	0.012552	1.17831e-11	36.3045	51	7.66962	26
GO:0070925	organelle assembly	0.0128151	1.17831e-11	36.3045	51	6.84211	39
GO:0006364	rRNA processing	0.0160256	1.17831e-11	36.3045	51	9.39597	14
GO:0016072	rRNA metabolic process	0.0226752	1.17831e-11	36.3045	51	8.97436	14
GO:0030490	maturation of SSU-rRNA	0.0256149	1.17831e-11	36.3045	51	13.9535	6
GO:0042060	wound healing	1.88364e-07	9.73546e-08	23.2922	42	14.1509	30
GO:0009611	response to wounding	4.20234e-07	9.73546e-08	23.2922	42	12.7413	33
GO:0072376	protein activation cascade	9.78357e-05	9.73546e-08	23.2922	42	55.5556	5
GO:0072378	blood coagulation, fibrin clot formation	9.78357e-05	9.73546e-08	23.2922	42	55.5556	5
GO:0061041	regulation of wound healing	0.00134464	9.73546e-08	23.2922	42	33.3333	5
GO:0050818	regulation of coagulation	0.00217985	9.73546e-08	23.2922	42	40	4
GO:0007596	blood coagulation	0.00307881	9.73546e-08	23.2922	42	15.5172	9
GO:0007599	hemostasis	0.00341739	9.73546e-08	23.2922	42	15.2542	9
GO:1903034	regulation of response to wounding	0.00441402	9.73546e-08	23.2922	42	20.6897	6
GO:1900046	regulation of hemostasis	0.00739399	9.73546e-08	23.2922	42	42.8571	3
GO:0030193	regulation of blood coagulation	0.00739399	9.73546e-08	23.2922	42	42.8571	3
GO:0050777	negative regulation of immune response	0.00949675	9.73546e-08	23.2922	42	26.6667	4
GO:0050878	regulation of body fluid levels	0.0114696	9.73546e-08	23.2922	42	12.5	9
GO:0030168	platelet activation	0.0383272	9.73546e-08	23.2922	42	23.0769	3
GO:0005200	structural constituent of cytoskeleton	4.26743e-07	2.15352e-07	22.1468	10	31.5789	12
GO:0072521	purine-containing compound metabolic process	2.17994e-17	2.16111e-07	22.1417	40	19.685	50
GO:0055086	nucleobase-containing small molecule metabolic process	2.11276e-13	2.16111e-07	22.1417	40	14.5119	55
GO:0017144	drug metabolic process	4.37861e-11	2.16111e-07	22.1417	40	15.2174	42
GO:0072522	purine-containing compound biosynthetic process	1.0331e-09	2.16111e-07	22.1417	40	18.9189	28
GO:0009152	purine ribonucleotide biosynthetic process	1.35886e-08	2.16111e-07	22.1417	40	18.5185	25
GO:0006164	purine nucleotide biosynthetic process	2.51957e-08	2.16111e-07	22.1417	40	17.9856	25
GO:0009260	ribonucleotide biosynthetic process	9.7725e-08	2.16111e-07	22.1417	40	16.7785	25
GO:0046390	ribose phosphate biosynthetic process	1.6277e-07	2.16111e-07	22.1417	40	16.3399	25
GO:1901293	nucleoside phosphate biosynthetic process	5.56447e-07	2.16111e-07	22.1417	40	13.6792	29
GO:0009165	nucleotide biosynthetic process	4.56875e-06	2.16111e-07	22.1417	40	12.8571	27
GO:0090407	organophosphate biosynthetic process	0.00140918	2.16111e-07	22.1417	40	8.46561	32
GO:1901137	carbohydrate derivative biosynthetic process	0.00179908	2.16111e-07	22.1417	40	7.90598	37
GO:0042737	drug catabolic process	0.0178759	2.16111e-07	22.1417	40	10.3774	11
GO:0006099	tricarboxylic acid cycle	9.043e-07	2.18543e-07	22.1256	31	37.037	10
GO:0043648	dicarboxylic acid metabolic process	0.00031806	2.18543e-07	22.1256	31	19.6078	10
GO:0043649	dicarboxylic acid catabolic process	0.00739399	2.18543e-07	22.1256	31	42.8571	3
GO:0006108	malate metabolic process	0.0108192	2.18543e-07	22.1256	31	37.5	3
GO:0009063	cellular amino acid catabolic process	0.0208127	2.18543e-07	22.1256	31	10.6383	10
GO:1901606	alpha-amino acid catabolic process	0.0309499	2.18543e-07	22.1256	31	10.4651	9
GO:0097237	cellular response to toxic substance	7.01179e-08	3.75557e-07	21.3445	54	21.8391	19
GO:1990748	cellular detoxification	4.16713e-07	3.75557e-07	21.3445	54	21.519	17
GO:0051920	peroxiredoxin activity	4.22584e-07	3.75557e-07	21.3445	54	85.7143	6
GO:0045454	cell redox homeostasis	5.13198e-07	3.75557e-07	21.3445	54	25.9259	14
GO:0098754	detoxification	1.16692e-06	3.75557e-07	21.3445	54	20	17
GO:0008379	thioredoxin peroxidase activity	1.21143e-06	3.75557e-07	21.3445	54	100	5
GO:0098869	cellular oxidant detoxification	2.74952e-06	3.75557e-07	21.3445	54	21.1268	15
GO:0016209	antioxidant activity	2.74952e-06	3.75557e-07	21.3445	54	21.1268	15
GO:0009636	response to toxic substance	1.4812e-05	3.75557e-07	21.3445	54	14.7059	20
GO:0016684	oxidoreductase activity, acting on peroxide as acceptor	7.74149e-05	3.75557e-07	21.3445	54	21.1538	11
GO:0016999	antibiotic metabolic process	0.000114989	3.75557e-07	21.3445	54	22.2222	10
GO:0006979	response to oxidative stress	0.000123797	3.75557e-07	21.3445	54	16.2791	14
GO:0004601	peroxidase activity	0.0001362	3.75557e-07	21.3445	54	21.7391	10
GO:0034614	cellular response to reactive oxygen species	0.000285692	3.75557e-07	21.3445	54	35.2941	6
GO:0034599	cellular response to oxidative stress	0.000415922	3.75557e-07	21.3445	54	20.9302	9
GO:0062197	cellular response to chemical stress	0.000691316	3.75557e-07	21.3445	54	19.5652	9
GO:0017001	antibiotic catabolic process	0.000914756	3.75557e-07	21.3445	54	24.1379	7
GO:0000302	response to reactive oxygen species	0.00109735	3.75557e-07	21.3445	54	23.3333	7
GO:0000305	response to oxygen radical	0.00147812	3.75557e-07	21.3445	54	44.4444	4
GO:0000303	response to superoxide	0.00147812	3.75557e-07	21.3445	54	44.4444	4
GO:0071450	cellular response to oxygen radical	0.00147812	3.75557e-07	21.3445	54	44.4444	4
GO:0019430	removal of superoxide radicals	0.00147812	3.75557e-07	21.3445	54	44.4444	4
GO:0071451	cellular response to superoxide	0.00147812	3.75557e-07	21.3445	54	44.4444	4
GO:0042744	hydrogen peroxide catabolic process	0.0143672	3.75557e-07	21.3445	54	23.5294	4
GO:0001780	neutrophil homeostasis	0.014735	3.75557e-07	21.3445	54	33.3333	3
GO:0072593	reactive oxygen species metabolic process	0.0158554	3.75557e-07	21.3445	54	12.6984	8
GO:0042737	drug catabolic process	0.0178759	3.75557e-07	21.3445	54	10.3774	11
GO:0042743	hydrogen peroxide metabolic process	0.0207362	3.75557e-07	21.3445	54	21.0526	4
GO:0010035	response to inorganic substance	0.0215069	3.75557e-07	21.3445	54	9.67742	12
GO:0071236	cellular response to antibiotic	0.0251953	3.75557e-07	21.3445	54	27.2727	3
GO:0001776	leukocyte homeostasis	0.0383272	3.75557e-07	21.3445	54	23.0769	3
GO:0042542	response to hydrogen peroxide	0.0383272	3.75557e-07	21.3445	54	23.0769	3
GO:0006801	superoxide metabolic process	0.0478219	3.75557e-07	21.3445	54	16	4
GO:0004175	endopeptidase activity	6.33759e-14	8.99609e-07	20.0842	53	12.0253	76
GO:0008233	peptidase activity	1.23353e-13	8.99609e-07	20.0842	53	10.6933	91
GO:0070011	peptidase activity, acting on L-amino acid peptides	1.84875e-13	8.99609e-07	20.0842	53	10.8108	88
GO:0006508	proteolysis	1.40415e-12	8.99609e-07	20.0842	53	9.24092	112
GO:0061135	endopeptidase regulator activity	5.18635e-10	8.99609e-07	20.0842	53	20.1493	27
GO:0051603	proteolysis involved in cellular protein catabolic process	5.05603e-09	8.99609e-07	20.0842	53	11.2266	54
GO:0061134	peptidase regulator activity	5.54546e-09	8.99609e-07	20.0842	53	18.1208	27
GO:0044257	cellular protein catabolic process	6.47682e-09	8.99609e-07	20.0842	53	11.134	54
GO:0030163	protein catabolic process	1.21293e-08	8.99609e-07	20.0842	53	10.7075	56
GO:0004866	endopeptidase inhibitor activity	3.01432e-08	8.99609e-07	20.0842	53	18.4615	24
GO:0052548	regulation of endopeptidase activity	5.91209e-08	8.99609e-07	20.0842	53	15.7303	28
GO:0010951	negative regulation of endopeptidase activity	6.11161e-08	8.99609e-07	20.0842	53	17.7778	24
GO:0030414	peptidase inhibitor activity	1.42323e-07	8.99609e-07	20.0842	53	17.0213	24
GO:0045861	negative regulation of proteolysis	1.44039e-07	8.99609e-07	20.0842	53	16.4474	25
GO:0010466	negative regulation of peptidase activity	2.60824e-07	8.99609e-07	20.0842	53	16.4384	24
GO:0052547	regulation of peptidase activity	2.99593e-07	8.99609e-07	20.0842	53	14.5078	28
GO:0030162	regulation of proteolysis	6.3113e-07	8.99609e-07	20.0842	53	12.749	32
GO:0004857	enzyme inhibitor activity	9.31612e-06	8.99609e-07	20.0842	53	12.3853	27
GO:0051346	negative regulation of hydrolase activity	1.075e-05	8.99609e-07	20.0842	53	12.8866	25
GO:0008234	cysteine-type peptidase activity	3.95463e-05	8.99609e-07	20.0842	53	11.2	28
GO:0010608	posttranscriptional regulation of gene expression	5.14773e-05	8.99609e-07	20.0842	53	10.6383	30
GO:0006417	regulation of translation	8.31641e-05	8.99609e-07	20.0842	53	11.1588	26
GO:0034248	regulation of cellular amide metabolic process	0.000116473	8.99609e-07	20.0842	53	10.9244	26
GO:0004867	serine-type endopeptidase inhibitor activity	0.00134207	8.99609e-07	20.0842	53	15.0685	11
GO:0043086	negative regulation of catalytic activity	0.00139727	8.99609e-07	20.0842	53	9.0604	27
GO:0032269	negative regulation of cellular protein metabolic process	0.00305133	8.99609e-07	20.0842	53	8.40841	28
GO:0051248	negative regulation of protein metabolic process	0.0038287	8.99609e-07	20.0842	53	8.25959	28
GO:0051246	regulation of protein metabolic process	0.00401444	8.99609e-07	20.0842	53	6.33681	73
GO:0032268	regulation of cellular protein metabolic process	0.0046308	8.99609e-07	20.0842	53	6.35209	70
GO:0030234	enzyme regulator activity	0.00503345	8.99609e-07	20.0842	53	6.93215	47
GO:0044092	negative regulation of molecular function	0.00708552	8.99609e-07	20.0842	53	7.9646	27
GO:0051336	regulation of hydrolase activity	0.0395381	8.99609e-07	20.0842	53	6.3228	38
GO:0042060	wound healing	1.88364e-07	1.34023e-06	19.5091	36	14.1509	30
GO:0009611	response to wounding	4.20234e-07	1.34023e-06	19.5091	36	12.7413	33
GO:0031101	fin regeneration	0.000761764	1.34023e-06	19.5091	36	15.1899	12
GO:0007596	blood coagulation	0.00307881	1.34023e-06	19.5091	36	15.5172	9
GO:0007599	hemostasis	0.00341739	1.34023e-06	19.5091	36	15.2542	9
GO:0006458	'de novo' protein folding	0.00708339	1.34023e-06	19.5091	36	18.75	6
GO:0050878	regulation of body fluid levels	0.0114696	1.34023e-06	19.5091	36	12.5	9
GO:0042246	tissue regeneration	0.0116353	1.34023e-06	19.5091	36	10.1562	13
GO:0031099	regeneration	0.0237919	1.34023e-06	19.5091	36	8.46561	16
GO:0016614	oxidoreductase activity, acting on CH-OH group of donors	4.49513e-06	2.21877e-06	18.7818	21	17.3077	18
GO:0016616	oxidoreductase activity, acting on the CH-OH group of donors, NAD or NADP as acceptor	9.79045e-06	2.21877e-06	18.7818	21	17.1717	17
GO:0034622	cellular protein-containing complex assembly	7.88437e-12	3.01902e-06	18.3375	52	11.4809	69
GO:0043254	regulation of protein-containing complex assembly	1.98307e-05	3.01902e-06	18.3375	52	13.4969	22
GO:0034314	Arp2/3 complex-mediated actin nucleation	4.09286e-05	3.01902e-06	18.3375	52	28.125	9
GO:0007015	actin filament organization	6.1243e-05	3.01902e-06	18.3375	52	10.3679	31
GO:0030036	actin cytoskeleton organization	9.62283e-05	3.01902e-06	18.3375	52	8.60421	45
GO:0097435	supramolecular fiber organization	0.000140072	3.01902e-06	18.3375	52	8.76068	41
GO:0045010	actin nucleation	0.00031806	3.01902e-06	18.3375	52	19.6078	10
GO:0031334	positive regulation of protein-containing complex assembly	0.000363803	3.01902e-06	18.3375	52	15.4762	13
GO:0008154	actin polymerization or depolymerization	0.000626496	3.01902e-06	18.3375	52	11.8421	18
GO:0044087	regulation of cellular component biogenesis	0.000628492	3.01902e-06	18.3375	52	9.60854	27
GO:0032970	regulation of actin filament-based process	0.000935346	3.01902e-06	18.3375	52	10.2804	22
GO:0044089	positive regulation of cellular component biogenesis	0.00110259	3.01902e-06	18.3375	52	12.0301	16
GO:0051258	protein polymerization	0.00139424	3.01902e-06	18.3375	52	10.9756	18
GO:0007010	cytoskeleton organization	0.00149812	3.01902e-06	18.3375	52	6.82303	64
GO:0032956	regulation of actin cytoskeleton organization	0.00169887	3.01902e-06	18.3375	52	9.95261	21
GO:0030833	regulation of actin filament polymerization	0.00178606	3.01902e-06	18.3375	52	11.811	15
GO:0030832	regulation of actin filament length	0.00206971	3.01902e-06	18.3375	52	11.6279	15
GO:0008064	regulation of actin polymerization or depolymerization	0.00206971	3.01902e-06	18.3375	52	11.6279	15
GO:0030041	actin filament polymerization	0.00309727	3.01902e-06	18.3375	52	11.1111	15
GO:0030838	positive regulation of actin filament polymerization	0.00312537	3.01902e-06	18.3375	52	14.2857	10
GO:0032271	regulation of protein polymerization	0.00352547	3.01902e-06	18.3375	52	10.9489	15
GO:0110053	regulation of actin filament organization	0.00612231	3.01902e-06	18.3375	52	10.274	15
GO:0032273	positive regulation of protein polymerization	0.00651124	3.01902e-06	18.3375	52	12.8205	10
GO:1902905	positive regulation of supramolecular fiber organization	0.0108395	3.01902e-06	18.3375	52	11.2245	11
GO:0051495	positive regulation of cytoskeleton organization	0.0114681	3.01902e-06	18.3375	52	11.1111	11
GO:0006996	organelle organization	0.0115038	3.01902e-06	18.3375	52	5.51811	131
GO:0051493	regulation of cytoskeleton organization	0.0189868	3.01902e-06	18.3375	52	7.66667	23
GO:0030042	actin filament depolymerization	0.0189915	3.01902e-06	18.3375	52	15	6
GO:0051016	barbed-end actin filament capping	0.0207362	3.01902e-06	18.3375	52	21.0526	4
GO:1902903	regulation of supramolecular fiber organization	0.0219253	3.01902e-06	18.3375	52	8.77193	15
GO:0051130	positive regulation of cellular component organization	0.0355928	3.01902e-06	18.3375	52	7.36842	21
GO:0043624	cellular protein complex disassembly	0.0416695	3.01902e-06	18.3375	52	9.89011	9
GO:0002181	cytoplasmic translation	8.59e-14	3.1667e-06	18.2686	44	33.3333	24
GO:0001732	formation of cytoplasmic translation initiation complex	3.95213e-05	3.1667e-06	18.2686	44	38.8889	7
GO:0010608	posttranscriptional regulation of gene expression	5.14773e-05	3.1667e-06	18.2686	44	10.6383	30
GO:0006417	regulation of translation	8.31641e-05	3.1667e-06	18.2686	44	11.1588	26
GO:0002183	cytoplasmic translational initiation	8.32686e-05	3.1667e-06	18.2686	44	29.6296	8
GO:0034248	regulation of cellular amide metabolic process	0.000116473	3.1667e-06	18.2686	44	10.9244	26
GO:0008135	translation factor activity, RNA binding	0.000167203	3.1667e-06	18.2686	44	15	15
GO:0045182	translation regulator activity	0.000187122	3.1667e-06	18.2686	44	13.6	17
GO:0090079	translation regulator activity, nucleic acid binding	0.000379599	3.1667e-06	18.2686	44	13.8889	15
GO:0003743	translation initiation factor activity	0.000989801	3.1667e-06	18.2686	44	16.9492	10
GO:0006414	translational elongation	0.00210646	3.1667e-06	18.2686	44	18.1818	8
GO:0003746	translation elongation factor activity	0.00375898	3.1667e-06	18.2686	44	21.4286	6
GO:0051246	regulation of protein metabolic process	0.00401444	3.1667e-06	18.2686	44	6.33681	73
GO:0032268	regulation of cellular protein metabolic process	0.0046308	3.1667e-06	18.2686	44	6.35209	70
GO:0006413	translational initiation	0.00468027	3.1667e-06	18.2686	44	12.6437	11
GO:0006740	NADPH regeneration	1.7482e-05	7.41601e-06	17.0409	22	54.5455	6
GO:0051156	glucose 6-phosphate metabolic process	8.31033e-05	7.41601e-06	17.0409	22	35	7
GO:0006098	pentose-phosphate shunt	9.78357e-05	7.41601e-06	17.0409	22	55.5556	5
GO:0006518	peptide metabolic process	2.68327e-39	1.26825e-05	16.2668	41	20.5374	107
GO:0006412	translation	3.67557e-39	1.26825e-05	16.2668	41	22.2222	98
GO:0043043	peptide biosynthetic process	6.97566e-39	1.26825e-05	16.2668	41	21.9731	98
GO:0043604	amide biosynthetic process	1.2405e-38	1.26825e-05	16.2668	41	20.3095	105
GO:0043603	cellular amide metabolic process	9.31528e-36	1.26825e-05	16.2668	41	17.2619	116
GO:1901566	organonitrogen compound biosynthetic process	1.48055e-32	1.26825e-05	16.2668	41	12.9804	152
GO:1901564	organonitrogen compound metabolic process	3.73901e-24	1.26825e-05	16.2668	41	7.1849	354
GO:0006508	proteolysis	1.40415e-12	1.26825e-05	16.2668	41	9.24092	112
GO:0019538	protein metabolic process	2.41861e-11	1.26825e-05	16.2668	41	6.4646	273
GO:0044267	cellular protein metabolic process	7.96977e-10	1.26825e-05	16.2668	41	6.51099	237
GO:0034641	cellular nitrogen compound metabolic process	0.00169006	1.26825e-05	16.2668	41	5.38064	229
GO:0044271	cellular nitrogen compound biosynthetic process	0.00962155	1.26825e-05	16.2668	41	5.4045	161
GO:1901576	organic substance biosynthetic process	0.0282464	1.26825e-05	16.2668	41	5.12753	195
GO:0090504	epiboly	7.60924e-05	8.74509e-05	13.4812	25	17.0732	14
GO:0002011	morphogenesis of an epithelial sheet	0.000206396	8.74509e-05	13.4812	25	14.7059	15
GO:0001702	gastrulation with mouth forming second	0.00288733	8.74509e-05	13.4812	25	14.4928	10
GO:0055113	epiboly involved in gastrulation with mouth forming second	0.00307881	8.74509e-05	13.4812	25	15.5172	9
GO:0051186	cofactor metabolic process	0.00122426	9.23628e-05	13.4023	47	9.4697	25
GO:0006086	acetyl-CoA biosynthetic process from pyruvate	0.00129079	9.23628e-05	13.4023	47	75	3
GO:0016624	oxidoreductase activity, acting on the aldehyde or oxo group of donors, disulfide as acceptor	0.00147812	9.23628e-05	13.4023	47	44.4444	4
GO:0006790	sulfur compound metabolic process	0.00196884	9.23628e-05	13.4023	47	10.5882	18
GO:0006085	acetyl-CoA biosynthetic process	0.00217985	9.23628e-05	13.4023	47	40	4
GO:0009067	aspartate family amino acid biosynthetic process	0.00223208	9.23628e-05	13.4023	47	29.4118	5
GO:0016903	oxidoreductase activity, acting on the aldehyde or oxo group of donors	0.0039657	9.23628e-05	13.4023	47	16.3265	8
GO:0046500	S-adenosylmethionine metabolic process	0.00574307	9.23628e-05	13.4023	47	30.7692	4
GO:0044272	sulfur compound biosynthetic process	0.00942036	9.23628e-05	13.4023	47	14.0351	8
GO:0009066	aspartate family amino acid metabolic process	0.0118613	9.23628e-05	13.4023	47	16.6667	6
GO:0006084	acetyl-CoA metabolic process	0.0143672	9.23628e-05	13.4023	47	23.5294	4
GO:0009086	methionine biosynthetic process	0.0196261	9.23628e-05	13.4023	47	30	3
GO:0035384	thioester biosynthetic process	0.0207362	9.23628e-05	13.4023	47	21.0526	4
GO:0071616	acyl-CoA biosynthetic process	0.0207362	9.23628e-05	13.4023	47	21.0526	4
GO:0006555	methionine metabolic process	0.0313096	9.23628e-05	13.4023	47	25	3
GO:0006575	cellular modified amino acid metabolic process	0.0370822	9.23628e-05	13.4023	47	9.61539	10
GO:0035383	thioester metabolic process	0.043851	9.23628e-05	13.4023	47	12.2449	6
GO:0006637	acyl-CoA metabolic process	0.043851	9.23628e-05	13.4023	47	12.2449	6
GO:0006732	coenzyme metabolic process	0.0457528	9.23628e-05	13.4023	47	8.33333	13
GO:0000097	sulfur amino acid biosynthetic process	0.0458374	9.23628e-05	13.4023	47	21.4286	3
GO:1903670	regulation of sprouting angiogenesis	0.00375898	9.57149e-05	13.3509	39	21.4286	6
GO:0055102	lipase inhibitor activity	0.00739399	9.57149e-05	13.3509	39	42.8571	3
GO:0004859	phospholipase inhibitor activity	0.00739399	9.57149e-05	13.3509	39	42.8571	3
GO:0043542	endothelial cell migration	0.00827014	9.57149e-05	13.3509	39	15.9091	7
GO:0010594	regulation of endothelial cell migration	0.0143672	9.57149e-05	13.3509	39	23.5294	4
GO:0090132	epithelium migration	0.0146334	9.57149e-05	13.3509	39	12.9032	8
GO:0010632	regulation of epithelial cell migration	0.0207362	9.57149e-05	13.3509	39	21.0526	4
GO:0010631	epithelial cell migration	0.0262251	9.57149e-05	13.3509	39	12.5	7
GO:0010595	positive regulation of endothelial cell migration	0.0313096	9.57149e-05	13.3509	39	25	3
GO:0043534	blood vessel endothelial cell migration	0.0354062	9.57149e-05	13.3509	39	14.7059	5
GO:0010634	positive regulation of epithelial cell migration	0.0458374	9.57149e-05	13.3509	39	21.4286	3
GO:0043535	regulation of blood vessel endothelial cell migration	0.0458374	9.57149e-05	13.3509	39	21.4286	3
GO:0042026	protein refolding	4.2914e-07	0.000113843	13.1007	45	40	10
GO:0031101	fin regeneration	0.000761764	0.000113843	13.1007	45	15.1899	12
GO:0000413	protein peptidyl-prolyl isomerization	0.00160684	0.000113843	13.1007	45	19.0476	8
GO:0006458	'de novo' protein folding	0.00708339	0.000113843	13.1007	45	18.75	6
GO:0036010	protein localization to endosome	0.00739399	0.000113843	13.1007	45	42.8571	3
GO:0044183	protein folding chaperone	0.00746354	0.000113843	13.1007	45	28.5714	4
GO:0018208	peptidyl-proline modification	0.00770184	0.000113843	13.1007	45	14.5455	8
GO:0042246	tissue regeneration	0.0116353	0.000113843	13.1007	45	10.1562	13
GO:0034620	cellular response to unfolded protein	0.0186626	0.000113843	13.1007	45	13.4615	7
GO:0061077	chaperone-mediated protein folding	0.0189915	0.000113843	13.1007	45	15	6
GO:0051085	chaperone cofactor-dependent protein refolding	0.0225253	0.000113843	13.1007	45	16.6667	5
GO:0051084	'de novo' posttranslational protein folding	0.0252454	0.000113843	13.1007	45	16.129	5
GO:0035967	cellular response to topologically incorrect protein	0.0273911	0.000113843	13.1007	45	11.4286	8
GO:0006986	response to unfolded protein	0.0283411	0.000113843	13.1007	45	12.2807	7
GO:0035966	response to topologically incorrect protein	0.04103	0.000113843	13.1007	45	10.5263	8
GO:0001666	response to hypoxia	0.000987775	0.000643715	10.6013	23	15.7143	11
GO:0036293	response to decreased oxygen levels	0.00109817	0.000643715	10.6013	23	15.493	11
GO:0070482	response to oxygen levels	0.0012184	0.000643715	10.6013	23	15.2778	11
GO:0006006	glucose metabolic process	0.000691316	0.000658692	10.5681	37	19.5652	9
GO:0019319	hexose biosynthetic process	0.000947034	0.000658692	10.5681	37	28.5714	6
GO:0006094	gluconeogenesis	0.000947034	0.000658692	10.5681	37	28.5714	6
GO:0046364	monosaccharide biosynthetic process	0.00119903	0.000658692	10.5681	37	27.2727	6
GO:0009438	methylglyoxal metabolic process	0.00264434	0.000658692	10.5681	37	60	3
GO:0005996	monosaccharide metabolic process	0.00597603	0.000658692	10.5681	37	12.987	10
GO:0019318	hexose metabolic process	0.00903932	0.000658692	10.5681	37	13.0435	9
GO:0044275	cellular carbohydrate catabolic process	0.0143672	0.000658692	10.5681	37	23.5294	4
GO:0046185	aldehyde catabolic process	0.014735	0.000658692	10.5681	37	33.3333	3
GO:0006081	cellular aldehyde metabolic process	0.0316953	0.000658692	10.5681	37	15.1515	5
GO:0043062	extracellular structure organization	0.0012279	0.000666481	10.5511	17	11.4865	17
GO:0030198	extracellular matrix organization	0.0012279	0.000666481	10.5511	17	11.4865	17
GO:0031581	hemidesmosome assembly	0.00129079	0.000918089	10.0891	35	75	3
GO:0034329	cell junction assembly	0.00146833	0.000918089	10.0891	35	14.8649	11
GO:0034330	cell junction organization	0.00704165	0.000918089	10.0891	35	11.9565	11
GO:0007043	cell-cell junction assembly	0.00942036	0.000918089	10.0891	35	14.0351	8
GO:0045104	intermediate filament cytoskeleton organization	0.0112023	0.000918089	10.0891	35	20	5
GO:0150115	cell-substrate junction organization	0.0383272	0.000918089	10.0891	35	23.0769	3
GO:0007044	cell-substrate junction assembly	0.0383272	0.000918089	10.0891	35	23.0769	3
GO:0045216	cell-cell junction organization	0.04103	0.000918089	10.0891	35	10.5263	8
GO:0043588	skin development	0.00178184	0.000937878	10.0583	4	25	6
GO:0004869	cysteine-type endopeptidase inhibitor activity	0.00375898	0.00218297	8.83949	9	21.4286	6
GO:0000375	RNA splicing, via transesterification reactions	0.00401605	0.00331701	8.2359	26	9.38967	20
GO:0000377	RNA splicing, via transesterification reactions with bulged adenosine as nucleophile	0.00401605	0.00331701	8.2359	26	9.38967	20
GO:0000398	mRNA splicing, via spliceosome	0.00401605	0.00331701	8.2359	26	9.38967	20
GO:0008380	RNA splicing	0.00556582	0.00331701	8.2359	26	8.61423	23
GO:0001818	negative regulation of cytokine production	0.00289887	0.00407235	7.93992	28	27.7778	5
GO:0060627	regulation of vesicle-mediated transport	0.0145939	0.00407235	7.93992	28	9.52381	14
GO:0035592	establishment of protein localization to extracellular region	0.0462446	0.00407235	7.93992	28	9.67742	9
GO:0009306	protein secretion	0.0462446	0.00407235	7.93992	28	9.67742	9
GO:0071692	protein localization to extracellular region	0.0486451	0.00407235	7.93992	28	9.57447	9
GO:0000387	spliceosomal snRNP assembly	0.00806917	0.00477949	7.70893	12	21.7391	5
GO:0071391	cellular response to estrogen stimulus	0.00938739	0.00550372	7.50538	8	17.6471	6
GO:0061061	muscle structure development	0.00965273	0.0055839	7.48451	19	7.67123	28
GO:0007517	muscle organ development	0.045364	0.0055839	7.48451	19	7.93651	15
GO:0043009	chordate embryonic development	0.000138406	0.00658982	7.24555	29	8.45865	45
GO:0009792	embryo development ending in birth or egg hatching	0.000156565	0.00658982	7.24555	29	8.41121	45
GO:0009790	embryo development	0.00123269	0.00658982	7.24555	29	6.58683	77
GO:0009888	tissue development	0.00208961	0.00658982	7.24555	29	6.16883	95
GO:0007275	multicellular organism development	0.0450222	0.00658982	7.24555	29	5.04391	201
GO:0048513	animal organ development	0.0477118	0.00658982	7.24555	29	5.22799	133
GO:0016667	oxidoreductase activity, acting on a sulfur group of donors	0.0114518	0.00661087	7.24094	14	14.8936	7
GO:0015036	disulfide oxidoreductase activity	0.0225253	0.00661087	7.24094	14	16.6667	5
GO:0020027	hemoglobin metabolic process	0.0116215	0.00664893	7.23266	3	25	4
GO:0006839	mitochondrial transport	0.0147423	0.00789885	6.98414	20	10.6796	11
GO:1990542	mitochondrial transmembrane transport	0.0447897	0.00789885	6.98414	20	11.1111	7
GO:0008308	voltage-gated anion channel activity	0.0143672	0.00797317	6.97063	5	23.5294	4
GO:0018279	protein N-linked glycosylation via asparagine	0.0108192	0.0080601	6.95499	15	37.5	3
GO:0018196	peptidyl-asparagine modification	0.014735	0.0080601	6.95499	15	33.3333	3
GO:0006465	signal peptide processing	0.00739399	0.0104631	6.57855	24	42.8571	3
GO:0072599	establishment of protein localization to endoplasmic reticulum	0.0478219	0.0104631	6.57855	24	16	4
GO:0045047	protein targeting to ER	0.0478219	0.0104631	6.57855	24	16	4
GO:0045899	positive regulation of RNA polymerase II transcriptional preinitiation complex assembly	0.00264434	0.0106192	6.55718	34	60	3
GO:0045898	regulation of RNA polymerase II transcriptional preinitiation complex assembly	0.00463569	0.0106192	6.55718	34	50	3
GO:0060261	positive regulation of transcription initiation from RNA polymerase II promoter	0.014735	0.0106192	6.55718	34	33.3333	3
GO:2000144	positive regulation of DNA-templated transcription, initiation	0.014735	0.0106192	6.55718	34	33.3333	3
GO:2000142	regulation of DNA-templated transcription, initiation	0.0196261	0.0106192	6.55718	34	30	3
GO:0060260	regulation of transcription initiation from RNA polymerase II promoter	0.0196261	0.0106192	6.55718	34	30	3
GO:0032456	endocytic recycling	0.0129078	0.0132794	6.23467	16	19.2308	5
GO:0016197	endosomal transport	0.0252609	0.0132794	6.23467	16	9.82143	11
GO:0090114	COPII-coated vesicle budding	0.00574307	0.013427	6.21872	32	30.7692	4
GO:0006888	endoplasmic reticulum to Golgi vesicle-mediated transport	0.014784	0.013427	6.21872	32	11.236	10
GO:0048194	Golgi vesicle budding	0.0207362	0.013427	6.21872	32	21.0526	4
GO:0048193	Golgi vesicle transport	0.0219253	0.013427	6.21872	32	8.77193	15
GO:0016050	vesicle organization	0.0294975	0.013427	6.21872	32	8.90411	13
GO:0006891	intra-Golgi vesicle-mediated transport	0.0478219	0.013427	6.21872	32	16	4
GO:0006909	phagocytosis	0.0280939	0.0146824	6.08977	0	10.101	10
GO:0002063	chondrocyte development	0.000630045	0.0157334	5.99002	48	22.2222	8
GO:0003422	growth plate cartilage morphogenesis	0.00109735	0.0157334	5.99002	48	23.3333	7
GO:0003416	endochondral bone growth	0.00152037	0.0157334	5.99002	48	21.875	7
GO:0003417	growth plate cartilage development	0.00152037	0.0157334	5.99002	48	21.875	7
GO:0098868	bone growth	0.00179402	0.0157334	5.99002	48	21.2121	7
GO:0003429	growth plate cartilage chondrocyte morphogenesis	0.00263422	0.0157334	5.99002	48	23.0769	6
GO:0003433	chondrocyte development involved in endochondral bone morphogenesis	0.00263422	0.0157334	5.99002	48	23.0769	6
GO:0003414	chondrocyte morphogenesis involved in endochondral bone morphogenesis	0.00263422	0.0157334	5.99002	48	23.0769	6
GO:0003413	chondrocyte differentiation involved in endochondral bone morphogenesis	0.00313386	0.0157334	5.99002	48	22.2222	6
GO:0003418	growth plate cartilage chondrocyte differentiation	0.00313386	0.0157334	5.99002	48	22.2222	6
GO:0090171	chondrocyte morphogenesis	0.00375898	0.0157334	5.99002	48	21.4286	6
GO:0060351	cartilage development involved in endochondral bone morphogenesis	0.00381899	0.0157334	5.99002	48	18.4211	7
GO:0060350	endochondral bone morphogenesis	0.00827014	0.0157334	5.99002	48	15.9091	7
GO:0002062	chondrocyte differentiation	0.0085455	0.0157334	5.99002	48	14.2857	8
GO:0061448	connective tissue development	0.00899606	0.0157334	5.99002	48	9.28962	17
GO:0035265	organ growth	0.0103582	0.0157334	5.99002	48	13.7931	8
GO:0051216	cartilage development	0.013988	0.0157334	5.99002	48	9.03955	16
GO:0060536	cartilage morphogenesis	0.0186626	0.0157334	5.99002	48	13.4615	7
GO:0001501	skeletal system development	0.0244077	0.0157334	5.99002	48	7.14286	27
GO:0060349	bone morphogenesis	0.0332871	0.0157334	5.99002	48	11.8644	7
GO:0060348	bone development	0.0461756	0.0157334	5.99002	48	10.2564	8
GO:0016646	oxidoreductase activity, acting on the CH-NH group of donors, NAD or NADP as acceptor	0.0326613	0.0167795	5.89716	1	18.1818	4
GO:0016651	oxidoreductase activity, acting on NAD(P)H	0.0336048	0.0170215	5.8765	2	10.9589	8
GO:0004177	aminopeptidase activity	0.0354062	0.0176352	5.8254	6	14.7059	5
GO:0002262	myeloid cell homeostasis	0.0171488	0.0188409	5.72999	18	10	12
GO:0048872	homeostasis of number of cells	0.0387288	0.0188409	5.72999	18	8.82353	12
GO:0051489	regulation of filopodium assembly	0.0383272	0.0189479	5.72182	7	23.0769	3
GO:0009081	branched-chain amino acid metabolic process	0.0383272	0.0189479	5.72182	11	23.0769	3
GO:0061133	endopeptidase activator activity	0.00129079	0.0236495	5.40205	33	75	3
GO:0016504	peptidase activator activity	0.0108192	0.0236495	5.40205	33	37.5	3
GO:2000045	regulation of G1/S transition of mitotic cell cycle	0.024387	0.0236495	5.40205	33	20	4
GO:1902806	regulation of cell cycle G1/S phase transition	0.0281884	0.0236495	5.40205	33	19.0476	4
GO:0042176	regulation of protein catabolic process	0.0309499	0.0236495	5.40205	33	10.4651	9
GO:0061136	regulation of proteasomal protein catabolic process	0.0469223	0.0236495	5.40205	33	12	6
GO:0032482	Rab protein signal transduction	1.00337e-06	0.520551	0.941888	43	20.2381	17
GO:0006886	intracellular protein transport	0.000124081	0.520551	0.941888	43	8.18331	50
GO:0007265	Ras protein signal transduction	0.000907809	0.520551	0.941888	43	9.375	27
GO:0015031	protein transport	0.000950416	0.520551	0.941888	43	7.06018	61
GO:0045184	establishment of protein localization	0.0013439	0.520551	0.941888	43	6.94761	61
GO:0015833	peptide transport	0.00139632	0.520551	0.941888	43	6.93182	61
GO:0042886	amide transport	0.00251575	0.520551	0.941888	43	6.74033	61
GO:0046907	intracellular transport	0.00257924	0.520551	0.941888	43	6.81551	58
GO:0016192	vesicle-mediated transport	0.00411838	0.520551	0.941888	43	6.62921	59
GO:0034613	cellular protein localization	0.00573963	0.520551	0.941888	43	6.54628	58
GO:0070727	cellular macromolecule localization	0.00643117	0.520551	0.941888	43	6.50954	58
GO:0008104	protein localization	0.010808	0.520551	0.941888	43	6.12245	69
GO:0007264	small GTPase mediated signal transduction	0.011014	0.520551	0.941888	43	7.58808	28
GO:0071705	nitrogen compound transport	0.0224774	0.520551	0.941888	43	5.92396	67

## Sheet: KEGG
Cytoscape/ClueGO results for KEEG pathway enriched in the list of the sea bass scale proteome. Each group is named after its most significant term, highlighted in bold.
GO ID	GOTerm	Term FDR	Group FDR	Enrichment score	GO Groups	% Associated Genes	Nr. Genes
KEGG:03010	Ribosome	2.29745e-36	5.10545e-37	120.559	10	50.7463	68
KEGG:03050	Proteasome	6.86676e-19	1.52595e-19	62.5069	12	57.1429	32
KEGG:00010	Glycolysis / Gluconeogenesis	5.38087e-08	2.53537e-14	45.1648	18	32.4675	25
KEGG:00020	Citrate cycle (TCA cycle)	7.23007e-08	2.53537e-14	45.1648	18	47.0588	16
KEGG:00620	Pyruvate metabolism	9.86599e-06	2.53537e-14	45.1648	18	34.7826	16
KEGG:00270	Cysteine and methionine metabolism	0.000330778	0.000110259	13.1468	7	28.3019	15
KEGG:00030	Pentose phosphate pathway	0.000680712	0.000211777	12.2052	1	33.3333	11
KEGG:04141	Protein processing in endoplasmic reticulum	0.00248489	0.000736263	10.4075	14	16.7598	30
KEGG:03040	Spliceosome	0.00307148	0.000975074	10.0022	11	17.9104	24
KEGG:04810	Regulation of actin cytoskeleton	0.00304487	0.00317912	8.29716	19	14.8699	40
KEGG:04510	Focal adhesion	0.00967684	0.00317912	8.29716	19	14.4033	35
KEGG:05132	Salmonella infection	0.0389241	0.00317912	8.29716	19	16.3043	15
KEGG:04145	Phagosome	0.0105528	0.00322446	8.27673	15	16.129	25
KEGG:04210	Apoptosis	0.0121801	0.0035187	8.15074	16	15.5689	26
KEGG:04530	Tight junction	0.0291369	0.00824075	6.92301	3	13.9535	30
KEGG:00190	Oxidative phosphorylation	0.0385218	0.0103948	6.588	5	15	21
KEGG:00480	Glutathione metabolism	0.0411246	0.0105818	6.56228	8	18.6441	11
KEGG:00051	Fructose and mannose metabolism	0.040681	0.0106356	6.55496	4	20.9302	9
KEGG:00970	Aminoacyl-tRNA biosynthesis	0.0393743	0.010769	6.53697	9	18.75	12
KEGG:00400	Phenylalanine, tyrosine and tryptophan biosynthesis	0.0396278	0.0109107	6.51811	17	50	3
KEGG:00360	Phenylalanine metabolism	0.0413458	0.0109107	6.51811	17	31.25	5
KEGG:00640	Propanoate metabolism	0.0393878	0.0109411	6.5141	0	23.5294	8
KEGG:04520	Adherens junction	0.0424004	0.0109927	6.50731	2	16	16
KEGG:03060	Protein export	0.0425858	0.0113562	6.46038	13	27.2727	6
KEGG:00260	Glycine, serine and threonine metabolism	0.043929	0.0122025	6.35668	6	20	9
