# Supplementary material for: Proteome dataset of sea bass (Dicentrarchus labrax) skin-scales exposed to fluoxetine and estradiol
Source: Data Brief. 2022 Feb 16;41:107971. doi: 10.1016/j.dib.2022.107971 (PMC8889360; doi:10.1016/j.dib.2022.107971)
Supplement: Supplementary file 1 [file mmc1.zip › 1_DIB (2)/Suppl Table_9_Enrich FLX up KEGG.xls]

## Sheet: KEGG
Cytoscape/ClueGO results for KEEG pathway enriched in the list of FLX up-regulated proteins. Each group is named after its most significant term, highlighted in bold.
GOID	GOTerm	Term FDR	Group FDR	Enrichment score	GOGroups	% Associated Genes	Nr. Genes
KEGG:03010	Ribosome	8.02625e-10	8.02625e-10	30.2146	1	8.20895	11
KEGG:00620	Pyruvate metabolism	0.000196238	0.000196238	12.3151	0	8.69565	4
