# Supplementary material for: Proteome dataset of sea bass (Dicentrarchus labrax) skin-scales exposed to fluoxetine and estradiol
Source: Data Brief. 2022 Feb 16;41:107971. doi: 10.1016/j.dib.2022.107971 (PMC8889360; doi:10.1016/j.dib.2022.107971)
Supplement: Supplementary file 1 [file mmc1.zip › 1_DIB (2)/Suppl Table_8_ Enrich E2 down KEGG.xls]

## Sheet: KEGG
Cytoscape/ClueGO results for KEEG pathway enriched in the list of E2 down-regulated proteins. Each group is named after its most significant term, highlighted in bold.
GO ID	GO Term	Term FDR	Group FDR	Enrichement score	GO Groups	% Associated Genes	Nr. Genes
KEGG:04512	ECM-receptor interaction	1.32204e-05	1.32204e-05	16.2069	0	4.49438	4
