# Supplementary material for: Proteome dataset of sea bass (Dicentrarchus labrax) skin-scales exposed to fluoxetine and estradiol
Source: Data Brief. 2022 Feb 16;41:107971. doi: 10.1016/j.dib.2022.107971 (PMC8889360; doi:10.1016/j.dib.2022.107971)
Supplement: Supplementary file 1 [file mmc1.zip › 1_DIB (2)/Suppl Table_5_Enrich E2 vs FLX all modified.xls]

## Sheet: Go biological process
GO ID	GO Term	Term FDR	Group FDR	Enrichment score	GO Groups	% Associated Genes	Nr. Genes	Cluster
GO:0043043	peptide biosynthetic process	9.82371e-41	7.3883e-37	120.026	11	12.1076	54	Specific for E2
GO:0043604	amide biosynthetic process	1.0483e-40	7.3883e-37	120.026	11	11.0251	57	Specific for E2
GO:0006412	translation	1.60066e-40	7.3883e-37	120.026	11	12.2449	54	Specific for E2
GO:0006518	peptide metabolic process	2.00633e-38	7.3883e-37	120.026	11	10.5566	55	Specific for E2
GO:0043603	cellular amide metabolic process	5.63358e-37	7.3883e-37	120.026	11	8.77976	59	Specific for E2
GO:0042273	ribosomal large subunit biogenesis	7.47564e-17	1.66766e-10	32.4815	13	24.2424	16	Specific for E2
GO:0042254	ribosome biogenesis	2.32996e-12	1.66766e-10	32.4815	13	9.00901	20	Specific for E2
GO:0022613	ribonucleoprotein complex biogenesis	1.32638e-10	1.66766e-10	32.4815	13	6.75241	21	Specific for E2
GO:0000027	ribosomal large subunit assembly	1.70934e-10	1.66766e-10	32.4815	13	38.0952	8	Specific for E2
GO:0042255	ribosome assembly	5.51756e-09	1.66766e-10	32.4815	13	20	9	Specific for E2
GO:0022618	ribonucleoprotein complex assembly	7.31152e-06	1.66766e-10	32.4815	13	7.46269	10	Specific for E2
GO:0071826	ribonucleoprotein complex subunit organization	8.34903e-06	1.66766e-10	32.4815	13	7.29927	10	Specific for E2
GO:0000470	maturation of LSU-rRNA	5.28513e-05	1.66766e-10	32.4815	13	16.6667	5	Specific for E2
GO:0002181	cytoplasmic translation	2.41437e-08	2.32201e-08	25.36	0	13.8889	10	Specific for E2
GO:0006417	regulation of translation	6.52675e-06	7.48476e-06	17.0276	12	5.5794	13	Specific for E2
GO:0034248	regulation of cellular amide metabolic process	7.63761e-06	7.48476e-06	17.0276	12	5.46218	13	Specific for E2
GO:0045182	translation regulator activity	0.0031799	7.48476e-06	17.0276	12	4.8	6	Specific for E2
GO:0006413	translational initiation	0.00332677	7.48476e-06	17.0276	12	5.74713	5	Specific for E2
GO:0003743	translation initiation factor activity	0.00472135	7.48476e-06	17.0276	12	6.77966	4	Specific for E2
GO:0008135	translation factor activity, RNA binding	0.00543823	7.48476e-06	17.0276	12	5	5	Specific for E2
GO:0010499	proteasomal ubiquitin-independent protein catabolic process	2.68293e-05	3.30702e-05	14.8841	7	19.2308	5	Specific for E2
GO:0070003	threonine-type peptidase activity	2.68293e-05	3.30702e-05	14.8841	7	19.2308	5	Specific for E2
GO:0004298	threonine-type endopeptidase activity	2.68293e-05	3.30702e-05	14.8841	7	19.2308	5	Specific for E2
GO:0005200	structural constituent of cytoskeleton	0.000155482	0.000129144	12.9187	2	13.1579	5	Both treatments
GO:0045861	negative regulation of proteolysis	0.00012244	0.000183926	12.4086	14	5.92105	9	Specific for FLX
GO:0004866	endopeptidase inhibitor activity	0.000218335	0.000183926	12.4086	14	6.15385	8	Specific for FLX
GO:0061135	endopeptidase regulator activity	0.000246707	0.000183926	12.4086	14	5.97015	8	Specific for FLX
GO:0010951	negative regulation of endopeptidase activity	0.00024907	0.000183926	12.4086	14	5.92593	8	Specific for FLX
GO:0030414	peptidase inhibitor activity	0.000311309	0.000183926	12.4086	14	5.67376	8	Specific for FLX
GO:0010466	negative regulation of peptidase activity	0.000367809	0.000183926	12.4086	14	5.47945	8	Specific for FLX
GO:0061134	peptidase regulator activity	0.000382049	0.000183926	12.4086	14	5.36913	8	Specific for FLX
GO:0006956	complement activation	0.00472135	0.000183926	12.4086	14	6.77966	4	Both treatments
GO:0004867	serine-type endopeptidase inhibitor activity	0.042712	0.000183926	12.4086	14	4.10959	3	Specific for FLX
GO:0009205	purine ribonucleoside triphosphate metabolic process	0.000190335	0.000206193	12.2437	16	12.5	5	Specific for E2
GO:0009144	purine nucleoside triphosphate metabolic process	0.000219884	0.000206193	12.2437	16	11.9048	5	Specific for E2
GO:0006754	ATP biosynthetic process	0.000270764	0.000206193	12.2437	16	16.6667	4	Specific for E2
GO:0072522	purine-containing compound biosynthetic process	0.000376958	0.000206193	12.2437	16	5.40541	8	Both treatments
GO:0009199	ribonucleoside triphosphate metabolic process	0.000378206	0.000206193	12.2437	16	10.2041	5	Specific for E2
GO:0009141	nucleoside triphosphate metabolic process	0.000968833	0.000206193	12.2437	16	8.06452	5	Specific for E2
GO:0009145	purine nucleoside triphosphate biosynthetic process	0.00102948	0.000206193	12.2437	16	11.1111	4	Specific for E2
GO:0009206	purine ribonucleoside triphosphate biosynthetic process	0.00102948	0.000206193	12.2437	16	11.1111	4	Specific for E2
GO:0009201	ribonucleoside triphosphate biosynthetic process	0.00221602	0.000206193	12.2437	16	8.88889	4	Specific for E2
GO:0015985	energy coupled proton transport, down electrochemical gradient	0.00244915	0.000206193	12.2437	16	13.6364	3	Specific for E2
GO:0015986	ATP synthesis coupled proton transport	0.00244915	0.000206193	12.2437	16	13.6364	3	Specific for E2
GO:0009142	nucleoside triphosphate biosynthetic process	0.00310616	0.000206193	12.2437	16	7.84314	4	Specific for E2
GO:0016667	oxidoreductase activity, acting on a sulfur group of donors	0.00247213	0.000395288	11.3048	5	8.51064	4	Both treatments
GO:0045454	cell redox homeostasis	0.00349418	0.000395288	11.3048	5	7.40741	4	Specific for FLX
GO:0006418	tRNA aminoacylation for protein translation	0.00111109	0.00161134	9.27752	9	10.8108	4	Specific for FLX
GO:0043038	amino acid activation	0.00175521	0.00161134	9.27752	9	9.52381	4	Specific for FLX
GO:0043039	tRNA aminoacylation	0.00175521	0.00161134	9.27752	9	9.52381	4	Specific for FLX
GO:0043648	dicarboxylic acid metabolic process	0.00310616	0.00303672	8.36327	4	7.84314	4	Specific for FLX
GO:0046031	ADP metabolic process	0.00175521	0.00646793	7.27248	15	9.52381	4	Both treatments
GO:0009135	purine nucleoside diphosphate metabolic process	0.00234208	0.00646793	7.27248	15	8.69565	4	Both treatments
GO:0009185	ribonucleoside diphosphate metabolic process	0.00234208	0.00646793	7.27248	15	8.69565	4	Both treatments
GO:0009179	purine ribonucleoside diphosphate metabolic process	0.00234208	0.00646793	7.27248	15	8.69565	4	Both treatments
GO:0006090	pyruvate metabolic process	0.00274418	0.00646793	7.27248	15	8.16327	4	Both treatments
GO:0009132	nucleoside diphosphate metabolic process	0.00491051	0.00646793	7.27248	15	6.66667	4	Both treatments
GO:0006757	ATP generation from ADP	0.0092417	0.00646793	7.27248	15	7.89474	3	Specific for E2
GO:0006096	glycolytic process	0.0092417	0.00646793	7.27248	15	7.89474	3	Specific for E2
GO:0006165	nucleoside diphosphate phosphorylation	0.0225127	0.00646793	7.27248	15	5.45455	3	Specific for E2
GO:0046939	nucleotide phosphorylation	0.0231913	0.00646793	7.27248	15	5.35714	3	Specific for E2
GO:0016052	carbohydrate catabolic process	0.038348	0.00646793	7.27248	15	4.34783	3	Specific for E2
GO:0006099	tricarboxylic acid cycle	0.000376036	0.0184632	5.7592	6	14.8148	4	Specific for FLX
GO:0009060	aerobic respiration	0.0033362	0.0184632	5.7592	6	7.54717	4	Specific for FLX
GO:0045333	cellular respiration	0.0191976	0.0184632	5.7592	6	4.30108	4	Specific for FLX
GO:0009266	response to temperature stimulus	0.0178287	0.0187055	5.74039	1	6.12245	3	Specific for FLX
GO:0016903	oxidoreductase activity, acting on the aldehyde or oxo group of donors	0.0178287	0.0187055	5.74039	3	6.12245	3	Specific for FLX
GO:0034329	cell junction assembly	0.00952234	0.0190853	5.7114	8	5.40541	4	Specific for FLX
GO:0034330	cell junction organization	0.0192203	0.0190853	5.7114	8	4.34783	4	Specific for FLX
GO:0007043	cell-cell junction assembly	0.0238741	0.0190853	5.7114	8	5.26316	3	Specific for FLX
GO:0034314	Arp2/3 complex-mediated actin nucleation	0.00580843	0.0384579	4.70058	10	9.375	3	Specific for E2
GO:0045010	actin nucleation	0.0191098	0.0384579	4.70058	10	5.88235	3	Specific for E2
GO:0030838	positive regulation of actin filament polymerization	0.0390989	0.0384579	4.70058	10	4.28571	3	Specific for E2

## Sheet: KEGG
GO ID	GO Term	Term FDR	Group FDR	Enrichment score	GO Groups	% Associated Genes	Nr. Genes	Cluster
KEGG:03010	Ribosome	1.21244e-39	4.40887e-40	130.737	0	32.0896	43	Specific for E2
KEGG:00020	Citrate cycle (TCA cycle)	0.000425172	2.00713e-05	15.6045	3	17.6471	6	Specific for FLX
KEGG:00620	Pyruvate metabolism	0.00159392	2.00713e-05	15.6045	3	13.0435	6	Specific for FLX
KEGG:00010	Glycolysis / Gluconeogenesis	0.00367537	2.00713e-05	15.6045	3	9.09091	7	Both treatments
KEGG:00630	Glyoxylate and dicarboxylate metabolism	0.0148859	2.00713e-05	15.6045	3	10.8108	4	Specific for FLX
KEGG:03050	Proteasome	0.0156441	0.00948129	6.7207	1	8.92857	5	Specific for E2
KEGG:04520	Adherens junction	0.0293536	0.0146695	6.09103	2	6	6	Specific for FLX
KEGG:05132	Salmonella infection	0.0230798	0.0146695	6.09103	2	6.52174	6	Both treatments
